# Supplementary material for: A comprehensive platform for analyzing longitudinal multi-omics data
Source: Nat Commun. 2023 Mar 27;14:1684. doi: 10.1038/s41467-023-37432-w (PMC10041512; doi:10.1038/s41467-023-37432-w)
Supplement: Supplementary file 5 — Supplementary Data 1 [file 41467_2023_37432_MOESM5_ESM.xlsx]

## Sheet: Description
Supplementary Data 1: Longitudinal bulk data of n=6 healthy participants over 10 weeks, including complete blood count (CBC, 60 independent samples), flow cytometry-based cell frequencies (24 independent samples), and plasma proteomics data (1156 proteins, 60 independent samples).
Table	Description
1a	CBC metadata collected longitudinally (10 weeks)
1b	Flow based cell proportions (%) calculated for longitudinal samples
1c	Protein expression obtained from Olink Platform

## Sheet: 1a
Type	Descriptor	PTID1W1	PTID1W2	PTID1W3	PTID1W4	PTID1W5	PTID1W6	PTID1W7	PTID1W8	PTID1W9	PTID1W10	PTID2W1	PTID2W2	PTID2W3	PTID2W4	PTID2W5	PTID2W6	PTID2W7	PTID2W8	PTID2W9	PTID2W10	PTID3W1	PTID3W2	PTID3W3	PTID3W4	PTID3W5	PTID3W6	PTID3W7	PTID3W8	PTID3W9	PTID3W10	PTID4W1	PTID4W2	PTID4W3	PTID4W4	PTID4W5	PTID4W6	PTID4W7	PTID4W8	PTID4W9	PTID4W10	PTID5W1	PTID5W2	PTID5W3	PTID5W4	PTID5W5	PTID5W6	PTID5W7	PTID5W8
RBC	RBC (10^6/mm^3)	4.08	4.72	4.49	4.49	4.5	4.62	4.52	4.7	4.38	4.55	5.26	5.54	5.08	4.96	4.98	4.89	4.83	5.14	4.99	5.2	4.88	4.64	4.72	4.65	4.59	4.81	4.42	4.51	4.41	4.77	4.97	5.1	4.85	4.9	4.94	4.83	4.82	5.02	4.74	4.59	4.35	4.19	4.41	4.4	4.24	4.32	4.23	4.32
WBC	WBC (10^3/mm^3)	6.4	3.6	5.5	4.2	4.7	3.9	3.8	4.6	4.9	4.5	5.5	4.1	5.9	5.2	5.3	5.4	5.4	5.7	5.8	5.9	3.1	3.4	3.6	3.4	3.6	3.4	3.6	5.5	3.3	3.4	4.3	4.3	4.6	5.1	3.6	4.1	4	4.1	3.8	5.8	6.4	5.7	6.3	5.3	6	5.3	5.5	4.5
LYM	LYM (10^3/mm^3)	1.5	0.9	1.2	1.1	1.1	1.2	1.1	1.2	1.1	1.1	1.9	1.8	2.1	1.9	2	1.8	1.9	2	1.9	2.2	1.3	1.1	1.3	1.1	1.1	1.2	1.1	1.1	1	1.1	1.8	1.7	1.9	1.4	1.6	1.6	1.8	1.9	1.4	1.9	2	1.8	2.1	2	2.1	1.8	2	1.7
MON	MON (10^3/mm^3)	0.3	0.2	0.3	0.2	0.2	0.3	0.2	0.2	0.2	0.2	0.2	0.1	0.2	0.2	0.2	0.3	0.3	0.2	0.2	0.3	0.1	0.1	0.2	0.2	0.2	0.2	0.2	0.2	0.2	0.1	0.2	0.2	0.2	0.3	0.2	0.2	0.3	0.2	0.2	0.4	0.3	0.2	0.3	0.2	0.3	0.2	0.3	0.2
GRA	GRA (10^3/mm^3)	4.6	2.5	4	2.9	3.4	2.4	2.5	3.2	3.6	3.2	3.4	2.2	3.6	3.1	3.1	3.3	3.2	3.5	3.7	3.4	1.7	2.2	2.1	2.1	2.3	2	2.3	4.2	2.1	2.2	2.3	2.4	2.5	3.4	1.8	2.3	1.9	2	2.2	3.5	4.1	3.7	3.9	3.1	3.6	3.3	3.2	2.6
PLT	PLT (10^3/mm^3)	222	223	252	222	223	229	242	267	219	198	234	195	226	232	227	229	226	226	230	231	239	230	244	257	253	267	252	249	249	303	224	222	231	231	227	239	221	228	228	245	223	252	262	239	247	230	218	230
HGB	HGB (g/dl)	11	13.3	12.8	12.8	12.7	13	12.9	13.1	12.3	12.7	15.3	16.2	14.6	14.6	14.7	14.5	14.4	14.9	14.8	15.3	10.8	10.5	10.6	10.6	10.3	10.8	10.1	10	9.9	10.4	13.5	13.8	13.1	13.2	13.4	13.2	13.2	13.6	13	12.5	12.7	12.2	12.7	12.8	12.4	12.5	12.5	12.4
MCV	MCV (um^3)	87	86	87	86	86	87	87	86	86	86	88	88	88	88	89	90	88	88	89	88	74	74	74	73	73	72	72	72	71	72	84	84	83	84	84	84	85	84	84	83	89	89	88	88	88	89	88	89
RDW	RDW (%)	14.3	14.3	14.9	14.7	14.5	15	15.3	15	15.1	15.2	14	13.9	13.7	13.4	13.4	14.1	13.9	14.5	14.1	13.7	15.7	16.1	16.7	16.2	15.9	16.4	16.8	16.9	16.8	16.6	14.8	14.8	15	14.4	15.1	15.3	14.7	15	14.3	14.6	13.6	14.4	13.5	13.7	13.4	13.8	14	14.1
MPV	MPV (um^3)	7.5	7.5	7	7.6	7.6	7.7	7.4	7.3	7.3	7.2	7.4	7.4	7.2	7.3	7.5	7.2	7	7	7.1	7.1	8.9	9	8.9	8.7	8.9	9.2	8.6	9	8.8	8.5	7.4	7.4	7.1	7.3	7.2	7.4	7	7.1	7.1	7.3	7.7	7.9	7.2	7.6	7.8	7.8	7.4	7.3
[truncated: 12 more columns]

## Sheet: 1b
Cell type in flow cytometry	Cell type in scRNA	PTID5W2	PTID5W3	PTID5W4	PTID5W5	PTID5W6	PTID5W7	PTID6W2	PTID6W3	PTID6W4	PTID6W5	PTID6W6	PTID6W7	PTID2W2	PTID2W3	PTID2W4	PTID2W5	PTID2W6	PTID2W7	PTID4W2	PTID4W3	PTID4W4	PTID4W5	PTID4W6	PTID4W7
DP abT cells		0.76	0.59	0.59	0.65	0.62	0.63	0.36	0.25	0.3	0.3	0.3	0.37	0.4	0.47	0.5	0.34	0.49	0.38	0.41	0.42	0.33	0.4	0.36	0.47
Treg	Treg	3.11	3.25	3.1	2.92	2.94	2.83	1.97	1.67	2.06	1.92	2.04	2.27	2.31	2.47	3.41	2.24	2.64	2.57	1.7	1.55	1.38	1.76	1.95	1.72
CD4 T naive	CD4 Naive	17.59	20.99	18.25	19.87	17.97	19.83	12.68	13.37	15.84	15.52	17.44	18.87	17.5	17.04	21.06	17.2	16.2	20.54	7.1	7.08	6.39	8.09	8.87	6.9
CD4 Temra	CD4 TEM	0.33	0.23	0.29	0.38	0.34	0.35	0.16	0.14	0.11	0.12	0.17	0.2	0.98	0.98	0.8	1.05	0.99	0.83	0.04	0.03	0.1	0.04	0.05	0.04
CD4 Tcm	CD4 TCM	11.06	11.22	8.92	11.59	10.57	12.51	6.67	5.95	8.44	9.6	7.69	8.25	7.07	7.92	7.84	5.98	7.08	7.21	10.25	11.1	9.17	10.39	10.95	11.11
CD4 Tem	CD8 TEM	8.67	7.32	7.74	7.62	7.29	7.14	4.76	4.77	4.13	4.13	3.65	4.39	4.72	5.8	5.26	5.38	5.19	3.76	4.25	4.83	3.6	4.54	4.38	4.4
CD8 T naive	CD8 Naive	10.67	12.11	10.48	11.95	10.76	11.07	5.43	5.19	6.16	5.85	6.64	7.73	12.92	11.34	13.2	11.76	11.15	13.98	7.59	7.59	7.11	8.25	8.89	7.62
CD8 Temra	dnT	3.5	2.35	2.85	3.24	2.96	2.8	5.54	4.79	4.54	4.14	4.93	3.97	6.93	6.55	6.31	7.66	7.49	5.7	1.82	1.38	1.66	2.17	1.69	1.61
CD8 Tcm	CD8 TCM	0.87	1.26	0.81	1.04	0.95	1.06	0.69	0.4	0.98	1.4	0.82	0.95	2.03	2.06	2.31	1.81	2.03	2.11	2.74	2.87	2.42	2.51	2.48	3.44
CD8 Tem		7.16	6.16	6.15	6.47	6.23	5.67	8.7	7.29	7.54	6.95	5.81	5.61	7.17	7.92	8.13	7.91	8.28	6.44	5.71	5.34	4.57	5.66	4.85	5.54
DN abT cells		1.18	1.21	1.01	1.35	0.99	1.12	2.82	2.04	2.6	2.81	2.52	2	1.62	1.6	1.74	1.52	1.66	1.63	0.52	0.57	0.54	0.64	0.63	0.72
gdT cells	gdT	0.6	0.43	0.7	0.57	0.63	0.49	10.63	11.28	9.92	10.08	9.68	7.75	2.85	3.02	2.6	2.52	3.15	2.26	4.41	3.43	3.12	4.37	3.68	3.53
IgD+CD27+ B cells	B naive	1.07	0.98	1.07	1.16	1.15	1.1	0.86	0.83	1.01	1.14	1.31	1.34	0.44	0.41	0.67	0.48	0.5	0.46	0.85	1.03	0.82	0.99	1.12	0.68
IgD- CD27+ B cells	B memory	0.61	0.65	0.72	0.74	0.66	0.66	0.73	0.97	1.05	1.19	1.27	1.08	1.16	1.03	1.52	1.02	1.17	1.09	1.4	1.64	1.49	1.59	1.6	1.16
IgD+CD27- B cells	B naive	4.31	4.91	4.75	5.03	5	4.74	2.79	2.59	3.28	3.28	3.76	3.95	2.98	2.46	5.22	3.32	3.27	3.18	2.35	2.89	2.58	3.24	3.15	2.28
IgD-CD27- B cells	B memory	0.24	0.31	0.34	0.34	0.39	0.29	0.37	0.33	0.39	0.44	0.47	0.43	0.41	0.34	0.68	0.5	0.49	0.48	0.32	0.35	0.38	0.33	0.36	0.28
plasmablasts	Plasmablast	0.03	0.04	0.04	0.07	0.04	0.04	0.05	0.14	0.09	0.09	0.07	0.07	0.02	0.03	0.03	0.03	0.02	0.01	0.05	0.04	0.08	0.05	0.05	0.05
CD16+56lo NK cells	NK	5.34	4.9	4.49	6.27	6.13	5.26	9.22	9.96	9.39	9.11	7.85	6.41	4.21	5.02	2.81	3.55	3.48	3.39	10.72	8.96	11.35	13.17	10.53	10.22
CD16-56hi NK cells	NK_CD56bright	0.94	0.89	0.94	1.29	1.2	1.2	0.49	0.48	0.51	0.59	0.56	0.48	0.88	0.87	0.67	0.78	0.59	0.69	0.56	0.49	0.57	0.57	0.59	0.6
basophils		0.42	0.46	0.46	0.34	0.48	0.47	0.57	0.76	0.76	0.66	0.76	1.08	1.04	0.99	0.69	1.08	0.86	1.24	1.57	1.48	1.22	1.54	2.16	1.92
Intermediate monocytes		0.76	0.76	1.26	0.58	0.94	0.87	1.09	0.83	0.85	0.63	0.74	0.81	0.93	0.76	0.25	0.77	0.48	1.01	1.37	1.34	1.61	1.58	1.1	1.75
Classical monocytes	CD14 Mono	14.08	12.88	18.78	11.11	15.66	14.4	16.22	18.52	13.39	13.03	15.09	15.38	15.9	15.78	10.32	18.55	18.13	15.63	27.6	28.61	32.49	21.1	24.77	27.1
Non-classical monocytes	CD16 Mono	1.16	1.16	1.47	1.2	1.26	1.32	1.83	2.42	1.7	2.08	1.5	1.55	1.49	1.23	0.51	1.1	0.86	1.01	1.76	2.01	2.42	2.41	1.75	2.54
Plasmacytoid DC	pDC	0.91	0.8	1.05	0.8	0.95	0.95	1.26	0.99	0.91	0.87	1.09	1.13	0.67	0.64	0.36	0.42	0.44	0.47	1.2	0.77	0.88	0.69	0.58	0.85
cDC1	cDC1	0.05	0.04	0.06	0.04	0.03	0.04	0.16	0.1	0.11	0.09	0.1	0.11	0.07	0.06	0.07	0.04	0.03	0.04	0.1	0.08	0.12	0.08	0.03	0.06
DN DC		0.25	0.32	0.48	0.25	0.33	0.25	0.3	0.28	0.33	0.33	0.4	0.31	0.42	0.41	0.31	0.38	0.31	0.51	0.21	0.25	0.22	0.16	0.15	0.28
cDC2	cDC2	1.14	1.03	1.34	0.87	0.95	1	1.64	1.43	1.33	1.38	1.33	1.72	0.95	0.89	0.62	0.77	0.7	0.65	1.15	1.35	1.04	0.91	0.79	1.06

## Sheet: 1c
	PTID1W1	PTID1W2	PTID1W3	PTID1W4	PTID1W5	PTID1W6	PTID1W7	PTID1W8	PTID1W9	PTID1W10	PTID2W1	PTID2W2	PTID2W3	PTID2W4	PTID2W5	PTID2W6	PTID2W7	PTID2W8	PTID2W9	PTID2W10	PTID3W1	PTID3W2	PTID3W3	PTID3W4	PTID3W5	PTID3W6	PTID3W7	PTID3W8	PTID3W9	PTID3W10	PTID4W1	PTID4W2	PTID4W3	PTID4W4	PTID4W5	PTID4W6	PTID4W7	PTID4W8	PTID4W9	PTID4W10	PTID5W1	PTID5W2	PTID5W3	PTID5W4	PTID5W5	PTID5W6	PTID5W7	PTID5W8	PTID5W9
AARSD1	1.79281	2.13917	1.72264	2.4655	1.73005	2.04719	1.78333	1.72661	1.69225	1.82534	2.97624	2.39306	2.38015	2.70175	2.06956	2.26252	2.59889	2.46994	2.61103	2.46775	2.49986	2.23637	1.89697	2.32294	1.81085	6.6978	2.15075	2.08773	2.00493	2.46684	2.60815	2.74754	2.23085	2.28774	2.20699	2.36365	2.47103	2.34469	2.88149	2.40327	2.5478	2.35586	2.45518	2.37576	1.74032	2.09886	2.29349	2.00985	2.50891
ABHD14B	1.2472	1.16556	1.16144	1.20814	1.13212	1.06219	1.16144	1.14392	1.12128	1.07286	1.39226	1.33628	1.25719	1.49702	1.23076	1.31394	1.43675	1.27137	1.60203	1.33067	1.09956	1.07375	1.00151	1.07977	0.98943	6.78819	1.10507	1.13448	1.01021	1.31707	1.40059	1.29461	1.23026	1.30264	1.10313	1.21126	1.25423	1.30118	1.32521	1.24038	1.25036	1.2286	1.34801	1.32043	1.1113	1.21276	1.26999	1.22163	1.46676
ABL1	3.65889	3.67255	3.4547	3.72758	3.24361	3.49696	3.86528	3.31054	4.19688	3.45085	4.60385	4.08171	4.0537	3.87612	3.34869	3.87458	4.92158	3.21756	5.19489	4.16339	4.02225	3.82333	3.0477	3.55546	3.17597	3.40007	3.13888	3.53272	4.24634	3.97885	3.90568	3.75472	4.2729	3.698	3.24524	3.92611	4.01716	3.62543	3.807	4.10052	3.51019	4.52804	4.32437	3.79576	2.98096	4.73021	5.0894	3.73002	3.98961
ACAA1	1.83964	1.85408	1.62209	1.52462	1.60307	1.72988	1.86987	2.32239	1.97284	1.78522	2.35797	1.99646	2.30314	2.92277	2.27399	2.12734	2.53593	2.22565	2.47944	2.17843	2.27163	2.16098	2.10293	2.04583	2.64159	2.21462	2.29196	2.3749	2.20054	2.15157	2.4082	2.11083	1.88912	1.93153	1.57995	1.89021	2.0755	1.93652	1.99978	2.01332	2.13439	2.32659	2.28653	2.18625	2.02272	2.08413	2.04649	1.83701	1.95918
ACAN	2.68484	2.9384	3.13287	2.83931	2.902	2.91523	2.85898	2.9839	2.83439	2.66889	2.8967	3.17765	3.26102	3.02002	3.03344	2.95984	3.15301	2.99221	3.25461	3.28303	3.13504	3.12221	3.36716	3.12974	3.02111	3.29552	3.05572	3.13488	2.96857	3.32726	3.22959	3.06411	3.02522	3.05125	2.96654	3.0022	3.08469	2.91087	2.88686	3.06378	2.93627	2.63675	2.84443	2.88074	2.91527	2.72762	2.79233	2.85999	3.09359
ACE2	2.87007	3.06345	2.93516	2.93202	2.9036	3.11463	3.26051	2.87364	3.01842	3.17961	4.10245	3.77656	3.7425	3.71217	3.98381	4.43138	4.21046	4.19091	4.12259	4.09736	3.06901	3.11397	2.99436	2.88211	3.13709	2.91004	3.09926	3.00583	3.26275	3.21535	3.26385	3.57443	3.53521	3.36806	3.35445	3.4097	3.43164	3.46561	3.49375	3.44071	3.39513	3.80251	3.21663	3.27743	3.36268	3.19768	3.36386	3.18667	2.95795
ACP6	3.93718	3.91072	3.98837	4.07522	3.95591	4.03931	4.03307	3.91037	3.91297	4.03034	4.00959	4.07116	4.06518	3.88823	4.05827	4.08412	4.04756	3.8309	4.33633	4.09788	3.91226	3.86965	3.96966	3.85552	3.7706	3.88101	3.83855	3.99798	3.89435	4.17734	3.9855	4.10801	3.967	4.16306	4.11059	4.0931	4.00533	4.18848	4.32327	3.80934	3.98024	4.00909	4.01241	4.12761	4.03209	3.97896	4.1442	3.77679	4.06929
ACTN4	1.35089	1.36457	1.32912	NA	NA	NA	1.42895	1.56491	NA	NA	NA	NA	NA	NA	NA	NA	NA	NA	NA	NA	NA	NA	NA	NA	NA	NA	NA	NA	NA	NA	NA	NA	NA	NA	NA	NA	NA	NA	NA	NA	NA	NA	NA	NA	NA	NA	NA	NA	NA
ACVRL1	6.40906	6.43036	6.48285	6.36703	6.62859	6.51082	6.50326	6.55321	6.4719	6.24636	6.33387	6.50947	6.46322	6.50388	6.55635	6.31564	6.49178	6.38726	6.69932	6.4306	6.31107	6.08898	6.29135	6.21085	6.12503	6.45055	6.10405	6.28601	6.35123	6.46619	6.50141	6.42441	6.45738	6.4712	6.47388	6.36735	6.50275	6.59009	6.43818	6.38271	6.15052	6.32997	6.434	6.46381	6.31014	6.29804	6.19771	6.16979	6.2911
ADA	6.14676	6.12845	6.18058	6.13339	5.72147	5.92532	6.0399	6.08182	6.05503	6.03711	6.22414	6.24467	6.20397	6.21531	5.98986	6.0595	6.05383	6.22932	6.47601	6.37765	6.24326	6.26736	6.32789	6.37917	6.24047	6.37479	6.38508	6.25487	6.43129	6.74279	6.47351	6.50625	6.336	6.6418	6.28864	6.21772	6.32762	6.44272	6.46118	6.33648	6.02206	6.06216	5.94053	6.03667	5.87765	5.79196	5.82803	5.92239	6.16535
ADAM15	9.07102	9.15271	9.2399	9.09748	8.96452	9.15215	9.10535	9.03945	9.1182	8.89683	9.26049	9.3117	9.17479	9.14487	9.27193	9.37655	9.23411	9.26456	9.2135	9.09468	9.47872	9.32752	9.45926	9.27891	9.06555	12.7461	9.27718	9.32931	9.30769	9.32639	8.57571	8.79925	8.42739	8.87375	8.77607	8.6017	8.57526	8.87215	8.7067	8.61704	8.4911	8.55374	8.7306	8.52006	8.43572	8.40873	8.53157	8.40824	8.70266
ADAM22	4.56557	4.65304	4.73514	4.61731	4.92982	4.69743	4.7738	4.61151	4.77289	4.58574	4.44226	4.75892	4.69167	4.55018	4.6798	4.55208	4.82633	4.54259	4.89407	4.6143	4.33708	4.23915	4.39285	4.39354	4.31126	4.52803	4.48893	4.65168	4.56516	4.67222	3.99501	4.07816	4.00561	4.04562	4.049	3.9333	4.14283	4.18087	4.25898	4.05587	4.14056	4.33195	4.52956	4.45498	4.24336	4.30472	4.27544	4.09419	4.47907
ADAM23	4.09938	4.21368	4.16834	4.06591	4.50543	4.28708	4.25448	4.21047	4.32378	4.23037	3.61403	3.76461	3.5652	3.55056	3.77647	3.66707	3.74425	3.65834	3.93523	3.56399	4.84772	4.46939	4.7862	4.74932	4.61489	4.829	4.74644	4.9621	4.87422	4.96546	4.35125	4.52419	4.52021	4.55705	4.57115	4.42994	4.42693	4.63931	4.54846	4.55829	3.74868	4.13424	4.27181	4.28021	4.07205	3.93001	3.92966	3.8968	4.23063
ADAM8	6.72676	6.69583	6.6125	6.81229	6.8517	6.74599	6.5796	6.3116	6.63461	6.62127	6.3131	6.36261	6.20463	6.14762	6.16086	6.22137	6.24563	5.99248	6.39954	6.28906	6.20325	6.16969	6.35036	6.14272	6.13443	6.0549	6.1674	6.15616	6.0862	6.35368	5.99901	6.10735	5.95355	6.08915	5.96494	6.2332	6.10218	6.14222	6.27086	6.22954	5.26438	5.18394	5.06473	5.32435	5.27095	5.2542	5.14617	5.19404	5.0814
ADAMTS13	5.47545	5.41513	5.41045	5.49764	5.51874	5.43534	5.48396	5.57211	5.4595	5.44609	5.37606	5.34895	5.35571	5.33898	5.46172	5.50984	5.37963	5.32761	5.48263	5.33431	5.44524	5.38799	5.61404	5.57859	5.48106	5.51654	5.63058	5.4244	5.63845	5.58037	5.43947	5.49716	5.42718	5.45512	5.45735	5.51797	5.49145	5.3899	5.40424	5.42789	5.40164	5.36922	5.39996	5.33883	5.42081	5.37323	5.40968	5.30672	5.35774
ADAMTS15	5.55871	4.34202	4.56568	4.77328	4.8735	4.72674	4.598	4.44263	4.915	4.65019	4.77557	4.78273	4.50725	4.31996	4.72032	4.57317	4.58136	4.41394	5.11263	4.66734	4.77987	4.66935	5.24895	4.58142	4.72457	4.73297	4.87374	4.92229	4.59423	5.12688	4.32759	4.22384	4.45235	4.37251	4.32457	4.39281	4.45278	4.60373	4.86514	4.89306	4.4697	4.23083	4.2549	4.60177	4.62883	4.36355	4.4525	4.75495	4.51385
ADGRE2	3.55058	3.65929	3.52426	3.58287	3.81781	3.77996	3.64833	3.42987	3.4995	3.88593	3.64486	3.64643	3.38518	3.3655	3.46953	3.83308	3.60122	3.682	3.95894	3.84123	3.3062	3.53672	3.77664	3.52528	3.42208	3.68606	3.5435	3.62819	3.61528	4.13801	3.67934	3.76041	3.72999	3.82841	3.94883	3.91539	3.88793	4.15198	3.95444	3.68437	3.36783	3.17986	3.2312	3.48167	3.39641	3.44219	3.45316	3.28285	3.33715
ADGRE5	5.90086	6.04877	6.26848	5.79654	5.86445	6.05776	5.9539	6.12027	5.92757	5.77875	5.85943	6.08979	6.14251	5.85916	5.97269	6.10465	6.15591	6.15543	6.31239	6.16542	5.70497	5.86534	5.94676	5.83316	5.73639	5.97205	5.79537	5.99106	5.78219	6.22553	6.26157	6.11919	5.99402	5.79556	5.81843	6.05201	6.23564	5.98471	5.9822	6.03087	5.60601	5.50097	5.55684	5.68959	5.6213	5.46471	5.66119	5.76299	5.73559
ADGRG1	2.05332	2.18555	2.08257	2.07211	2.03274	2.17584	2.08818	1.96654	1.99454	2.09535	2.49049	2.27002	2.0827	2.21288	2.07046	2.25178	2.13274	1.96846	2.20304	2.20082	1.99534	2.01657	2.21011	2.01503	2.16758	2.10598	2.11093	2.02868	2.10625	2.05599	2.07704	2.09771	2.24525	2.12386	2.22946	2.33256	2.12111	2.45691	2.12446	2.07601	2.1242	NA	1.95557	1.91338	2.3623	NA	1.95364	1.86912	2.14757
ADGRG2	3.35596	3.43285	3.28995	3.54513	3.59715	3.72083	3.39942	3.00362	3.2987	3.48536	2.98317	3.04103	2.90506	2.76526	2.87038	2.9436	2.79036	2.93687	3.32134	3.15801	3.11355	3.24938	3.45087	3.27856	3.17913	3.30827	3.28265	3.48096	3.27281	3.75107	3.06019	3.04644	3.19418	3.22592	3.19103	3.16574	3.21872	3.46279	3.3003	3.06704	3.12674	3.40013	3.15056	3.33471	3.26842	3.15377	3.42862	2.95528	3.40167
ADM	8.48676	8.133	8.39421	8.34581	8.19613	8.24351	8.11502	8.10811	8.20891	8.21187	8.30974	8.14977	8.05218	7.99401	8.44903	8.4361	8.27331	8.29499	8.52375	8.17166	7.83463	7.70946	7.77103	7.49242	7.68306	7.55399	7.69211	7.3957	7.69292	7.90642	7.93532	8.27828	7.97174	8.16573	7.81998	7.95602	8.31666	7.94484	8.17505	8.20119	7.82347	8.0663	7.99445	7.99726	7.98458	8.13538	8.09398	7.94038	7.6428
AFP	5.15211	5.39071	5.38416	5.12386	5.39341	5.33548	5.40416	5.82391	5.53038	5.13581	4.9429	4.71905	4.84409	4.84651	4.72398	4.55955	4.73826	4.63608	4.79644	4.83975	5.14639	5.12913	5.13211	5.18241	5.09432	5.145	5.16631	4.93212	4.81176	4.88277	5.62907	5.285	5.18226	5.33515	5.38712	5.15652	5.34865	5.17758	4.81707	5.04423	5.22408	5.24667	5.26837	5.3393	5.4237	5.16222	5.09162	5.27177	5.20592
AGER	14.1473	13.8772	13.7196	13.9211	13.9058	13.9894	13.9118	13.7801	13.9484	13.9277	13.5015	13.4471	13.2649	13.2334	13.5847	13.6524	13.4752	13.4809	13.5704	13.4108	13.1845	12.9411	13.4698	13.2747	13.1759	12.9547	13.1983	13.0115	13.289	13.4901	13.2187	13.3178	13.2856	13.3807	13.2701	13.2538	13.413	13.3766	13.3487	13.1352	12.8447	12.9319	12.8178	12.893	13.0404	12.8865	12.9431	12.9854	12.9391
AGR2	4.37694	2.88569	3.71277	NA	2.99498	NA	NA	3.19977	NA	2.58439	NA	3.24326	3.82141	3.57145	NA	NA	NA	NA	NA	2.65001	3.13719	3.63186	2.8256	3.64941	2.91359	2.92831	NA	NA	NA	3.3051	3.91239	2.7398	3.20254	3.32684	3.86924	2.89968	2.7371	2.69026	3.56389	2.97196	3.38711	2.56291	2.95107	3.4472	4.64764	NA	NA	NA	3.10017
AGR3	NA	NA	NA	NA	NA	NA	NA	NA	1.7191	NA	NA	NA	NA	NA	1.8516	1.8371	NA	1.84028	2.00795	NA	NA	NA	NA	NA	NA	1.90381	NA	NA	NA	NA	1.74545	NA	1.66667	NA	NA	NA	1.70452	NA	1.82688	NA	NA	NA	NA	2.094	NA	NA	NA	1.89906	NA
AGRP	4.73221	5.10156	4.81739	4.80968	4.97636	4.77784	4.88183	4.80349	5.18097	5.27858	4.86823	4.66105	4.38904	4.1641	4.61626	5.23212	4.66541	5.2214	5.3287	5.04925	4.58009	4.42233	4.82647	4.08402	4.60344	4.59977	4.51803	4.57239	4.28271	5.235	4.45555	3.97275	4.76845	4.41944	4.42677	4.26134	4.86789	4.78586	4.63295	5.08667	4.55547	4.29383	4.75691	4.51212	4.19054	4.40038	4.27393	4.4754	4.6267
AHCY	1.42245	NA	NA	NA	NA	NA	NA	NA	NA	NA	1.20933	1.24129	1.25465	NA	NA	NA	NA	NA	NA	NA	NA	1.34823	NA	NA	NA	NA	NA	1.42895	1.31237	NA	1.4305	NA	NA	NA	NA	NA	NA	1.29819	1.44631	NA	NA	NA	NA	NA	NA	NA	NA	NA	NA
AIF1	NA	2.05752	NA	NA	NA	NA	NA	2.00709	NA	NA	NA	NA	2.02212	2.07615	NA	NA	1.95248	NA	2.1033	NA	NA	NA	2.04061	NA	NA	NA	NA	NA	2.02814	2.06939	2.14636	1.92945	1.92907	NA	2.03326	2.05766	1.99056	NA	NA	1.96073	NA	NA	2.16572	NA	NA	NA	1.93832	2.06336	NA
AIFM1	1.60687	3.353	1.95628	2.366	1.43194	1.56905	1.83329	2.42395	2.27536	1.81754	3.29316	2.53702	4.50731	3.22234	1.91587	2.27032	4.14423	2.49751	4.58858	3.5501	3.15153	2.62234	2.06671	2.26849	1.77049	2.40733	2.33708	2.86285	2.70509	3.33375	3.19161	2.33962	2.49713	2.16366	1.62947	2.9591	2.15837	2.17079	2.34119	3.08154	2.58732	2.50538	3.97942	2.34852	1.80393	4.56772	3.27886	2.61998	3.37092
AIMP1	2.53376	3.37598	2.70596	2.71826	2.01564	2.64858	2.85639	2.38543	3.42896	2.45702	3.50283	3.45444	3.99396	4.772	2.60305	3.07463	3.77898	2.58503	4.23541	3.65819	3.24169	3.33043	3.06633	3.14649	2.57257	2.73134	3.1132	3.23389	3.22413	3.92873	4.00594	3.42964	3.34775	3.20464	2.32688	2.9612	3.24169	3.2092	3.11854	3.58494	3.43152	3.1454	4.06342	3.40317	2.36034	3.65163	3.47564	3.50429	4.08076
AKR1B1	3.66128	4.07659	3.8316	3.82928	3.7285	3.8224	3.85824	4.53039	4.28184	3.69062	4.25925	3.92282	4.55985	5.19599	3.62375	3.83964	4.26554	3.44864	4.51945	4.36956	4.03564	3.87721	4.003	4.26802	4.00376	3.95092	4.19386	3.99084	4.04513	4.75896	4.87658	4.36811	4.11841	4.40475	3.53509	3.84964	4.35235	4.38631	4.0713	4.62029	7.422	7.3687	7.48157	7.47058	7.56057	7.37376	7.44881	7.59077	7.60907
AKT1S1	3.70662	4.29641	3.60148	4.53431	3.64699	3.6754	3.54225	3.55309	3.87594	3.94159	4.76704	4.6653	4.46237	5.20267	4.07834	4.3472	4.56967	4.12266	4.9798	4.78876	4.16958	4.11024	3.45017	4.28959	3.27337	7.39888	3.94875	3.94513	3.83783	4.48934	4.36752	4.24105	4.07786	4.20056	3.60015	3.91922	4.24978	3.98371	4.45097	4.05487	3.99555	3.62635	3.71669	3.80841	3.0931	3.64619	3.79113	3.87743	4.28899
ALCAM	6.73382	6.87437	6.91443	6.90955	6.76421	7.01603	7.06713	6.89013	6.82071	6.86335	6.84516	7.06325	6.94791	6.76739	6.97313	7.02486	7.03602	6.95795	7.16627	7.15204	7.01384	6.88048	6.99473	6.81874	6.75609	7.01685	7.07667	6.84543	6.94663	7.02587	6.89126	6.8989	6.98566	6.71598	6.65906	6.88475	6.94205	6.86796	6.73902	6.80681	6.69677	6.8268	6.86904	6.60695	6.97825	6.76236	6.73684	6.84872	6.77918
ALDH1A1	1.91667	1.87661	1.77421	1.80174	1.86675	1.83277	1.7395	NA	NA	NA	2.27867	2.25145	2.15465	2.09582	2.28596	2.23122	2.34965	2.60355	2.72107	2.29731	1.81734	2.13737	1.90585	1.83548	1.9489	2.29305	1.85388	2.24696	2.10745	2.1171	2.14395	1.89383	1.80277	1.77989	1.83887	1.8759	1.67324	1.88393	2.1663	1.74123	1.9699	2.00888	1.98419	1.99201	2.00032	1.73457	2.15079	1.95981	1.91938
ALDH3A1	1.99342	0.91663	1.37662	1.15601	1.36418	1.02765	1.04523	1.20508	1.08209	1.18587	1.42884	1.41376	1.34159	1.09424	1.38698	1.07738	1.36424	1.46006	1.30545	1.36502	1.27638	1.06571	1.23854	1.34613	1.2854	1.33256	1.55488	1.38128	1.38609	1.15348	1.10461	1.06129	0.91747	1.09336	1.29643	1.1157	1.2759	1.19175	1.15562	1.03323	1.03816	1.05075	1.01749	0.89103	1.11483	0.899253	1.32152	1.20063	0.991608
ALPP	6.22214	5.61186	5.73276	5.55042	5.52668	5.60467	5.69187	6.36641	5.69694	5.37379	4.7491	4.385	4.75694	4.67171	4.66908	4.61443	4.62824	4.56814	4.79337	4.61172	5.75895	5.93119	6.02184	5.91379	5.84379	5.82073	6.17867	5.77602	5.81138	5.68251	2.83786	3.32831	2.75732	2.96669	2.87297	3.02522	3.01625	2.88971	2.94636	3.00499	5.19061	5.15088	5.23001	5.46238	5.70836	5.27855	5.28508	5.55652	5.59535
AMBP	7.56045	7.51681	7.4607	7.56265	7.58188	7.54764	7.56141	7.54531	7.58344	7.65477	7.68516	7.51148	7.49365	7.45047	7.59316	7.81017	7.56746	7.65999	7.71958	7.622	7.42846	7.31141	7.37352	7.36716	7.37069	7.33098	7.53582	7.33397	7.60299	7.54794	7.65103	7.61588	7.66769	7.7194	7.59223	7.60777	7.72908	7.72558	7.6885	7.5991	7.21487	7.42331	7.35406	7.43478	7.53166	7.46671	7.51378	7.48031	7.47992
AMIGO2	4.28419	4.54567	4.35343	4.6499	4.49382	4.57484	4.56004	4.32033	4.69014	4.54275	4.58011	4.55382	4.31357	4.15797	4.65353	4.64071	4.51258	4.65742	4.60797	4.75223	4.94977	4.74385	4.86766	4.67709	4.67365	4.68619	4.78996	4.60941	4.81182	4.56697	4.26264	4.34885	4.5691	4.50099	4.39239	4.51286	4.49055	4.55154	4.53047	4.45673	3.77498	3.9091	4.00525	3.84696	3.76147	3.91643	3.95162	3.92841	3.6161
AMN	4.953	5.04588	5.19373	4.99608	4.98185	5.00606	5.00989	4.89615	4.88223	4.88393	3.98997	4.09944	3.92364	4.01308	4.17405	4.07969	3.99687	3.93064	4.13318	4.07647	3.68915	3.54704	3.45909	3.60921	3.44066	3.60851	3.6607	3.59548	3.54605	3.2807	3.93275	3.83049	3.82746	3.91388	3.72743	3.73385	4.05223	4.01103	3.60825	3.69715	4.34598	3.86175	3.9833	4.06466	4.32932	3.95264	3.80251	4.14891	4.57474
ANG	6.54548	6.95807	6.6467	6.71894	6.60775	6.51799	6.47355	6.32674	6.65071	6.46247	6.44939	5.88299	5.74434	5.69129	6.14806	6.22473	6.36218	6.34518	6.60516	6.2862	6.15959	5.77804	6.12185	6.05331	5.92061	5.7272	5.7589	5.80359	5.91213	5.63938	5.59821	6.06644	6.1781	6.02525	6.42409	6.45708	6.3202	6.23669	6.35805	6.20175	6.66018	6.37494	6.52434	6.59708	6.43465	6.67852	6.66867	6.70932	5.92007
ANGPT1	5.66872	6.25399	6.35198	6.50667	6.07685	6.11201	6.39722	6.99161	6.47275	5.97839	7.24338	7.34307	7.84479	7.8842	7.11943	6.91742	7.975	7.21416	8.13069	7.72271	6.46758	6.45682	6.35245	6.68054	6.5	7.4253	6.70378	6.83279	6.59446	7.31281	7.36322	6.96025	6.92395	6.85052	6.585	6.88967	7.01121	7.12928	7.422	7.01551	7.1949	7.41479	8.05457	7.51636	7.68237	8.57459	8.16303	8.58907	8.12484
ANGPT2	2.41633	2.3215	2.17989	2.47127	2.37701	2.28259	2.23781	2.24747	2.36463	2.19768	2.40792	2.38849	2.29822	2.26081	2.49626	2.38242	2.19783	2.35533	2.62066	2.62828	2.57623	2.39687	2.56988	2.46929	2.28585	2.40947	2.26231	2.58664	2.33216	2.62541	2.51425	2.42277	2.46255	2.83007	2.44567	2.59591	2.55203	2.66855	2.53045	2.4714	2.67963	2.90136	2.73591	2.60942	2.55186	2.70419	2.7291	2.25502	2.54308
ANGPTL1	3.20799	2.90527	2.8961	3.04429	2.99886	2.8827	2.85683	2.74483	2.98006	3.09094	2.67789	2.81094	2.63424	2.43317	2.71576	3.0408	2.62824	2.57022	2.93072	2.77695	2.84032	2.95706	3.14271	3.02203	2.89968	2.92205	3.0232	3.0493	3.01425	3.2655	2.98506	3.12077	3.15235	3.36545	3.13822	3.17532	3.21506	3.30954	3.34521	3.28619	2.80754	2.94797	2.81744	3.07475	3.09515	2.8906	2.9813	2.85503	2.9692
ANGPTL3	5.45286	5.48364	5.40855	5.47424	5.33479	5.27963	5.50476	5.10697	5.24064	5.29915	5.0279	4.68022	4.86441	4.66796	4.69844	5.4142	5.34361	5.25559	5.49128	4.96984	5.43456	5.30153	5.56393	5.43163	5.39311	5.15285	5.38958	5.18891	5.45131	5.36446	4.80573	5.16314	5.25394	4.82653	5.37354	5.35314	5.09097	5.11439	4.96464	5.12813	4.77103	4.79757	4.94307	4.77969	4.85579	4.85838	4.89939	4.81006	4.39135
ANGPTL4	2.70179	3.73534	3.84955	3.41201	3.6144	3.58281	3.05019	3.52393	3.59386	3.10611	3.18453	3.27568	3.32642	2.89579	3.25612	3.20858	3.39615	3.36215	3.31999	3.84504	3.41581	2.83163	3.1498	3.158	3.01437	3.47696	3.13667	3.54409	3.39093	3.19052	3.42284	3.51997	3.47172	3.65163	3.27438	3.50027	3.78321	3.34102	3.22643	3.80545	2.82607	3.26455	3.11377	2.96384	3.06462	3.12843	2.65251	2.89035	3.20627
ANGPTL7	1.74127	1.64847	1.44456	1.64496	1.61188	1.67116	1.63483	1.39786	1.45291	1.7043	1.47638	1.63041	1.36519	1.35659	1.48073	1.55095	1.47763	1.40545	1.58333	1.46634	1.36093	1.39955	1.37873	1.26538	1.31301	1.34619	1.37256	1.44726	1.42707	1.52191	1.77901	1.77125	1.61476	1.66794	1.58145	1.82424	1.66466	1.76082	1.86798	1.75193	1.78752	1.72386	1.71923	1.56511	2.16366	1.76647	1.66617	1.86192	1.90254
ANPEP	5.12145	5.24507	5.21482	5.24304	5.08741	5.34442	5.3536	5.23527	5.14755	5.12501	5.255	5.41036	5.36785	5.19762	5.42088	5.48224	5.42509	5.38946	5.52232	5.54643	5.30476	5.15112	5.19988	5.07474	5.13692	5.27992	5.25612	5.04119	5.10386	5.16588	5.35749	5.37051	5.376	5.24757	5.15148	5.39397	5.33809	5.3731	5.22682	5.29334	5.40262	5.6005	5.47523	5.20051	5.50851	5.36749	5.34906	5.44117	5.35425
ANXA1	3.18851	2.81131	2.88033	2.87216	2.8279	2.75559	2.69731	2.60869	2.74431	2.43901	3.39127	2.89488	2.88061	2.64876	2.56062	2.71859	2.7535	2.62868	3.14379	3.22494	2.60994	2.33851	2.45541	2.45349	2.31646	2.44212	2.3167	2.70839	2.46553	2.74889	2.95289	2.7514	2.77976	2.66316	2.3913	2.89846	2.82723	2.99154	2.76065	3.09518	2.7554	2.54683	2.41792	2.63513	2.4187	2.60134	2.62023	2.41232	2.40836
ANXA10	1.8941	1.95873	2.14864	2.85894	2.44207	1.99827	2.0453	2.48916	2.02963	2.0826	1.46383	1.56203	1.54107	1.70969	1.83265	1.9238	2.02602	1.88159	1.49605	1.65026	2.27035	2.22364	2.92585	2.68885	3.21089	6.79874	2.0769	2.01778	2.35152	2.42943	2.01582	2.01336	1.9307	1.71769	2.42728	1.92235	2.07221	1.60592	2.23057	1.73053	1.52962	1.63352	1.55129	1.84587	1.48517	1.53277	1.88143	1.59736	1.73123
ANXA11	1.47778	1.66289	1.60734	1.60293	NA	1.59951	2.0246	1.50131	1.57609	NA	1.92953	1.496	2.38687	1.88982	NA	1.65416	2.17543	NA	2.39734	1.98816	1.76409	1.43339	1.41878	1.37117	NA	NA	NA	2.48993	1.98878	2.15449	1.70261	1.39501	1.39397	1.8494	NA	1.57236	1.24233	1.33657	1.29707	1.79793	1.267	1.67414	2.52464	NA	NA	1.5542	1.82595	NA	1.9699
ANXA4	NA	NA	NA	NA	NA	NA	NA	NA	NA	NA	NA	NA	1.73937	NA	NA	NA	NA	NA	1.73335	NA	NA	NA	NA	NA	NA	NA	NA	NA	NA	NA	NA	NA	NA	NA	NA	NA	NA	NA	NA	NA	NA	NA	NA	NA	NA	NA	NA	NA	NA
AOC1	1.27149	1.53665	1.25695	1.40092	1.20132	1.38477	1.38637	1.17747	1.24031	1.48114	1.30165	NA	1.2506	NA	1.23487	NA	1.30065	1.25635	1.36648	1.29549	1.4498	1.60966	1.43494	1.48176	1.4043	4.76759	1.25906	1.45623	1.40452	1.31586	1.31858	NA	NA	1.36843	NA	1.20502	NA	NA	NA	1.38289	1.26231	NA	1.26945	1.20395	NA	NA	1.31493	NA	1.29519
AOC3	3.35144	3.48767	3.49852	3.38271	3.36933	3.39206	3.36337	3.31146	3.3553	3.22387	3.09228	2.97469	2.92714	2.97372	3.08177	3.15087	3.19719	3.14503	3.26392	3.1041	3.40231	3.38688	3.37861	3.26421	3.31094	3.29265	3.32059	3.13434	3.21616	3.30261	3.11818	3.19818	3.13859	3.15517	3.25847	3.28574	3.26449	3.28226	3.24778	3.21325	3.07801	2.93936	2.98092	2.97984	3.02714	3.09265	2.95801	3.04142	2.80748
APBB1IP	NA	NA	NA	NA	NA	NA	NA	NA	NA	NA	NA	NA	NA	NA	NA	NA	NA	NA	NA	NA	NA	NA	NA	NA	NA	NA	NA	NA	NA	NA	NA	NA	NA	NA	NA	NA	NA	NA	NA	NA	NA	NA	NA	NA	NA	NA	NA	NA	NA
APEX1	1.50187	1.59989	1.46352	1.52897	1.41668	1.64321	1.61777	1.46383	NA	1.51838	1.66807	1.52982	1.53585	NA	1.45502	1.42207	1.61593	1.43408	1.67125	1.67446	1.42137	1.55611	1.4829	NA	1.42852	1.46603	NA	1.73989	1.4937	1.60606	1.63854	1.47949	1.63045	1.42148	1.40561	1.67256	1.48785	1.6036	1.43845	1.56599	NA	NA	NA	1.43109	NA	NA	NA	NA	NA
APLP1	7.65463	7.82457	8.24205	7.99	8.27804	8.03071	7.96187	7.33517	8.04814	8.20558	6.95	7.6844	7.56572	7.10314	6.92542	7.71187	6.23753	6.84673	7.37528	6.7094	8.44953	8.41167	8.7676	8.23461	7.97172	7.35269	8.35121	8.23428	8.16049	8.25528	7.83314	7.31476	7.91282	8.61978	7.62618	7.20771	7.86413	7.83761	7.93607	7.3268	7.52832	7.14536	6.69064	7.12654	6.83834	6.52646	6.86932	6.49752	6.87524
APOM	6.32975	6.63957	6.51428	6.4427	6.42288	6.31894	6.44084	6.32052	6.36969	6.18248	6.03604	5.80761	5.68359	5.69139	5.97259	6.11481	6.13392	6.13969	6.35284	6.00481	6.37689	6.39836	6.45439	6.27216	6.33758	6.24295	6.2894	6.10944	6.14638	6.16315	5.59099	5.88227	5.87754	5.81135	6.15266	6.13935	6.10625	6.17366	6.00011	5.90765	6.22169	6.02661	5.96952	6.04829	6.11006	6.27901	6.11962	6.19189	5.85731
APP	0.670931	0.813361	0.884559	0.698041	0.678523	0.718	0.775093	0.929185	0.753605	0.679154	0.824401	1.02439	1.27047	1.02034	0.907814	0.82546	1.0474	0.860208	1.16916	1.05797	0.886121	0.839476	0.936742	0.827819	0.771801	0.95732	0.84543	0.847115	0.784504	1.13895	0.951513	0.86132	0.813361	0.841651	0.734048	0.784001	0.898944	0.788435	0.758644	0.790522	1.01999	0.903578	1.15924	0.937721	0.91104	1.28511	1.15594	1.20945	1.63003
AREG	4.09471	2.6397	3.16454	5.18456	4.55587	3.70589	3.09295	2.56952	3.28413	3.92372	2.55707	2.59187	2.45562	2.23781	2.41454	2.37629	2.47724	2.3846	2.52344	2.50396	2.46676	2.53978	2.60495	2.6371	2.64101	2.78327	2.51715	2.35882	2.49761	2.5552	2.51256	2.74332	2.67059	2.61831	2.54015	2.68845	2.66191	2.50866	2.68603	2.92867	2.84316	3.00274	3.2008	3.11437	3.363	3.30648	3.22073	3.35838	3.31351
ARG1	5.09136	1.31162	1.36692	1.73253	1.64261	1.4211	1.16292	2.04128	1.1804	2.05092	1.71875	1.41403	2.38344	1.75181	3.6519	1.45022	1.53142	1.89875	1.47384	1.82281	1.28753	1.15361	1.28659	1.53501	1.28238	1.4086	1.18276	1.41083	1.18669	1.40752	1.55366	1.56988	NA	1.2584	1.22608	1.24586	1.42412	1.64418	1.5839	1.23762	1.65956	1.50045	1.25816	2.11066	1.56203	1.20364	1.49861	1.60198	1.48872
ARHGAP1	2.33511	2.49301	2.2825	2.44676	2.15953	2.19566	2.32184	2.26819	2.70609	2.02184	2.765	2.69167	2.84499	2.87609	2.55645	2.69439	2.90703	2.40283	3.05205	2.91781	2.76129	2.59717	2.24315	2.62824	1.96787	2.28951	2.51866	2.59982	2.4643	3.17993	2.87011	2.54109	2.71011	2.64466	2.18228	2.49054	2.57526	2.62084	2.56196	2.87322	2.43986	2.39256	3.06095	2.49049	2.11873	2.64	2.55594	2.58854	2.94045
ARHGAP25	1.46006	1.60227	1.36278	1.49554	1.28777	1.30661	1.44223	1.37768	1.50792	1.32181	1.16253	1.28321	1.52366	1.7137	1.03541	NA	1.04418	1.00094	1.44996	1.37835	1.04369	1.24007	1.06205	1.21288	1.03851	NA	1.09505	1.10246	1.13258	1.12988	1.64782	1.15348	1.09187	1.09268	1.03097	1.10078	1.27656	1.39671	1.23554	1.24793	0.97629	1.09653	1.0545	1.01343	0.962142	1.07073	1.04663	1.10481	1.29455
ARHGEF12	3.50443	4.45432	4.26015	3.99086	3.0191	4.01633	3.97787	4.88064	4.25554	3.93957	4.91395	5.1536	5.37248	5.73152	4.44502	4.84442	5.33502	4.2722	5.72177	5.17603	4.66058	4.64286	4.08574	4.97998	3.2461	4.50103	4.47615	4.77757	4.43989	5.7006	5.15965	4.95106	4.75114	4.89043	3.73938	4.58746	5.18417	4.58442	4.6862	4.82281	5.02413	4.39782	5.40454	5.18214	3.67168	5.21182	5.06157	5.0215	5.52819
ARNT	NA	NA	NA	NA	NA	NA	NA	NA	NA	NA	NA	NA	NA	NA	NA	NA	NA	NA	NA	NA	NA	NA	NA	NA	NA	NA	NA	NA	NA	NA	NA	NA	NA	NA	NA	NA	NA	NA	NA	NA	NA	NA	NA	NA	NA	NA	NA	NA	NA
ARSA	2.06067	2.12194	2.29361	2.00608	1.88456	2.05859	2.10755	2.36676	2.05377	1.83058	2.31287	2.4542	2.76696	2.38441	2.31188	2.33554	2.51624	2.45173	2.7164	2.64658	2.15526	2.45951	2.09241	2.00328	1.73712	1.9087	1.97277	2.06564	2.10041	2.50703	2.41768	2.22703	2.33774	2.28306	1.91234	2.20633	2.54812	2.2991	2.33053	2.18888	3.28809	3.11799	3.3504	3.11552	3.2709	3.13407	3.25462	3.2492	4.00304
ARSB	NA	NA	NA	NA	NA	NA	NA	NA	NA	NA	1.52226	1.60179	1.83228	1.83435	1.82652	1.52125	1.69555	1.57831	1.90215	1.56716	1.62677	1.64229	1.52962	NA	NA	NA	1.55154	1.56886	NA	1.68311	1.66798	NA	1.59302	1.60715	NA	NA	1.51485	NA	1.54147	1.60345	1.67279	NA	1.65956	1.63096	1.5633	1.65444	1.74979	1.71664	1.71348
ARTN	NA	NA	NA	NA	NA	NA	NA	NA	NA	NA	NA	NA	NA	NA	NA	NA	NA	NA	NA	NA	NA	NA	NA	NA	NA	NA	NA	NA	NA	NA	NA	NA	NA	NA	NA	NA	NA	NA	NA	NA	NA	NA	NA	2.14114	NA	NA	NA	NA	NA
ASAH2	3.30415	3.42889	3.60506	3.86769	3.69422	3.64257	3.52007	3.35848	3.70933	3.68634	3.92061	3.8457	3.88261	3.9184	3.96824	3.92974	3.9997	3.9979	4.13183	3.90576	3.08765	3.33066	3.24632	3.19428	3.1573	3.40651	3.30698	3.60643	3.68169	3.6865	3.69374	3.6921	3.74666	3.76821	3.73998	3.62637	3.75627	3.87316	3.76719	3.6059	5.26721	5.5721	5.57009	5.6311	5.54979	5.41849	5.4776	5.43587	5.62297
ASGR1	1.84362	1.60193	1.65823	1.70752	1.48491	1.67437	1.61598	1.59134	1.60933	1.65141	1.81816	1.77897	1.79056	1.74833	1.89103	1.96713	1.89612	1.91594	1.83293	1.86017	1.57095	1.4897	1.5474	1.46608	1.40719	4.16899	1.43669	1.47259	1.51763	1.35845	1.62798	1.71883	1.65855	1.89301	1.67098	1.60644	1.62929	1.71475	1.73665	1.70133	1.81102	1.84217	2.03598	1.88386	1.84752	1.81877	1.88225	1.76503	2.05144
ATG4A	1.56764	2.08719	1.74123	2.46184	1.92501	1.84968	1.65283	1.74936	1.7548	1.87849	2.49667	2.02875	1.93206	2.2185	1.92334	1.94238	2.38198	2.0537	2.28386	2.45686	1.87271	1.63817	1.41733	1.80768	1.48759	1.84804	1.65182	1.51147	1.62593	1.8474	2.11753	1.9614	1.66962	1.64612	1.50782	1.79975	1.89813	1.8067	2.27554	1.83471	2.19582	1.97118	2.04705	1.96155	1.70456	1.88889	1.97413	2.24099	1.9832
ATP6AP2	1.53635	NA	NA	NA	NA	NA	NA	NA	NA	NA	NA	NA	1.55572	NA	1.48021	NA	1.50686	NA	1.54315	NA	1.53541	1.59311	1.48207	1.55974	1.57618	1.63152	1.5841	1.60436	1.48213	1.55036	1.4799	NA	NA	NA	NA	NA	NA	NA	NA	NA	NA	NA	NA	NA	NA	NA	NA	NA	NA
ATP6V1D	1.13238	1.27029	1.06288	1.18821	NA	0.993421	1.09126	1.18078	1.06523	1.07546	1.41012	1.20583	1.7236	2.18145	1.12876	1.05721	1.40403	0.9489	1.59736	1.48192	1.17095	1.18422	1.13829	1.0077	0.961697	1.05116	0.9536	1.08161	0.961105	1.44567	1.38482	1.30024	0.98061	1.18846	0.949498	1.18859	1.30018	0.916477	1.20019	1.25695	1.00159	1.19144	1.2893	1.20032	NA	1.22996	1.55881	1.15153	1.31232
ATP6V1F	NA	NA	NA	1.70942	NA	NA	1.70739	1.73175	NA	1.67342	1.70359	NA	NA	NA	NA	NA	NA	1.66193	NA	NA	NA	NA	NA	NA	NA	9.82734	NA	1.66562	NA	NA	NA	NA	NA	NA	NA	1.66211	NA	NA	1.67767	NA	2.27775	2.2705	2.56003	2.37823	2.46665	2.32588	2.43603	2.4994	2.39523
AXIN1	4.04636	4.79427	3.9784	4.03447	2.80139	4.25564	4.03338	4.72151	4.14688	4.2001	5.14214	5.60792	5.3833	6.06713	4.25323	4.71111	4.86703	4.02233	5.4594	5.29841	4.0899	4.63589	3.57618	4.55529	3.16898	4.44363	4.09395	4.43089	4.18319	5.11419	5.26	4.69705	4.81769	5.3276	3.84957	4.23178	4.96745	4.79577	5.18223	4.24932	4.92727	4.52007	5.12285	5.05834	4.12965	5.10336	4.99457	4.99604	5.8609
AXL	8.4989	8.42927	8.41411	8.37227	8.24948	8.48402	8.58345	8.28286	8.2711	8.42474	8.09491	8.26948	8.16876	7.99563	8.14188	8.32851	8.25934	8.1147	8.34604	8.25218	8.21548	7.99121	8.13844	7.98815	7.95304	8.09627	8.30032	7.9326	8.10673	8.22237	8.23082	8.36294	8.43617	8.19472	8.05705	8.29948	8.28722	8.1997	8.27364	8.41165	7.54679	7.72743	7.77013	7.46162	7.89943	7.63273	7.77621	7.90247	7.76581
AZU1	2.7464	2.82971	2.74002	2.71723	2.66435	2.90344	2.82028	2.7773	2.75557	2.64152	2.98519	2.76084	2.58761	2.48298	2.64559	2.81744	2.73829	2.71611	2.88877	2.90132	2.73531	2.68952	2.69452	2.45138	2.52832	2.75294	2.74461	3.30124	2.66464	2.86007	2.53973	2.48375	2.38549	2.35276	2.214	2.623	2.70903	2.56079	2.20408	2.54483	2.52278	2.39564	2.46811	2.2286	2.62744	2.4239	2.39597	2.47212	2.52095
B4GALT1	3.03592	3.12464	3.6747	3.06262	3.1131	3.14132	3.0782	3.31664	3.35149	3.11831	2.89111	3.21774	3.33648	3.12444	3.24452	3.18683	3.30037	3.11055	3.31866	3.27885	2.9619	2.97458	3.07818	2.86875	2.67362	2.88897	2.91244	3.03877	2.93857	3.10205	3.16483	3.16253	3.06788	3.01119	2.78111	2.92014	3.00668	2.89575	3.02728	3.01298	2.99957	3.02696	3.1037	3.18564	3.25314	2.97766	2.98546	3.15217	3.1589
B4GAT1	4.34341	4.6708	5.08978	4.58725	4.39493	4.66687	4.6116	4.73918	4.66093	4.49239	4.32537	4.70799	4.87925	4.49617	4.6151	4.6413	4.7354	4.80575	4.92035	4.86977	4.70353	4.60977	4.7312	4.65398	4.40871	4.52884	4.47601	4.45917	4.43537	4.63076	5.21254	4.98395	5.14743	5.04976	4.83944	4.97624	5.25281	5.00221	5.11177	4.93024	4.65912	4.7352	4.74637	4.63807	4.69122	4.57159	4.63105	4.62886	4.7074
BACH1	2.08587	2.43138	1.98211	2.06084	1.7632	2.07331	2.15721	2.48388	2.21428	2.07255	2.56944	2.65602	2.79219	2.54194	2.29358	2.34545	2.72938	2.00741	3.07053	2.68433	2.4526	2.22617	1.88877	2.38034	1.84503	2.20789	2.19488	2.37965	2.34452	2.93403	2.39525	2.14137	2.24327	2.229	1.93964	2.10963	2.3301	2.28602	2.25734	2.24477	2.44758	2.33996	2.50353	2.5365	1.92683	2.90053	2.77317	2.60748	2.88401
BAG6	3.33331	3.15277	3.3055	3.50116	3.02763	3.55251	3.3066	2.99304	3.14408	3.08626	3.53851	2.81098	3.74092	3.06618	3.03307	3.16829	3.72665	2.76488	3.68318	3.81295	3.34318	3.21915	3.23361	2.91021	2.9713	2.83921	2.91699	3.71472	3.29206	3.50639	3.1318	2.96012	2.93894	3.66753	2.94026	3.32529	2.89259	2.93374	3.16226	3.47746	2.85601	3.18263	3.6189	2.94326	2.74237	2.81469	3.55324	2.74644	3.41727
BAMBI	3.04329	3.0383	3.05351	2.9542	3.01831	2.89142	3.09911	2.98923	3.15628	3.90342	2.0684	2.34011	2.25032	2.30507	2.27793	2.02655	2.20686	2.10487	2.24613	2.35862	2.27715	2.12971	2.12958	2.29381	2.02889	2.14903	2.09983	2.22639	2.2561	2.09136	2.2954	1.90045	1.83972	2.09828	2.00486	2.03643	2.07844	2.18549	2.02712	1.94942	2.92174	2.59663	2.86047	3.00177	2.96196	2.70341	2.79029	2.84032	3.00945
BANK1	6.83625	8.53767	7.16757	7.48963	6.2081	6.87728	7.0885	7.70269	7.45	7.10703	8.40576	8.0716	9.32557	8.21757	7.1219	7.4658	8.84816	7.37189	9.29852	8.74837	7.5095	7.30291	6.29123	6.9076	5.95511	6.97305	6.90098	7.16317	6.8848	7.83562	8.46151	7.80405	8.11181	7.78663	7.08537	8.48222	7.74683	7.7455	7.87989	8.31276	6.89963	6.9306	7.92445	6.76672	5.96611	8.23297	7.45345	7.04037	7.73441
BCAM	2.89691	2.72349	2.95762	2.84252	2.63331	2.80337	2.84435	2.87788	2.89095	2.72306	2.61723	2.81687	2.88567	2.70208	2.72725	2.81494	2.91131	2.82798	2.93923	2.94963	2.84346	2.82979	2.87678	2.85611	2.64531	2.76626	2.78205	2.81553	2.78358	2.9321	2.80564	2.75354	2.72646	2.58765	2.49216	2.68457	2.70863	2.47202	2.6063	2.69464	2.3766	2.50622	2.43845	2.45849	2.48581	2.34565	2.51682	2.56389	2.56757
BCAN	4.22522	4.49044	4.74927	4.57519	4.87917	4.62328	4.67576	4.30711	4.63057	4.50442	4.23789	4.65329	4.74389	4.40478	4.50955	4.40738	4.40633	4.42763	4.72342	4.37913	4.52708	4.28885	4.57674	4.33196	4.33724	4.43962	4.58892	4.42696	4.44669	4.60589	4.19576	3.86891	4.13876	4.41204	4.04195	3.75539	4.03716	3.98928	4.16194	4.01193	4.0597	4.04272	4.09753	3.94914	3.85385	3.89859	4.01201	3.84451	4.05108
BCL2L11	2.56365	2.68158	2.63218	2.91163	2.74024	2.71414	2.73611	2.62459	2.78731	2.61953	2.14695	2.41495	2.49036	2.28131	2.56939	2.27501	2.2502	2.26903	2.43619	2.45278	2.53242	2.39542	2.47402	2.45475	2.34993	2.51387	2.45078	2.27798	2.46197	2.59168	2.46417	2.42056	2.67181	2.38173	2.45473	2.60739	2.31051	2.68354	2.70538	2.44093	2.22913	2.37868	2.71756	2.19251	2.27301	2.51427	2.54288	2.58282	2.5147
BCR	3.39298	4.14092	3.94425	3.66621	2.78948	3.60951	3.64047	4.48384	3.89173	3.52636	4.53157	4.79996	4.93018	5.29645	4.19734	4.54581	4.96389	3.92388	5.36816	4.8191	3.95464	3.89012	3.46345	4.33068	2.73706	3.85626	3.83378	4.06815	3.77758	4.92904	4.45973	4.46845	4.26419	4.33088	3.19066	4.0489	4.62076	4.09254	4.20036	4.20685	4.55555	4.12202	5.04088	4.76296	3.47427	4.80102	4.75862	4.67601	5.15592
BGN	2.04722	1.90149	1.93353	1.79697	1.89309	1.99563	1.91846	1.92884	1.97962	1.93712	2.26391	2.35803	2.85633	2.68838	2.383	2.53055	2.58393	2.47166	2.6169	2.31542	1.98222	1.78157	2.42194	1.90354	2.2532	1.77951	2.01628	2.18777	1.97534	2.00357	2.39479	2.1705	2.44612	2.00784	2.14942	2.25287	2.22983	2.10842	2.09241	2.2228	2.10873	2.04694	2.20986	2.26225	1.9185	2.00144	2.15105	1.83431	2.06209
BID	NA	1.34329	1.4609	1.25429	1.23045	1.32895	1.29431	1.32239	1.33256	1.31777	1.71207	1.4961	1.70062	1.79593	1.32025	1.3769	1.7756	1.26861	1.79352	1.62667	1.44758	NA	1.25689	1.25399	NA	1.25296	1.27947	1.20094	1.29408	1.53137	1.74162	1.58871	1.52787	1.49718	1.27232	1.3966	1.55257	1.70186	1.47264	1.51455	1.55542	1.38813	1.80504	1.48939	1.47949	1.70677	1.54439	1.50645	1.80021
BIRC2	NA	NA	NA	NA	NA	NA	NA	NA	NA	NA	NA	NA	NA	NA	NA	NA	NA	NA	1.49113	NA	NA	NA	NA	NA	NA	NA	NA	NA	NA	NA	NA	NA	NA	NA	NA	NA	NA	NA	NA	NA	NA	NA	NA	NA	NA	NA	NA	NA	1.48347
BLVRB	0.835277	1.08801	1.15918	1.54913	1.24775	1.14802	1.08284	1.14613	1.07121	1.15179	1.36255	1.33365	1.09322	1.42299	1.01049	1.17268	1.31371	1.19522	1.19547	1.42315	1.14052	1.08889	0.885496	0.990519	0.818523	1.26189	1.049	0.924556	0.86267	1.09498	1.57468	1.33817	0.819586	1.03175	0.97761	1.0695	1.13067	1.05415	1.30363	1.03351	1.39906	1.26526	1.05942	1.16247	1.22095	1.07437	1.13192	1.41662	1.37345
BMP4	3.77098	3.79863	3.88643	3.52416	3.88575	3.6844	3.8262	4.15202	3.86741	3.75185	3.68705	4.04229	4.21905	3.74217	4.00689	3.97291	3.83988	3.91035	3.88541	3.76873	3.90925	3.679	3.9228	3.87586	3.91345	4.00755	3.84241	4.31017	4.17421	3.84966	3.80388	3.82472	4.05592	4.14998	3.72445	3.80881	3.81067	3.94806	4.07029	3.75149	3.35513	3.4848	3.46851	3.67413	3.67812	3.12706	3.42048	3.34113	3.36955
BMP6	3.9375	4.19353	4.13781	4.35424	4.1106	4.07685	4.12132	4.23493	4.2247	4.035	4.32916	4.25441	4.43523	4.2653	4.19007	4.5126	4.37855	4.2305	4.6395	4.27287	4.33535	4.06357	4.26697	4.16904	4.09843	4.09832	4.15674	4.1766	4.26566	4.42484	4.24384	4.13939	4.23006	4.4248	4.05528	4.17098	4.32111	4.29111	4.1935	4.39008	4.07854	4.13943	4.19176	4.06429	4.01777	4.1296	4.22272	4.23013	4.14168
BOC	4.60771	4.7324	4.58238	4.97949	4.85141	4.77458	4.76512	4.52201	4.92125	4.8708	4.28117	4.26798	4.14276	3.84537	4.28719	4.41706	4.15902	4.21465	4.44181	4.18221	4.59743	4.57259	4.65959	4.60426	4.64945	4.57163	4.76175	4.66017	4.83082	4.53557	4.1845	4.51779	4.73216	4.37331	4.55517	4.63627	4.53924	4.62877	4.52758	4.41422	3.66112	3.82755	3.91054	3.81679	3.81562	3.79662	3.85981	3.95122	3.68438
BRK1	1.27101	1.29743	1.11843	1.16672	1.10595	1.16111	1.2509	1.23756	1.37329	1.14189	1.22429	1.21878	1.39386	1.50807	1.16247	1.14718	1.2383	1.11483	1.34693	1.17242	1.2555	1.18441	1.23726	1.24257	1.23125	1.15989	1.23671	1.23309	1.14997	1.31754	1.5099	1.354	1.336	1.29983	1.31296	1.29731	1.30369	1.38189	1.24568	1.44201	1.19049	1.16021	1.26321	1.27423	1.12221	1.14672	1.15575	1.21816	1.28368
BST1	NA	NA	NA	NA	NA	NA	NA	1.6955	NA	NA	NA	1.81348	1.95069	1.96588	1.80925	1.69617	1.8922	1.72286	NA	NA	1.67866	1.83499	1.71097	1.70208	1.69995	1.7389	1.81209	1.8043	1.80929	1.88776	NA	1.89557	NA	NA	NA	NA	NA	NA	NA	NA	1.69104	NA	1.73998	1.7699	1.71299	NA	NA	NA	1.67676
BST2	5.01179	5.08787	5.21374	4.9991	4.88167	5.08445	4.94244	5.0845	4.97663	4.92545	4.86815	4.79638	4.74382	4.73847	4.94917	4.99076	4.84272	4.91218	4.92351	4.83891	4.5715	4.5236	4.61082	4.4653	4.3914	9.88495	4.58523	4.57713	4.52225	4.62942	4.69809	4.82081	4.57477	4.89186	4.63731	4.61759	4.73711	4.84531	4.70965	4.68024	4.71706	4.77147	4.93126	4.86898	4.76043	4.59752	4.83332	4.63487	5.01249
BTC	NA	2.33056	2.26909	NA	NA	NA	NA	2.5281	NA	2.37968	2.57756	2.76026	2.96305	2.75928	2.41031	2.71986	2.61836	2.19569	3.1425	2.81297	2.37134	NA	NA	2.47381	2.25942	2.37418	NA	NA	2.28137	NA	2.46281	2.21347	2.32423	NA	NA	2.25375	2.39698	NA	NA	NA	2.51096	NA	2.89956	2.34724	NA	2.29872	NA	2.31806	2.62663
BTN3A2	3.52796	3.30663	3.27204	3.42913	3.03919	3.04679	3.34032	2.85386	3.18671	3.33215	3.27287	3.46502	3.29484	3.10427	3.56645	3.34806	3.61518	3.18198	3.55811	3.3338	3.2887	3.20663	3.35468	3.22611	3.08071	3.07058	3.11283	3.06031	3.17704	3.50868	3.18035	3.19112	3.4711	3.23816	3.09222	3.03379	3.21749	3.30113	3.19604	3.22736	3.25163	3.44626	3.41974	3.414	3.30384	3.40447	3.21864	3.33841	3.46082
C1QA	7.222	6.467	6.65557	6.87425	6.65437	6.55717	6.67495	6.6671	6.91129	6.86364	5.82223	5.81062	5.9443	5.82982	5.88996	5.79913	5.69231	5.7231	5.80768	5.86501	6.62806	6.60814	6.62406	6.50974	6.59788	6.326	6.70731	6.79478	6.86279	6.60583	6.17764	6.37546	6.12093	6.34811	6.08859	6.28951	6.19991	6.31892	6.42808	6.23548	6.26625	6.2634	6.1088	6.16845	6.34184	6.04037	6.11697	6.13145	6.43383
C1QTNF1	4.39617	4.80425	4.42956	4.1792	4.22656	4.08852	4.20803	4.14145	4.29249	4.05286	4.50654	4.0326	4.04808	4.06424	4.26872	4.47457	4.48684	4.65547	4.65253	4.26645	4.80401	4.52403	4.54056	4.26856	4.49781	4.20657	4.29378	4.16524	4.38295	4.4083	4.41876	4.51683	4.50514	4.55445	4.75842	4.74104	4.83699	4.63341	4.55946	4.6256	4.51727	4.45352	5.31334	4.42844	4.5674	4.82888	4.90832	4.59796	4.14597
C2	5.54925	5.82316	5.83564	5.83523	5.7185	5.61277	5.56867	5.46806	5.69477	5.55302	6.53053	6.2636	6.0319	6.00895	6.45301	6.54123	6.57834	6.57362	6.81961	6.51579	6.14092	6.02831	6.22529	5.8589	5.84359	5.79954	5.8712	5.74675	5.94887	5.89474	5.68608	6.10065	6.06761	6.03618	6.36793	6.38518	6.29803	6.28375	6.2972	6.17372	6.6614	6.48534	6.51279	6.57422	6.65728	6.80728	6.62315	6.72481	6.03207
CA1	4.99096	5.583	5.03787	6.18506	5.7909	5.28646	4.88223	4.69087	5.00107	5.13967	6.26431	5.5024	5.03082	5.6447	5.19153	5.50681	6.14804	5.84039	5.91363	5.94374	5.30653	4.72013	4.60533	5.09472	4.72622	5.43105	4.88813	4.60275	4.60979	4.702	5.8492	5.88669	4.89489	5.02764	5.42726	5.63675	5.71727	5.42501	6.42116	5.4811	6.28349	5.65315	5.05826	5.60016	5.76388	5.22602	5.53399	6.16712	5.21577
CA12	3.4658	3.41878	3.75433	3.34914	3.35462	3.30293	3.36782	3.4885	3.48932	3.45353	3.04904	3.09258	2.99872	2.91025	3.01362	2.91188	2.98952	2.79921	3.12864	3.08413	3.27551	3.1539	3.23779	3.23366	3.17573	3.27005	3.29905	3.31804	3.46382	2.98457	3.2272	3.31053	3.14341	3.16867	2.98738	3.15742	3.23613	3.17036	2.99948	3.13706	3.05052	2.93352	3.10096	3.12677	3.39016	3.18153	2.96279	3.18399	3.22086
CA13	4.1627	4.32634	4.51187	4.29391	2.87064	4.82371	4.79355	4.3302	4.05917	3.2112	5.09337	4.45269	5.67879	4.92126	3.47251	4.60825	5.807	3.28063	5.63564	5.56172	4.71773	4.66778	3.14153	3.71673	3.48205	3.45939	3.41639	5.63251	4.70887	5.38219	4.41038	3.6206	4.12215	4.89198	3.40665	4.45608	3.93006	4.15565	4.09467	4.55345	4.17142	4.90703	5.96129	4.45919	3.05963	4.73366	5.22277	4.28534	5.67763
CA14	8.49371	8.96047	9.35837	9.01956	8.89012	8.95269	9.03054	9.09763	9.19524	8.93219	9.25133	9.22354	8.95929	8.84568	9.24278	9.09454	9.10233	9.01529	9.12345	9.06743	9.89057	9.54104	9.75584	9.93052	9.87771	10.1238	10.0146	9.93549	9.88691	9.27216	9.50238	9.76706	9.4336	9.55079	9.47822	9.51588	9.6842	9.90983	9.47742	9.43729	8.89645	8.92183	8.99281	9.04311	9.04708	8.89911	8.90499	8.93751	9.06646
CA2	3.39942	4.17111	3.92103	4.64204	4.04656	3.75302	3.38604	3.78839	3.5541	3.64748	4.7682	4.55303	4.28876	4.73114	3.88218	4.06548	4.81987	4.49996	4.50162	5.10134	3.88027	3.50905	3.32212	3.83648	3.3505	4.15906	3.56904	3.50398	3.24343	3.91961	4.76128	4.34355	3.57165	3.64138	3.48318	3.88033	4.2037	3.8403	4.84015	3.84647	4.94818	4.32463	4.25079	4.36459	4.2432	4.10112	4.30794	4.73114	5.56366
CA3	1.30819	1.48182	1.50203	1.62363	1.56647	1.43087	1.4239	1.39457	1.45191	1.41662	1.52226	1.60881	1.38184	1.67378	1.40882	1.6211	1.70518	1.64916	1.64625	1.52055	1.46608	1.45022	1.47716	1.53511	1.56925	1.51989	1.60838	1.32043	1.42229	1.44536	1.7946	1.77463	1.63478	1.80484	1.5008	1.47597	1.76307	1.63031	1.84908	2.17626	1.5757	1.41229	1.31243	1.43285	1.39802	1.39769	1.38101	1.48707	1.17702
CA4	1.87617	1.98422	1.78111	1.80004	2.05787	1.95665	1.99671	1.89786	2.00913	1.77281	1.98068	1.68459	1.92125	1.93682	1.91541	1.91054	2.17207	2.0438	2.07049	1.53486	1.89681	2.1172	2.0718	1.91674	2.08372	1.98816	2.21537	1.98903	2.16237	2.13947	1.96122	1.90454	1.76829	1.87393	1.83746	1.89546	1.91701	1.91384	1.74898	1.91831	1.77509	1.87818	1.71493	1.87845	1.65453	2.05679	1.88444	1.51263	1.66975
CA5A	1.87692	2.12707	1.96617	2.05461	1.86422	2.11773	1.99509	1.96713	1.93078	2.15098	2.53224	2.15173	2.62667	2.26631	2.48646	2.87914	2.56825	3.32272	3.26643	2.48679	2.82881	2.805	2.8406	2.59302	3.01691	3.43909	2.82743	3.14924	3.70779	2.83477	1.94396	2.05054	1.90416	NA	NA	NA	2.12763	1.94546	2.35021	NA	2.24948	2.28561	2.51554	2.32351	2.55353	2.14058	2.65444	2.42102	2.33234
CA6	1.55366	1.84687	2.06471	1.71967	1.66403	1.79967	1.85487	1.90493	1.6731	1.65329	2.01307	2.19601	2.3104	1.99052	2.14009	2.12052	2.27659	2.24102	2.32576	2.28659	2.84539	3.00804	3.0327	2.94525	2.73142	2.96203	2.7657	2.92111	2.79115	2.84386	2.29968	2.16347	2.27864	2.08199	2.03752	2.15108	2.28265	2.09271	2.06822	2.02478	1.83151	1.94411	2.06723	1.89356	1.95732	1.77281	1.91556	1.91384	1.96099
CA9	4.76488	4.24691	4.27685	4.43922	4.40131	4.3795	4.32647	3.87268	4.41322	4.17017	4.23295	4.16239	3.74659	3.92523	3.75288	3.85351	4.13016	3.61156	4.11722	3.83466	4.50431	4.50755	4.8805	4.66548	4.61058	4.61078	4.37897	4.17454	4.33973	4.6489	4.29768	4.68499	4.52633	4.54471	4.53369	4.49458	4.59186	4.49316	4.90949	4.86635	4.06698	4.06423	3.93309	4.10856	4.20019	3.96391	3.96651	4.24645	3.96484
CADM3	3.87521	3.92253	4.17662	3.96448	4.47197	4.08337	4.11301	3.81415	4.06871	3.98002	2.8357	3.24426	3.2027	2.98637	3.26294	2.88503	3.06221	2.98596	3.35077	3.02698	3.76425	3.40418	3.8232	3.64803	3.42765	3.69675	3.62338	3.55774	3.63856	3.79825	3.17797	3.0835	3.18943	3.45591	3.09763	2.77258	3.16686	3.21297	3.3096	3.11235	3.15338	3.31436	3.39587	3.28964	3.09165	3.15007	3.16426	3.00196	3.24251
CALCA	4.27121	4.30848	4.28179	3.94531	3.98211	4.05272	3.76308	3.98506	3.97701	3.9951	4.65746	4.47006	4.38353	4.38287	4.43279	4.67921	4.52958	4.33109	4.73602	4.55925	4.61644	4.45514	4.64814	4.40877	4.72757	4.60508	4.82268	4.42702	4.83584	4.23156	4.30264	4.70086	4.22884	4.61766	3.95716	4.02094	4.06999	4.08601	4.15079	5.28347	3.4562	3.69586	3.60072	3.74159	3.60933	3.35255	3.25119	3.55459	3.44581
CALCOCO1	6.19967	7.03966	6.90297	6.83976	5.02107	6.31149	6.70415	7.27146	7.34005	6.03309	7.75003	7.46061	8.69003	9.46048	6.59064	7.1518	7.98909	6.31343	8.58595	7.94083	7.33781	7.09247	6.97165	6.73831	6.2865	6.24071	6.95916	7.25554	7.25587	8.18654	8.79218	8.07132	7.70802	7.89165	6.06312	7.62004	8.14249	7.95777	7.75961	8.33471	7.03055	6.83999	7.55127	6.98811	5.66377	7.41112	7.0397	7.05375	7.86369
CALR	NA	1.9003	1.7612	NA	NA	NA	NA	1.71923	1.65791	NA	1.76909	1.85583	2.13054	1.94122	1.64768	NA	1.61325	NA	1.92399	1.75762	1.80443	1.72225	NA	NA	NA	1.69305	1.67694	NA	1.62307	1.8055	2.09051	1.62569	NA	1.61075	NA	1.65356	1.6746	1.771	NA	1.68925	1.66898	NA	1.85933	1.77976	1.63422	1.91739	NA	NA	1.8062
CAMKK1	NA	NA	NA	NA	NA	NA	NA	NA	NA	1.06198	NA	NA	NA	NA	NA	NA	NA	NA	NA	NA	NA	NA	NA	NA	NA	NA	NA	NA	NA	1.02361	NA	1.04824	NA	NA	NA	NA	1.03238	NA	NA	NA	NA	1.02418	NA	NA	NA	NA	1.0378	NA	1.0212
CANT1	5.16815	5.22677	5.30903	5.41406	5.25776	5.34516	5.09481	5.2223	5.20555	5.39226	5.27336	5.45734	5.43407	5.32147	5.54973	5.55241	5.29379	5.31298	5.73468	5.60147	5.02415	4.97339	5.1723	5.06104	4.9048	5.10755	4.92172	5.14586	4.95851	5.41963	5.31681	5.33966	5.41534	5.71044	5.41285	5.41843	5.60093	5.71408	5.70594	5.21886	5.64983	5.61078	5.45451	5.66992	5.65448	5.63829	5.6038	5.35769	5.57139
CAPG	3.52208	3.13152	3.42955	3.01749	3.02134	3.03254	3.01719	3.25226	3.09753	3.04738	2.85699	2.6734	2.75405	2.64966	2.87036	2.71999	2.75397	2.61586	2.88298	2.86267	2.61037	2.29054	2.55334	2.52022	2.45515	2.6678	2.57495	2.4695	2.72321	2.41876	2.17409	2.15351	2.0624	1.99668	1.85064	2.01692	2.19978	2.09383	1.93606	2.08243	3.75519	3.22618	3.21517	3.01475	3.24508	2.82528	2.78132	2.93748	2.87769
CARHSP1	2.20022	2.45717	2.20314	2.88035	2.29234	2.29446	NA	2.10859	2.12426	2.20583	2.79857	2.45983	2.08984	2.62084	NA	2.28419	2.52153	2.41692	2.29772	2.75907	2.77518	2.69726	2.7039	2.82452	2.45618	6.94148	2.62789	2.54119	2.54377	2.87391	2.4146	2.309	NA	2.13067	NA	2.22293	2.08638	2.0826	2.65839	2.13731	2.49759	2.10121	2.15468	NA	NA	NA	2.26282	2.2545	2.31226
CASP2	1.49144	1.77699	1.59789	1.60246	NA	1.47985	1.66839	1.91567	1.88768	1.40626	2.15533	2.05189	2.6072	3.13727	1.70907	1.96288	2.33951	1.52191	2.6521	2.26382	2.15594	2.12274	1.83891	1.94126	1.54097	1.68316	2.00716	2.12433	2.06963	2.74816	2.52416	2.21677	2.07984	2.07963	1.46822	1.84824	2.1624	2.16434	2.06881	2.24251	2.35904	2.12595	2.79543	2.44779	1.7081	2.58823	2.45491	2.47038	2.94103
CASP3	6.04536	7.1012	6.95563	5.93651	5.09741	6.54661	6.28422	7.07418	6.15991	6.40278	7.17293	7.44929	7.81536	8.25267	6.13528	6.70079	7.34622	6.45832	7.95059	7.64131	6.91844	6.81689	6.69302	6.41409	5.43091	6.30402	6.44945	7.00921	6.68144	7.97125	7.71828	6.83623	7.18527	6.88041	5.40248	6.17679	7.14686	7.43512	6.9899	6.49198	7.58773	6.64358	7.2399	6.40091	5.81437	7.2703	6.86452	6.87216	8.76783
CASP8	2.62148	2.6301	2.78249	2.49593	2.30132	2.43312	2.44331	2.66503	2.37912	2.3667	2.72389	2.6361	2.57763	2.89832	2.40122	2.42148	2.53645	2.45373	2.74037	2.6821	2.35676	2.27709	2.2022	2.3113	2.1652	2.25414	2.22577	2.41927	2.43709	2.46245	2.78209	2.46407	2.51596	2.55402	2.1229	2.316	2.49516	2.72999	2.57063	2.36227	2.25287	2.38659	2.50083	2.29784	2.10806	2.21248	2.0489	2.27632	2.55486
CBL	1.25749	1.6165	1.48228	1.42862	1.0588	1.32325	1.50614	1.72369	1.60895	1.51531	2.10762	2.20311	2.30623	2.443	1.74975	2.09299	2.2676	1.58453	2.78423	2.2052	2.01924	1.88143	1.71923	2.1447	1.18941	1.79817	1.77703	2.14555	1.95241	2.68217	2.18571	2.00357	1.96047	1.96728	1.21661	1.71515	2.05196	1.77993	1.9193	2.11803	1.8654	1.46237	2.39495	2.1169	1.10796	1.86758	1.96949	1.91521	2.18979
CBLN4	3.13238	3.31226	3.27961	3.00384	3.2013	3.21926	3.27265	3.52245	3.36218	3.00229	4.39093	4.33678	4.46746	4.54744	4.45629	4.26223	4.23514	4.31784	4.43815	4.46445	4.07221	4.35107	4.32585	4.32551	4.37948	4.17219	4.40604	4.14688	4.18126	4.20236	4.38533	4.4911	4.15277	4.24673	4.25546	4.23885	4.28037	4.42178	4.05833	4.37756	4.07872	3.87809	4.04722	4.09304	4.26215	3.94274	4.04855	4.16065	4.17806
CCDC80	6.13389	6.05891	6.1919	6.26547	6.25267	6.06737	6.08566	5.83595	6.1025	6.45864	5.38371	5.41876	5.17853	5.02343	5.52122	5.71806	5.3194	5.29918	5.79193	5.57497	5.44582	5.6837	6.01507	5.6671	5.5899	5.62159	5.8431	5.94814	5.93693	6.09674	5.69869	6.07343	6.1128	6.29426	6.18568	6.0948	6.12423	6.15777	6.25648	5.93142	5.4226	5.59441	5.51791	5.74478	5.8107	5.62677	5.8204	5.45852	5.60613
CCL11	7.83554	7.21681	7.2993	7.27815	7.05164	7.12543	7.43539	7.18121	7.24801	7.23211	7.48435	7.41279	7.26196	7.36067	7.41343	7.32078	7.32689	7.48115	7.56277	7.61086	7.73102	7.76407	7.81488	7.68168	7.62702	7.73274	7.89491	7.41475	7.50105	7.87594	7.52597	7.68094	7.81024	7.73599	7.67154	7.5911	7.65523	7.84671	7.87728	7.74928	6.87822	6.94519	6.78591	6.90842	7.04817	6.94461	6.96921	7.17829	7.32826
CCL13	12.5972	12.6129	12.5969	12.3865	12.2441	12.161	12.3974	12.5294	12.3904	12.3437	13.682	13.5581	13.4229	13.7435	13.1606	13.2239	13.5382	13.5672	13.7574	13.9413	12.4321	12.5806	12.8141	12.7308	12.5708	12.9287	12.7739	12.9481	12.8209	13.085	13.4859	13.5404	13.5266	13.5564	13.3706	13.348	13.3338	13.6459	13.5872	13.2909	13.4829	13.3831	13.6106	13.5966	13.6248	13.697	13.4665	13.9376	14.1116
CCL14	5.11821	5.59671	5.52196	5.49308	5.5525	5.48739	5.36323	5.21419	5.36534	5.23031	5.12291	5.12235	5.05149	4.92304	5.24071	5.46222	5.56193	5.45487	5.77152	5.58145	5.6883	5.31813	5.55103	5.47494	5.51205	5.51685	5.11162	4.94854	5.38701	5.32828	5.31237	5.58433	5.44035	5.38252	5.71155	5.76404	5.64612	5.50602	5.53373	5.59023	5.5223	5.59115	5.59833	5.48346	5.54445	5.99435	5.59443	5.68167	5.05723
CCL15	7.27399	6.9978	7.17939	7.44703	6.92495	6.94909	6.93527	7.02773	7.31025	7.27851	6.59998	6.62665	6.60658	6.38299	6.60051	6.69002	6.72345	6.54793	6.83227	7.00418	7.58533	7.08742	7.12059	7.32814	7.42935	7.81728	7.85167	7.59541	7.55682	7.48274	6.47425	6.76422	6.72278	6.40912	6.39204	6.84236	6.77046	6.54374	6.54286	6.6536	6.538	6.61265	6.7839	6.50306	6.78015	6.40534	6.71976	6.65536	6.8416
CCL16	6.05671	6.11091	5.93699	5.96583	5.84529	5.99477	5.90342	5.95072	6.126	6.02866	6.43384	6.35353	6.21465	6.09441	6.43705	6.5894	6.59387	6.46183	6.78118	6.86849	5.20433	4.91322	5.05562	4.95225	4.95862	5.14276	5.10061	4.84001	4.94923	4.9616	6.30389	6.49207	6.43717	6.14742	6.22179	6.49481	6.56916	6.32179	6.35419	6.47264	6.17595	6.22339	6.3101	6.06752	6.42814	6.35352	6.38874	6.39626	6.34628
CCL17	7.0611	8.37389	7.48232	7.09711	6.95867	7.19351	7.43977	7.68681	7.25474	6.95825	7.57557	7.70042	7.88435	8.12278	7.19039	7.68767	8.22341	7.29073	8.26325	7.6735	8.11153	8.11501	8.31952	8.42585	7.81222	8.19383	8.2892	8.16373	8.43214	9.04626	7.49128	7.33417	7.31136	7.38187	6.88959	7.10494	7.48371	7.41565	7.29549	7.16621	7.29705	6.93055	7.89207	7.65383	7.43825	8.01468	7.60127	8.1944	8.05479
CCL18	5.3975	5.7125	5.25325	5.56276	5.46539	5.25892	5.31208	4.66811	5.09933	5.11154	6.30302	5.68927	5.50378	5.38194	5.85881	6.03879	6.23236	6.18168	6.488	6.13913	4.82321	4.50681	5.11328	4.66439	4.76575	4.55081	4.53887	4.14292	4.62356	4.39535	4.64428	5.26157	5.297	5.04231	5.41322	5.43581	5.27132	5.03305	5.13443	5.32059	6.06655	5.84943	6.00018	5.86904	5.62123	6.06976	5.934	5.84703	4.8931
CCL19	11.6312	11.5703	11.5627	11.2186	11.0196	11.0603	11.0849	11.1022	10.791	11.2885	9.59222	9.28556	9.18818	9.22766	9.13783	9.42636	9.29578	9.59782	9.39762	9.69345	8.9306	9.01917	9.17575	9.03951	8.93975	8.79086	8.97873	9.09343	9.258	9.37999	8.58428	8.62808	8.93005	8.91971	9.07584	8.78134	8.8855	8.91422	9.05977	8.66143	8.92931	8.93146	8.85596	8.81287	8.98816	8.82571	8.93652	9.0876	9.30204
CCL2	11.9441	11.1084	11.3499	10.9839	10.6984	10.6636	10.9147	11.0505	10.9368	10.939	10.9121	10.8879	10.689	10.7408	10.6705	10.8851	10.8152	11.1421	11.2035	11.2257	10.5576	10.6803	10.5345	10.6867	10.746	10.7953	10.8601	10.4825	10.7126	10.805	10.7814	10.9992	10.933	10.8471	10.9245	10.8	10.8498	10.8671	10.9426	11.1762	10.5694	10.7648	10.515	10.5975	10.6782	10.5484	10.7944	10.7991	10.8698
CCL20	8.01152	6.63488	6.54784	6.69778	7.10446	6.81583	8.49551	6.8448	7.47595	7.21322	6.63957	6.90643	7.64735	6.32944	6.77615	6.69318	6.49534	7.56315	6.93149	6.75663	6.80035	7.49998	7.3454	6.81579	6.7859	6.74792	8.41969	6.43099	6.71601	7.20995	6.15482	7.09052	6.57035	8.3625	6.66386	6.58959	6.53158	6.56871	10.1365	6.53773	6.05251	6.13131	5.91609	6.29014	6.70175	5.76777	6.12857	6.01313	5.97628
CCL21	2.85519	3.07078	3.37909	2.89015	2.84948	3.18196	3.01589	3.2144	2.95777	2.76888	1.69519	2.00633	2.1176	1.98823	1.91789	1.96133	1.98594	2.028	1.93418	2.01103	1.84044	1.95669	1.94186	1.91472	1.71026	1.84334	1.81081	1.90889	1.81734	2.08352	1.82448	1.93644	1.69336	1.7939	1.70686	1.80331	1.90535	1.79327	1.7485	1.72818	1.90153	1.87912	1.98474	1.86255	1.9092	1.92349	1.79248	1.92147	1.90153
CCL23	10.2283	10.8629	11.0628	10.5583	10.4641	10.3748	10.5714	10.6774	10.6092	10.7731	10.8933	10.7111	10.8807	10.6211	10.7759	11.2628	10.8895	10.939	11.2583	11.3581	10.1916	9.81368	9.94016	9.97265	10.0377	9.80367	9.55706	9.56809	9.88147	10.1747	10.365	10.2339	10.196	10.6277	10.5457	10.0405	10.0777	10.2138	10.3076	10.4419	10.623	11.1732	10.6058	10.4447	10.4993	10.7431	10.476	10.3624	10.8242
CCL24	6.73878	6.91845	6.68415	6.77265	6.76808	6.90465	7.0719	6.80406	6.74359	6.62347	5.50556	5.72422	5.45648	5.34845	5.58951	5.68341	5.52625	5.56258	5.76198	5.76038	5.56399	5.64157	5.58103	5.45212	5.45321	5.71283	5.73087	5.47406	5.29831	5.74845	5.5413	5.6602	5.74339	5.40989	5.35021	5.56459	5.74414	5.65757	5.40514	5.63758	5.80437	5.81469	5.89476	5.66196	6.03897	5.86367	5.85872	5.83832	5.98358
CCL25	7.14549	6.94256	7.23671	6.92393	6.63514	6.62969	6.86198	6.94186	6.91244	6.95144	6.60612	6.43764	6.32869	6.33107	6.46549	6.37637	6.31926	6.44639	6.80169	6.59416	6.87969	7.30765	6.89364	6.8879	7.15757	6.87872	7.32094	6.77217	7.00072	7.40202	6.83409	7.00906	6.98037	7.09533	7.0282	6.85154	6.96124	7.11628	6.95737	6.85789	6.30506	6.37359	6.18881	6.28855	6.37302	6.20987	6.27729	6.28716	6.43375
CCL27	5.67925	5.21966	5.06539	4.80598	4.96608	5.25036	4.83235	5.40178	4.9682	5.02774	5.3992	4.84104	4.81848	4.72652	4.82466	4.99184	5.02873	5.68887	5.26147	5.29493	4.70711	4.22491	5.12442	4.28427	4.07265	8.42661	4.20491	4.79518	4.06813	5.23688	4.80721	4.42388	5.00188	4.79868	4.69743	4.49561	4.7588	4.89943	4.93717	4.87813	4.7195	4.29425	5.06499	4.57932	4.35375	4.38833	4.63567	4.72195	4.96791
CCL28	3.07068	2.83334	3.0042	2.99315	2.5589	3.09842	2.99787	3.02684	3.09596	3.02788	2.62653	2.60089	2.62716	2.60831	2.74334	2.51675	2.58883	2.50055	2.66339	2.77526	2.84491	2.98024	3.03145	2.96307	3.02896	3.00083	3.01051	2.89245	3.27769	3.01927	2.98808	3.09302	2.92258	3.06664	2.81151	2.92342	2.86289	3.05858	3.11881	2.90358	2.676	2.92467	2.99758	3.02645	2.80281	2.78104	3.06578	2.99877	3.07825
CCL3	5.3383	5.65873	5.37269	5.2885	5.17354	5.32304	5.28238	5.18389	5.15449	5.31003	5.74395	5.52756	5.60952	5.52505	5.82345	5.70193	5.75631	5.8391	5.93337	6.08856	4.63003	5.06783	4.70944	4.66539	4.8061	4.64398	4.55077	4.35173	4.9172	4.85823	5.03503	5.25224	5.1372	5.05067	5.15004	5.13745	5.36135	5.27155	5.13011	5.0042	4.83973	5.06536	4.8437	4.86602	4.73174	5.09809	5.05176	5.02317	4.71962
CCL4	6.38997	6.4038	6.13723	5.96694	5.62986	5.79213	5.96705	5.96141	5.8501	5.90962	6.15676	5.89211	6.0354	5.97303	6.07817	5.9013	6.11132	6.24515	6.29101	6.60881	5.40636	5.88226	5.54391	5.58655	5.72065	5.70516	5.47595	5.39381	5.79168	5.80143	6.58911	6.7228	6.59568	6.67433	6.71387	6.57887	6.67987	6.67917	6.68788	6.42376	5.60976	5.84847	5.54414	5.66103	5.51412	5.72788	5.74027	5.86112	5.72203
CCL5	2.98045	3.8324	3.50358	3.01375	2.6424	2.61254	2.32938	3.27253	2.41397	2.99286	3.10067	3.67271	3.51565	2.86229	3.17417	2.70401	3.36123	3.09009	4.14413	3.50905	3.56396	2.86303	3.11078	3.22373	2.88959	3.03235	3.02185	2.56387	3.7495	3.56876	2.74037	2.71953	3.03696	2.85236	3.11671	2.83463	3.46264	3.97653	2.93894	3.55648	3.98976	3.82761	5.15681	3.6978	3.73872	4.97417	4.30367	4.78791	4.21699
CCL7	NA	NA	NA	NA	NA	NA	NA	NA	NA	NA	NA	NA	NA	2.81283	NA	NA	2.77707	NA	2.69477	2.68531	NA	NA	NA	NA	NA	NA	NA	NA	NA	NA	NA	NA	NA	NA	NA	NA	NA	NA	NA	NA	NA	NA	NA	NA	NA	NA	NA	NA	NA
CCL8	9.17358	8.93138	9.09847	8.84234	8.63891	8.7802	8.82219	8.87501	8.75977	8.80968	9.27256	9.08176	9.05188	9.13872	9.05813	9.14121	9.11352	9.23878	9.39062	9.49033	8.58926	8.85501	8.66381	8.78043	8.69838	8.7346	8.77418	8.53115	8.83781	8.95226	8.86268	9.06275	8.94903	9.0564	9.04656	8.99518	9.04609	9.05476	9.10474	8.79764	8.39241	8.48444	8.45366	8.50694	8.42077	8.61132	8.60299	8.75876	8.78364
CCN1	5.23334	4.4653	4.04938	4.13186	4.65132	4.60948	4.22286	4.23493	4.43956	4.17616	4.56207	4.48456	3.97564	4.10437	3.89372	4.52813	4.25177	4.19838	4.89818	4.55	4.52175	4.14458	4.80708	4.25723	4.39475	4.34378	4.3671	4.11907	3.73319	5.08614	4.65933	3.92082	4.6984	4.49217	4.32868	4.29118	4.62355	4.23603	4.63832	4.78986	3.8636	3.82927	3.92943	4.22844	3.79794	4.10537	3.89437	4.05175	3.99377
CCN3	3.93804	3.73231	4.15368	3.82508	3.69181	3.81569	3.6862	4.1302	3.82225	3.80057	3.12748	3.52747	3.53973	3.14217	3.37504	3.37772	3.46608	3.40162	3.63435	3.48956	3.42755	3.41849	3.60012	3.68817	3.45174	3.62605	3.41928	3.81002	3.79591	3.7653	3.6142	3.64528	3.54462	3.42408	3.27172	3.60464	3.73098	3.41224	3.54644	3.73696	3.48635	3.52583	3.59966	3.75491	3.75622	3.52953	3.55975	3.63581	3.61373
CCN4	5.57426	5.25151	5.4852	5.61785	5.52588	5.50474	5.35941	5.19549	5.56829	5.43041	5.1369	5.26478	5.07171	4.96825	5.07023	5.03989	5.2058	4.73237	5.43737	5.16735	5.35765	5.2014	5.49513	5.30965	5.28807	5.21137	5.32781	5.36862	5.42539	5.44864	4.93743	5.09882	5.00373	5.01209	4.81607	5.15261	5.08645	5.09094	5.30198	5.30449	5.07376	5.07882	4.99168	5.24017	5.17817	5.31078	5.16607	5.22847	5.04284
CCT5	1.12015	1.17957	NA	1.2419	NA	NA	NA	1.27775	NA	NA	1.20671	1.1242	1.30317	1.34568	NA	1.10541	1.16935	NA	1.29995	1.31475	NA	NA	NA	1.10561	NA	NA	NA	NA	NA	NA	1.24172	1.13416	1.1107	1.1335	NA	1.1377	1.13014	1.15069	1.1139	NA	1.11403	NA	NA	1.23383	NA	NA	1.16941	1.19327	1.26831
CD109	3.38163	3.26276	3.76169	3.50495	3.17679	3.59445	3.40128	3.48325	3.50495	3.42072	3.4297	3.68303	3.87629	3.42942	3.66831	3.57257	3.91258	3.92564	3.83767	3.83886	3.97204	3.9567	3.9018	3.82642	3.64784	3.44903	3.75436	3.89953	3.58981	3.82807	4.26389	4.26936	4.14867	4.06667	3.91441	3.82479	3.86737	3.91213	4.02366	4.15412	2.92039	2.69223	3.05703	2.9289	2.78035	2.88454	3.0528	2.68814	3.3233
CD160	4.91025	4.93946	4.99062	5.12869	5.09543	5.08067	4.83486	4.67315	4.82745	4.89439	5.01427	5.11412	5.06288	4.93881	5.00959	4.92134	4.88914	4.72613	5.06235	5.06888	5.18002	5.17636	5.29157	5.08232	5.04794	5.06757	5.09057	5.00335	5.02775	5.23545	5.16995	5.29327	5.07819	5.07726	5.13178	5.33738	5.30108	5.36701	5.39213	5.20862	4.4653	4.31548	4.35966	4.56205	4.5523	4.49017	4.40945	4.54581	4.34859
CD163	7.26859	7.3903	7.31315	7.19984	7.09343	7.36019	7.34823	7.15713	7.11504	7.13151	7.41582	7.57483	7.35989	7.26422	7.42938	7.50847	7.58787	7.46668	7.587	7.55674	7.22105	7.13212	7.13018	6.96379	6.99361	7.13393	7.21616	7.078	7.25334	7.37156	7.23405	7.16968	7.33106	7.07912	6.86517	7.17515	7.33866	7.20177	7.16266	7.16088	6.86425	6.82025	6.94613	6.71928	7.15557	6.81322	6.82994	6.95365	6.88406
CD164	3.82011	3.53521	3.55819	3.71185	3.59663	3.70708	3.55079	3.49507	3.48992	3.69745	3.80405	3.66763	4.12881	3.65441	3.64824	3.73787	3.76603	3.62754	4.05305	3.97458	3.6898	3.67924	3.765	3.58057	3.54437	3.65029	3.55919	4.03402	3.7294	4.09263	3.7023	3.77546	3.7095	4.00415	3.77709	3.84389	3.77223	3.89676	4.00925	3.79016	3.61577	3.75472	3.7889	3.70126	3.6426	3.72042	3.80837	3.57061	3.86837
CD177	3.3898	3.50825	3.90101	3.65413	3.55294	3.51311	3.49158	3.67862	3.61946	3.51496	3.56572	3.69131	3.92842	3.49321	3.5712	3.65766	3.73961	3.79526	3.80731	3.90241	3.43894	3.62133	3.5169	3.43208	3.27364	3.30655	3.43701	3.76539	3.49126	3.64309	2.48718	2.46934	2.47791	2.32173	2.21279	2.40659	2.39039	2.21229	2.29199	2.45049	3.3711	3.49948	3.40822	3.28066	3.49622	3.3067	3.39702	3.28747	3.38914
CD1C	5.73578	5.81724	5.77698	5.97144	5.91282	5.87533	5.7104	5.6408	5.68041	5.89691	5.78708	5.94153	5.86066	5.7871	5.79982	5.96436	5.68279	5.80759	6.21246	6.0559	5.77971	5.78766	6.08164	5.83065	5.68365	5.89498	5.86138	6.0078	5.91254	6.37891	5.6452	5.81371	5.68478	6.03743	5.76951	5.84245	5.95438	6.10595	6.06432	5.64693	5.77006	5.84654	5.88201	6.05714	6.04773	5.93354	6.02723	5.63251	5.90494
CD200	6.37124	6.38181	6.40823	6.245	6.59772	6.58639	6.52664	6.47855	6.44725	6.21878	6.0098	6.29314	6.13279	6.15681	6.21573	6.07464	6.30061	6.28731	6.42335	6.16231	6.50169	6.26983	6.53554	6.38292	6.30179	6.5654	6.53621	6.41669	6.41732	6.67582	6.27038	6.19409	6.24131	6.34623	6.34491	6.23358	6.34435	6.37453	6.37898	6.25088	5.89594	6.01561	6.17683	6.0441	6.00783	5.95403	6.02679	5.83873	5.99064
CD200R1	4.08863	4.18234	4.26301	4.14078	4.29886	4.29605	4.29546	4.29182	4.06343	4.07646	4.22653	4.41848	4.26983	4.35877	4.30409	4.23081	4.28545	4.3073	4.45613	4.20187	4.32766	4.18012	4.31539	4.17278	4.16397	4.40344	4.28121	4.31811	4.38738	4.57841	5.08952	5.08276	4.94395	5.0991	5.07533	4.91715	5.07011	5.25385	5.10046	4.99938	5.02068	5.01326	5.14106	5.12623	5.08497	4.94748	4.97232	4.97176	5.04664
CD207	3.31504	3.26713	3.21039	3.37083	3.45083	3.3639	3.1714	3.15139	3.17805	3.06864	2.72249	2.83021	3.01997	2.68021	2.81887	2.40841	2.81365	2.56255	3.08151	2.79649	3.22908	3.10299	3.36587	3.00963	3.21179	2.97526	3.15612	3.19253	3.05497	3.29926	2.7455	2.78088	2.60022	2.59101	2.84856	2.88033	2.70361	2.57337	2.90977	2.68046	2.92125	3.00297	3.07852	3.17348	3.19917	3.05778	3.26484	3.15977	3.04892
CD209	5.3476	5.27423	5.59358	5.25757	5.21288	5.349	5.31291	5.48818	5.34835	5.01952	4.87417	5.06421	5.30715	4.88326	5.0722	5.11631	5.14426	5.02236	5.41891	5.13427	5.36291	5.38262	5.55029	5.46298	5.32914	5.40941	5.42043	5.41203	5.23566	5.42264	5.95686	5.81838	5.92915	5.77768	5.53937	5.85774	6.01421	5.64162	5.82804	5.8999	5.25331	5.27666	5.47857	5.54538	5.51929	5.17162	5.29768	5.41568	5.45429
CD22	7.70293	7.70482	7.75305	7.66882	7.6936	7.65157	7.71538	8.21872	7.728	7.59364	7.20801	6.98753	7.32921	7.24054	7.16835	6.99108	7.04572	7.14105	7.26711	7.19723	7.58387	7.71403	7.79245	7.66839	7.6701	7.57685	7.78056	7.44674	7.49201	7.74819	7.63837	7.5681	7.35051	7.57219	7.30806	7.42233	7.62915	7.80875	7.49079	7.64429	6.48693	6.42058	6.53925	6.60671	6.72419	6.38609	6.5533	6.67754	6.64284
CD244	7.82928	7.98039	8.3123	7.88508	7.60381	7.7327	7.87749	8.16931	7.86332	7.82189	8.0801	8.01253	8.0561	8.12956	7.85207	7.96724	7.88526	7.8517	8.22681	8.28266	7.77706	7.92942	7.84894	7.96053	7.80386	7.77218	7.95855	8.00103	8.18965	8.30771	8.07458	8.01653	7.99589	8.26875	7.86005	7.78175	7.99024	8.22046	8.08715	7.83415	7.45605	7.52762	7.51524	7.47533	7.29642	7.39938	7.30154	7.46658	7.81418
CD27	8.10645	7.90899	8.02534	8.03769	8.09387	8.01742	7.86238	7.76558	7.96577	7.90975	7.58795	7.60622	7.57711	7.49849	7.59046	7.49004	7.48927	7.25226	7.61534	7.6729	7.49707	7.41492	7.63037	7.38792	7.32255	7.36085	7.39977	7.39207	7.38777	7.53556	7.18244	7.28428	7.05765	7.20602	7.02165	7.26087	7.35146	7.35137	7.50003	7.2979	6.96063	6.86236	6.67799	7.01791	7.00425	6.93794	6.80267	6.93016	6.80227
CD274	7.4282	7.51476	7.69408	7.3175	7.12455	7.2416	7.40761	7.55053	7.34895	7.53695	7.63011	7.55357	7.62961	7.76513	7.46135	7.58115	7.6805	7.45409	7.80174	7.74918	8.79142	8.94529	8.67062	8.87581	8.79154	8.61531	8.87168	8.80667	9.05096	8.93534	7.55759	7.45867	7.31073	7.60382	7.28294	7.2921	7.40665	7.623	7.63005	7.31734	6.95058	7.24246	7.22005	7.00865	6.76392	6.9656	6.90483	7.01071	7.50847
CD28	NA	NA	1.82961	NA	NA	NA	1.77522	NA	NA	NA	NA	NA	NA	NA	NA	NA	NA	NA	NA	NA	NA	NA	NA	NA	NA	NA	NA	NA	NA	NA	NA	NA	NA	NA	NA	NA	NA	NA	NA	NA	NA	NA	NA	NA	NA	NA	NA	NA	NA
CD2AP	7.26504	6.89722	7.50232	7.32136	6.06972	8.01753	7.62486	6.67511	6.64467	5.48887	7.80021	5.87893	8.09958	6.55373	5.24443	6.99179	8.1488	5.67744	7.93897	8.2853	7.26108	7.04518	4.55701	5.24887	5.76771	5.34623	5.353	8.16503	7.19978	7.27151	6.66726	5.43725	6.08463	7.70258	6.4017	7.45742	6.23899	5.77537	6.28655	7.24837	5.31232	7.56314	8.26152	5.97948	4.92618	6.22844	7.67192	6.23035	7.72647
CD300C	5.72449	5.71059	5.81907	5.67742	5.77535	5.79462	5.7347	5.83108	5.70462	5.7328	5.43084	5.45495	5.54304	5.51105	5.59283	5.40601	5.57294	5.41139	5.62577	5.41236	5.14012	5.07442	5.14332	5.09389	5.06077	5.19866	5.15413	5.20853	5.31996	5.33593	5.47243	5.46956	5.49399	5.49036	5.41536	5.43797	5.48854	5.52561	5.58392	5.44967	5.34517	5.49787	5.55804	5.55707	5.5186	5.42352	5.40094	5.45033	5.4679
CD300E	3.8894	3.84539	3.92225	3.67161	3.88197	3.80659	3.69569	4.38273	3.98519	3.93007	3.59916	3.30135	3.67789	3.62513	3.5129	3.36154	3.5146	3.36407	3.54802	3.58564	3.02561	3.17324	3.26061	3.17029	3.14967	3.0925	3.23795	3.06305	3.37543	3.03715	3.31271	3.32779	2.99995	3.16422	2.96329	3.14439	3.29657	3.20934	3.10544	3.44746	2.51167	2.49817	2.72801	2.84539	2.80141	2.47822	2.56291	2.7142	2.45691
CD300LF	6.71679	6.72512	6.85438	6.69637	6.92395	6.74798	6.70612	6.76648	6.71704	6.72395	5.61613	5.63814	5.63502	5.64356	5.78123	5.48421	5.80727	5.64535	5.93778	5.64276	6.26707	6.11989	6.19329	6.14855	6.03784	6.29749	6.18855	6.38577	6.59739	6.59534	5.93931	6.00383	5.96081	6.04212	5.95242	5.87631	6.18093	6.13667	6.08479	6.02437	5.67013	5.93728	6.02906	6.03445	5.86513	5.80263	5.66721	5.7301	5.75308
CD300LG	4.47636	4.41926	4.72107	4.2538	4.32093	4.47618	4.41245	4.60555	4.43534	4.19453	3.27144	3.47902	3.58325	3.17439	3.53585	3.49645	3.57843	3.47275	3.56568	3.52305	4.0587	3.94042	3.98145	4.02451	3.79832	4.04096	4.00564	3.97469	3.98146	4.00386	3.69272	3.79828	3.73977	3.69306	3.3799	3.6529	3.66528	3.37439	3.62314	3.76912	3.13002	3.41842	3.61927	3.46946	3.49692	3.34528	3.44448	3.42547	3.47433
CD302	3.91091	3.90639	4.0732	3.89547	4.06784	4.00079	3.89831	3.84828	3.94866	3.8764	3.59278	3.69061	3.56643	3.62389	3.78315	3.57603	3.46652	3.6608	3.51162	3.65293	4.1434	3.91547	3.84369	3.87937	3.39776	7.96532	3.87909	3.87088	3.8423	3.58807	3.84891	3.88631	3.84905	4.23278	3.99763	3.61467	3.9379	4.01732	4.07294	4.05605	3.56502	3.42875	3.6286	3.66489	3.52911	3.57097	3.64908	3.41804	3.89065
CD33	1.97038	1.96003	2.14205	1.9052	1.85495	2.05859	1.94084	1.84008	1.99949	1.8324	3.95301	3.98072	3.90243	3.84318	3.94093	4.07898	3.93342	4.01118	4.00011	3.86176	4.36124	4.34094	4.38126	4.23744	4.2107	7.21972	4.29506	4.31391	4.35478	4.43607	3.90867	4.10239	3.89776	4.12244	3.98975	3.96215	3.96662	4.11268	3.99628	4.03548	3.88119	3.9063	4.23076	3.92934	3.92763	3.80333	4.08326	3.83241	4.02808
CD38	5.14711	5.35779	5.17967	5.02779	5.46097	5.31644	5.26302	5.26717	5.22268	5.20906	5.65035	5.50469	5.38835	5.29795	5.57282	5.55596	5.53676	5.73865	5.9171	5.4801	5.42577	5.02534	5.36766	5.06016	5.1013	5.31897	4.99419	5.19787	5.18392	5.51137	5.40478	5.14611	5.45221	5.314	5.33026	5.16084	5.40929	5.41002	5.42904	5.38338	4.96861	4.87824	5.29848	5.25322	4.79433	4.92698	4.92493	4.94589	4.9913
CD4	4.77398	4.54348	4.344	4.54091	4.68971	4.61246	4.49631	4.53915	4.50944	4.44916	4.50535	4.34716	4.28662	4.09548	4.42361	4.54828	4.29667	4.38461	4.76391	4.64075	4.50729	4.32893	4.56613	4.39523	4.2243	4.24038	4.54295	4.29566	4.38261	4.77781	4.43323	4.44633	4.56711	4.53475	4.43314	4.47821	4.71296	4.59341	4.53592	4.47383	4.21693	4.21215	4.1266	4.0982	4.20874	4.18266	4.2711	4.14638	4.08981
CD40	11.9113	12.147	12.3513	11.9499	11.532	11.8299	11.898	12.3043	11.9614	12.023	12.6036	12.6462	12.6517	12.9224	12.0047	12.2832	12.4255	12.1751	12.7633	12.8001	12.1763	12.2708	11.9641	12.2764	11.749	11.9528	12.2825	12.3866	12.4	12.8649	12.5078	12.2383	12.3473	12.4667	11.9131	11.8764	12.1741	12.532	12.3349	12.0293	12.0569	12.047	12.1309	12.0464	11.7643	12.0817	11.9191	12.0152	12.4998
CD40LG	3.77764	4.26334	3.99633	4.07681	3.76812	4.04864	4.20258	4.3035	4.09194	4.02272	4.96381	4.8702	5.21458	5.31321	4.47665	4.84048	5.29705	4.5254	5.44457	4.9659	4.28408	4.26963	3.95904	4.17868	3.54044	4.17119	4.22423	4.27249	4.24064	4.91716	4.77486	4.45058	4.48588	4.40933	3.8551	4.27326	4.49867	4.49789	4.27412	4.33095	3.92858	3.6593	4.45007	3.90826	3.60936	4.37785	4.29959	4.36433	4.38905
CD46	3.29671	3.35354	3.43271	3.31704	3.18434	3.17919	3.18228	3.17892	3.17111	3.1115	3.04665	2.95604	3.02475	2.87827	3.02423	3.1074	3.1144	3.12895	3.41576	3.06974	3.39656	3.11743	3.25543	3.23117	3.08503	2.93778	3.09248	2.95947	3.18924	3.13947	2.97567	3.11668	3.0794	3.02473	3.25758	3.28156	3.23715	3.24413	3.18837	3.19945	3.01575	3.00385	3.23814	2.92159	2.91456	3.1343	2.95105	3.0917	2.82932
CD48	6.62471	6.523	6.56113	6.67973	6.68526	6.61999	6.53011	6.42077	6.52103	6.53961	6.87213	6.90905	6.91094	6.81689	6.77656	6.80976	6.74961	6.61625	6.95762	6.81597	6.70908	6.69634	6.82335	6.62606	6.6382	6.59513	6.72792	6.61053	6.66926	6.87053	6.65432	6.57792	6.46171	6.59668	6.41141	6.65163	6.68754	6.6517	6.79919	6.61908	6.31861	6.22327	6.18463	6.35366	6.35205	6.24516	6.22966	6.31743	6.19288
CD5	6.24019	6.29704	6.59935	6.26895	5.98096	6.0436	6.20604	6.2609	6.19635	6.23694	6.11888	6.09577	5.93948	5.86271	5.80306	6.0506	5.94812	6.02934	6.13712	6.26427	5.70754	5.86748	6.0383	6.06745	5.91287	5.81129	5.95163	5.94931	6.06772	5.92812	5.97779	6.0182	6.04252	6.1152	5.99277	5.88314	5.91949	6.0864	5.98589	5.84127	5.83645	5.95909	5.87532	5.94736	5.80966	5.63848	5.69566	5.82168	6.07643
CD58	2.69207	2.89445	3.15217	2.7564	2.74932	2.93968	2.77831	3.04446	2.76175	2.69602	2.44734	2.76411	2.91567	2.64787	2.58691	2.68583	2.72788	2.81316	2.97598	2.88002	2.9985	2.94568	2.92486	2.82849	2.73361	2.89528	2.75187	2.86788	2.82346	3.06836	3.02239	2.9025	2.98289	2.84366	2.65814	2.87245	2.97438	2.77028	2.88063	2.85714	2.50187	2.61659	2.68228	2.498	2.56716	2.57551	2.56445	2.44782	2.81858
CD59	1.14815	1.17223	1.18751	1.19182	1.14841	1.1415	1.1165	1.05137	1.09808	0.989212	1.15523	1.09484	1.10822	0.995086	1.24025	1.08753	1.15769	1.14796	1.28735	1.13809	1.154	1.09896	1.11237	1.03069	1.02134	1.00115	0.986302	0.920065	0.992841	1.02191	1.0309	1.10246	1.05019	1.05235	1.09397	1.24756	1.1447	1.01728	1.09241	1.0767	1.05179	1.10387	1.02892	1.00511	1.05228	1.10024	1.02567	1.04012	0.869714
CD6	6.23155	6.12939	6.54778	6.20203	5.88897	6.09666	6.13818	6.38521	6.00932	6.11084	6.34841	6.17535	6.14409	6.07425	6.20491	6.28943	6.2014	6.34326	6.35871	6.52926	5.45646	5.5615	5.56388	5.61848	5.60337	5.37547	5.55773	5.43673	5.64472	5.52664	6.21877	6.3805	6.25634	6.4204	6.22531	6.18424	6.44192	6.43276	6.34607	6.22953	5.69535	5.96757	5.89083	5.82697	5.83363	5.71026	5.84011	6.00151	6.12696
CD63	4.68439	4.93708	4.6565	4.75886	4.22186	4.38693	4.71509	4.74128	4.85669	4.68264	5.51211	5.5214	5.76921	6.33462	5.34658	5.55602	5.7279	5.22311	6.1316	5.74418	4.90246	4.98121	4.62726	5.08637	4.34806	8.87381	5.05277	4.88766	5.06415	5.54443	5.3066	5.29903	5.42529	5.26651	4.47005	4.97026	5.35199	5.06675	5.1749	5.25108	5.47724	5.14283	5.44664	5.25964	4.60986	5.43727	5.35308	5.21777	5.58846
CD69	3.05483	4.45095	4.4135	3.10419	2.59515	3.66831	3.28669	4.88072	3.51053	3.27525	4.01914	4.35082	5.12974	4.81725	3.32061	3.78061	4.41537	3.61564	4.67452	4.61278	4.59198	4.76437	4.43888	4.27134	2.99262	4.04822	4.01924	4.48568	4.51548	5.93052	4.86443	4.18146	4.43161	4.27554	2.93996	3.70967	4.90726	4.49777	4.51211	3.76541	5.62804	4.18692	5.23704	4.15415	3.27525	5.02337	4.88543	4.3266	6.94277
CD70	4.46803	4.13086	4.23563	4.4321	4.36072	4.30418	4.1076	3.82801	4.54741	4.27466	3.44866	3.62257	3.56024	3.00804	3.30194	3.2322	3.29314	3.06888	3.63243	3.33878	3.73906	3.59486	3.92607	3.74792	3.48094	3.62021	3.58751	3.89953	3.54654	3.75754	3.56221	3.27386	3.51531	3.36575	3.52963	3.56846	3.37951	3.60741	3.7293	3.79145	3.8893	3.73664	3.92735	4.10598	4.02072	3.98192	4.06966	3.99848	3.86136
CD74	1.59441	1.94845	1.60222	1.81114	1.73868	1.61894	1.78228	1.83831	NA	1.64483	NA	NA	1.64122	1.6164	1.70682	NA	1.66065	1.73609	1.58072	1.82187	NA	1.50767	NA	1.67342	NA	NA	1.57526	NA	1.59584	1.64483	1.735	1.82212	1.65393	1.52492	1.6397	1.6305	1.74623	NA	NA	1.68607	1.60459	NA	NA	NA	NA	NA	1.54042	1.65595	1.61084
CD79B	3.23017	3.11962	3.09155	3.23918	3.22081	3.2482	3.06273	3.03483	3.04154	3.22494	2.68592	2.82674	2.6318	2.60203	2.75367	2.80095	2.68091	2.6906	2.97798	2.90554	2.94054	3.02873	3.23123	2.99801	2.88967	3.02368	3.0135	3.12174	3.0226	3.43855	2.97111	3.04042	2.97545	3.09029	2.94026	3.00041	3.07591	3.12866	3.16438	2.89266	2.59166	2.59782	2.36732	2.55912	2.62059	2.5428	2.63152	2.35016	2.59979
CD83	3.6876	3.58586	3.82627	3.72125	3.43059	3.56487	3.64103	3.33033	3.54003	3.57866	3.23209	3.29854	3.31542	3.28549	3.34263	3.23973	3.51401	3.29726	3.49949	3.51855	3.56875	3.6057	3.6387	3.59024	3.50707	3.57099	3.5239	3.42001	3.56439	3.76233	3.35401	3.28636	3.32664	3.34372	3.3833	3.27961	3.12481	3.53229	3.29333	3.22166	3.23961	3.29696	3.29409	3.34757	3.39284	3.29892	3.19981	3.29986	3.37315
CD84	4.8021	5.15919	5.10254	5.0998	5.03077	5.17683	5.15346	5.13773	5.07934	5.00922	4.57931	4.56185	4.51709	4.52011	4.39149	4.59461	4.60395	4.43583	4.84302	4.57847	4.84643	4.68375	4.66801	4.64841	4.56598	4.49881	4.70988	4.65338	4.80352	5.14226	4.48816	4.63242	4.50816	4.56218	4.19856	4.4536	4.61205	4.65253	4.58309	4.46951	4.39228	4.44581	4.6739	4.41775	4.34521	4.77466	4.59975	4.63633	4.62723
CD8A	12.5267	12.2774	12.4989	12.4826	11.9204	12.1196	12.391	12.4015	12.3901	12.7713	11.8133	11.8983	11.7077	11.502	11.83	11.8455	11.7203	11.8573	11.9645	12.2644	11.2436	11.5442	11.3511	11.2127	11.1772	10.9681	11.3684	10.9762	11.8195	11.3704	10.9868	11.4678	11.4437	11.7455	11.3688	11.3553	11.4333	11.2942	11.3415	11.2605	10.4736	11.0631	10.4883	10.5142	10.6761	10.5616	10.7324	10.6531	10.6806
CD93	10.625	10.5034	10.5666	10.6909	10.4315	10.6397	10.7898	10.639	10.7111	10.5855	10.1948	10.4859	10.5157	10.2735	10.3733	10.6354	10.4656	10.3669	10.6291	10.5913	10.3945	10.1416	10.3844	10.2374	10.1748	10.3186	10.5781	10.3507	10.3929	10.326	10.119	10.1789	10.2174	10.062	9.95919	10.1421	10.1092	10.101	10.0757	10.2684	9.65098	10.0507	9.94112	9.72556	10.1809	9.90657	9.88493	10.0599	10.0135
CD99L2	4.51196	4.7099	4.96477	4.64429	4.39633	4.73565	4.65434	4.79001	4.69475	4.55545	4.44758	4.59444	4.81225	4.36245	4.52449	4.57424	4.63635	4.60836	4.6571	4.71304	4.50388	4.54018	4.45892	4.47436	4.25441	4.48578	4.38426	4.50457	4.42151	4.62941	4.48667	4.41066	4.46266	4.28145	4.04572	4.21974	4.51734	4.21468	4.29042	4.3293	4.66871	4.67523	4.78844	4.72878	4.79181	4.67906	4.73311	4.76066	5.12818
CDC27	1.37801	1.49754	1.50065	1.64814	NA	NA	1.41662	NA	1.68818	1.44005	1.79302	1.89087	2.40294	2.94113	1.46011	1.52832	1.98072	NA	2.2993	2.07399	1.77501	1.68055	1.6249	1.56194	1.40839	1.37217	1.47088	1.67482	1.43055	1.97728	2.10088	1.81791	1.75326	1.5955	NA	1.75326	1.87397	1.52782	1.6727	1.89712	1.51273	1.53595	1.96447	1.71334	NA	1.87653	1.80513	1.76065	2.00623
CDCP1	3.64552	3.61991	3.84771	3.44144	3.23354	3.32439	3.50486	3.53253	3.38023	3.52885	3.44897	3.21856	3.26347	3.18447	3.27414	3.24592	3.2502	3.38062	3.5381	3.64419	2.94261	3.32678	3.3855	3.422	3.27311	3.23048	3.22467	3.31124	3.67261	3.37297	3.32041	3.429	3.33878	3.61392	3.37393	3.35327	3.3258	3.50963	3.56418	3.26893	3.15009	3.38775	3.35659	3.37585	3.34049	2.99633	3.06896	3.30077	3.43051
CDH1	2.88673	3.0052	2.9807	2.88606	3.0052	2.82185	2.9728	2.68823	2.82083	2.86461	2.75973	2.46537	2.40528	2.4013	2.57257	2.71403	2.83248	2.68161	2.88947	2.55636	2.93621	2.74603	3.06704	2.76018	2.77625	2.67791	2.69704	2.49147	2.81818	2.55893	2.50075	2.86531	2.81875	2.5758	2.96297	3.02175	2.84155	2.78427	2.80209	2.87767	2.90562	2.77957	3.01676	2.82522	2.87257	2.92267	2.92026	2.82572	2.50571
CDH15	5.11599	5.09295	5.46389	5.19487	5.0149	5.23905	5.04729	5.21831	5.21485	5.02622	7.23181	7.16236	7.10057	7.10404	7.36059	7.44533	7.14237	7.31029	7.12397	7.04307	5.34849	5.29876	5.39864	5.22542	4.97584	9.28153	5.44158	5.45574	5.4202	5.48837	5.77647	6.00859	5.62085	6.15638	5.98847	5.75543	5.82432	6.08974	6.0389	5.87939	4.80314	4.89306	5.18667	4.99839	5.05869	4.78194	5.03018	4.7754	5.31052
CDH17	5.63644	5.701	5.80992	5.69656	5.43817	6.01176	5.61643	5.7629	5.37893	5.55864	5.0667	4.9633	4.9291	4.99134	4.9724	5.08077	4.96219	5.12659	5.10968	4.92565	5.49297	5.43989	5.4663	5.39458	5.21745	9.17582	5.31166	5.27307	5.24068	5.3989	5.88154	6.03551	5.6376	6.00018	5.8689	5.88866	5.85233	6.04361	5.93304	5.85044	6.03725	6.37836	6.54539	6.49982	6.53878	6.41928	6.55795	6.35681	6.73155
CDH2	3.66485	3.46466	3.60465	3.49833	3.70078	3.6469	3.52441	3.44341	3.37284	3.68437	3.81394	3.91973	3.71351	3.76782	4.08514	4.09446	3.92499	3.94698	4.4718	4.22655	3.59503	3.47003	3.94049	3.66539	3.42704	3.65606	3.49107	3.68775	3.48858	4.05846	3.47918	3.64079	3.59981	3.99967	3.62524	3.68619	3.91491	4.21234	4.08246	3.60615	3.56391	3.42101	3.45117	3.70228	3.54557	3.63087	3.68723	3.19669	3.58228
CDH3	7.68739	7.85363	7.81502	7.67883	8.03917	7.91663	7.81166	7.6667	7.85432	7.69746	7.14913	7.37249	7.23789	7.20761	7.35434	7.165	7.3564	7.2161	7.49318	7.17084	7.18567	7.01061	7.21034	7.21047	7.0059	7.349	7.16098	7.31289	7.43805	7.42115	7.25615	7.41046	7.38825	7.2708	7.42621	7.18679	7.35898	7.53583	7.41988	7.24462	6.58899	6.91733	7.20435	7.02872	6.86721	6.95082	6.81662	6.83484	6.97584
CDH5	3.39601	3.40346	3.41164	3.46434	3.26409	3.59041	3.75591	3.5075	3.4364	3.34012	3.1356	3.33115	3.31014	3.13328	3.27821	3.40829	3.3205	3.34371	3.46995	3.35417	3.37394	3.2416	3.30273	3.10876	3.11638	3.32014	3.35057	3.1769	3.25592	3.39634	3.16797	3.1816	3.14863	2.95395	2.957	3.06219	3.28106	3.08926	3.01407	2.99085	2.88717	3.08857	3.16582	2.85866	3.22563	3.00295	3.07825	3.14094	3.03464
CDH6	4.65408	4.68233	4.70077	4.58383	4.83753	4.85662	4.78372	4.62842	4.74752	4.53229	4.7773	4.80273	4.71233	4.73777	4.74152	4.74969	4.93266	4.76643	4.89741	4.6993	4.55013	4.43228	4.58322	4.50199	4.48712	4.67033	4.63899	4.57257	4.66327	4.71741	4.58122	4.73172	4.70086	4.68471	4.71901	4.61716	4.67231	4.72713	4.80292	4.70817	4.09189	4.19186	4.41424	4.35337	4.19688	4.15806	4.11321	4.11573	4.20799
CDHR2	1.62812	1.60094	1.45296	1.46519	1.45397	1.48507	1.44774	1.65095	1.63928	1.44228	4.21213	4.00742	4.17217	4.0388	4.1226	3.88951	4.06775	4.22633	4.40676	4.26021	1.37929	1.44996	1.4588	1.4211	1.46006	1.3938	1.50228	1.42519	1.44366	NA	1.9138	1.96155	1.79161	1.81484	1.82212	1.8878	1.94159	1.87857	1.8341	1.93908	2.29425	2.27861	2.26834	2.22663	2.33797	2.09839	2.0784	2.24799	2.11303
CDHR5	2.65499	2.68948	2.62382	2.86338	2.84802	2.77343	2.73168	2.71149	2.71376	2.83483	4.17588	4.43281	4.0839	4.04662	4.31944	4.34112	4.22004	4.28118	4.54288	4.43429	3.46394	3.43209	3.58103	3.48287	3.33975	3.56015	3.37412	3.39052	3.31852	3.60051	3.92126	4.01358	3.87242	4.21508	3.98598	3.95114	4.10623	4.25816	4.13165	3.78618	4.20796	4.11448	4.08114	4.35867	4.28434	4.26831	4.39202	3.91704	4.22992
CDKN1A	3.3935	3.85287	3.06309	3.46604	2.71785	3.19829	3.89973	3.46171	4.10801	3.58246	5.10376	4.34373	4.47379	4.35285	3.24949	4.30512	5.20011	3.31781	5.79608	4.69742	4.25461	3.89231	3.04168	3.70209	3.23883	3.36083	3.26482	3.68474	4.68143	4.00114	4.01709	3.64097	4.56194	3.71216	2.8067	3.54638	3.86378	3.68806	3.83264	3.996	4.37336	5.47013	5.07534	4.55331	3.13673	5.63176	6.03751	4.49912	4.97249
CDNF	NA	1.65705	1.57609	1.66685	1.6867	1.69506	NA	NA	1.69964	1.70363	1.59297	1.60871	1.54691	NA	1.66626	1.55115	1.52802	1.7417	1.71703	1.65659	1.67211	1.54671	1.75164	1.55385	NA	1.5612	NA	NA	1.59431	1.60886	NA	1.63793	1.5877	NA	NA	NA	1.67306	NA	1.55252	1.54013	1.53879	NA	1.76375	1.554	NA	1.71185	1.65159	1.65361	1.52642
CDON	3.5508	3.75595	3.98733	3.5008	3.67718	3.76147	3.64147	3.81705	3.75803	3.5986	3.56498	3.73048	3.99472	3.50092	3.61908	3.77509	3.81446	3.83363	3.88685	3.85116	3.507	3.64669	3.57964	3.58368	3.31172	3.61318	3.59865	3.78323	3.71024	3.79699	3.749	3.60789	3.73903	3.52423	3.49831	3.5984	3.74304	3.53042	3.60009	3.544	3.23778	3.35284	3.43308	3.46204	3.55314	3.29946	3.44249	3.39239	3.45096
CDSN	3.32495	3.20314	3.43347	3.10849	2.9845	3.0121	3.46064	2.72426	2.93544	2.99686	2.3637	2.5081	2.34815	2.32651	2.57551	2.30431	2.33594	3.90389	2.46265	2.52145	2.50726	2.43146	2.67577	2.46375	2.47082	2.38684	2.51281	2.27128	2.4583	2.49886	3.01532	3.0787	3.18121	3.08559	2.75005	2.82699	2.71497	3.03949	2.93973	2.85993	3.26746	2.99442	2.95823	3.02701	2.91648	2.9259	2.58801	2.75262	3.07736
CEACAM1	8.7827	8.9096	8.78977	8.88996	8.82598	8.80158	8.8058	8.67778	8.74218	8.69892	8.85277	8.90523	8.94228	8.7784	8.8128	8.86344	8.85716	8.78153	9.12948	8.96267	8.76701	8.71449	8.89305	8.67112	8.68175	8.73644	8.75545	8.72413	8.68844	8.85401	8.67928	8.68519	8.61051	8.69837	8.5579	8.69098	8.94496	8.77562	8.80003	8.72053	8.87804	8.80085	8.78586	8.90229	8.94837	8.82389	8.80749	8.89658	8.78832
CEACAM3	NA	NA	NA	NA	NA	NA	NA	NA	NA	NA	NA	NA	NA	NA	NA	NA	NA	NA	NA	NA	NA	NA	NA	NA	NA	8.10313	NA	NA	NA	NA	NA	NA	NA	NA	NA	NA	NA	NA	NA	NA	NA	NA	NA	NA	NA	NA	NA	NA	NA
CEACAM5	1.76392	2.12078	1.89956	2.19406	1.99357	2.15921	NA	2.08103	2.11849	1.73335	2.61883	2.64764	2.33868	2.15552	2.07485	1.99197	2.3955	2.07861	2.77583	2.21148	1.84956	NA	2.47386	1.80174	1.75826	1.93595	2.28045	1.79481	2.13399	2.16665	1.94722	NA	NA	1.78429	NA	1.72997	NA	NA	NA	NA	NA	1.72229	1.87366	2.17034	NA	1.91089	2.2383	1.7793	1.74451
CEACAM8	3.59323	3.98819	4.00888	4.11307	4.05968	3.89398	3.79602	3.59231	3.91985	4.1681	4.12207	4.00729	3.80573	3.65157	3.84902	3.9947	4.04438	3.99413	4.06083	3.97545	3.51944	3.48756	3.53815	3.38449	3.36982	3.3017	3.24565	3.51314	3.50603	3.66908	3.47875	3.8097	3.44083	3.73278	3.36657	3.52242	3.68082	3.76925	3.5892	3.68494	4.07278	4.00492	4.05167	3.85166	4.24642	4.24795	3.91132	3.98316	3.79271
CERT1	1.16781	1.28499	1.20552	1.32199	1.08868	1.10534	1.17722	1.37446	1.33342	1.28143	1.48697	1.41321	1.54201	1.92383	1.30842	1.43563	1.53182	1.08447	1.6837	1.45943	1.4655	1.3593	1.16434	1.49825	1.08243	5.83468	1.31678	1.51147	1.415	1.83062	1.4897	1.38139	1.41851	1.24568	0.987394	1.17345	1.40272	1.27554	1.24044	1.42164	1.726	1.2896	1.67107	1.57672	1.02304	1.66257	1.68805	1.68163	2.10487
CES1	2.61294	2.54927	2.8658	2.78151	2.57345	2.64777	2.96046	2.54733	2.95047	2.71938	2.65892	2.66569	1.99266	2.80672	2.79346	2.77055	2.87857	3.03427	2.64374	2.36625	2.57998	2.60265	2.3897	2.53254	2.39786	2.56601	2.34537	2.34119	2.45581	2.4043	2.84687	2.6805	2.39854	2.65065	2.67821	2.63087	2.74633	2.8291	2.87021	2.33862	2.88663	2.74502	3.11203	3.03117	2.65926	2.93567	2.8044	3.05299	2.60841
CES2	2.06736	1.96466	2.02467	1.74343	1.80533	1.83843	1.82997	2.04628	1.8991	2.11813	1.6211	1.87429	1.93795	1.98222	1.97082	1.98466	1.83038	1.71594	1.9201	1.6543	NA	NA	NA	NA	NA	NA	NA	NA	NA	NA	1.81816	NA	NA	1.6537	NA	NA	NA	NA	NA	NA	1.73903	NA	1.88393	2.28235	2.19544	1.71997	NA	1.77459	2.10115
CETN2	1.27787	1.36782	1.25284	NA	NA	NA	1.2731	1.45854	1.36759	NA	2.21173	2.16938	2.33891	2.77526	1.68082	1.81254	2.2295	1.41597	2.52785	2.0997	1.55051	1.56311	1.30958	1.54582	NA	4.66411	1.45207	1.56404	1.41078	2.01336	2.24635	2.04586	2.00659	2.14042	1.35338	1.74945	2.24245	2.20702	2.18088	2.27593	1.82367	1.34051	1.87401	1.65352	NA	1.59374	1.6451	1.65705	1.89224
CFC1	1.69162	1.30369	1.34153	1.38813	1.20596	1.24141	1.42761	1.12506	1.36754	1.30118	1.50381	1.40218	1.33044	1.29308	1.63366	1.64099	1.37785	1.53002	2.93559	1.4863	1.46163	1.47472	1.52105	1.39693	1.46671	4.12618	1.46184	1.68648	1.60241	1.47249	1.32562	1.60748	2.17811	1.31336	1.31255	1.5946	1.31794	1.32659	1.43307	1.40784	1.37356	1.23174	1.48347	1.44265	1.38802	1.24902	1.42175	1.46514	1.51612
CFHR5	7.39211	7.79915	7.70321	7.75776	7.64825	7.52854	7.54508	7.13646	7.55619	7.56739	7.97444	7.5059	7.29258	7.30842	7.70297	7.81778	7.90599	7.91752	8.15137	7.6933	7.43633	7.38978	7.52709	7.25075	7.24439	7.17088	7.27956	7.086	7.41123	7.00458	6.86733	7.49205	7.36971	7.21254	7.83683	7.69151	7.54283	7.5951	7.48504	7.5171	7.93493	7.65367	7.72772	7.79242	7.75043	7.90752	7.79923	7.92527	7.07535
CGA	3.41453	3.43189	3.93765	2.80622	2.96162	3.50405	3.53803	3.46361	2.71359	2.36499	3.06366	3.24683	3.35597	2.90092	3.04513	2.87139	3.7718	3.2542	3.23268	3.06076	4.24689	3.93445	4.39933	4.09629	3.94839	3.97245	4.0083	3.76581	2.97959	4.05867	3.81773	3.76844	3.47257	3.19273	3.48112	3.53057	4.04449	3.0625	3.18553	4.25638	3.96769	3.75713	4.00758	3.738	3.73672	3.67919	3.64014	3.5655	3.52352
CGB3	3.66125	3.24595	3.84096	2.94167	3.15101	3.18908	3.38601	3.2213	2.86039	2.78425	3.31226	3.36327	3.13506	3.12654	3.11605	2.93204	3.87309	2.99077	3.16664	3.05648	4.13311	3.87039	4.64827	4.2118	4.37968	4.1152	4.43337	3.77267	2.88078	3.68774	4.13012	3.88971	3.51199	3.21805	4.19838	4.08511	4.55107	3.55027	3.44745	4.49679	3.92366	3.46597	3.7174	3.5645	3.43877	3.12481	3.233	3.41172	2.91913
CHI3L1	7.83352	5.55538	5.43734	6.189	6.01933	6.19081	6.84329	5.75376	5.57124	5.89026	4.24495	4.4808	4.31539	4.18237	4.35983	4.47994	4.66407	4.12298	4.54054	4.52183	4.48609	4.85031	4.5389	4.2637	4.1784	4.56289	4.5526	4.24531	4.4318	4.49808	4.78246	5.41678	4.58558	4.32335	4.11624	4.1901	4.48928	4.30283	4.50533	4.7602	4.85555	4.75418	4.85134	4.59389	4.95339	4.77171	4.73739	4.76128	4.76263
CHIT1	3.78557	3.91378	4.00071	4.176	3.85809	4.02846	4.09138	3.86269	4.00122	4.073	3.80964	4.01553	3.94719	3.78351	3.96829	4.00958	3.97174	3.91166	4.07305	4.22543	3.81853	3.63951	3.7254	3.49522	3.52549	3.61081	3.80102	3.60406	3.86377	3.82733	2.75758	2.697	2.75877	2.58662	2.50307	2.70208	2.69118	2.63013	2.58316	2.66664	3.64202	3.7499	3.86393	3.49865	3.8997	3.78809	3.76584	3.81256	3.73453
CHL1	3.20162	3.46038	3.36239	3.04439	3.53676	3.24565	3.45368	3.31066	3.39335	3.2934	3.60097	3.58788	3.2416	3.53169	3.6642	3.74049	3.65735	3.69685	3.89243	3.69588	3.65523	3.51983	3.69768	3.48513	3.55265	3.53219	3.40776	3.50694	3.49815	3.49695	3.38448	3.48665	3.30442	3.30762	3.45857	3.37868	3.46678	3.43912	3.4165	3.17303	3.36808	3.26349	3.18558	3.16528	3.19341	3.32577	3.25355	3.35037	2.89881
CHRDL2	3.05059	2.96964	3.54661	3.45151	3.29386	3.10769	2.9257	3.23537	3.56161	3.28635	2.3344	2.61473	2.38292	2.23272	2.41202	2.71879	2.42964	2.30194	2.73926	2.48403	2.99774	3.09668	3.50297	3.18298	2.90468	3.13545	3.29403	3.82763	3.02956	3.30115	2.34769	2.45254	2.67281	2.88245	2.6245	2.62929	2.57333	2.69216	2.88321	2.65281	2.49457	2.63902	2.54728	2.71266	2.68163	2.45867	2.44	2.29213	2.49662
CKAP4	4.66092	4.38925	4.72207	4.72873	4.48852	4.54701	4.51519	4.24813	4.65673	4.71189	4.2285	4.15234	4.08698	4.06599	4.49542	4.25326	4.21486	4.2119	4.44889	4.4044	4.46191	4.41845	4.4343	4.29618	4.36622	4.29616	4.31981	4.24951	4.50282	4.55295	4.3162	4.20729	4.46006	4.4822	4.2794	4.14684	4.05758	4.36453	4.31542	4.41452	3.90355	4.19883	4.2369	4.19614	4.23445	4.12048	4.07051	4.05079	4.3804
CLEC10A	5.51234	5.61921	5.60015	5.32773	5.92855	5.64303	5.72242	5.49341	5.63824	5.27671	4.81189	4.6162	4.81123	4.84396	5.013	4.7574	4.79295	4.78641	5.00174	4.52773	5.06876	5.04593	5.32515	5.31077	5.12094	5.59657	5.16358	5.43683	5.44024	5.47677	4.99353	5.0904	5.0281	5.18543	5.20342	4.91349	5.1701	5.3024	5.05282	5.02591	5.2141	5.32685	5.5178	5.5051	5.15427	5.10719	5.23247	5.22201	5.36153
CLEC11A	3.93588	4.08034	4.34701	3.81127	3.84518	3.90796	3.88399	4.14666	4.06491	3.80638	4.92299	5.05149	5.24099	4.76364	4.88127	5.00475	5.13368	5.02916	5.1416	5.34369	4.29704	4.41073	4.45913	4.21133	4.10782	4.39491	4.19275	4.57517	4.34861	4.4153	4.73437	4.69777	4.88873	4.60749	4.55009	4.80203	4.94896	4.66267	4.73239	4.69688	3.98701	3.92146	4.02802	3.92162	4.06541	3.92026	3.97805	3.89516	4.29018
CLEC14A	5.56845	5.49751	5.77631	5.48397	5.37598	5.47959	5.47569	5.57788	5.56305	5.28227	4.748	5.07929	5.16912	4.71043	4.99525	5.06214	5.09677	4.94782	5.12543	5.13012	5.00232	4.93006	5.12492	5.05459	4.79719	4.96743	4.93435	4.94247	4.87444	5.02694	4.77319	4.79074	4.86483	4.73542	4.52238	4.76993	4.80025	4.58961	4.7199	4.86764	4.35481	4.65336	4.72187	4.64011	4.73149	4.43363	4.59319	4.62328	4.5943
CLEC1A	3.91579	4.07705	4.38038	3.9619	3.94794	4.09817	4.05946	4.18626	4.07499	4.04631	3.87298	4.04704	3.97404	3.91054	3.86132	4.02761	3.96335	3.88231	4.04596	4.38976	3.86644	3.68345	4.01437	3.96071	3.7352	4.09742	3.81768	3.65778	4.00367	3.56146	4.03244	4.35885	3.95415	4.0033	4.01558	4.3425	4.11005	4.26026	3.88195	4.03524	3.6267	3.42652	3.66998	3.63558	3.79122	3.46703	3.51745	3.55506	3.63402
CLEC1B	8.5147	9.58243	9.2764	8.98384	8.53085	8.8683	9.09797	9.38506	9.41832	8.59862	10.2731	10.3835	10.7717	11.4551	9.31792	9.78515	10.8165	9.66037	11.0163	10.6914	9.49875	9.39991	9.19954	10.2455	8.59478	10.1011	9.44315	10.1343	10.202	10.8156	10.736	9.68891	9.83708	10.7264	8.98956	9.61724	10.0105	9.97509	9.86716	9.71947	9.82202	9.61395	11.0677	10.6277	9.41441	10.5674	10.2554	10.908	11.3051
CLEC4A	4.71771	4.7534	4.94185	4.72726	4.76897	4.79954	4.88627	4.89403	4.82013	4.95002	3.91899	3.8109	3.92563	3.87874	4.0764	3.83686	3.84406	3.87623	4.04951	4.02907	5.05654	5.15249	4.99679	5.01189	4.97714	5.0477	5.03645	4.95373	4.89424	4.92456	4.43902	4.42407	4.4471	4.46222	4.28992	4.26951	4.33298	4.60099	4.45009	4.55422	4.33841	4.3719	4.33523	4.35542	4.31317	4.33966	4.18955	4.22266	4.53512
CLEC4C	4.72794	4.47853	4.85079	4.62941	4.57873	4.75975	4.76298	4.357	4.42762	4.72842	4.31814	4.49179	4.41005	4.37617	4.51303	4.26508	4.46303	4.31457	4.51731	4.55048	4.59604	4.4921	4.65428	4.5858	4.51562	4.57737	4.63665	4.49844	4.65045	4.85338	4.70736	4.62439	4.8468	4.6991	4.63171	4.74271	4.67358	4.90151	4.73949	4.44887	4.60146	4.65972	4.77367	4.84075	4.7608	4.84747	4.66173	4.7298	4.77053
CLEC4D	2.38521	2.33067	2.64865	2.78075	2.40239	2.31493	2.39605	2.02737	2.46616	2.71196	2.58633	2.56526	2.44729	2.42871	2.59639	2.51707	2.65624	2.62714	2.65949	2.77155	2.05509	2.1099	2.06074	2.16527	1.98892	2.03397	2.0213	1.89546	2.1516	2.22814	2.59443	2.4678	2.68026	2.60108	2.42704	2.3769	2.3542	2.65558	2.5272	2.5213	2.63108	2.52185	2.34182	2.4567	2.51654	2.58203	2.13836	2.22663	2.41527
CLEC4G	2.83153	2.68955	2.98034	2.83467	2.60782	2.69619	2.92433	2.76562	2.8149	2.78672	3.47668	3.5171	3.34062	3.42143	3.5591	3.4432	3.30604	3.52311	3.607	3.54143	3.02237	2.88614	2.9901	3.01865	2.93055	3.11212	2.7905	2.79795	2.95914	3.09589	3.06027	2.96523	3.03328	3.04509	2.97616	3.06483	3.13576	3.16055	2.87458	2.91676	3.17801	3.33428	3.11725	3.3268	3.38502	3.33871	3.17919	3.23821	3.3897
CLEC5A	4.8303	4.71214	4.89247	4.97262	4.88431	4.84321	4.67503	4.73087	4.75683	4.90708	4.45479	4.62136	4.32038	4.33586	4.48211	4.45429	4.23785	4.30489	4.70534	4.60422	4.58901	4.60936	4.72453	4.56333	4.41646	4.60093	4.48521	4.82684	4.68692	4.93706	4.44372	4.4701	4.37177	4.7219	4.42006	4.46925	4.56058	4.71243	4.72584	4.35106	4.45999	4.56448	4.46501	4.50377	4.58343	4.49485	4.46294	4.18511	4.45324
CLEC6A	2.51336	2.31835	2.29349	2.19191	2.28989	2.36309	2.17214	2.02198	2.51334	2.66912	2.50894	2.40226	2.50231	2.61101	2.52527	2.42046	2.39791	2.50861	2.68769	2.73433	2.31478	2.30617	2.20041	2.19153	2.18682	1.8953	2.05606	2.35946	2.61358	2.30282	2.27638	2.09555	2.37131	2.29866	1.90203	2.19525	2.19985	2.27968	2.40836	2.36885	1.95353	2.09099	2.33891	2.14414	2.17655	2.00902	2.33322	2.1833	2.02595
CLEC7A	3.63584	3.57335	3.73472	3.68165	3.50197	3.54021	3.54657	3.35761	3.63265	3.73627	3.20005	3.22537	3.14396	3.05448	3.31352	3.07252	3.26535	3.02758	3.22926	3.30014	3.26664	3.3149	3.26398	3.40338	3.25629	3.25867	3.30037	3.23548	3.51586	3.48923	2.93554	2.99606	3.0532	3.008	3.04073	2.96863	2.82538	3.13793	3.07035	2.96183	2.92138	3.09945	3.00105	2.98468	3.06564	3.12324	2.94101	3.01176	3.00105
CLIP2	4.22469	5.29784	4.71423	4.79313	3.33935	4.65862	4.53012	4.70543	5.23728	4.09202	5.6412	5.67182	6.48184	7.23565	4.60157	5.11745	5.78793	4.38695	6.56946	6.02185	4.93406	4.77962	4.53376	4.45882	4.12001	4.1148	4.63529	4.8347	4.98565	5.49354	6.0181	5.21669	4.98612	5.27461	3.75511	5.03386	5.4429	5.10991	5.05968	5.4721	4.67981	4.77191	5.26546	4.81211	3.58319	5.19296	4.91715	4.83405	5.5489
CLMP	3.33241	3.1288	3.08491	3.75648	3.14989	3.42979	2.97223	2.9534	3.16379	3.32902	2.96288	3.26475	3.09141	2.9354	3.24588	3.28707	2.87949	2.87054	3.47115	3.35377	2.77431	2.95665	3.1254	2.95157	2.76916	3.05165	2.88186	3.13563	3.06528	3.44365	2.84788	2.77507	2.83406	3.05599	2.81562	2.87484	2.88821	3.00005	3.05417	2.62861	3.04743	3.06074	2.96303	3.27624	3.06673	3.05054	2.98289	2.73998	3.03617
CLSPN	NA	NA	NA	NA	NA	NA	NA	NA	NA	NA	NA	NA	NA	NA	NA	NA	NA	NA	NA	NA	NA	NA	NA	NA	NA	NA	NA	NA	NA	NA	NA	NA	NA	NA	NA	NA	NA	NA	NA	NA	NA	NA	NA	NA	NA	NA	NA	NA	NA
CLSTN1	2.04348	2.09737	2.06481	2.09484	1.96868	2.2357	2.08624	2.1127	2.04065	1.96318	2.00802	1.90242	1.97647	1.86833	1.99193	2.02091	2.00108	1.94759	2.06654	2.01343	2.10195	2.14721	2.23392	1.91303	2.0073	5.35412	1.93757	1.97581	2.08219	2.21835	2.05297	2.16144	2.1149	2.26439	2.24528	2.19768	2.08073	2.17926	2.17671	2.23432	1.82338	1.77387	2.05064	1.85957	1.83107	1.77657	1.93187	1.79427	1.9757
CLSTN2	4.48117	4.29508	4.10441	4.46475	4.33941	4.53322	4.37245	4.24467	4.1432	4.36471	3.77356	3.9954	3.79675	3.64528	4.0861	3.92761	3.84108	3.60367	4.27737	4.03858	4.64526	4.85988	4.92327	4.76483	4.65385	4.66422	4.63892	4.78631	4.57696	5.06907	4.33874	4.40612	4.40628	4.57658	4.29674	4.35655	4.34366	4.45646	4.51858	4.39359	3.6977	3.87385	3.67933	3.9088	3.81378	3.7222	3.93708	3.70051	3.60013
CLSTN3	1.46681	1.49871	1.50416	1.67694	1.52687	1.50584	1.54868	1.56735	1.47067	1.67722	1.49789	1.59608	1.54982	1.46299	1.70084	1.51823	1.43451	1.49656	1.56199	1.6581	1.38084	1.50182	1.65613	1.3549	NA	1.56218	1.54651	1.54898	1.61037	1.62148	1.48563	1.73071	1.55405	1.39342	1.39292	1.45607	1.68248	1.41749	1.55498	1.44021	1.57381	1.4578	1.37507	1.4702	1.45006	1.39347	1.51096	1.44969	1.43526
CLUL1	4.57004	4.47799	4.41686	4.68138	4.75786	4.737	4.59507	4.40792	4.49158	4.63432	4.98787	5.14452	5.06027	4.94547	5.12673	5.24792	4.99384	4.9641	5.4071	5.21149	5.3365	5.40231	5.61874	5.47382	5.33642	5.48983	5.47456	5.69594	5.46317	5.89746	4.64212	4.66358	4.79498	5.06732	4.76042	4.81264	4.72994	5.00942	4.98818	4.70539	4.51992	4.58216	4.49515	4.75227	4.74895	4.52381	4.55164	4.35002	4.67605
CNDP1	3.87278	3.94925	3.93145	3.95726	3.83186	3.95837	3.80202	3.64769	3.84821	3.7874	4.93371	4.38002	4.49121	4.41609	4.64414	4.7778	4.81715	4.71576	4.9804	4.64676	3.81577	3.88606	3.91188	3.72421	3.82778	3.65545	3.78776	3.67864	3.78981	3.74639	3.78168	4.01173	3.94725	3.71729	4.24323	4.15304	3.91143	3.92883	4.10615	3.95338	4.42033	4.37201	4.28949	4.41035	4.33472	4.2698	4.41355	4.3421	4.25472
CNPY2	1.44932	1.37862	NA	NA	NA	NA	NA	1.59369	NA	NA	NA	NA	1.44774	1.67536	NA	NA	1.34545	NA	1.45581	NA	NA	NA	NA	1.37373	NA	NA	NA	NA	NA	NA	1.35197	1.40196	NA	NA	NA	NA	1.31944	NA	NA	NA	NA	NA	NA	NA	1.44419	1.31638	NA	NA	1.48769
CNTN1	4.65214	4.67766	4.63952	4.69894	4.62944	4.8818	4.92544	4.65202	4.62953	4.6118	4.30839	4.49676	4.45371	4.2282	4.35572	4.47184	4.52353	4.42712	4.56514	4.69013	4.93694	4.80393	4.88153	4.72647	4.72898	4.86598	4.95278	4.77732	4.86134	4.94148	4.61075	4.67173	4.72433	4.48632	4.39364	4.63499	4.62476	4.57887	4.46472	4.52357	4.46146	4.53465	4.6026	4.33565	4.61409	4.5315	4.56586	4.62157	4.49665
CNTN2	4.77932	4.83966	4.98253	4.8446	4.79556	4.74605	4.88559	4.68916	4.65554	4.83606	5.22728	5.26903	5.28488	4.96962	5.13097	5.25575	5.20606	5.12285	5.30986	5.2216	5.06479	4.84784	5.07877	4.98843	4.96992	5.00246	5.31438	4.83495	5.08781	4.64125	5.43846	5.46608	5.36734	5.5143	5.31267	5.37152	5.53466	5.57078	5.22414	5.3274	4.81451	4.54112	4.65991	4.76096	4.95967	4.6246	4.6502	4.82596	4.9337
CNTN4	4.5973	4.68206	5.00406	4.62936	4.53393	4.76337	4.68176	4.92664	4.62135	4.51224	4.41185	4.50785	4.78057	4.2715	4.50237	4.4846	4.55867	4.58261	4.78313	4.846	4.90643	4.86537	4.92486	4.87369	4.66502	4.79904	4.74463	4.76896	4.72826	4.9269	4.68733	4.58301	4.70251	4.57943	4.39622	4.60576	4.78499	4.53688	4.50671	4.61613	4.48354	4.63071	4.5993	4.56824	4.60933	4.44931	4.51848	4.54309	4.53599
CNTN5	4.16306	4.29034	4.28296	4.17112	4.46627	4.45043	4.43375	4.38164	4.34088	4.20646	4.45572	4.53915	4.47682	4.53397	4.553	4.45765	4.6564	4.60588	4.7882	4.41486	4.95081	4.76025	4.90852	4.9029	4.85752	5.01357	4.8712	4.92284	4.96406	5.1306	4.70885	4.73831	4.75379	4.75025	4.76477	4.67269	4.82775	4.90923	4.79296	4.70465	4.18476	4.29594	4.36188	4.32294	4.19428	4.13601	4.17306	4.16257	4.20143
CNTNAP2	1.89266	1.82016	1.94362	2.00209	1.98244	1.91781	2.0965	1.90335	1.85447	1.98968	1.91135	1.9932	2.07094	1.8431	2.01185	2.01728	1.93104	2.08542	2.1489	2.1515	2.46516	2.39443	2.43144	2.36036	2.4037	2.2759	2.53289	2.21107	2.3423	2.62073	2.13327	2.05057	1.99541	2.26772	2.05662	1.89274	2.04848	2.24571	2.09498	2.02776	2.30711	2.13406	2.12476	2.0308	2.13004	2.13924	2.13593	2.14958	2.30282
COCH	2.77987	3.05219	3.20614	2.90252	2.82014	3.0103	2.90155	3.18318	2.85892	2.794	2.99424	3.35816	3.54729	3.09011	3.29762	3.10593	3.38928	3.199	3.41703	3.51835	3.02111	3.18614	3.22311	3.19771	2.87592	3.10538	2.93159	3.09068	3.03571	3.35931	3.30626	3.40607	3.29719	3.06464	3.04598	3.35485	3.33605	3.09202	3.28127	3.12246	3.14473	2.90502	3.20606	2.8403	3.01427	3.23892	2.99789	3.24508	3.76524
COL18A1	3.15022	3.4651	3.29907	3.30302	3.3022	3.12214	3.15509	2.79304	3.2151	2.96007	3.35681	2.99599	2.97124	2.94903	3.07704	3.17503	3.37327	3.34418	3.5391	3.19253	3.31664	3.15848	3.36438	3.20193	3.22271	3.16013	3.07922	2.89358	3.14393	3.05795	2.89581	3.1932	3.2419	3.00838	3.49375	3.40009	3.33274	3.2871	3.24195	3.26613	3.24137	3.1254	3.31441	3.09263	3.04473	3.45178	3.3282	3.21914	2.6982
COL1A1	2.66891	2.2574	2.44975	2.68807	2.38802	2.43173	2.51056	2.40654	2.4547	2.48375	2.33585	2.57068	2.53137	2.40629	2.48944	2.59481	2.49211	2.47028	2.62917	2.52243	3.2826	3.19739	3.33319	3.11753	3.08282	3.14057	3.33938	3.44895	3.3682	3.17868	2.62366	2.73112	2.86283	2.54216	2.43709	2.78555	2.66441	2.589	2.53926	2.71703	2.30325	2.40062	2.43397	2.25142	2.64805	2.33891	2.4173	2.54008	2.50848
COL4A1	6.67817	6.73579	6.43241	6.64759	6.49491	6.5676	6.73186	6.43879	6.76673	6.77419	6.8605	6.48657	6.40049	6.23842	6.68114	6.76796	6.58994	6.47832	6.8062	6.7984	7.15495	6.66654	6.96903	6.73894	6.74959	6.59542	6.85638	6.51668	6.86998	6.52944	6.05139	6.05873	6.45891	6.3079	6.10779	6.22304	6.21632	6.25154	6.29674	6.42931	5.2123	5.52684	5.73518	5.46775	5.22052	5.48869	5.42061	5.62981	5.0751
COL9A1	2.69579	2.56467	2.56318	2.58357	2.49577	2.68536	2.68293	2.81443	2.67025	2.54681	2.28786	2.32233	2.56995	2.366	2.53538	2.2368	2.38733	2.20499	2.38112	2.36485	2.76337	2.89745	2.90473	2.84868	2.84515	2.72172	2.95375	2.76579	2.77873	2.71811	2.73398	2.85112	2.75745	2.69497	2.70823	2.83879	2.8779	2.9698	2.86762	3.08393	2.06364	2.1463	2.236	2.34022	2.38783	2.2022	2.24205	2.25475	2.26367
COLEC12	4.16589	4.31259	4.94311	4.56833	4.38303	4.37988	4.29375	4.62625	4.39514	4.37187	4.64811	5.0192	5.35381	4.70806	5.02936	4.76575	5.12369	5.0311	5.37483	5.15823	4.34981	4.22992	4.38718	4.34216	4.18933	4.45931	4.12468	4.40371	4.2293	4.49026	4.97809	5.07042	4.86616	4.65836	4.65269	4.61055	5.03745	4.52052	4.85802	4.53128	4.48917	4.88661	4.93669	4.86238	4.77544	4.80754	4.84386	4.79907	4.54923
COMP	7.43097	7.36889	7.41932	7.22396	7.33914	7.03028	7.28536	7.01272	7.18203	7.06874	6.82063	6.80586	6.62647	6.40174	6.56362	6.98939	6.8239	6.82308	7.19563	6.56758	7.19368	7.04286	7.46899	7.07567	7.00162	6.92026	7.15913	7.01984	7.06698	7.0237	7.06289	7.4051	7.47911	7.34182	7.63025	7.60424	7.44246	7.45849	7.50963	7.49769	6.91997	6.84862	6.93013	6.98936	7.05996	6.90596	6.88359	7.04599	6.46667
COMT	2.64812	2.78653	2.76182	2.92689	NA	2.93565	3.0445	2.45662	2.43087	NA	3.39366	NA	3.40295	2.5146	NA	2.85278	3.52178	NA	3.45712	3.52811	2.92721	2.71767	NA	NA	NA	NA	NA	3.32338	2.90039	3.32585	2.51099	NA	2.42204	2.89767	NA	2.95405	NA	NA	NA	2.79292	NA	2.61873	3.40044	NA	NA	NA	3.06693	NA	3.23005
CPA1	4.41939	4.23223	4.28247	4.30428	4.10417	4.3457	4.62504	4.14395	4.19429	4.35805	5.10856	5.4256	5.28985	5.01336	5.33047	5.55186	5.49666	5.39441	5.49582	5.48442	5.66126	5.42982	5.38588	5.27409	5.26174	5.34528	5.77253	5.10613	5.4181	5.36444	5.2594	5.55175	5.4003	4.9479	5.19444	5.57918	5.42649	5.38953	5.25417	5.29206	5.01091	5.04041	5.09232	4.65837	5.31035	4.97883	5.23638	5.28209	5.58511
CPA2	8.73928	8.03344	8.09023	8.19424	8.25215	8.18436	8.498	8.28354	8.27974	8.25376	9.20046	9.22104	9.05664	9.12388	9.20359	9.16364	9.27016	9.15618	9.43405	8.89373	9.44899	9.62388	9.61959	9.78057	9.66478	9.55799	9.55978	9.34665	9.39014	9.6167	9.61253	9.84094	9.88798	9.39091	9.93127	9.78207	10.0182	9.89758	9.67648	9.94563	9.57413	9.31973	9.38708	9.22648	9.32666	9.06501	9.47434	9.5812	9.99447
CPB1	4.76201	4.74904	4.72555	4.85359	4.53874	4.87	5.06077	4.70652	4.76779	4.86912	5.62588	5.87349	5.75692	5.4135	5.79534	5.96428	5.88156	5.7084	5.84219	5.92782	6.30368	5.82707	6.07176	5.92591	5.8111	5.8494	6.35333	5.6903	6.00101	5.92185	5.79566	6.01326	5.9156	5.32343	5.65415	6.02903	5.9794	5.84355	5.69398	5.87655	5.78114	5.83633	5.72798	5.32879	5.82132	5.6005	5.9303	5.96183	6.22305
CPE	4.69738	4.32889	4.53506	4.5783	4.53338	4.59319	4.46949	4.24313	4.39635	4.32812	3.83566	3.99652	4.04316	3.62256	4.01438	3.76285	3.6607	3.52971	4.17142	3.96239	4.28643	4.13744	4.42352	4.02156	4.19037	4.09501	4.31062	3.98193	4.09029	4.25303	4.67548	4.70376	4.6619	4.74432	4.49075	4.79964	4.75403	4.70484	4.80849	4.64917	4.60696	4.79616	4.37902	4.73198	4.83796	4.75827	4.69961	4.95781	4.57427
CPM	5.97609	5.91145	5.88465	5.82301	5.87943	5.98051	5.9632	5.93073	5.84673	5.79325	6.74329	6.69017	6.59661	6.68744	6.60633	6.67579	6.69112	6.71898	6.7044	6.56513	6.22187	5.98046	6.12467	6.06576	6.02235	6.16346	6.23453	6.03151	6.09525	6.27338	6.44445	6.4343	6.44324	6.48394	6.45513	6.32556	6.41846	6.46264	6.46651	6.40062	6.54402	6.47	6.68064	6.74339	6.51865	6.53528	6.51524	6.55547	6.70506
CPVL	5.56772	5.42714	5.48537	5.42697	5.31378	5.37126	5.35388	5.91729	5.54664	5.2654	5.55849	5.38309	5.73702	5.60245	5.48033	5.31654	5.31486	5.39226	5.66467	5.46955	3.99511	4.40594	4.48605	4.16882	4.38401	4.11743	4.29543	3.89604	4.06871	4.09844	5.05868	5.09535	4.66814	5.0161	4.73392	4.92379	5.0091	5.14909	4.7038	5.14536	5.06822	4.8843	5.02611	5.27086	5.55721	4.90792	5.07157	5.3114	5.33476
CPXM1	2.61751	3.12156	2.84412	3.28865	2.90498	3.12279	3.08149	3.09775	3.22257	2.95066	3.38317	3.59067	3.59773	3.63263	3.41569	3.35385	4.08772	3.46832	4.24543	4.08085	4.03387	3.94594	3.94575	3.96331	3.87726	4.38688	3.96223	3.96262	4.09043	4.22804	4.01184	4.02587	4.21252	3.93507	3.7782	4.13672	4.12628	4.18545	4.37204	4.1511	3.96396	3.98488	4.78559	4.26962	4.07343	5.21994	4.70106	5.30848	4.71349
CR2	6.96943	7.20832	7.13962	6.99925	7.03112	6.95945	7.00229	6.83828	6.88493	6.82105	7.02082	6.88369	6.54455	6.6656	6.92208	6.98492	7.05889	7.07828	7.26901	6.923	7.52646	7.46831	7.5052	7.31232	7.30562	7.22734	7.29097	7.08191	7.2293	7.36734	6.75777	6.94641	6.91484	6.80465	7.04322	7.08508	7.10818	7.12795	7.11361	6.95237	6.5823	6.39676	6.41166	6.41836	6.58459	6.59817	6.46167	6.55092	6.11901
CRADD	4.2793	5.05991	4.58262	4.85694	3.95901	4.34335	4.42561	4.76552	4.76436	4.36543	5.44553	5.28578	5.41389	6.09282	4.75417	5.22697	5.60665	4.65689	6.01512	5.42656	4.87753	4.64224	4.22001	4.66895	3.54765	8.52795	4.65273	4.79743	4.67853	5.47659	5.34085	5.10916	4.92426	5.07104	4.03743	4.71632	5.10658	5.06731	5.08535	4.92395	5.35185	4.72515	5.49	5.17286	4.06445	5.03491	5.12888	5.10039	5.86714
CRELD2	3.80358	4.07916	4.2684	3.67722	3.63314	3.84156	3.89591	4.21927	3.88473	3.83323	3.15322	3.40207	3.75823	3.45992	3.22399	3.25665	3.48017	3.19055	3.63736	3.5274	3.54489	3.62988	3.60765	3.6601	3.22177	3.42085	3.47719	3.49967	3.51826	3.94118	4.1188	3.94506	3.98166	3.84266	3.59745	3.8281	4.03325	3.77459	3.93626	3.7385	4.14525	3.99916	4.01716	3.70185	3.61925	4.04254	3.95485	3.99599	4.90936
CRH	2.73131	2.95477	2.46566	2.98461	2.83143	3.24394	2.97365	4.11367	3.09839	2.84046	3.19629	3.27041	3.01821	3.04375	2.97598	2.98446	3.15137	3.30759	3.3748	3.46791	4.93775	4.61682	5.27855	5.00797	5.39751	4.94987	4.81806	4.95863	4.92018	5.02458	3.33317	3.40564	3.49801	3.70889	3.49759	3.5647	3.64098	3.97275	3.20174	3.36573	2.64302	2.45368	2.57497	2.50215	2.44385	2.57981	2.47858	2.50337	2.21045
CRHBP	3.29294	3.39782	3.80753	3.34048	3.39561	3.54468	3.51779	3.70887	3.43942	3.38745	3.54601	3.96047	4.09871	3.70301	3.85276	3.76853	3.9476	3.67894	4.0481	4.1338	2.95827	2.89336	3.01553	2.86969	2.61379	3.01484	2.79421	2.88827	2.96667	3.12499	3.39923	3.4152	3.23132	3.06711	3.12532	3.27984	3.32553	3.17854	3.12674	2.7862	3.5859	3.79375	3.58735	3.49664	3.67576	3.46929	3.66959	3.62933	3.76412
CRIM1	2.33657	2.58027	2.94688	2.53933	2.47072	2.80735	2.56054	2.86798	2.50698	2.3293	2.31246	2.63522	2.78635	2.49725	2.5273	2.42062	2.71728	2.62419	2.62263	2.51806	2.66939	2.65196	2.45536	2.4388	2.41384	2.39443	2.50269	2.47106	2.57846	2.94501	2.66694	2.65017	2.77138	2.41652	2.26553	2.51554	2.65544	2.44138	2.25323	2.37837	2.23854	2.36854	2.38236	2.41086	2.21073	2.36457	2.34031	2.35002	2.41327
CRIP2	3.49001	3.03831	2.87297	2.95496	2.85722	3.02673	3.05355	3.06929	2.98256	2.70775	2.9913	2.81654	2.8318	2.73005	3.11237	2.93083	2.95151	3.01568	3.08284	3.16203	2.80919	2.55712	2.68587	2.64356	2.64971	7.81965	2.52331	2.57027	2.41492	2.9644	3.20524	3.22885	3.27568	3.21083	2.91936	2.77414	3.04649	3.18298	2.97543	3.45813	2.69926	2.35228	2.61544	2.78689	2.29766	2.51329	2.42932	2.45454	2.56304
CRISP2	6.14891	6.61992	6.33908	6.58719	6.49005	6.61808	6.4645	6.11967	6.61918	6.56598	7.3576	7.30352	7.11233	6.89065	7.42929	7.44476	7.3161	7.37231	7.50796	7.58754	7.0443	6.88848	6.93718	6.83157	6.8362	6.78429	6.87229	6.64067	7.01989	6.56406	7.16846	7.35379	7.58527	7.39058	7.38457	7.56766	7.36664	7.53115	7.53909	7.23832	5.90408	6.15136	6.24617	6.06396	5.92572	6.10104	6.0206	6.12486	5.69548
CRKL	2.91521	3.00691	3.57477	3.13599	NA	3.6155	3.5637	2.7737	2.63362	NA	3.58199	2.63322	4.28574	3.03522	NA	3.13816	4.32889	NA	4.12677	4.28843	3.36182	3.38931	2.03791	2.11989	2.21026	2.03636	2.08692	4.53039	3.49654	4.09775	2.97598	2.50294	2.66328	3.78546	2.3184	3.08918	2.63208	2.62258	2.58693	3.42323	2.79556	3.7805	4.86641	2.93134	2.16858	3.32534	4.35635	2.94302	4.43371
CRNN	5.54109	5.03656	5.17102	5.45724	5.29075	5.3016	5.1587	5.07399	5.15323	5.19704	4.3746	4.34118	4.06126	4.12257	4.43641	3.9254	4.00531	4.02698	4.40203	4.20084	5.35655	4.99936	5.27333	5.03072	4.83465	4.80019	4.88082	4.84511	4.82543	4.97613	4.77448	4.78044	4.66879	4.6557	4.71433	4.7992	4.75997	4.86053	4.92548	4.73577	4.14639	4.18974	4.32503	4.57721	4.56218	4.31231	4.36651	4.17461	4.1302
CRTAC1	4.00727	4.22553	4.18539	4.12007	4.33629	4.03637	4.10284	3.6992	4.10211	3.94691	2.8151	2.70485	2.62737	2.72855	2.83893	2.90576	2.97686	3.00639	3.03882	2.73838	3.05722	3.12254	3.1735	3.0588	3.07502	2.90298	2.89422	2.77364	2.87265	2.89676	2.89747	3.07178	2.90691	2.88965	3.16274	3.17835	3.02015	3.05304	2.91839	3.08929	2.98266	2.6918	2.9001	2.96687	2.84179	2.94067	2.89509	2.91077	2.5889
CRTAM	5.25408	5.55612	5.33016	5.17133	5.61841	5.53373	5.52722	5.35467	5.24553	5.20195	4.83815	4.88596	4.91901	4.83388	5.1102	4.90532	5.06746	4.99711	5.1058	4.69501	4.87648	4.67729	4.82493	4.81217	4.70342	4.96574	4.61982	4.65851	4.89642	5.00107	4.75456	4.82735	4.85472	4.84036	4.8166	4.82534	5.26042	5.1102	4.95945	4.90327	4.3519	4.50655	4.61433	4.61407	4.406	4.37043	4.47663	4.34556	4.37821
CRX	NA	NA	NA	NA	NA	NA	NA	NA	NA	NA	NA	NA	NA	NA	NA	NA	NA	NA	NA	1.73036	NA	NA	NA	NA	NA	4.48291	2.89645	2.23502	2.22018	1.95133	NA	NA	NA	NA	NA	NA	NA	NA	1.85272	NA	7.85799	7.42574	7.72194	7.84061	7.62366	7.38278	7.50388	7.70286	7.68548
CSF1	10.8808	10.7188	11.0148	10.8208	10.3757	10.5891	10.7668	10.8217	10.8188	10.7978	10.8402	10.8373	10.8257	10.7746	10.7772	10.9212	10.7657	10.8287	10.9216	10.9958	10.4886	10.5457	10.5987	10.6239	10.5998	10.4883	10.7486	10.5855	10.9827	10.7625	10.657	10.7378	10.763	11.005	10.7043	10.6511	10.6722	10.7389	10.8183	10.7873	10.6737	11.0839	10.6772	10.7364	11.0029	10.8667	10.7289	10.8849	10.9016
CSF2RA	6.01677	6.08333	5.83243	5.88426	6.01859	6.08261	5.96238	5.88232	5.88515	5.9733	5.1909	5.33903	5.31708	5.13958	5.29532	5.2132	5.32344	5.17302	5.31209	4.97488	5.51403	5.36654	5.37781	5.25133	5.27633	5.36838	5.43491	5.46266	5.52498	5.69379	6.14366	6.12497	5.98362	5.79887	6.05873	6.07923	6.06754	6.1346	6.13468	6.03241	3.91291	4.01021	4.10023	4.121	4.02266	3.912	4.03392	3.8804	3.93151
CSF3	3.53204	3.08296	3.82733	2.82617	3.08439	2.9245	3.02929	3.38198	3.79138	3.07349	3.05963	2.83568	2.93586	2.71266	2.88834	3.29627	3.41374	2.92653	3.15924	3.02098	2.70186	2.8529	2.73665	2.71563	3.10162	2.78383	2.61492	3.4052	3.02079	3.06221	2.68796	2.94752	2.98792	2.97192	3.00895	2.93369	2.83994	3.31078	2.55822	3.2179	2.87074	3.08661	3.25128	3.16239	3.25927	3.05014	3.03014	3.03074	3.09189
CSNK1D	1.62242	NA	NA	NA	NA	NA	NA	NA	NA	NA	NA	NA	1.82036	1.63895	NA	NA	NA	NA	1.85268	NA	NA	NA	NA	NA	NA	NA	NA	NA	NA	NA	1.70071	NA	NA	NA	NA	NA	NA	NA	NA	NA	1.67527	1.61608	1.72936	NA	1.67726	1.69403	1.7092	1.62798	NA
CST3	6.04453	6.27332	6.35581	6.22204	6.20997	5.97348	6.03264	5.68478	6.07072	5.985	5.91545	5.81493	5.42026	5.46967	5.78203	5.9876	6.00165	6.07364	6.29822	5.7849	6.16377	5.98388	6.16011	5.88338	5.83432	5.80397	5.72151	5.58672	5.85834	5.77926	5.52122	5.99895	5.82167	5.73277	6.00352	6.10249	6.09251	5.90338	6.10132	5.86478	5.8331	5.58426	5.6824	5.65847	5.74657	5.96808	5.71833	5.68147	5.15415
CST5	6.54828	6.41151	7.37003	6.87775	6.39774	6.6383	6.76214	6.7161	6.67229	7.00553	6.48553	6.57657	6.44387	6.3195	6.45076	6.4963	6.40602	6.79027	6.79965	6.69867	6.29315	6.20339	6.30078	6.52223	6.38914	6.38929	6.41617	6.41265	6.65819	6.66983	6.26357	6.61709	6.65415	6.72681	6.51148	6.45347	6.36829	6.58988	6.7596	6.46006	5.61464	5.7972	5.58589	5.53313	5.66796	5.57281	5.64435	5.61538	5.75565
CST6	4.38128	4.53913	4.70738	4.4556	4.4069	4.54453	4.42144	4.49739	4.48785	4.30086	4.35239	4.73193	4.71801	4.37315	4.49946	4.47547	4.71901	4.69079	4.81044	4.89668	4.2755	4.27054	4.48351	4.33074	4.08119	4.26406	4.03725	4.15326	4.24799	4.42921	4.41376	4.41758	4.36189	4.13953	4.03683	4.26154	4.30477	4.12972	4.24273	4.17547	4.34822	4.4734	4.47386	4.52187	4.52681	4.44691	4.33003	4.39365	4.40826
CSTB	4.28893	4.21558	4.19551	4.21866	3.99511	4.21551	4.27786	4.19892	4.10168	4.13197	4.244	4.4546	4.33891	4.31272	4.27132	4.29864	4.36891	4.25396	4.59227	4.55379	4.1032	3.88707	4.03015	3.9499	3.7623	4.1515	4.03735	3.94973	4.00815	4.26382	4.04043	3.89941	3.90849	3.77466	3.51229	3.80951	3.99261	3.7923	3.81442	3.91948	4.1544	4.09827	4.17922	3.92088	4.12443	4.05937	4.09014	4.09538	4.18922
CTF1	NA	NA	NA	NA	NA	NA	NA	NA	NA	NA	NA	NA	NA	NA	NA	NA	NA	NA	NA	NA	NA	NA	NA	NA	NA	7.02695	NA	NA	NA	NA	NA	NA	NA	NA	NA	NA	NA	NA	NA	NA	NA	NA	NA	NA	NA	NA	NA	NA	NA
CTRC	9.51935	10.4255	10.5905	10.5885	10.5855	10.4443	10.3717	10.2688	10.5682	10.4546	10.7731	10.7093	10.3212	10.26	10.662	10.7842	10.4903	10.5569	10.692	10.5101	10.5387	10.4973	10.8439	10.6445	10.652	10.3947	10.821	10.3445	10.6157	11.0763	11.0718	11.312	11.2541	11.2171	11.2547	11.3639	11.4187	11.5006	11.3864	11.0825	9.91694	10.0099	9.64415	9.4799	9.85164	9.75313	10.0314	9.90055	9.96966
CTSC	5.03827	4.98578	5.17604	4.62867	4.54449	4.75008	4.59257	5.04175	4.81562	4.69844	5.29533	5.34526	5.37029	5.42013	5.07009	5.36321	5.01923	5.41449	5.38378	5.02717	4.55156	4.80938	4.24299	4.28105	4.26748	4.59624	4.73745	4.80444	4.83144	4.65956	5.21972	4.93479	5.02801	4.87297	4.4199	4.56427	5.15293	5.29562	5.05155	4.89106	4.16477	4.06115	4.54775	4.72107	4.21111	4.09622	4.0025	4.68507	4.67256
CTSD	3.00729	2.74846	2.74224	2.81338	2.65526	2.82593	2.95686	2.77947	2.70252	2.65496	3.35456	3.55817	3.51584	3.44155	3.57126	3.64078	3.90814	3.56657	3.88498	3.59411	3.13166	3.06614	3.14186	2.90283	2.99861	3.14151	3.24636	2.93104	3.02616	3.07502	3.13106	3.02064	3.11018	2.95168	2.79427	2.97642	3.15235	3.12625	2.93378	3.11028	2.62936	2.61209	2.68771	2.4405	2.68661	2.61155	2.54374	2.70547	2.8986
CTSF	2.37448	2.04131	2.36667	2.05897	2.21276	2.1624	2.11083	2.19632	2.18599	2.09916	2.20123	2.29699	2.66773	2.19796	2.39558	2.40329	2.65343	2.37637	2.8378	2.4855	2.47067	2.78446	2.48805	2.263	2.29546	2.48383	2.20817	2.25638	2.20317	2.58614	2.32147	2.30728	2.20905	2.09613	2.00447	2.31823	2.29883	2.16491	2.01428	2.11157	2.35406	2.33285	2.75054	2.45202	2.62744	2.29883	2.66698	2.44095	2.51144
CTSH	2.72674	2.44993	2.41978	2.38841	2.55275	2.50083	2.44456	2.36331	2.45497	2.46098	1.49825	1.48733	1.7966	1.4376	1.82774	1.54072	1.54834	1.47892	1.68899	1.55375	1.56667	1.64002	1.68163	1.64916	1.57792	1.63571	1.59254	1.66284	1.72849	1.75039	2.33525	2.35989	2.31005	2.67014	2.20173	2.35335	2.48931	2.56306	2.53062	2.33825	2.94725	2.67082	2.83859	2.79433	2.81674	2.71039	2.76876	2.69722	2.80149
CTSL	6.89116	6.95069	6.93319	6.857	6.91607	6.93228	6.83595	6.87348	6.93811	6.8416	7.05688	7.11103	7.01553	6.95553	7.28084	7.27217	6.92882	7.23254	7.18971	7.12675	6.9263	6.87486	7.07681	6.76183	6.92152	6.80163	6.92114	6.65782	7.16094	7.10487	7.02056	7.03951	7.07142	7.21262	6.98655	6.94449	7.22603	7.25878	7.13583	7.08192	6.5511	6.67161	6.43347	6.50674	6.57356	6.56048	6.50761	6.61283	6.41379
CTSO	2.20983	2.52085	2.3963	2.58292	2.65554	2.54733	2.27804	2.30987	2.33731	2.49858	2.20936	2.31115	2.23352	2.08539	2.14287	2.62054	2.05029	2.30725	2.36594	2.45059	2.41597	2.57599	2.66875	2.36502	2.31089	2.49575	2.37476	2.61803	2.5217	2.83701	2.36112	2.27408	2.41827	2.72323	2.47612	2.61662	2.61899	2.90173	2.52775	2.28137	2.37982	2.40289	2.26063	2.45162	2.47555	2.32806	2.47573	2.19447	2.52554
CTSS	5.57114	5.46155	5.46021	5.51347	5.41448	5.55267	5.45776	5.59219	5.3584	5.45046	5.02007	5.01408	5.08033	5.13184	4.93764	4.99494	5.13261	5.0976	5.16022	5.06875	5.1407	5.16506	5.15134	5.11816	5.19376	5.25543	5.17296	5.22696	5.32255	5.40102	5.15287	5.11014	5.06967	5.01194	5.02486	5.09559	5.07469	5.0987	5.0818	5.067	5.08127	5.08358	5.18061	5.21082	5.2209	5.07051	5.08446	5.06777	5.14682
CTSV	3.05778	3.17797	3.52616	3.484	3.38718	3.41187	3.08204	3.22963	3.49337	3.01026	2.88842	3.04059	2.85128	2.72977	2.93793	2.72637	2.78971	2.69455	3.06416	3.08224	3.39469	3.34042	3.50409	3.12386	3.39289	3.2326	3.45619	3.576	3.16578	3.45283	3.23573	3.25965	2.99433	3.09635	2.88924	3.13603	3.21042	3.2826	3.24703	3.33523	3.2008	3.09447	3.01503	3.30935	3.19451	3.23613	3.13934	3.24368	3.11425
CTSZ	4.35871	3.87716	3.99403	3.96255	4.01958	3.99129	4.16276	3.94288	4.02084	3.97999	4.10288	4.17054	4.16303	3.98259	4.19995	4.2476	4.38123	4.16988	4.419	4.25942	3.86747	4.01692	3.73899	3.42626	3.68465	3.81233	3.91471	3.7667	3.90032	3.77496	4.06054	4.08727	4.25586	4.22526	3.83542	4.23502	4.18675	4.23509	4.02119	4.21357	3.99587	3.88397	4.13172	3.96193	4.34366	4.01308	4.13649	4.16019	4.18382
CX3CL1	7.16547	7.10761	7.3602	7.31733	6.6128	6.98045	7.04082	7.13028	7.04297	7.17379	6.39817	6.22191	6.1137	6.0613	6.04626	6.17365	6.22963	6.18879	6.49747	6.50874	6.70171	6.65929	6.75745	6.87418	6.73238	6.54306	6.69331	6.62107	6.92384	6.7792	6.53401	6.76485	6.71207	6.96718	6.72435	6.4263	6.50262	6.57209	6.61344	6.69165	6.12353	6.61946	6.30672	6.41311	6.2776	6.15332	6.35191	6.25938	6.61865
CXADR	1.92778	1.72216	1.87657	1.78354	1.80987	1.74153	1.79639	1.84012	1.85531	1.82163	2.14952	2.0578	2.08936	1.96857	2.30416	2.08474	2.24996	2.17268	2.27697	2.20746	2.07214	1.92949	2.05429	1.89122	1.87743	2.00741	1.97625	1.85786	1.82835	2.08369	1.83135	1.76893	1.82957	1.747	1.81553	1.76918	1.80941	1.92585	1.88436	1.75779	1.83398	2.05939	1.7194	1.86033	1.84386	1.76384	1.70341	1.84595	2.14192
CXCL1	7.36975	8.68689	8.01396	7.76305	6.72851	7.87117	8.12588	8.92725	8.3108	7.78179	8.58652	8.68409	8.91599	9.43527	7.22773	8.27255	8.82072	7.22771	9.32561	8.49419	8.47482	8.52532	8.13849	8.45466	7.93275	8.30447	8.35883	8.43655	8.48582	9.23195	9.24831	8.53372	8.84027	8.80201	7.76711	7.93937	8.6866	8.99955	8.61613	8.24133	8.4686	7.91951	9.02225	8.55455	7.33234	8.88377	8.70202	8.61853	9.45225
CXCL10	10.0876	10.5972	10.2072	9.91563	9.85073	9.67179	9.9038	10.065	9.58332	10.4425	9.8609	9.75814	9.80549	9.78454	9.69887	9.64521	9.82871	10.0613	10.0336	9.96127	9.93726	10.1216	10.2122	9.87064	9.86162	9.87506	9.96783	9.87875	11.21	10.2239	9.04312	9.26856	9.09767	9.37769	9.32483	8.9916	9.192	9.2015	9.71191	9.73411	9.59885	9.81574	9.71521	9.83639	9.59667	9.61923	9.87577	10.1218	9.85882
CXCL11	8.43672	8.85608	8.42136	8.2505	7.9474	8.11327	8.27825	8.48654	8.0934	8.61669	8.36075	8.15675	8.22436	8.38694	8.01549	7.95713	8.28875	8.31347	8.36251	8.55474	7.90274	8.04951	7.96482	7.91452	7.67198	7.99772	7.89762	7.8831	8.55411	8.28152	7.64151	7.36875	7.41824	7.63829	7.28835	7.30387	7.61334	7.75555	7.94037	7.13307	7.91228	8.02239	8.06282	7.94703	7.77436	8.2709	8.19051	8.51606	8.60968
CXCL12	2.02882	1.97277	1.73414	1.92155	1.90739	2.08287	2.11447	2.19724	1.99056	2.03538	1.72347	1.82814	2.00241	1.80393	1.81758	NA	1.96181	NA	1.87472	1.92471	1.83289	1.98888	1.95591	1.86631	1.95929	2.1039	1.99787	1.93576	1.85447	1.9987	NA	1.90943	1.76706	1.90122	1.743	1.88908	1.84559	1.97284	1.74704	1.83778	1.97937	2.06443	1.96233	1.90006	1.93881	1.98714	1.9824	1.94381	2.21213
CXCL13	8.44471	8.01269	8.00436	8.79192	8.67981	8.55947	7.98718	7.82076	8.43019	8.45362	7.15921	7.23021	7.05351	6.83189	6.97651	7.13939	7.04628	6.89725	7.45712	7.26566	7.71745	7.61494	8.01336	7.61925	7.72548	7.57962	7.53151	7.60883	7.56832	7.93519	6.88047	6.9144	7.09317	7.10203	6.94304	7.13471	7.34886	7.2186	7.34057	7.24719	7.69614	8.27903	8.49012	8.17351	8.88334	8.84647	8.18683	8.86665	8.48637
CXCL14	1.31719	1.46759	1.47902	1.34392	1.35586	1.3446	1.40163	1.99841	1.45507	1.38631	1.7961	1.71017	2.1133	1.84527	1.88221	1.75009	1.74717	1.60905	1.72273	1.75433	1.94051	1.80599	1.72325	1.65759	1.90358	1.37746	1.77775	1.59975	1.58544	1.62316	2.10554	2.0997	2.13238	2.23753	1.82977	1.66107	1.9621	2.02882	1.74196	2.05915	1.35152	1.21866	1.28143	1.26897	1.47353	1.39682	1.39028	1.30819	1.50828
CXCL16	5.33955	5.12192	5.22084	5.29915	5.13568	5.28257	5.3599	5.19459	5.19035	5.39164	5.17513	5.24067	5.17904	5.06538	5.22933	5.41358	5.32257	5.21767	5.35381	5.34455	5.09192	4.95829	5.14397	5.00382	4.99084	5.12645	5.29504	5.11098	5.26294	5.16501	4.93522	5.00434	5.14437	4.76041	4.72446	5.01923	4.9414	4.8736	4.91011	5.00085	5.19372	5.42741	5.37664	5.21228	5.54774	5.3708	5.37438	5.4746	5.47271
CXCL17	4.72051	4.56347	4.62639	4.72854	4.90076	4.76499	4.5363	4.32129	4.68631	4.50597	4.74741	4.78014	4.70768	4.42846	4.60937	4.67161	4.67552	4.5099	5.06214	4.87992	4.99212	4.68791	4.92114	4.63467	4.74827	4.57946	4.70969	4.58348	4.97561	5.22311	4.54196	4.78697	4.66284	4.55194	4.53042	4.70754	4.56394	4.73797	4.92701	4.69465	4.61098	4.55832	4.55081	4.86661	4.66108	4.7497	4.74805	4.65099	4.51935
CXCL5	9.01732	10.3604	9.47034	9.15148	7.80651	9.47257	9.5802	10.4766	9.72306	9.3687	10.7355	11.114	11.1116	11.8397	9.04314	10.2128	10.7418	9.10797	11.4519	10.9032	10.1874	10.4983	9.99509	10.4155	9.62452	10.3353	10.2399	10.7552	10.2472	11.6875	10.8854	10.0356	10.6347	10.5377	9.63195	9.43788	10.2711	10.6929	10.3532	9.66964	11.2691	10.7326	11.5452	11.306	10.2824	11.5754	11.2736	11.503	12.5036
CXCL6	8.66073	9.01245	8.412	8.43015	8.09006	8.60439	8.63906	8.93996	8.41601	8.57923	8.3484	8.55711	8.33448	8.67907	7.76681	8.06074	8.31363	7.97463	8.54308	8.59463	8.43401	8.4486	8.2947	8.48808	8.03707	8.48209	8.26398	8.02978	8.16774	9.06176	8.66093	8.3951	8.50863	8.51584	8.18092	8.11988	8.48083	8.69319	8.64337	8.14107	8.35949	8.0616	8.42864	8.38289	7.69936	8.3391	8.24059	8.51116	9.07358
CXCL8	5.32781	4.81246	4.63795	4.81048	4.24434	4.52099	4.7862	4.6916	4.39399	4.56809	4.88829	4.88442	4.82468	4.9078	4.67994	4.8264	4.75336	4.65414	5.05055	5.04417	4.90205	5.36647	4.91236	4.96354	4.80325	5.03845	4.98335	4.15062	5.021	5.10607	4.98552	5.11624	4.94025	5.18816	4.87077	4.81347	5.05767	5.04712	5.06223	4.85062	4.21199	4.33762	4.31303	4.46953	4.00962	4.38728	4.32409	4.79926	4.61465
CXCL9	7.91439	8.19202	7.7214	7.42903	7.29753	7.16327	7.22603	7.31488	7.02891	8.07677	7.19179	7.07027	7.13192	7.14433	7.16065	7.26014	7.31978	7.35203	7.34285	7.71865	7.71985	8.59147	7.56162	7.51039	7.6624	7.42761	7.37238	7.12202	8.50081	7.72019	6.47837	6.6324	6.65177	6.80875	6.95689	6.95749	6.97861	6.85308	7.47277	6.7733	7.27632	7.34846	7.25476	7.34408	7.16491	7.51741	7.63486	7.68128	7.41827
DAB2	2.28783	1.9832	2.25163	2.35535	NA	2.91577	2.43861	1.95468	1.80471	NA	2.93586	1.69541	3.37055	1.98364	NA	2.09535	3.27557	NA	2.98109	3.41697	2.43248	2.14235	NA	NA	NA	NA	NA	3.54825	2.61737	2.60315	1.82318	NA	NA	2.56891	NA	2.31785	1.82534	NA	NA	2.17405	NA	2.70883	3.55148	1.72273	NA	2.01039	2.9106	1.94935	2.96198
DAG1	1.46775	1.88166	2.02931	1.53496	1.55316	1.76209	1.7344	1.94182	1.65205	1.426	1.58847	2.07618	1.97882	1.99277	1.71519	1.80178	2.04177	1.82412	1.93945	1.73379	1.61419	1.70836	1.59431	1.63905	1.48574	1.66034	1.65503	1.87731	1.66061	1.95088	2.0686	1.80265	1.85675	1.74261	1.65503	1.63858	1.83285	1.68634	1.65269	1.65315	1.91008	1.62588	2.00177	1.70102	1.59865	1.70173	1.75583	1.73279	2.57417
DAPP1	3.63712	5.39059	3.71773	3.79975	3.00685	4.56979	3.7779	5.18235	4.29934	3.67965	5.00702	5.3501	5.36452	5.28784	3.83498	4.45819	5.16375	3.71459	5.99557	5.3487	4.6164	4.48295	3.15808	4.57105	3.00587	4.19049	4.46349	4.50968	4.33144	6.09047	4.93677	4.30416	4.59053	4.58078	3.43982	4.17173	4.92945	4.28845	4.58233	4.10243	4.94081	4.94945	5.32164	5.37707	3.505	6.03685	5.35055	5.41108	6.18955
DCBLD2	8.03275	7.8594	8.15457	8.23827	7.81048	8.00129	8.07151	7.79552	8.12297	8.1633	7.65938	7.68965	7.69302	7.62358	7.73107	7.85858	7.85713	7.7422	7.84488	7.90232	7.68674	7.78084	7.72338	7.81648	7.63044	7.62781	7.72379	7.63712	7.76772	7.80109	7.64667	7.48967	7.80624	7.67894	7.5349	7.47229	7.47112	7.67943	7.6064	7.53696	6.89885	7.27409	7.31959	7.41959	7.41083	7.3138	7.23991	7.34737	7.47684
DCN	4.34247	4.1785	4.18581	4.28878	4.18515	4.25883	4.20304	4.19765	4.16446	4.20058	4.32853	4.38257	4.37036	4.27264	4.35089	4.6186	4.4443	4.40289	4.56027	4.34655	4.45819	4.46189	4.51008	4.40133	4.55446	4.26191	4.54997	4.38319	4.57572	4.56587	4.48341	4.5227	4.50824	4.45829	4.28537	4.4492	4.56508	4.4885	4.46762	4.58144	3.76868	4.01837	3.91818	3.95521	4.02523	3.98828	4.02263	3.90531	3.9319
DCTN1	2.97913	3.7535	3.17009	3.29412	2.44795	2.97887	3.20337	3.55467	3.4001	3.06704	3.91704	3.77869	3.89807	3.89572	3.23208	3.62445	3.99567	3.09903	4.27268	3.71389	3.61622	3.56846	2.78031	3.33431	2.49024	3.0775	3.13106	3.46309	3.39639	3.99494	3.74782	3.60271	3.6604	3.38604	2.59653	3.28923	3.68603	3.3413	3.61445	3.75523	3.84018	3.59097	4.21985	3.84418	2.80273	3.91783	4.06015	3.88756	4.2715
DCTN2	NA	NA	NA	NA	NA	NA	NA	NA	NA	NA	NA	NA	NA	NA	NA	NA	NA	NA	NA	NA	NA	NA	NA	NA	NA	NA	NA	NA	NA	NA	NA	NA	NA	NA	NA	NA	NA	NA	NA	NA	NA	NA	NA	NA	NA	NA	NA	NA	NA
DCTPP1	5.11887	4.80477	4.91731	4.70287	4.87892	4.77739	4.83772	5.36391	4.9978	4.79541	4.84816	4.76826	4.90012	5.17643	4.60065	4.74213	4.72191	4.72254	5.01214	4.8276	4.88943	4.88369	5.02366	4.98297	4.91487	4.83727	5.08207	4.83459	4.87071	4.98008	5.08295	4.96378	4.83946	5.19447	4.73591	4.71218	4.85812	4.87586	4.80654	5.26072	4.42649	4.45794	4.41615	4.55516	4.51902	4.16496	4.32119	4.49185	4.50718
DDAH1	1.39133	1.4587	1.33908	1.44858	1.27286	1.3162	1.31022	1.34273	1.39237	1.31806	1.43264	1.23235	1.50533	1.50095	1.47778	1.47742	1.56925	1.57899	1.73392	1.57522	1.36776	1.25888	1.31863	1.10923	1.3429	1.30399	1.33697	1.25387	1.63608	1.35862	1.4351	1.2893	1.42035	1.3348	1.17696	1.39127	1.30912	1.32803	1.37751	1.47441	1.31417	1.4427	1.57594	1.36664	1.37434	1.43136	1.52371	1.488	1.25514
DDC	6.59084	6.10422	6.06734	6.12794	6.37983	6.08363	6.14655	6.13651	5.87584	6.0952	6.33087	5.97749	6.10786	6.07537	6.33686	6.5222	6.2919	6.42024	6.85759	6.15253	6.27094	6.3015	6.4201	6.15575	6.03392	6.76056	6.51102	6.28627	6.00841	7.39323	5.83722	6.02664	5.9416	6.29898	5.90665	5.96718	6.08584	6.07516	6.35707	5.89412	5.98204	6.20033	6.05351	6.17801	5.97331	5.91996	5.94921	5.85126	5.97191
DDR1	6.83342	6.87774	6.87253	6.71877	7.0276	6.91465	6.89216	6.7743	6.92257	6.72937	6.91329	6.9242	6.90324	6.9044	7.02659	6.82103	7.08433	6.9605	7.21619	6.88706	6.99493	6.89107	7.06495	6.91713	6.94043	7.11081	6.98427	7.10494	7.14517	7.26115	6.90222	6.96389	7.05123	7.04875	7.1156	6.91152	7.02066	7.17016	7.05989	7.00872	6.28442	6.54649	6.66718	6.63462	6.45159	6.33581	6.38317	6.38281	6.48971
DDX58	2.31083	2.46496	2.25798	2.37846	1.84225	2.25017	2.38758	2.48378	2.60025	2.46903	2.54117	2.31406	2.56445	2.33096	2.24556	2.13908	2.18441	2.39635	2.3471	2.13468	2.18644	1.84286	2.13901	2.16559	2.07262	2.06774	2.05269	2.12469	2.08001	2.40548	2.40095	2.23395	2.12598	2.07334	1.78115	2.10497	1.99324	2.38339	2.28744	1.89414	2.07011	1.99664	2.2664	2.1654	2.04198	2.05835	1.95702	2.26727	2.33537
DECR1	4.44624	5.48983	4.96966	4.96774	4.00858	4.15396	5.29592	5.7694	5.60231	4.69154	6.13677	6.28707	7.14834	7.68683	5.27471	5.91502	7.13925	5.21966	7.34852	6.44814	5.94912	6.68794	5.08047	6.09119	4.35175	5.53565	5.92758	6.51722	6.26801	7.12183	6.72485	5.5629	5.59713	5.75375	4.44996	4.9198	5.90703	5.29135	5.39943	5.5428	5.83534	5.12839	7.09568	6.03273	4.88937	6.63778	6.32651	6.42667	6.83081
DEFA1	NA	NA	NA	NA	NA	NA	NA	NA	NA	NA	NA	2.03207	NA	NA	1.63831	NA	NA	NA	NA	NA	NA	NA	NA	NA	NA	NA	NA	NA	NA	NA	NA	NA	NA	NA	NA	NA	NA	NA	NA	NA	NA	NA	NA	NA	NA	NA	NA	NA	NA
DEFB4A	2.896	2.89852	2.4926	2.34931	2.25293	2.32769	2.17079	3.26333	2.63645	2.3276	2.15449	1.80756	1.82786	1.53943	1.69906	2.54092	1.6796	2.74186	2.36185	2.08946	1.39188	NA	1.48553	NA	1.14281	7.0579	1.07772	1.41695	NA	1.54424	2.49172	1.87935	2.70821	2.13626	2.21767	1.62639	2.22777	2.48841	2.33902	2.74833	1.56467	1.44143	1.88612	1.36278	1.48125	1.53794	1.45138	1.6746	2.53824
DFFA	4.86031	4.79225	4.81603	4.83886	4.30917	4.57462	4.61948	4.67586	4.59447	4.71044	5.05549	4.86064	4.99623	4.8781	4.63766	4.75044	4.91123	4.56186	5.15851	4.9399	4.91501	4.66962	4.39442	4.82099	4.26359	4.74045	4.84261	4.59674	4.69393	5.45937	4.69236	4.43912	4.6718	4.58043	4.1134	4.39274	4.49794	4.57088	4.60743	4.48058	4.53787	4.53754	4.6724	4.60278	4.13235	4.69222	4.4082	4.58955	4.89973
DGKZ	NA	NA	NA	NA	NA	NA	NA	NA	NA	NA	NA	NA	NA	NA	NA	NA	NA	NA	NA	NA	NA	NA	NA	NA	NA	NA	NA	NA	NA	NA	NA	NA	NA	NA	NA	NA	NA	NA	NA	NA	NA	NA	NA	NA	NA	NA	NA	NA	1.37507
DIABLO	NA	NA	NA	NA	NA	NA	NA	NA	NA	NA	NA	NA	NA	NA	NA	NA	NA	NA	NA	NA	NA	NA	NA	NA	NA	NA	NA	NA	NA	NA	NA	NA	NA	NA	NA	NA	NA	NA	NA	NA	NA	NA	NA	NA	NA	NA	NA	NA	NA
DKK1	6.94587	7.47732	7.40727	7.40739	7.3603	7.39373	7.39135	7.65919	7.4257	7.30174	7.79092	7.76721	7.96254	8.12187	7.41341	7.64156	8.0838	7.58026	8.35648	7.9643	8.03153	8.02346	8.0752	7.91461	7.91246	8.02552	8.00233	7.88211	8.04752	8.60827	7.71102	7.48078	7.46276	7.56337	7.09783	7.25746	7.62415	7.74781	7.70788	7.40311	7.85028	7.94469	8.40334	8.02337	8.17401	8.89336	8.55796	8.80788	8.55343
DKK3	4.11521	4.17977	4.68875	4.34682	4.19935	4.22496	4.15658	4.213	4.35099	4.05493	3.63262	4.25536	4.33512	3.78223	3.96029	3.92137	3.96499	3.78734	4.08801	4.24183	4.53141	4.37055	4.66719	4.55329	4.25158	4.2964	4.35516	4.41022	4.2512	4.35098	4.4972	4.31799	4.36264	4.32318	3.96482	4.20397	4.1931	4.09088	4.2516	4.33827	4.10502	4.20911	4.10414	4.00164	4.24765	3.99903	4.07509	4.25907	4.24448
DKK4	4.09443	3.26085	3.31355	3.25388	3.42437	3.3028	3.40203	3.27554	3.46454	3.16252	3.21641	3.14489	3.04658	2.98572	3.1201	2.92191	3.05295	3.14463	3.30299	3.02342	3.54765	3.24767	3.62219	3.34469	3.91179	3.6764	3.65312	3.41309	3.40752	3.90855	3.7327	3.85245	3.78786	3.81778	3.77052	3.55734	3.76826	3.86375	3.95745	3.72084	3.20298	3.07808	3.37904	3.54304	3.43958	3.30206	3.36955	3.47383	3.31057
DKKL1	1.8899	1.99233	1.87558	2.10548	2.09572	2.04257	1.93949	1.97702	2.07451	2.06019	1.63478	1.63255	1.59321	1.46775	1.59784	1.72124	1.58371	1.62448	1.6722	1.60961	2.1514	2.09953	2.00349	2.11956	2.16578	2.01339	2.00245	2.08875	2.38987	2.08059	2.08706	1.98364	2.13898	1.8679	2.06822	2.08209	2.02215	2.05367	1.99023	1.94774	NA	1.59307	1.72037	1.49523	1.63951	1.59851	1.59756	NA	1.55395
DLK1	5.45554	5.28145	5.20916	5.43564	5.33645	5.52501	5.55882	5.27774	5.27078	5.4361	5.21034	5.56197	5.41879	5.16871	5.48104	5.64329	5.62587	5.30459	5.72526	5.61951	5.79348	5.58363	5.89515	5.71145	5.59803	5.8296	6.10572	5.77351	5.89108	6.10847	5.95163	5.9817	6.0538	5.7845	5.66744	5.98288	5.96395	5.82964	5.90227	6.10231	4.40583	4.89735	4.90034	4.69608	4.84592	4.83085	4.80978	4.79375	4.81562
DLL1	11.1324	11.0264	11.1	11.1364	11.2049	11.162	10.9756	10.7019	11.1067	11.081	11.0279	11.0627	10.9148	10.7984	10.8667	10.9908	10.947	10.7164	11.1603	10.9909	10.8949	10.806	11.004	10.7767	10.769	10.7404	10.7743	10.7491	10.7887	10.9727	10.6277	10.7848	10.6155	10.8094	10.6327	10.7698	10.8629	10.856	11.0001	11.0094	10.5161	10.6351	10.3827	10.8271	10.6712	10.6776	10.5418	10.6429	10.414
DNAJB1	3.47015	4.3184	3.78985	4.27555	3.23079	3.93046	3.81561	4.3107	4.09588	3.954	4.89321	4.59051	4.69343	5.06363	3.99595	4.48748	5.11281	4.17199	5.40252	5.02119	4.62729	4.1923	3.80497	4.75827	3.22554	4.24569	4.21563	4.38236	4.23138	5.21765	4.84008	4.53336	4.48069	4.42745	3.24172	4.22651	4.70135	4.24537	4.54091	4.5092	4.52759	4.10755	4.78139	4.50173	3.58837	4.43046	4.49246	4.52466	4.64623
DNER	9.75734	9.87357	10.1154	9.825	9.63168	9.74213	9.87048	9.96084	9.85345	9.8293	9.88242	9.8253	9.85911	9.78076	9.72534	9.80805	9.72905	9.84769	9.95793	10.0185	10.0953	10.1686	10.1142	10.1834	10.1772	10.1373	10.2503	10.0135	10.257	10.2383	9.94388	9.98391	9.99504	10.1603	9.91995	9.7872	9.91908	10.0621	10.0171	9.84119	9.86088	10.1224	9.91357	9.94221	9.94728	9.84707	9.84225	9.90541	10.0924
DPEP1	3.35027	3.33834	3.29982	3.20647	3.18656	3.36116	3.33384	3.34376	3.30455	3.13532	3.07598	3.12115	3.04462	3.10777	3.16348	3.24768	3.14068	3.27712	3.04431	2.99856	2.65235	2.58818	2.66375	2.53052	2.57233	7.65642	2.49541	2.55751	2.53747	2.56574	2.8254	3.03573	2.90184	3.0324	2.99548	2.86441	2.8375	3.00166	2.93384	2.86709	2.22608	2.09926	2.54651	2.33563	2.21051	2.0635	2.3149	2.20195	2.41673
DPEP2	2.94191	2.78645	3.13631	2.75316	2.84465	2.70173	2.64667	2.75174	2.84026	2.71739	2.61122	2.66441	2.43701	2.49306	2.7653	2.53339	2.42578	2.96951	2.62585	2.69768	2.74992	2.79431	2.78247	2.72947	2.75754	10.1336	2.76854	2.9581	2.79204	2.91336	2.61582	2.79319	2.56384	2.62033	2.57594	2.79267	2.57451	2.68185	2.74797	2.77541	2.40877	2.41202	2.53794	2.50642	2.31188	2.32642	2.56888	2.388	2.78071
DPP10	1.86616	1.85188	1.96628	1.94242	1.87247	1.87845	2.05686	1.81521	1.78914	1.70677	1.58866	1.59039	1.6586	1.60994	1.71703	1.66748	1.63877	1.71668	1.72164	1.55802	2.11623	2.1166	2.0466	2.19755	2.01885	1.87755	1.95297	1.88596	1.78522	2.08559	1.92839	1.91476	2.11313	2.06537	1.93723	1.89914	1.83815	2.10138	1.97607	2.00245	1.86402	1.86406	1.84278	1.69702	1.79573	1.72988	1.74416	1.70894	2.01221
DPP4	4.30336	4.55149	4.52751	4.37897	4.33465	4.36256	4.37976	4.31126	4.29021	4.15655	4.48384	4.4232	4.20562	4.32479	4.44889	4.56183	4.63576	4.72121	4.7616	4.48284	4.9509	4.79181	4.86778	4.72206	4.76575	4.68231	4.66109	4.50958	4.53899	4.62816	4.54523	4.6738	4.59711	4.61279	4.86607	4.82265	4.78167	4.81795	4.83652	4.65221	4.51572	4.32096	4.27367	4.31575	4.31119	4.48012	4.2988	4.3927	3.97454
DPP6	3.33129	3.36056	3.66232	3.50302	3.49228	3.48902	3.63945	3.3913	3.47607	3.47185	3.58377	3.54891	3.63021	3.46905	3.30577	3.49042	3.42963	3.43883	3.61241	3.5519	3.78322	3.72832	3.81861	3.57457	3.59919	3.72295	3.82454	3.65541	3.5056	3.52148	3.78206	3.62854	3.51422	3.75685	3.58442	3.55897	3.73563	3.75332	3.53501	3.49791	3.56775	3.12874	3.2334	3.19294	3.3999	3.17616	3.33301	3.30036	3.49324
DPP7	NA	NA	NA	NA	NA	1.69479	NA	NA	NA	1.67333	NA	NA	NA	NA	1.61725	NA	NA	NA	1.71532	1.74898	NA	NA	NA	NA	NA	NA	NA	1.6311	NA	1.66111	NA	NA	NA	NA	NA	NA	NA	NA	NA	NA	NA	NA	1.72417	NA	NA	NA	1.69225	NA	1.66903
DRAXIN	2.98747	3.1071	2.99037	2.94291	3.14336	3.09307	3.03596	2.93431	3.08183	2.82061	2.54179	2.73935	2.74119	2.52735	2.78321	2.59617	2.87668	2.70421	2.8929	2.52208	3.36439	3.25028	3.4721	3.25615	3.21959	3.40291	3.35759	3.43353	3.509	3.62611	2.81936	2.83651	2.78873	2.92203	2.78178	2.71846	2.84356	2.82513	2.82963	2.8808	2.54127	2.62534	2.82177	2.71216	2.6551	2.63884	2.74078	2.50528	2.65652
DRG2	1.54617	1.84788	1.56774	1.61857	1.32855	1.54562	1.59034	1.68554	1.79494	1.47633	1.71541	1.73686	2.05811	2.36597	1.46169	1.57672	1.76345	1.41679	2.06412	1.82293	1.52692	1.4917	1.4426	1.39884	1.32216	1.30591	1.43883	1.52366	1.48027	1.79427	1.96558	1.68334	1.60136	1.67161	1.40964	1.70903	1.7236	1.7427	1.74872	1.72997	1.59493	1.52997	1.76269	1.59593	1.32728	1.67722	1.66403	1.65874	1.85858
DSC2	4.43653	4.40797	4.91237	4.46748	4.33368	4.46885	4.44524	4.60876	4.46852	4.20047	4.16615	4.45226	4.62474	4.26895	4.37713	4.42821	4.47308	4.46424	4.65979	4.52712	4.36608	4.28542	4.40239	4.37713	3.9928	4.32192	4.22301	4.27353	4.26324	4.39672	4.37514	4.39426	4.35147	4.17294	4.14788	4.27078	4.44159	4.06673	4.23967	4.27513	3.96031	4.20972	4.10208	4.09183	4.25437	3.96215	4.09168	4.1484	4.2311
DSG3	8.42764	8.61404	8.70279	8.49041	8.31406	8.54553	8.3476	8.38771	8.35072	8.18947	7.24267	7.44021	7.35781	7.23812	7.30384	7.47264	7.29202	7.29515	7.33337	7.18719	7.33476	7.27919	7.45184	7.29135	7.07985	9.29651	7.28917	7.27211	7.42125	7.35705	7.26282	7.39891	7.17387	7.50394	7.39859	7.30837	7.15372	7.40863	7.4556	7.28281	6.8954	7.04879	7.21144	6.98714	7.15515	6.96969	7.11014	7.03338	7.37057
DSG4	3.60985	3.81225	4.05408	4.06171	3.77003	3.82185	3.83896	3.92498	3.67365	3.8131	3.81317	3.96263	4.18711	3.87602	4.01714	3.97745	4.00775	3.83645	4.13203	4.22769	3.59884	3.39977	3.62158	3.50584	3.41101	3.63451	3.68509	3.49249	3.6755	3.22083	3.6086	3.80613	3.59537	3.54603	3.46728	3.66375	3.64396	3.63932	3.42149	3.24483	3.54786	3.28645	3.48415	3.60565	3.82487	3.45353	3.36445	3.60631	3.68036
DUSP3	NA	NA	NA	NA	NA	NA	NA	NA	NA	NA	NA	NA	NA	NA	NA	NA	NA	NA	1.55125	1.53486	NA	NA	NA	NA	NA	6.67768	NA	NA	NA	NA	NA	NA	NA	NA	NA	NA	NA	NA	NA	NA	NA	NA	1.59713	1.54186	1.48579	NA	1.72971	NA	1.56335
ECE1	NA	NA	NA	NA	NA	NA	NA	NA	NA	NA	NA	NA	NA	NA	NA	NA	NA	NA	NA	NA	NA	NA	NA	NA	NA	4.56434	NA	NA	NA	NA	NA	NA	NA	NA	NA	NA	NA	NA	NA	NA	NA	NA	NA	NA	NA	NA	NA	NA	NA
EDA2R	3.86114	3.96803	4.0263	4.10972	4.2468	4.02139	4.01164	3.97036	4.07536	3.91237	3.35823	3.50628	3.45378	3.39092	3.54899	3.37095	3.54743	3.39562	3.76423	3.41868	3.66774	3.37336	3.60983	3.50857	3.4153	3.64544	3.45514	3.52642	3.6366	3.86703	3.31027	3.42287	3.31704	3.30819	3.34287	3.27833	3.46353	3.3622	3.31887	3.36187	3.13632	3.42229	3.41612	3.34383	3.18209	3.27632	3.13172	3.01298	3.15809
EDAR	1.82093	1.82782	1.97111	1.94583	1.78676	1.81889	1.94797	1.94257	1.84064	1.78471	2.29775	2.29461	2.63227	2.53299	2.25363	2.18441	2.50744	2.13521	2.70675	2.51911	1.84012	1.62616	NA	1.65219	1.6972	1.76324	NA	NA	NA	1.82591	2.36592	2.29016	2.18253	2.32175	1.91892	2.12866	2.26141	2.33557	2.22361	2.10252	2.01635	1.95051	2.08689	1.87708	1.81114	2.21042	2.02712	2.037	2.33534
EDIL3	NA	NA	NA	NA	NA	NA	NA	NA	NA	NA	NA	NA	NA	NA	NA	NA	NA	NA	NA	NA	NA	NA	NA	NA	NA	NA	NA	NA	NA	NA	NA	NA	NA	NA	NA	NA	NA	NA	NA	NA	NA	NA	NA	NA	NA	NA	NA	NA	NA
EFEMP1	5.46322	5.58408	5.67502	5.48026	5.5384	5.23628	5.50372	5.11509	5.60431	5.26376	4.89737	4.70406	4.36927	4.33153	4.85891	4.98486	4.95658	4.90257	5.16384	4.80663	5.20005	4.98443	5.30721	5.05442	4.88334	4.86589	5.02865	4.8048	5.05432	4.76273	4.421	4.86242	4.92385	4.76806	5.04259	5.05808	4.87174	4.91873	4.85142	5.11114	4.99125	4.94234	5.17164	4.817	5.06188	5.21803	5.09932	5.12575	4.40032
EFNA4	2.8276	2.62882	2.66723	2.63443	2.85122	2.84431	2.74084	2.73461	2.72554	2.67643	2.63304	2.69261	2.67685	2.6011	2.81264	2.51619	2.69426	2.6281	2.80263	2.73669	2.59653	2.45531	2.48455	2.64678	2.56389	2.58916	2.58362	2.67667	2.6332	2.87714	2.77081	2.75271	2.71914	2.72111	2.63522	2.64936	2.69165	2.71609	2.72041	2.6641	2.49894	2.53712	2.74681	2.6263	2.69153	2.56523	2.59233	2.38131	2.62525
EGF	5.35218	6.12126	5.85839	5.91901	4.75083	5.53089	6.33836	6.09993	6.55345	5.79338	7.63445	7.01572	7.24579	7.5556	6.00221	7.01077	7.98614	5.91527	8.53918	7.3806	6.6754	6.35345	5.35227	5.97334	5.20787	5.93709	5.72051	6.13061	6.9341	6.91913	7.23536	6.8417	7.51193	6.79016	5.4098	6.48584	7.20202	6.95348	7.02454	7.18914	6.85692	7.60686	7.68158	7.17373	5.80993	8.22317	8.20604	7.62888	7.74805
EGFL7	6.10743	6.02786	6.38873	6.08524	6.06091	6.12132	6.10553	6.21215	6.28605	6.01679	5.92141	5.86808	6.01073	5.88228	5.88386	5.79225	5.89058	5.77554	6.11037	5.97383	5.87938	5.55263	5.86598	5.64294	5.71165	6.08953	5.90531	5.74754	5.88595	5.54576	5.76369	5.76624	5.62214	5.61763	5.49423	5.74889	5.76734	5.88024	5.47754	5.64468	5.27514	5.02391	5.14229	5.46297	5.51876	5.2253	4.97909	5.19803	5.19603
EGFR	2.67215	2.66903	2.76859	2.78628	2.58309	2.80948	2.86162	2.75551	2.67588	2.7081	2.84862	2.93219	2.97491	2.81221	2.99617	3.04993	2.99595	2.93516	3.08146	3.11648	2.74859	2.72506	2.74149	2.57693	2.65313	2.7909	2.87194	2.70945	2.75499	2.81299	2.89565	3.0111	2.98576	2.8354	2.79158	3.04902	3.02699	2.96719	2.85218	2.93504	2.84308	3.00049	2.99427	2.76632	3.06783	2.97115	2.96903	3.08009	3.03178
EGLN1	1.63041	NA	NA	NA	NA	NA	NA	NA	NA	NA	NA	NA	NA	NA	NA	NA	1.49385	1.52802	NA	NA	NA	NA	NA	NA	NA	1.51904	NA	1.50635	1.57177	1.61796	1.6149	NA	NA	NA	NA	NA	NA	1.66485	NA	1.52211	NA	NA	NA	NA	NA	NA	NA	NA	1.49457
EIF4B	5.91341	6.7031	5.96886	6.77865	5.73075	6.07703	5.89602	6.20333	6.31118	6.13676	7.2603	7.1969	7.08497	7.68981	6.57247	6.94349	7.03878	6.60589	7.63699	7.22251	6.59518	6.61394	5.83853	6.73598	5.50618	10.6201	6.53733	6.47795	6.38375	7.01029	6.97616	6.91643	6.77285	6.90053	5.90061	6.57427	7.13174	6.79126	7.08408	6.72605	7.02341	6.52111	6.7803	6.85347	5.78799	6.72384	6.69348	6.89064	7.19565
EIF4EBP1	8.42574	9.13261	8.61077	9.73346	8.6212	8.53006	8.18404	8.52472	8.38075	8.75433	9.90076	9.54326	8.92579	9.99582	8.33533	8.90347	9.32311	9.01158	9.35901	9.87514	8.97765	8.65943	7.99601	9.14942	8.4075	9.43656	8.88417	8.63416	8.71464	9.32702	9.50664	9.07365	8.29995	8.87725	8.20601	8.2606	8.77123	8.81224	9.74859	8.4716	9.49806	9.10829	8.47018	9.08295	8.71701	8.49719	8.73457	9.32975	9.51137
EIF4G1	4.4706	5.40306	4.53887	4.73669	3.80132	4.83068	4.73575	5.62304	5.17168	4.44555	5.66689	5.66769	5.87641	5.87088	4.42584	5.12575	5.89902	4.39182	6.3441	5.78502	5.36209	4.89402	4.19221	5.37095	3.72721	4.80904	4.96133	5.24394	5.17354	6.48471	5.75237	5.31701	5.46521	5.32999	4.03888	5.03674	5.59214	5.28072	5.39017	5.41103	5.26158	4.93679	5.57473	5.42947	3.74768	6.0158	5.49768	5.39602	6.04165
EIF5A	NA	NA	NA	NA	NA	NA	NA	NA	NA	NA	NA	NA	NA	NA	NA	NA	NA	NA	NA	NA	NA	NA	NA	NA	NA	NA	NA	NA	NA	NA	NA	NA	NA	NA	NA	NA	NA	NA	NA	NA	NA	NA	NA	NA	NA	NA	NA	NA	NA
ELOA	1.09936	NA	NA	NA	NA	NA	NA	1.14476	NA	NA	1.12214	NA	NA	1.04152	NA	NA	NA	1.04879	1.07834	1.15549	1.01828	NA	1.01157	NA	NA	NA	NA	1.01507	NA	1.05005	1.09849	NA	NA	1.01207	NA	NA	NA	1.03492	NA	NA	1.00511	NA	0.995521	0.993711	NA	NA	0.988048	NA	NA
ENAH	3.67568	3.75417	3.62928	3.51349	3.64678	3.38598	3.48233	3.52049	3.73423	3.55748	2.97821	2.98236	3.16673	2.80653	2.73416	2.79029	2.86851	2.71116	3.10464	2.98455	3.10103	2.99693	3.2056	2.96925	2.93493	3.18693	3.22096	2.91148	3.27026	2.95778	2.98037	2.99771	2.91848	3.03808	2.68769	2.78321	2.78764	2.71257	2.56235	2.98652	3.0091	2.92033	2.96851	2.89126	2.83847	2.83996	2.76973	2.94332	3.01933
ENG	1.93742	2.15643	2.27542	2.02563	2.00274	2.16198	2.28096	2.00547	2.09909	2.05551	1.97251	2.28786	1.5637	2.14858	2.17332	2.29093	2.01178	2.19673	1.92501	1.94838	2.45315	2.31878	2.44313	2.3029	2.16916	2.3219	2.30955	2.10692	2.28848	2.21906	2.14248	2.16395	1.97757	2.15866	2.11433	2.1812	2.16082	2.30299	2.40877	1.96798	2.07262	2.02077	2.01553	2.00461	2.04855	1.9682	2.01853	2.05897	1.80978
ENO2	3.53001	3.68857	3.70025	3.60783	3.12234	3.88951	3.81175	3.33965	3.28391	3.09126	4.25099	3.83841	4.44294	3.88346	3.23528	3.82703	4.44635	3.30528	4.65742	4.56925	3.63204	3.62286	3.54613	3.28386	3.28078	3.33605	3.23831	3.95357	3.50743	4.07199	3.72647	3.43705	3.43929	4.10507	3.3666	3.71241	3.63542	3.6178	3.87739	3.80582	3.53094	3.73368	4.28612	3.65705	3.05389	3.48958	3.81297	3.30453	3.97931
ENPP2	6.30126	6.25618	6.5073	6.11665	6.07423	6.3048	6.28007	6.35992	6.22896	6.10331	5.71736	5.98552	6.21322	5.7005	5.88541	5.95715	6.18104	6.06093	6.15535	6.15948	5.95986	5.99133	6.07366	5.94256	5.74101	5.92121	5.90457	5.91267	5.93774	6.09116	5.86998	5.75556	5.90943	5.62851	5.61007	5.82597	5.90073	5.6597	5.73171	5.74078	5.98417	6.16436	5.97685	5.80308	6.26952	6.02931	5.83149	6.06361	6.19364
ENPP7	3.54083	3.44191	3.43829	3.62659	3.31921	3.57919	3.42706	3.26398	3.17624	3.60165	5.41392	5.37481	5.23259	5.14828	5.36613	5.58871	5.48749	5.49744	5.68824	5.54776	3.12613	3.19856	3.28534	3.3162	3.01235	3.42718	3.18924	3.1431	3.06743	3.48149	4.20368	4.19215	4.10698	4.38326	4.2653	4.23178	4.38922	4.67317	4.76237	4.15224	5.7124	5.68167	5.42327	5.84343	5.68253	5.44259	5.38881	5.04019	5.64992
ENTPD2	2.15818	2.16305	2.16726	1.94759	1.94028	1.93104	2.08919	2.15601	2.12974	2.07035	2.20992	2.35228	2.479	2.3641	2.22527	2.25635	2.34244	2.27163	2.39487	2.41175	1.97933	1.89212	1.99888	1.96754	1.97247	2.13596	1.95836	1.99791	1.98525	1.8819	2.21605	2.20495	2.1126	2.14212	2.06585	2.2479	2.13471	2.22903	1.87723	2.23057	1.98247	1.92721	1.97706	1.92687	1.96166	1.8279	1.88729	2.10595	2.10665
ENTPD5	2.53139	2.68639	2.47186	2.66109	2.60611	2.88518	2.78465	2.48192	2.59223	2.68136	2.19036	2.09549	2.27706	2.00888	2.12895	2.18384	2.01806	NA	2.34329	2.2549	2.82599	2.70408	2.82346	2.74679	2.52032	2.75388	2.79167	3.00897	2.6731	3.09046	2.67503	2.49039	2.42037	2.70122	2.53966	2.41886	2.47158	2.75576	2.56194	2.46464	2.5716	2.50386	2.34355	2.55444	2.53779	2.45262	2.47137	2.51422	2.42097
ENTPD6	2.50759	2.40866	2.51942	2.47158	2.39405	2.4352	2.42261	2.40493	2.48532	2.48326	2.79385	2.83319	2.81773	2.66789	2.86746	2.83028	2.85056	2.7373	2.92465	2.86896	2.69875	2.52822	2.6959	2.63559	2.64766	2.70931	2.78484	2.59529	2.78314	2.46247	2.67897	2.7408	2.77638	2.6837	2.65434	2.73294	2.73684	2.76774	2.69144	2.65771	2.49224	2.44938	2.55638	2.50398	2.56538	2.40229	2.37865	2.62483	2.5297
EPCAM	4.15771	4.13157	4.25391	4.20853	4.14764	4.39246	4.41812	4.27047	4.11344	4.17146	3.2746	3.26436	3.2374	3.20087	3.1972	3.27065	3.47682	3.38229	3.73755	3.2739	4.82554	4.43977	4.58651	4.32078	4.23531	4.55903	4.47956	4.02176	4.32447	4.65052	6.04911	5.88335	5.77833	6.08742	5.67468	6.24081	6.41883	5.88398	6.68237	5.99638	4.93054	5.33711	5.01771	5.2924	4.45058	4.52708	4.86971	4.61782	5.19381
EPHA10	NA	NA	NA	NA	NA	1.40844	NA	NA	NA	1.43109	NA	1.40272	1.38416	NA	NA	1.6036	NA	NA	1.48032	NA	NA	NA	NA	NA	NA	12.7389	NA	NA	NA	NA	NA	NA	NA	NA	NA	NA	NA	NA	NA	NA	NA	NA	NA	NA	NA	NA	NA	NA	NA
EPHA2	2.71471	2.43141	2.46294	2.56925	2.63784	2.52168	2.44371	2.33443	2.48931	2.34449	2.44276	2.39613	2.48929	2.2898	2.20789	2.2699	2.36449	2.1124	2.60303	2.39048	2.4356	2.31034	2.66319	2.3799	2.43336	2.2969	2.42503	2.36067	2.46733	2.46817	2.57282	2.37384	2.34985	2.36373	2.35648	2.51245	2.40248	2.31359	2.49723	2.55783	2.32225	2.23165	2.20958	2.35242	2.40599	2.2966	2.26306	2.30176	2.1933
EPHB4	5.07883	4.8492	5.01564	5.06884	4.84668	5.10017	5.02799	4.93008	4.9709	4.94652	4.55174	4.77078	4.73049	4.52547	4.84178	4.72198	4.74584	4.55528	4.82995	4.82193	4.79577	4.58879	4.78871	4.63309	4.56786	4.80173	4.8618	4.74049	4.90746	4.82204	4.84582	4.89122	4.86498	4.73864	4.54389	4.75307	4.82948	4.70291	4.81542	4.79581	4.4608	4.61563	4.61307	4.40571	4.81708	4.49564	4.54675	4.5438	4.71123
EPHB6	4.08336	4.07102	4.13474	4.08537	4.4101	4.09013	4.03365	4.07762	4.16399	3.87457	3.58808	3.59688	3.50225	3.60145	3.71416	3.44205	3.65051	3.50367	3.83412	3.64918	3.95029	3.81707	3.98402	3.86007	3.75658	3.96064	3.93347	3.97199	4.00018	4.02652	3.67553	3.75489	3.65951	3.64625	3.63571	3.46547	3.68864	3.84324	3.90227	3.65876	3.64418	3.73135	3.91206	3.72582	3.61512	3.65079	3.65101	3.59932	3.63942
EPO	2.66898	2.02425	2.1278	1.93104	1.80698	1.78693	1.85424	1.98758	2.00072	1.89328	1.59727	1.35304	1.45702	1.66762	1.77277	1.48882	1.45244	1.4092	1.67021	1.36429	3.06383	2.77039	3.2776	3.01926	3.12405	3.29942	3.52125	3.53356	3.59862	2.82283	1.86398	1.86382	1.61876	1.54863	1.78035	1.67834	2.0121	2.23769	1.79202	1.74024	1.56842	NA	1.67039	1.5476	1.94942	1.48507	1.48176	1.63385	2.05467
ERBB2	5.69891	5.69453	5.68195	5.66647	5.75111	5.80014	5.67878	5.53051	5.68945	5.61535	6.02489	6.05623	5.98891	5.92842	5.93224	6.00296	5.94992	5.86468	6.18451	6.10684	5.69872	5.65101	5.84719	5.62697	5.66705	5.64902	5.67988	5.65583	5.58755	5.82372	5.64677	5.677	5.52723	5.72864	5.55268	5.76691	5.765	5.82558	5.83646	5.75375	5.41483	5.25271	5.20134	5.5322	5.49366	5.37903	5.19403	5.32104	5.24872
ERBB3	8.27535	8.35971	8.39869	8.39294	8.44324	8.40309	8.24177	8.18802	8.2747	8.26261	9.2862	9.24132	9.17322	9.18949	9.22016	9.29644	9.17473	9.12003	9.40167	9.23274	8.459	8.36168	8.50169	8.31565	8.39127	8.31158	8.47403	8.32772	8.28017	8.46216	8.37561	8.51209	8.3058	8.49215	8.37303	8.55911	8.53015	8.53172	8.63485	8.52999	8.66426	8.55567	8.5069	8.7506	8.64417	8.66491	8.54455	8.69384	8.46907
ERBB4	9.99405	9.87894	9.90762	9.97948	10.0756	10.0357	9.89002	9.66641	9.90765	9.77711	10.2394	10.2657	10.1568	10.0548	10.2047	10.1861	10.076	9.96686	10.3931	10.2836	10.1153	9.97128	10.1632	9.9063	10.0169	9.9385	10.0442	9.92521	9.85585	10.1146	10.3412	10.3961	10.2494	10.472	10.2254	10.4444	10.4675	10.496	10.624	10.5731	9.8247	9.76024	9.66896	9.95454	9.88966	9.82574	9.71476	9.89026	9.67413
ERBIN	2.70399	4.76489	3.26001	3.58494	NA	2.82463	3.19683	3.86998	3.65205	3.08639	4.51598	3.97236	5.29993	4.29173	3.15908	3.52416	4.93648	3.43638	5.2571	4.69948	4.13212	3.67359	2.91621	3.3387	2.60796	3.16635	3.33033	3.46963	3.21777	4.35433	4.63768	3.84708	3.89752	3.33191	3.13205	4.55189	3.53697	3.47357	3.65781	4.49881	3.84435	3.8687	4.93081	3.41499	2.89852	5.13922	4.2419	3.61417	4.42451
EREG	NA	NA	NA	NA	NA	NA	NA	NA	NA	NA	NA	NA	NA	NA	NA	NA	NA	NA	NA	NA	NA	NA	NA	NA	NA	5.75714	NA	NA	NA	NA	NA	NA	NA	NA	NA	NA	NA	NA	NA	NA	NA	NA	1.51177	NA	NA	NA	1.49062	NA	1.51096
ERP44	4.99163	4.81184	4.86233	4.82951	4.71227	4.82019	4.90729	4.75346	4.97282	4.73044	4.83098	4.57823	4.97336	5.25422	4.7061	4.54954	4.69766	4.5134	4.87856	4.88921	4.45167	4.5321	4.46968	4.40338	4.3752	4.32076	4.42722	4.33456	4.37905	4.61005	4.81252	4.70295	4.48753	4.60897	4.31467	4.516	4.87642	4.6168	4.46674	4.84763	4.53121	4.53268	4.77799	4.6452	4.52106	4.68857	4.62522	4.76369	4.89804
ESAM	2.75159	3.05116	3.26655	2.81652	2.70051	3.03051	2.87778	3.31481	2.92245	2.79676	2.60739	2.93074	3.22358	2.83651	2.65212	2.75044	3.00216	2.80492	3.06931	3.0914	2.8915	2.96421	2.93335	2.93923	2.61645	2.87657	2.78264	2.8504	2.89132	3.27544	3.01812	2.8374	2.95656	2.7741	2.50062	2.78358	3.03747	2.77894	2.89705	2.7363	2.91391	2.77968	2.90412	2.67442	2.67536	2.86629	2.78184	2.75728	3.77483
ESM1	10.5156	9.95472	10.0027	10.1198	10.178	10.0716	10.0426	9.69309	9.97495	9.94568	9.79244	9.83853	9.83183	9.62864	9.81515	9.86681	9.75437	9.4007	10.0496	9.88558	10.3287	10.2207	10.4938	10.0712	10.3216	10.0549	10.2354	10.2059	10.2949	10.4206	9.36417	9.43142	9.34064	9.69207	9.33272	9.63085	9.55981	9.55055	9.68023	9.76916	9.53844	9.58671	9.40791	9.76009	9.66002	9.66703	9.44689	9.58143	9.20688
EZR	3.94261	3.62703	3.66382	3.5435	3.71241	3.63386	3.62048	3.49737	3.5331	3.54353	3.78032	3.62027	3.64592	3.58648	3.71121	3.6251	3.68949	3.68315	3.96164	3.60533	3.72106	3.50094	3.6939	3.62393	3.64048	3.71137	3.7251	3.64611	3.84525	3.78973	3.66474	3.71687	3.84831	3.89335	3.68365	3.75235	3.82403	3.57416	3.75435	3.94682	3.28311	3.39702	3.42328	3.50288	3.27763	3.16863	3.24442	3.33952	3.32955
F11	6.4509	6.79451	6.72595	6.68057	6.66595	6.62483	6.62008	6.48356	6.65032	6.39541	6.72543	6.55099	6.40031	6.37208	6.65008	6.74496	6.75335	6.78694	7.01478	6.71589	6.37299	6.30787	6.4465	6.28497	6.25374	6.10713	6.12946	6.0672	6.14502	6.18799	6.29913	6.66055	6.58349	6.50381	6.83438	6.82746	6.71647	6.70251	6.75881	6.64184	7.03828	6.92069	6.7908	6.93938	6.89774	7.09701	6.92131	7.03553	6.54478
F11R	5.36691	6.08151	5.98549	5.07469	4.43965	5.59364	5.36925	5.99304	5.19882	5.48432	6.01761	6.28257	6.66191	6.94953	5.26432	5.57331	6.07742	5.4885	6.67502	6.49822	5.8784	5.6784	5.83619	5.43587	4.76155	5.31935	5.33133	5.92527	5.59131	6.80023	6.57703	5.8317	6.19924	5.72501	4.60775	5.23063	6.07827	6.31937	5.84918	5.53267	7.08004	5.92819	6.47071	5.61063	5.31473	6.52016	6.17045	6.06409	7.95152
F2R	7.5703	7.77988	7.80549	7.89862	7.61504	7.76766	7.8533	7.87633	7.86319	7.81158	7.78338	7.81862	7.90208	7.777	7.57339	7.73434	7.83313	7.40636	8.1497	7.70303	8.25601	8.17854	8.20795	8.11366	7.87551	8.11065	8.28855	8.13729	8.3184	8.68714	8.03996	8.04727	7.94476	8.10159	7.42657	7.81638	8.08178	8.20149	8.1418	7.9368	7.53274	7.60375	7.76773	7.61369	7.47946	7.83373	7.815	7.83724	7.74237
F7	3.77097	3.95391	3.85195	3.99914	3.87204	3.80294	3.8754	3.70957	3.92007	3.84702	3.74467	3.57511	3.52517	3.51258	3.63278	3.94831	3.83546	3.82672	4.01467	3.76335	3.5366	3.56329	3.66264	3.51724	3.59298	3.45162	3.48424	3.42991	3.64746	3.58158	3.29873	3.59039	3.56452	3.46106	3.76585	3.80342	3.83289	3.84993	3.68121	3.50087	4.14559	3.93408	4.21339	4.21265	4.2576	4.20152	4.31203	4.18101	3.82045
FABP2	7.44772	8.27108	9.34587	8.98232	8.98332	8.62503	8.92246	8.73469	8.23771	8.78159	6.67172	7.84506	8.01753	6.96215	7.79937	6.88115	6.77604	6.77156	7.16935	7.86988	6.90108	6.85013	6.96086	7.60836	7.12324	7.4404	8.55132	6.01785	6.42701	8.17562	7.16319	8.17478	7.35795	8.23825	6.93851	7.48671	7.20504	7.36057	8.09035	7.72123	7.86476	8.42317	8.67558	6.75643	7.98034	7.05826	7.94395	7.70619	7.47026
FABP4	4.22503	3.72405	3.76328	3.64614	3.77565	3.84042	4.03069	3.90554	3.73765	3.50809	4.09807	4.53825	4.09794	3.83975	4.4639	4.41631	4.27384	4.00151	4.44168	4.36465	3.49413	3.35027	3.4934	3.48697	3.53168	3.64678	3.51501	3.23657	3.3029	3.54259	3.88537	3.85398	3.80915	3.72095	3.49635	3.73167	3.98035	3.59366	3.48635	4.04597	4.33919	4.15398	4.229	3.96745	3.97384	4.12294	4.06109	4.213	3.87273
FABP9	2.53399	2.29924	2.27855	2.36286	2.40308	2.21207	2.1501	2.19708	2.15481	2.24321	2.73647	2.73706	2.74257	2.81106	2.71037	2.61422	2.52597	2.67924	2.80535	2.71438	2.39454	2.23057	2.63178	2.42846	2.31872	2.55535	2.52155	2.28348	2.65382	2.4479	2.48442	2.52354	2.39193	2.50452	2.36303	2.5398	2.62522	2.46085	2.31322	2.47786	2.39265	2.38692	2.51223	2.51954	2.83603	2.436	2.4631	2.36827	2.40996
FADD	1.48109	1.72452	1.3169	1.47623	1.42857	1.37217	1.5429	1.49375	1.71251	NA	2.09518	1.86967	2.03009	2.14845	NA	1.78513	2.15238	NA	2.70713	2.07905	1.86041	1.60084	1.34028	1.55488	NA	1.35293	1.43146	1.58818	1.97948	1.91858	2.03903	1.50401	1.86916	1.64339	NA	1.42099	1.69144	1.5726	1.5966	1.75694	1.56939	1.87173	1.74032	1.61598	NA	2.1413	2.2862	1.71158	1.79896
FAM3B	4.99555	4.11505	4.52001	4.44794	4.20769	4.30797	4.65452	4.18677	4.6357	4.34445	4.67222	4.52741	4.44866	4.52468	4.66231	4.69001	4.55012	4.51546	4.65555	4.4999	4.95782	4.86858	4.98034	5.25322	5.04462	5.2766	4.83011	4.66624	4.73252	5.05849	4.79392	4.97002	4.99692	4.96402	4.90563	4.91152	4.99995	4.91959	5.05196	4.88561	4.67335	4.55632	4.60257	4.55758	4.76093	4.56012	4.43848	4.84185	5.01255
FAM3C	6.62007	6.20847	6.30121	6.52551	6.50421	6.42182	6.32809	5.90809	6.44017	6.46032	5.48427	6.01263	5.57023	5.29419	5.62304	5.79902	5.31394	5.29739	5.73844	5.88409	5.53635	5.65074	6.10049	6.09908	5.61004	6.29946	5.6709	6.01426	5.64995	6.27188	5.80128	5.86843	6.07274	6.24496	5.81238	5.92191	6.18806	6.22701	6.45859	5.84552	6.09937	5.80202	5.76315	5.9154	6.34436	5.88577	5.97722	5.86379	6.21981
FAP	1.73574	1.66871	NA	NA	NA	1.65182	1.76681	NA	NA	NA	NA	1.58928	1.81328	1.60127	NA	NA	1.66207	1.59679	1.698	NA	NA	1.64842	1.86215	NA	1.68334	NA	1.70115	NA	1.70735	1.60999	1.70876	1.83216	NA	NA	1.5709	NA	NA	NA	1.65352	NA	NA	1.69568	NA	NA	NA	1.53356	1.61183	1.66243	NA
FAS	5.44575	5.3887	5.48427	5.5805	5.25868	5.49109	5.45036	5.37685	5.57618	5.49144	5.29925	5.50477	5.33348	5.19602	5.25907	5.5482	5.45958	5.38147	5.59828	5.62874	5.16391	4.83879	5.11039	4.97366	4.87788	5.01397	5.38803	5.21595	5.19767	5.15105	5.24017	5.26395	5.4382	4.98165	5.06953	5.40057	5.30868	5.26183	5.22182	5.22147	5.21573	5.30959	5.38379	5.01493	5.53179	5.3445	5.30512	5.45619	5.63787
FASLG	10.4521	10.2126	10.1793	10.2233	10.3575	10.2923	10.1566	10.0506	10.1811	10.2228	9.94532	9.90389	9.83572	9.91886	9.7872	9.85151	9.78174	9.67642	9.89229	9.77482	10.6126	10.5373	10.715	10.4716	10.5177	10.4671	10.58	10.4438	10.4726	10.6089	10.8136	10.8213	10.665	10.72	10.7894	11.0319	10.9776	11.0479	11.1123	10.8107	9.74333	9.50758	9.40758	9.64996	9.65291	9.57612	9.50925	9.70885	9.5064
FBP1	1.47472	NA	NA	1.35038	NA	NA	NA	NA	NA	1.50095	1.68948	1.60136	1.74876	NA	1.81151	1.81508	1.36804	1.69835	1.93301	1.61207	NA	NA	1.87782	1.67089	1.6823	1.96684	NA	1.70615	1.65334	NA	1.63245	1.53351	1.76477	1.44742	1.3672	NA	1.52376	1.58203	1.56443	1.58092	NA	NA	NA	1.35637	1.42664	NA	1.64071	NA	NA
FCAR	2.17297	2.10909	2.28069	2.1846	2.17198	2.07909	2.15277	2.30378	2.131	2.3301	2.56888	2.41031	2.31191	2.44039	2.47472	2.56764	2.62775	2.35392	2.3771	2.56108	2.44647	2.4672	2.40624	2.43672	2.30915	10.1884	2.23545	2.50457	2.4067	2.43453	2.53331	2.64533	2.37348	2.5435	2.50006	2.47033	2.56316	2.48298	2.60198	2.5284	2.11693	1.9581	2.24808	2.0768	2.04026	2.10816	2.46422	2.06967	2.29057
FCER2	5.78186	5.83417	6.03736	5.82643	5.56623	5.75498	5.58289	5.85448	5.77349	5.54975	5.21028	5.41461	5.72596	5.04127	5.33138	5.19761	5.43351	5.13112	5.66225	5.59372	5.86375	5.86399	6.05539	5.88087	5.57339	5.96601	5.77998	5.95035	5.90867	6.06299	5.58618	5.49583	5.53925	5.36363	5.24536	5.56798	5.69632	5.37671	5.52758	5.41513	5.09027	5.18675	5.16737	5.34655	5.3677	5.12608	5.17514	5.36456	5.3541
FCGR2A	2.27158	2.36522	2.57347	2.2914	2.33044	2.30571	2.48623	2.39975	2.38891	2.39783	3.05563	3.36282	2.73338	3.18016	3.17527	3.3471	3.19112	3.42782	3.37277	3.03311	3.50513	3.36209	3.48808	3.31911	3.29213	3.2131	3.26797	3.22699	3.32331	3.31126	2.37451	2.35519	2.11726	2.41294	2.17188	2.21524	2.50401	2.49257	2.48844	2.1775	2.69711	2.59297	2.64217	2.53077	2.57514	2.6978	2.63888	2.69026	2.30009
FCGR2B	3.56089	3.54712	3.80892	3.51254	3.44526	3.41151	3.45238	3.36324	3.38485	3.49251	3.39295	3.32931	3.26415	3.08882	3.458	3.49221	3.40958	3.61961	3.56677	3.42808	3.58657	3.73207	3.82668	3.6351	3.6163	3.62498	3.69945	3.74455	3.89071	3.77384	3.21277	3.68349	3.36405	3.23361	3.24463	3.59166	3.56546	3.7592	3.23929	3.52362	3.87922	4.04235	4.11949	3.92504	4.20212	3.96022	4.0789	3.98432	3.72551
FCGR3B	4.16719	4.34668	4.45462	4.4362	4.44991	4.32223	4.21093	4.15597	4.26577	4.11292	4.33448	4.16537	4.09978	4.06074	4.25107	4.29786	4.39821	4.45482	4.53664	4.21131	3.75101	3.68628	3.66835	3.57313	3.52359	3.39661	3.45271	3.52931	3.64056	3.70567	3.3083	3.44355	3.28833	3.3358	3.49816	3.48063	3.43611	3.49461	3.50158	3.41634	4.29669	4.10522	4.09883	4.15477	4.17042	4.28776	4.09607	4.22741	3.84962
FCN2	4.68659	5.09753	5.09837	4.90401	4.86529	4.87225	4.77017	4.65211	4.81509	4.64887	5.60251	5.44278	5.21305	5.32699	5.47426	5.54886	5.5928	5.69714	5.86575	5.52335	4.9213	4.73993	4.8311	4.60027	4.58334	4.59171	4.49488	4.48465	4.67714	4.59942	5.39936	5.65307	5.51659	5.50551	5.7642	5.76585	5.77985	5.67268	5.70517	5.58544	5.87386	5.67948	5.77412	5.79779	5.85346	5.99465	5.89485	5.90958	5.5503
FCRL1	5.37644	5.22081	5.37132	5.48853	5.43227	5.31395	5.35056	5.25807	5.27575	5.46447	4.61321	4.70929	4.5936	4.56743	4.6972	4.71048	4.61888	4.55281	4.95202	4.7218	5.45197	5.58392	5.74738	5.49676	5.36903	5.54372	5.46512	5.64427	5.53902	6.01157	5.18269	5.37486	5.29613	5.65463	5.29846	5.38557	5.49036	5.52773	5.51591	5.17524	4.5634	4.44799	4.46341	4.67827	4.68321	4.50744	4.70734	4.59975	4.59762
FCRL2	5.07817	5.12423	5.15572	4.9624	5.21272	5.17699	5.1605	5.06254	5.08872	4.94021	4.29179	4.35996	4.25538	4.27501	4.33463	4.2013	4.40419	4.21733	4.50655	4.19174	4.81832	4.72983	4.82443	4.8052	4.6139	4.8898	4.84156	4.81903	4.83496	5.17234	4.71037	4.77808	4.7031	4.66267	4.76036	4.65662	4.78157	4.96009	4.82246	4.69579	3.88088	3.92953	4.10094	4.07777	3.94027	3.83657	3.94757	3.92059	3.98784
FCRL3	1.76286	1.81418	1.8074	1.70571	1.77859	1.799	1.86726	1.85711	1.75455	1.66726	1.68782	1.74343	1.77341	1.62448	1.75869	1.68086	1.68876	1.62635	1.79327	1.73149	2.12466	2.08974	2.02446	2.13343	2.08706	2.17463	2.14796	2.03977	2.16182	2.31855	2.34352	2.36345	2.38665	2.50454	2.4082	2.42964	2.48831	2.54656	2.49019	2.48877	NA	NA	NA	NA	1.57216	NA	NA	NA	1.69104
FCRL5	2.77676	3.21621	3.49742	3.12933	3.12558	3.30953	3.14747	3.27217	3.15334	3.12395	3.04735	3.27541	3.33801	3.01787	3.14455	3.15366	3.32175	3.2136	3.21507	3.2929	2.65466	2.80894	2.78031	2.80672	2.55525	2.8696	2.76634	2.79737	2.66435	2.89183	3.47292	3.38514	3.27681	3.11826	3.21304	3.3209	3.42168	3.37873	3.3357	3.16805	1.76681	1.66006	1.86136	1.78852	1.82721	1.74252	1.79406	1.79888	1.85933
FCRL6	3.20599	3.20692	3.39409	3.42499	3.13443	3.27108	3.44155	3.01691	3.19886	3.4874	4.38904	4.47809	4.21228	4.22285	4.4621	4.34223	4.46188	4.37805	4.47987	4.49904	3.52892	3.53192	3.37166	3.27346	3.32087	3.35941	3.45696	3.27349	3.48152	3.51022	3.27123	3.51364	3.62954	3.71121	3.52861	3.57984	3.38381	3.58706	3.51866	3.47866	3.15415	3.47733	3.29166	3.3114	3.45494	3.32301	3.22645	3.41606	3.53003
FCRLB	2.19579	2.17575	2.03457	2.20733	2.21543	2.16877	2.15927	2.086	2.24829	2.14427	2.60886	2.49743	2.49119	2.40119	2.41589	2.35958	2.48249	2.30334	2.63373	2.51223	2.12088	2.19311	2.36989	2.09244	2.08896	2.18869	2.21537	2.29963	2.24452	2.28268	1.66676	1.57425	1.64242	1.81332	1.6371	1.80062	1.69131	1.75583	1.73414	1.85894	1.65471	1.56013	1.59627	1.57759	1.69537	1.49692	1.62658	1.67016	1.41608
FES	NA	1.69817	1.69417	NA	NA	NA	NA	1.57328	NA	NA	1.77036	1.65512	2.25287	2.08093	NA	1.53092	1.75048	NA	2.12111	1.7978	NA	NA	NA	NA	NA	NA	NA	1.54037	NA	1.61791	2.2909	1.63334	1.55125	NA	NA	1.46367	1.77281	1.73829	1.53017	1.94137	1.49488	1.4665	2.0101	NA	NA	1.63013	1.47995	NA	1.73587
FETUB	2.26189	2.41892	2.81178	2.73929	2.58374	2.29034	2.40321	2.14035	2.7736	2.31754	2.65086	2.52017	2.28039	2.39207	2.50111	2.61843	2.66421	2.78492	2.93712	2.64621	1.83491	1.74593	1.94009	1.5955	1.6249	1.61292	1.69875	1.78329	1.98193	1.55778	2.0439	2.27611	2.25752	2.15669	2.53764	2.5872	2.42175	2.43018	2.42538	2.33754	3.37925	3.31393	3.41338	3.2925	3.37894	3.54672	3.58353	3.4575	2.93463
FGF19	8.2217	8.07614	9.657	8.97083	9.5302	7.77901	7.72778	9.41281	9.60611	7.51989	7.88233	6.57784	6.93421	8.29618	9.03189	6.36202	8.35386	8.4895	8.57681	6.96703	10.6022	8.07185	8.85535	9.26723	9.52077	9.6755	7.85741	8.89145	9.54799	8.16197	8.61875	9.10192	7.49295	8.33121	8.3424	7.716	7.93151	6.6774	9.69563	7.84219	7.99513	7.86027	8.45216	8.87686	7.76049	9.43184	7.75192	8.54908	8.44947
FGF2	1.72496	1.88889	1.79356	1.89286	1.65892	1.84531	1.79065	1.93874	1.96384	1.86643	1.55959	1.34255	1.55739	1.4393	1.29566	1.4418	1.4444	NA	1.72413	1.50965	1.98561	1.88268	1.82827	1.91842	1.7946	1.89328	1.84081	1.80599	1.96462	2.11403	1.42352	1.44652	1.3463	1.44265	1.34908	NA	NA	1.3894	NA	1.40316	1.57841	1.40332	1.909	1.68329	NA	1.74377	1.70611	1.62929	2.0256
FGF21	8.53333	7.19076	6.90966	7.17825	8.12361	7.6333	7.83052	7.7891	7.20444	7.26048	5.53594	5.32811	5.90797	5.17009	6.52182	5.36328	6.54874	5.80846	6.17378	5.84348	5.879	7.02162	6.91206	5.90167	6.09198	6.33186	5.73267	4.43537	5.30165	5.54391	5.71733	5.34724	5.57549	6.2573	5.01457	4.68927	6.53865	5.25771	5.66029	6.13826	6.90193	7.28649	7.54762	7.94478	7.63075	6.59647	7.52644	7.61457	5.66331
FGF23	5.48373	3.45258	4.27416	4.90358	4.27691	4.02272	4.57706	4.17708	4.66291	3.8259	3.49552	3.2971	3.40189	3.28938	3.20091	3.53948	3.3958	3.5421	3.79529	3.83561	7.2714	8.73206	8.69437	7.80106	8.61534	8.27443	8.34323	9.0688	9.03785	9.52862	4.82725	5.21651	5.74817	5.25569	5.08133	5.74322	5.65416	5.66079	5.55241	6.19333	3.44182	3.12156	3.26667	3.31603	3.14591	3.2601	3.29625	3.26779	3.37966
FGF5	2.30071	NA	2.18701	2.15766	NA	2.18272	NA	2.14186	2.1334	NA	2.18938	2.22746	2.15329	2.22293	2.18406	2.1553	2.229	2.15296	2.32737	2.25102	2.31005	2.36272	2.32325	2.29051	2.28466	2.1865	2.33948	2.17089	2.34471	2.16021	2.62082	2.68737	2.54471	2.77326	2.55056	2.57923	2.58535	2.56233	2.7777	2.58849	2.37362	2.73678	2.62576	2.48437	2.42753	2.45238	2.42686	2.67791	2.55665
FGFBP1	6.06838	5.75362	5.90239	5.92049	5.66531	5.73883	5.70867	5.62036	5.62992	5.651	5.68275	5.88497	5.8901	5.62657	5.68882	5.52964	5.62838	5.5516	5.74215	5.69807	5.59663	5.49516	5.63158	5.43392	5.47973	5.37406	5.45605	5.55554	5.41979	5.3071	6.06107	6.04171	5.85038	5.62689	5.54602	5.83876	5.71771	5.64726	5.64402	5.7525	5.40559	5.52545	5.47607	5.46349	5.34508	5.31404	5.44511	5.4775	5.39001
FGFR2	NA	4.36336	4.49271	4.40066	4.2544	4.42505	4.40203	4.39118	4.32775	4.22667	4.69849	4.65179	4.61103	4.605	4.56296	4.77354	4.70552	4.74744	4.68838	4.61832	4.48023	4.49665	4.4975	4.43486	4.2454	6.80696	4.41179	4.42158	4.43019	4.43482	4.3974	4.40935	4.26272	4.60987	4.42208	4.36004	4.37278	4.49786	4.44168	4.44399	4.4496	4.4975	4.62762	4.53655	4.42741	4.4261	4.60564	4.50206	4.76285
FGR	2.15157	2.30714	2.15179	2.10373	1.91361	1.82428	2.06046	2.17887	1.99346	2.21347	2.82458	2.35941	2.64619	2.42016	2.44103	2.23051	2.69305	2.3651	3.02922	2.72292	2.2212	1.90728	1.9591	1.92045	1.95274	2.09569	1.83778	2.0504	2.31412	2.40043	2.51632	2.18126	2.18234	2.14307	1.86275	2.42248	2.12158	2.10996	1.98506	2.34267	2.3366	2.01863	2.7886	1.99686	1.953	2.60058	2.52236	2.12257	2.34002
FHIT	0.721154	0.898479	0.729009	0.91104	0.675184	0.819995	0.796182	0.802565	0.720191	0.768078	1.09045	1.04928	1.01935	1.35834	0.881273	0.98863	1.08997	0.857822	1.12618	1.04635	0.77349	0.750349	0.716947	0.826681	NA	6.60791	0.887681	0.855511	0.819096	0.858777	1.01728	0.93644	0.811882	0.97519	NA	0.809332	0.981633	0.844707	0.929564	0.926379	1.00482	0.80925	1.10682	0.915406	0.677621	0.941557	0.976877	0.948227	1.24282
FKBP1B	1.85838	2.74179	2.43526	1.8538	NA	1.96676	1.88971	2.41205	2.30932	2.01806	2.73524	2.59751	3.17005	2.97124	1.91414	2.54555	2.7	2.00087	3.19738	2.79464	2.27238	2.00737	NA	1.89476	NA	1.91399	2.08045	2.08508	2.13024	2.12264	2.81824	2.50548	2.45236	2.42688	NA	2.2627	2.49131	2.73479	2.25438	2.32544	2.15746	1.99451	2.61817	2.40912	1.82065	2.26598	2.22107	2.17629	2.54087
FKBP4	NA	NA	1.83277	1.9887	NA	NA	NA	NA	NA	NA	1.82383	NA	1.94205	NA	NA	NA	1.9062	NA	1.90601	2.31597	NA	NA	NA	NA	NA	NA	NA	1.92254	NA	1.82644	NA	NA	NA	NA	NA	NA	NA	NA	NA	NA	NA	NA	2.01328	NA	NA	NA	1.93233	NA	1.93855
FKBP5	3.53684	4.11286	3.52393	3.71287	2.99838	3.37008	3.79814	3.89374	4.11479	3.75265	4.56687	4.61437	4.84625	5.29339	3.93437	4.1762	4.77466	3.66586	5.33908	4.61076	4.34261	4.36929	3.75672	4.36651	3.1584	7.96583	4.13296	4.43416	4.4299	5.33532	4.39584	4.22757	4.10552	4.32204	3.07676	3.8327	4.15301	4.21197	4.33009	4.31534	5.07502	4.36147	5.26275	4.70432	3.41699	4.70368	4.8721	4.7315	5.40706
FKBP7	NA	NA	NA	NA	NA	NA	NA	NA	NA	NA	NA	NA	NA	1.25157	NA	NA	1.22891	NA	1.23266	1.24604	1.36457	1.35253	1.2283	1.36222	NA	10.1017	1.21269	1.44	1.22688	1.26879	1.23082	NA	NA	1.2976	NA	NA	1.25084	NA	NA	NA	NA	NA	1.27787	1.27352	NA	NA	NA	1.2787	1.36754
FLI1	NA	2.13063	1.98907	NA	NA	1.86975	NA	2.11936	1.81184	NA	2.24504	2.30273	2.41349	2.68872	2.01589	2.10796	2.46292	1.8735	2.97666	2.64187	1.82802	1.82151	NA	1.98758	NA	1.84394	1.88386	1.86402	1.86509	2.57812	2.20933	2.0411	2.0633	2.01132	NA	1.81635	2.3083	1.8755	2.05693	1.88444	2.1891	1.87609	2.67821	2.60647	NA	2.40733	2.25032	2.37957	2.72622
FLRT2	3.06204	3.02237	2.93908	2.87798	3.20242	3.06638	3.08595	2.94572	3.06392	2.87224	2.4302	2.54099	2.35781	2.36435	2.51914	2.41479	2.65067	2.497	2.70567	2.36843	2.73591	2.61854	2.68887	2.65384	2.63359	2.90733	2.72303	2.66391	2.8488	2.84697	2.7215	2.80672	2.88	2.83178	2.90024	2.77231	2.8036	2.85541	2.81504	2.87289	2.16192	2.24726	2.44273	2.39641	2.28582	2.18374	2.21201	2.23045	2.25384
FLT1	3.42921	3.26285	3.18113	3.24618	3.2213	3.23473	3.1243	3.78192	3.40845	3.07375	3.10175	3.02928	3.43079	3.3159	2.89175	3.04564	3.06999	2.88266	3.11959	3.10603	3.32359	3.50609	3.54535	3.27584	3.347	3.17675	3.46657	3.26173	3.21456	3.39521	3.17557	3.30585	3.06419	3.21925	2.98967	3.24747	3.21265	3.3378	3.05474	3.41021	2.71227	2.5623	2.73695	2.61965	2.81486	2.66903	2.64517	2.80079	2.7135
FLT3	2.15843	1.97578	1.95382	1.95021	2.10682	2.17326	2.14326	2.66919	2.14724	2.03591	1.92323	1.82611	1.8737	2.0082	1.79077	1.78584	1.94174	1.76981	1.87094	1.93569	2.50325	2.45956	2.38488	2.41554	2.4508	2.30147	2.58058	2.26315	2.16524	2.41037	2.06043	2.13251	2.10926	2.06271	2.04754	2.03759	2.19125	2.15649	1.83398	2.18415	2.05043	2.04205	2.16585	2.2714	2.38816	1.94024	2.14932	2.01142	2.11716
FLT3LG	10.3039	10.0169	10.4952	10.1346	9.75181	9.77883	9.87978	10.093	10.138	10.1072	9.93135	9.78345	9.60856	9.51841	9.64841	9.98876	9.8255	9.79674	10.1076	9.9575	9.2309	9.49797	9.20874	9.60545	9.4597	9.44745	9.58515	9.29805	9.64668	9.42965	9.91772	10.1409	10.0463	10.1282	10.079	9.9543	10.0017	9.98843	10.2451	10.0891	9.64349	10.1302	9.78034	9.87468	10.0446	9.79053	9.94615	9.898	10.2614
FLT4	6.68192	6.59481	6.70148	6.76707	6.72538	6.72511	6.49174	6.3672	6.65943	6.41762	7.25382	7.24227	7.26758	7.168	7.17065	7.16043	7.11261	7.07182	7.35309	7.25437	6.56257	6.55803	6.7039	6.4389	6.44566	6.45111	6.44651	6.45599	6.39526	6.60162	6.56092	6.51834	6.33371	6.53749	6.44304	6.60085	6.57416	6.61736	6.64199	6.61197	7.19506	7.08486	7.04005	7.23213	7.17937	7.1417	7.08931	7.18143	7.0686
FOLR1	9.1172	8.89991	8.98508	9.10465	9.08657	9.10314	8.95725	8.65468	9.0029	8.86036	8.73727	8.81	8.61422	8.40284	8.77323	8.72132	8.74857	8.31279	9.02856	8.771	8.52696	8.39625	8.52525	8.28801	8.31947	8.27523	8.33169	8.34251	8.39932	8.59329	8.04618	8.1922	8.21536	8.28641	8.11217	8.22126	8.21103	8.33845	8.50609	8.38062	8.33342	8.4691	8.23629	8.40748	8.58188	8.59342	8.443	8.46784	8.20187
FOLR2	5.49143	5.45129	5.65284	5.51895	5.31008	5.41154	5.4332	5.52674	5.56514	5.23758	5.91654	5.27771	5.32343	5.43692	5.58646	5.82378	5.43874	5.71805	5.99341	5.55944	5.32705	5.41911	5.44033	5.44511	5.15536	9.57257	5.38709	5.51683	5.55422	5.56232	5.44722	5.64844	5.40857	5.55047	5.60624	5.93568	5.56476	5.45461	5.51214	5.31386	5.21825	5.11349	5.16969	5.13736	5.17393	4.99662	5.10674	5.07457	5.1698
FOLR3	13.1616	13.0722	13.1153	13.2558	13.1457	13.0372	13.0865	13.0564	13.1664	13.1494	13.2049	13.124	13.2109	13.0513	12.9667	13.1388	13.1835	13.0024	13.2545	13.2163	7.57428	7.60268	7.74619	7.56049	7.46948	7.50991	7.49805	7.70032	7.62452	7.73017	7.25383	7.36008	7.07674	7.35372	7.12943	7.46872	7.29863	7.27633	7.39217	7.30399	7.35213	7.37	7.14872	7.45417	7.33144	7.18771	7.16612	7.23609	7.11486
FOSB	1.36827	1.45575	1.42707	1.39105	1.35659	NA	1.43114	1.4124	1.30661	1.34454	2.11183	2.38012	2.32608	2.13274	2.23011	2.23533	2.23769	2.05866	2.16376	2.20958	NA	NA	1.33004	1.46242	1.42309	1.50009	1.41224	1.40207	1.39028	1.44281	1.30071	NA	NA	NA	NA	1.35654	NA	NA	NA	1.36435	1.40479	1.47607	1.53376	1.7081	1.55631	1.42002	1.48913	1.4427	1.52577
FOXO1	2.51745	3.7093	2.65846	2.73788	2.18231	2.50883	2.48566	2.86536	2.61044	2.62016	3.17247	3.00346	3.73852	3.02652	2.51657	2.62333	3.35187	2.44586	3.71701	3.3562	2.98992	2.85026	2.30282	2.70057	2.0743	2.72076	2.59603	2.84653	2.59043	2.9508	3.40972	2.79927	3.10247	3.00155	2.48893	3.3193	3.02919	3.03348	3.04257	3.14726	2.6442	2.51463	3.25145	2.62777	2.18561	3.49575	2.89241	2.66623	3.08127
FOXO3	2.13819	2.65794	2.35084	2.51293	2.04373	2.32028	2.06633	2.62803	2.33999	2.07132	2.42937	2.23211	2.76884	3.63789	1.90408	2.05717	2.22691	1.8029	2.65828	2.52682	2.19686	2.23772	2.21313	2.26472	2.0859	2.22395	2.2063	2.06309	2.20082	2.43136	2.42978	2.15121	1.98017	2.17214	1.80937	2.03837	2.30755	1.99689	2.02606	2.18707	2.13491	2.0235	2.15779	2.33548	1.83621	2.28312	2.02797	2.16118	2.43784
FRZB	4.49431	4.8338	4.33665	4.51436	4.82489	4.87185	4.79994	4.58746	4.53777	4.29436	4.78033	4.80445	4.66642	4.67525	4.94799	4.71478	4.85679	4.75258	5.06361	4.73268	5.06809	4.88725	5.17636	4.97883	4.93162	5.05714	4.95117	5.15273	5.20067	5.29903	4.49185	4.50229	4.49941	4.54336	4.70348	4.49164	4.69955	4.83124	4.4885	4.58437	3.81281	3.93792	4.29019	3.92593	3.92273	3.97514	4.13133	3.84862	3.95484
FST	10.457	10.6904	10.7303	10.8164	11.2222	10.9986	10.8107	10.6116	10.5197	10.886	10.8388	10.8406	10.5216	10.3339	10.5373	10.6451	10.862	10.7115	10.9945	10.5018	11.2312	11.2297	10.7555	10.2989	10.7545	10.5866	10.3438	10.3467	10.654	10.3376	10.3125	10.3444	10.0817	10.4841	10.2621	9.75534	10.3691	10.1325	10.6151	10.4692	10.9139	10.9792	11.2173	11.3019	11.7376	11.8391	10.5913	11.1758	11.1271
FSTL3	3.22762	2.68143	3.07111	2.66209	2.61094	2.58868	2.86158	2.78873	2.73242	2.60694	2.35335	2.55085	2.75975	2.37965	2.53841	2.57386	2.5496	2.42183	2.6329	2.56898	2.35966	2.60571	2.52622	2.46375	2.32274	2.33256	2.34247	2.39539	2.33894	2.5008	2.5456	2.62814	2.52892	2.49319	2.17785	2.46579	2.64501	2.36109	2.48666	2.49598	2.55883	2.45431	2.62789	2.45838	2.64856	2.48349	2.59376	2.67834	2.70361
FUCA1	4.22971	4.53384	4.82665	4.32819	4.34196	4.44647	4.40666	4.58383	4.48828	4.09201	5.04105	5.5767	5.46976	5.09887	5.03373	5.17198	5.40809	5.34557	5.50998	5.48872	4.98365	5.16322	5.19021	5.02536	4.78357	5.17201	5.11803	5.37043	5.16835	5.16016	5.761	5.31447	5.47899	5.28731	5.24073	5.31059	5.42914	5.53786	5.38828	5.26854	4.34979	4.15145	4.31897	4.33024	4.43057	4.17575	4.19454	4.30355	4.54765
FURIN	6.58911	5.5072	5.2548	5.59075	5.81335	5.86158	5.86731	5.25585	5.31276	5.64725	5.99898	6.07516	6.04173	5.95976	5.83156	6.13401	6.37876	5.7568	6.12926	5.96997	5.75211	5.81998	5.62268	5.33484	5.35627	5.52971	5.53176	5.42236	5.49422	5.33895	5.57092	5.50322	5.77413	5.60932	5.42152	5.55919	5.82262	5.81005	5.79363	6.01738	5.70223	5.42608	5.80289	5.83146	6.04253	5.59623	5.72764	5.93145	5.94774
FUS	2.57833	2.5924	2.30944	2.44628	2.06378	2.43701	2.3822	2.24932	2.47394	2.19705	2.78653	2.45444	2.76171	2.86525	2.54087	2.26126	2.36913	2.38206	2.87841	2.78344	2.28874	2.3067	2.46655	2.18729	2.01042	2.23769	2.29933	2.04138	2.13668	2.31687	2.41741	2.49129	2.10397	2.12496	1.9344	2.14189	2.2865	2.31887	1.97878	2.25906	2.23551	1.99367	2.2349	2.17508	1.89852	2.13268	2.11147	2.21779	2.20508
FUT3	3.16887	3.47799	3.61295	3.49865	3.3032	3.52787	3.26237	3.75934	3.3471	3.48105	2.43598	2.55716	2.71728	2.51407	2.85792	2.51407	2.75683	2.64081	2.77513	2.8104	3.30005	3.01344	3.07572	3.16726	3.26051	3.03247	3.05717	2.94242	3.02077	2.98545	3.4988	3.34189	3.2386	3.09283	3.17057	3.30309	3.29675	2.87415	3.17052	3.31339	3.1412	3.52162	3.50362	3.23573	3.0819	3.38928	3.44471	3.25307	3.22022
FUT8	1.46994	1.2841	1.358	1.41386	1.18428	1.42089	1.33834	1.31243	1.34523	1.16614	1.00554	1.02311	0.869003	0.961771	1.05998	0.928806	1.01856	0.961327	1.01214	0.97475	1.46252	1.46952	1.41986	1.49411	1.32884	4.84503	1.38852	1.41289	1.44843	1.64441	0.805127	0.891186	0.901185	1.05353	0.769179	0.99834	0.951961	0.959399	0.904503	0.934252	1.00396	0.936515	1.2	1.10883	1.0077	0.925772	1.28558	1.36709	1.20752
FXYD5	NA	NA	1.84056	NA	NA	NA	NA	NA	NA	NA	NA	NA	NA	NA	1.89515	NA	NA	NA	NA	NA	NA	1.91288	NA	NA	NA	NA	NA	NA	NA	2.04796	NA	NA	NA	NA	NA	NA	NA	2.0125	NA	NA	1.93667	NA	1.85925	NA	2.10511	1.94789	NA	NA	2.08471
GAL	5.95032	6.59985	6.79451	6.76435	6.59554	6.76905	6.58882	6.57	6.54945	7.01545	5.16998	5.5779	5.23147	5.14762	5.56074	5.44524	5.50364	5.30776	5.93783	5.79926	6.1617	6.32709	6.79723	6.81997	6.5708	6.89491	6.50837	6.5869	6.6938	6.96035	6.86027	6.68029	6.90994	7.23378	6.83138	6.81572	7.02875	7.44188	6.99847	6.59849	6.06065	5.94575	5.69175	6.04688	5.92267	5.88734	5.76663	5.40094	5.52315
GALNT10	3.4417	3.56366	3.82821	3.53671	3.41785	3.54752	3.46515	3.57145	3.47117	3.64458	3.68193	3.69293	3.62371	3.56982	3.5645	3.67796	3.72208	3.7076	3.7944	3.70731	3.62629	3.40422	3.67063	3.5824	3.57086	3.75587	3.67742	3.48885	3.59846	3.28488	3.49875	3.6501	3.4989	3.52644	3.35614	3.54251	3.54856	3.69822	3.46421	3.38214	3.44318	3.15288	3.2579	3.46272	3.54909	3.3465	3.17484	3.46229	3.60873
GALNT2	4.51711	4.67646	4.59427	4.85155	4.57612	4.80107	4.70176	4.49453	4.93206	4.68004	4.33147	4.55121	4.4235	4.16717	4.6033	4.56983	4.5102	4.47364	4.63254	4.5585	4.50042	4.29397	4.45511	4.43344	4.44052	4.4163	4.43987	4.46154	4.48595	4.26702	4.68994	4.83155	4.92217	4.74086	4.70596	4.90048	4.83623	4.79527	4.83945	4.75168	4.52576	4.41075	4.49325	4.40814	4.32715	4.43697	4.43544	4.54607	4.3395
GALNT3	NA	NA	NA	2.138	2.10953	2.04911	NA	NA	NA	NA	2.45725	NA	NA	NA	NA	2.2258	2.23057	2.35327	2.17399	2.31673	NA	2.08325	2.25773	NA	NA	2.46247	NA	NA	NA	2.30655	2.48019	NA	2.15319	2.10356	2.12677	2.32881	NA	2.4461	2.20977	2.46263	NA	NA	2.22669	2.07963	NA	NA	NA	2.18587	2.19251
GALNT7	5.37434	4.95675	5.16835	5.09568	5.05451	5.04633	5.13152	5.71725	5.32796	4.97676	5.50993	5.3124	5.6696	5.43277	5.41421	5.27875	5.35241	5.28785	5.51016	5.37109	5.47144	5.51638	5.6365	5.58422	5.58147	5.4577	5.66822	5.33501	5.33367	5.48876	5.4707	5.539	5.35431	5.59316	5.34146	5.37692	5.39254	5.53833	5.28244	5.57232	4.97535	4.89476	5.03371	5.07021	5.22863	4.86429	5.01918	5.19064	5.23049
GAMT	1.5539	1.58024	1.51909	NA	NA	1.47477	1.48852	1.82879	1.49124	1.45801	1.48682	1.53391	1.79764	2.104	1.52902	1.48362	1.67564	1.48501	1.83952	1.73859	1.55758	1.56062	1.52502	NA	1.43349	1.50772	1.55685	1.48373	1.6036	1.86017	1.87409	1.63496	1.58972	1.61946	1.44737	1.5429	1.70858	1.63231	1.58289	1.75155	1.76541	1.62199	1.96085	1.72247	1.58674	1.69773	1.74915	1.7458	2.07635
GAS6	5.12935	5.08515	5.15282	5.0775	5.19266	4.99405	4.97099	4.9151	5.12946	4.81322	4.45928	4.2891	4.15984	4.16671	4.32874	4.48846	4.72549	4.35983	5.00914	4.28346	4.99885	4.76422	5.01529	4.77797	4.70386	4.53143	4.80768	4.76075	4.79598	4.7548	4.5955	4.58069	4.64278	4.54321	4.85492	4.69394	4.64973	4.4941	4.56429	4.85763	4.6462	4.25687	4.57602	4.62132	4.51308	4.63104	4.5728	4.60908	4.11627
GBP2	NA	NA	NA	NA	NA	NA	NA	NA	NA	NA	NA	NA	NA	NA	NA	NA	NA	NA	NA	NA	NA	NA	NA	NA	NA	8.89826	NA	NA	NA	NA	NA	NA	NA	NA	NA	NA	NA	NA	NA	NA	NA	NA	NA	NA	NA	NA	NA	NA	NA
GCG	3.79945	2.18333	2.95431	2.28351	2.34418	2.32565	2.81061	2.36977	2.71728	3.26683	3.15721	NA	2.15701	2.04023	2.4235	3.72802	2.49549	3.12257	3.41086	2.39243	3.08672	2.44729	3.06051	3.68951	3.12406	4.40665	2.83013	2.63113	2.88544	3.3951	2.95526	3.09128	4.27028	2.09048	3.50499	4.28279	3.41232	2.83131	3.44443	4.02972	2.66369	2.1148	3.32753	2.42988	2.25199	2.08963	2.5653	2.44903	2.70341
GCNT1	1.70836	1.88499	1.75018	1.91747	1.83968	1.93554	1.86223	1.59398	1.88682	2.0274	2.75709	2.79622	2.71066	2.4813	2.87198	2.90306	2.8481	2.87279	2.97657	2.859	2.80606	2.61037	2.77433	2.58912	2.60079	2.54392	2.70082	2.39215	2.8211	2.54161	2.01478	2.19959	2.35961	1.99233	2.30217	2.40087	2.31855	2.27131	2.50472	2.22092	1.63152	1.70261	1.7801	1.70624	1.43429	1.62705	1.90377	1.92922	1.53556
GDF15	4.11684	3.913	3.9838	3.97257	3.94175	3.98555	4.12684	3.92935	4.07837	3.9155	3.96126	4.07425	3.91175	3.70782	3.90533	3.92859	3.95301	3.86518	4.10959	4.10859	4.04325	4.00983	4.15967	3.73836	3.83163	4.13142	4.15895	3.94355	3.89765	4.01449	3.67948	3.85901	3.79822	3.76732	3.44659	3.69024	3.81785	3.64182	3.62393	3.89376	3.73318	3.62103	3.70828	3.51579	3.75185	3.64324	3.51267	3.66215	3.69462
GDF2	8.36083	8.95572	8.91015	8.91864	8.8964	9.12509	8.98307	8.81836	9.05465	9.0919	8.16071	8.17383	7.93557	7.76249	8.28632	8.63692	8.28131	8.48394	8.39695	8.09924	9.8456	9.77729	9.95757	9.82046	10.026	9.59834	9.8209	9.68259	9.71601	10.1051	8.46286	8.69199	8.80869	8.98793	8.66493	8.72747	9.01244	9.08419	8.81579	8.8077	8.05356	8.09317	8.1336	8.08015	8.07128	8.13621	8.16984	8.12615	7.89064
GDNF	3.02866	3.11482	3.12481	2.95341	2.8972	2.78228	3.17717	3.14882	2.99357	3.06542	2.88596	2.68444	2.48311	2.34942	2.77997	2.53162	2.63064	2.80925	2.89939	2.73303	2.38717	2.6424	2.73075	2.63705	2.59574	2.39119	2.57776	2.61984	2.67796	2.72107	2.65395	2.81342	2.71381	3.08595	2.60765	2.46877	2.74805	2.84764	2.74814	2.83596	1.56399	2.31875	2.46009	2.50251	2.18507	2.67699	2.27697	2.49337	2.40531
GFER	3.1356	3.39955	3.24088	3.23432	2.89501	3.16342	3.21784	3.58407	3.37747	2.98249	3.46213	3.42075	3.91824	4.45901	3.08795	3.20567	3.63114	3.46106	4.1669	3.64619	3.32093	3.35892	3.26007	3.26518	3.15145	3.43033	3.26329	3.39078	3.44209	3.79009	3.70653	3.44012	3.12471	3.16458	2.69804	2.94372	3.18973	3.12305	3.07279	3.27493	2.95825	2.99277	3.4435	3.22514	2.54525	3.243	3.23923	3.23597	3.57751
GFRA1	6.42654	6.66776	6.40886	6.3129	6.61709	6.62594	6.69819	6.47763	6.50349	6.50993	6.32589	6.46073	6.27075	6.19878	6.59917	6.30962	6.65314	6.43955	6.6823	6.26975	6.27245	6.21495	6.29734	6.27281	6.26653	6.37384	6.22994	6.20879	6.55945	6.59273	6.05944	6.15433	6.12693	6.07016	6.23916	6.04903	6.23307	6.24168	6.19904	6.06008	5.77454	6.06218	6.0685	6.12527	5.90417	5.98613	5.95638	5.80977	5.84116
GFRA2	3.09361	3.18661	3.12788	3.20394	3.11395	3.1517	3.15215	3.05167	3.19475	3.17612	2.90943	2.87259	2.92067	2.70037	3.07847	2.97874	2.91353	2.98967	3.13601	2.94317	3.58311	3.61288	3.40716	3.37554	3.37019	3.20578	3.3794	3.30268	3.50801	3.33763	2.72572	3.02784	3.10017	2.93193	2.90051	2.99726	2.92224	2.81396	2.83778	2.96514	2.74211	2.84788	2.91131	2.85605	2.75007	2.9115	2.89154	2.77123	2.6399
GFRA3	4.89206	4.77747	4.89943	4.67507	4.936	4.96504	4.97127	4.95371	4.94675	4.83807	4.42932	4.53465	4.45843	4.47093	4.55321	4.4187	4.59149	4.37487	4.70814	4.40254	4.98666	4.90187	5.02633	5.05752	4.96827	5.09392	5.01116	5.06073	5.15498	5.24929	5.01779	5.08497	5.10489	5.02482	5.16217	5.0005	5.12913	5.07714	5.14894	5.01532	4.26376	4.45468	4.58653	4.51672	4.45638	4.39221	4.34149	4.3808	4.42808
GGA1	NA	NA	NA	NA	NA	NA	NA	NA	1.71629	NA	NA	NA	NA	NA	NA	NA	NA	NA	NA	NA	NA	NA	NA	NA	NA	NA	NA	NA	NA	NA	1.77256	NA	NA	NA	1.82081	1.72748	1.99874	1.77218	1.83329	1.86219	NA	2.89192	2.7169	2.22672	1.89627	NA	1.71655	NA	NA
GGT5	2.48664	2.27956	2.49362	2.47944	2.36171	2.53214	2.5144	2.49201	2.41124	2.45191	2.28732	2.30372	2.32337	2.37487	2.43443	2.41943	2.16098	2.33763	2.48617	2.27775	2.82985	2.84451	2.79622	2.56142	2.57693	6.49196	2.73524	2.59154	2.69035	2.61998	2.6929	2.84984	2.46404	2.74326	2.63236	2.5972	2.78806	2.62562	2.7253	2.61419	2.27241	2.28033	2.53533	2.32138	2.21213	2.04893	2.34068	2.12115	2.2561
GH1	7.9803	8.57327	8.67687	9.49643	8.72252	9.53582	9.53882	8.83357	8.3966	9.16118	3.00637	4.01255	7.63839	2.73643	3.79347	2.77707	3.67803	3.32447	3.38207	2.11879	9.01013	10.2029	7.78684	6.20184	6.58985	6.68088	7.86538	8.67118	9.33537	7.50442	4.51747	4.09186	3.46923	4.77704	4.63355	3.43419	3.4252	4.46785	3.77453	3.52352	8.51737	8.27348	7.04103	6.63901	6.8904	7.16162	7.32053	6.07485	6.33009
GH2	3.16142	3.80396	3.41938	3.63166	3.57278	3.67087	3.56583	3.17556	3.49467	3.44743	2.93359	2.87003	2.43779	NA	2.69668	2.63958	2.64789	2.71449	2.59175	2.74971	8.38395	8.20858	8.08305	7.94622	7.96957	7.9562	8.3259	8.3077	8.63368	8.09186	NA	NA	NA	NA	NA	NA	NA	NA	NA	NA	3.0513	3.00981	3.0583	3.09055	2.69299	2.94306	2.95598	3.09581	2.96704
GHRL	2.44964	2.2658	2.49347	2.56893	2.40338	2.73734	2.52226	2.38794	2.51397	2.59934	1.45959	2.08512	1.80995	1.60715	1.77876	1.34738	1.46451	1.40697	1.64118	1.99556	2.8473	2.58631	2.84834	2.07283	2.391	2.05811	2.32605	2.73704	2.34364	2.44996	3.32092	3.09011	3.10856	3.29704	2.80234	2.61923	3.20069	3.48312	3.05728	2.96471	1.9164	1.82387	1.85575	1.91961	1.67735	1.75881	1.9344	1.68684	1.81783
GKN1	0.795268	0.930018	0.898247	0.894915	0.879549	0.887291	0.908121	0.894992	0.826843	0.895845	0.670115	0.736302	0.728312	0.760349	0.919455	0.824809	0.689389	0.799833	0.758815	2.10826	0.874285	0.854714	0.945308	0.791439	0.785592	0.91533	0.921741	0.758218	0.847917	0.868371	0.813278	0.89173	0.770195	0.837863	0.7876	0.894682	1.40349	0.78785	0.804301	0.903732	0.789103	0.807272	0.973795	0.920827	0.916782	0.868766	0.965987	0.935158	0.846955
GLB1	2.62021	2.33093	2.49746	2.35061	2.24768	2.21931	2.4309	2.3703	2.22027	NA	2.62917	2.64423	2.72942	2.72548	2.62178	2.72535	2.61393	2.6263	2.88749	2.41457	2.25465	2.71594	NA	NA	NA	NA	NA	2.21534	2.24635	NA	2.55748	2.40629	2.42186	2.44398	NA	2.34937	2.64141	2.78701	2.38739	2.41205	2.39671	2.31944	2.49172	2.36843	2.43901	2.21366	2.31539	2.53002	2.53074
GLO1	5.63891	6.17875	5.60752	6.6865	6.57478	6.08914	6.43126	6.1498	6.10275	6.31055	7.06105	6.27488	6.30111	6.78385	6.22484	6.44453	7.43069	6.13745	6.89179	6.49316	6.27613	5.81511	6.10444	6.48844	5.77251	6.42571	5.95537	5.51927	5.70475	6.71702	6.47718	6.68242	5.77852	6.38267	6.19412	6.10679	6.03619	5.80409	6.40572	6.31188	7.14367	6.32889	6.86892	6.58581	6.12885	6.57641	6.91908	6.55027	6.69196
GLRX	1.79954	NA	NA	NA	NA	NA	NA	NA	NA	1.4268	1.25199	NA	1.39089	NA	1.91092	NA	NA	NA	1.2383	1.28741	NA	NA	1.19724	1.20495	NA	NA	NA	NA	NA	1.22811	NA	NA	NA	NA	NA	NA	NA	NA	NA	NA	NA	NA	NA	NA	NA	NA	NA	NA	NA
GNLY	1.21381	1.46822	1.33885	1.42067	1.72679	1.33188	1.35507	1.32279	1.43808	1.31197	1.49272	1.34454	1.48507	1.29561	1.48471	1.4031	1.51929	1.44932	1.6227	1.38217	1.49835	1.39977	1.53844	1.28244	1.44853	1.26658	1.38294	1.3894	1.45786	1.33463	1.25514	1.33067	1.34079	1.26376	1.3184	1.40321	1.28226	1.35558	1.22472	1.32406	1.34085	1.23805	1.33805	1.23487	1.35902	1.27459	1.4435	1.4426	1.21475
GOPC	2.39569	3.10822	2.46545	2.49902	1.7666	2.56494	2.2745	2.57783	2.48463	2.03464	3.11745	3.22839	3.74134	4.69409	2.27056	2.72513	3.16152	2.1825	3.74804	3.50344	3.15286	3.17733	3.09067	3.0858	2.7387	2.86556	3.12342	3.10791	3.10923	3.53106	3.26923	2.69432	2.63473	2.85929	1.99045	2.66435	2.79712	2.7769	2.62347	2.8081	2.93795	3.06058	3.39632	3.34069	2.29237	3.40572	3.24826	3.33818	3.86327
GP1BA	5.16976	5.51731	5.66977	5.30946	5.29758	5.22104	5.31095	5.32427	5.21117	5.15142	5.21226	5.12175	4.94106	4.95785	5.16954	5.05966	5.1951	5.22022	5.52276	5.3084	6.05932	5.75028	5.71084	5.84339	5.57659	5.46673	5.46515	5.32751	5.63343	5.84652	4.84762	5.06822	4.98864	5.05922	5.19447	5.14556	5.28631	5.67291	5.26175	5.10974	4.88587	4.71295	5.3632	4.75741	4.63665	5.16083	4.95486	5.06999	4.61487
GP6	2.11783	2.60886	2.22259	2.12025	1.88335	2.33268	2.28608	2.42535	2.23729	2.07536	2.14414	2.37668	2.48078	2.56467	1.81279	1.99415	2.41427	1.84491	2.67737	2.31185	2.4522	2.25042	2.31577	2.24007	1.97236	2.3693	2.31008	2.46234	2.39835	2.90706	2.77648	2.20899	2.45891	2.24361	1.77947	2.08004	2.41608	2.51538	2.27536	2.1241	2.90155	2.39339	2.77796	2.53931	2.02747	2.78258	2.68089	2.53752	3.70797
GPA33	4.35064	3.97564	4.38647	4.22617	4.22048	4.12645	4.25048	4.89672	4.30538	3.9763	3.61133	3.41693	3.81394	3.64435	3.5294	3.38829	3.51382	3.60259	3.68441	3.58398	5.76874	5.48794	5.16792	4.91608	5.09852	4.97261	5.13919	4.78756	4.97178	5.15819	7.66907	7.46221	6.96681	7.77881	7.26692	7.69023	7.84726	7.57451	8.21494	7.7141	6.43217	6.83698	6.61342	7.21257	5.82039	5.35036	6.18448	5.60215	6.73766
GPC1	5.03123	4.92568	4.9387	5.02514	5.13422	5.12635	4.91431	4.70024	5.06128	4.90437	4.72715	4.93888	4.71168	4.61603	7.13965	4.80902	4.68897	4.47622	5.12164	4.77745	4.99636	4.84779	5.20813	4.96952	4.99912	4.85279	4.92367	4.92399	4.81831	5.03668	4.50654	4.61413	4.48527	4.66406	4.54975	4.63797	4.62922	4.63887	4.76801	4.84119	4.44179	4.49838	4.27486	4.50947	4.40143	4.39813	4.21921	4.30778	4.15311
GPNMB	6.77785	6.69797	6.76448	6.76272	6.66982	6.72125	6.69185	6.67534	6.72981	6.61472	6.58754	6.55569	6.55651	6.46523	6.53403	6.60413	6.55644	6.56814	6.67396	6.52942	6.76593	6.6922	6.74284	6.65368	6.61966	9.20162	6.75444	6.68353	6.80213	6.79657	6.63502	6.71804	6.62102	6.80268	6.65726	6.69195	6.63995	6.71616	6.71888	6.73937	6.37453	6.41242	6.57374	6.47095	6.53297	6.38985	6.47527	6.42678	6.58315
GRAP2	3.9531	3.79724	4.1394	3.68921	2.36219	4.91381	4.42217	3.47519	3.30689	2.1672	4.61372	3.04605	5.19772	3.43643	2.23202	3.84053	5.21814	2.37865	4.86005	5.34607	4.3872	4.30447	2.1116	2.60331	2.85374	2.64876	2.61941	5.76795	4.50505	4.579	3.51444	2.26135	3.07044	4.61336	3.09636	4.20071	2.98641	2.80157	3.07596	3.87527	2.55908	4.65441	5.58008	3.12773	2.32875	3.40007	4.84562	3.28846	5.0863
GRN	4.92165	4.94041	5.0335	4.96373	4.78548	5.00675	5.10403	4.98146	4.88198	5.04029	4.32276	4.51077	4.43291	4.26974	4.47626	4.61499	4.60251	4.4727	4.61162	4.62508	4.84878	4.77221	4.87448	4.59741	4.65549	4.7601	4.96767	4.75577	4.83408	4.82897	4.73202	4.74786	4.80975	4.5987	4.52021	4.79133	4.85297	4.75336	4.67119	4.76231	4.7964	4.91022	4.94284	4.67435	5.11216	4.91798	4.85384	5.04576	4.97026
GSAP	1.93523	1.90862	1.71695	1.61259	NA	NA	1.87676	1.98357	1.89801	1.6648	2.72113	2.43317	2.75519	2.90258	2.55969	2.46467	2.59034	2.17594	2.54535	2.53094	3.71882	3.73879	3.6258	3.65574	3.85153	3.74694	3.62528	3.7771	3.86636	3.53123	2.12833	1.81754	2.06874	1.58	NA	1.80937	1.87684	1.84511	1.96281	1.89774	2.34361	2.35307	3.04639	2.49239	2.30725	2.43898	2.61866	2.87297	2.74425
GSTP1	NA	NA	NA	NA	NA	NA	NA	NA	NA	NA	NA	NA	NA	NA	NA	NA	NA	NA	NA	NA	NA	NA	NA	NA	NA	6.45975	NA	NA	NA	NA	NA	NA	NA	NA	NA	NA	NA	NA	NA	NA	NA	NA	NA	NA	NA	NA	1.50569	NA	1.50482
GUSB	2.79113	3.12834	3.58916	3.3075	2.7877	3.09827	3.11041	3.32772	3.27056	2.82277	3.21915	3.56322	3.54441	3.17223	3.19483	3.18973	3.34405	3.33314	3.66264	3.6032	2.5172	2.56674	2.55623	2.58717	2.14822	2.42624	2.39988	2.75459	2.5553	3.00213	3.08156	2.91225	3.04268	2.93723	2.74246	2.84734	3.13006	2.88807	2.86586	2.80826	3.78712	3.69397	3.67245	3.40478	3.63575	3.62345	3.5301	3.54088	4.51742
GZMA	5.44645	5.57205	5.41306	5.36359	5.77848	5.71758	5.67278	5.48974	5.47091	5.3806	5.72975	5.82809	5.71139	5.77542	5.96889	5.67113	5.93059	5.89257	6.07408	5.68735	5.51715	5.48271	5.50977	5.42347	5.32253	5.64543	5.30134	5.40115	5.62092	5.6525	5.35796	5.44327	5.39793	5.25782	5.46094	5.47119	6.02313	5.76962	5.38404	5.43634	5.29653	5.50912	5.61113	5.55083	5.3391	5.32805	5.42798	5.41461	5.44586
GZMB	3.51474	3.48997	3.19349	3.44057	3.45328	3.41793	3.28681	3.19887	3.24257	3.50106	5.23403	3.40085	3.74854	3.22639	3.21568	3.22203	3.41376	3.17953	3.74631	3.42795	3.41102	3.55879	3.54494	2.87109	3.40117	3.17881	3.32193	3.46917	3.42594	3.63058	3.4632	3.36475	3.04112	3.14414	3.0965	3.90209	3.59365	3.57675	3.43126	3.21462	2.77507	2.63103	2.66441	2.88022	2.71855	2.67618	2.82747	2.868	2.81157
GZMH	2.93157	3.17712	2.9449	2.92812	3.17848	3.1671	2.93862	2.73053	2.9406	2.79527	5.35843	4.21574	4.25756	3.80486	3.91087	3.838	4.19541	3.78088	4.20647	4.11095	3.104	3.06857	3.30867	2.89532	3.16011	3.09446	3.03208	2.9861	2.99809	3.10752	3.26851	3.14209	2.82036	2.8819	3.16765	3.41912	3.45151	3.2484	3.1036	3.13142	3.20326	2.98019	2.97306	3.3075	3.14493	3.09864	3.2519	3.37043	3.07018
HAGH	3.31571	3.81154	3.44448	4.34051	4.19937	3.63422	3.23947	3.24225	3.47281	3.56716	4.51594	4.0474	3.65671	4.52703	3.61624	3.63192	4.44188	4.38296	4.02048	4.42931	3.42854	2.80799	2.77017	3.4034	2.97118	3.95782	3.21655	3.26055	2.99366	3.45063	4.08766	3.62464	2.83831	2.99192	3.12146	3.12017	3.61117	3.54363	4.49536	3.40215	4.15266	3.64429	3.62967	3.99655	3.68311	3.13404	3.41541	4.33027	3.9295
HAO1	5.35384	5.1464	4.83257	4.82713	4.98454	4.8504	4.84471	4.82589	4.94448	5.0159	8.13608	6.60366	6.91988	6.83676	7.8274	7.72789	8.00432	8.25387	8.21537	7.01314	4.48617	4.94512	4.45281	4.1518	5.97091	5.68182	4.77713	5.32164	5.63897	4	4.22545	5.61761	4.8654	4.68653	4.72515	4.66874	4.75764	4.45372	5.52633	4.33252	4.55645	5.10492	4.18699	4.37673	4.56561	4.13475	4.61678	4.58711	3.85306
HAVCR1	8.27851	8.45691	8.50347	8.42276	8.42768	8.54682	8.4945	8.53551	8.56104	8.56139	7.66229	7.53476	7.62713	7.52851	7.6907	7.75779	7.65366	7.63593	7.828	7.61197	6.14198	6.10315	6.17958	6.06723	6.07477	6.23218	6.28372	6.46233	6.55132	6.27887	7.3723	7.27358	7.16147	7.09987	7.11601	7.00382	7.1848	7.17461	7.25119	7.07414	7.39787	7.50522	7.54138	7.58244	7.63554	7.49805	7.42532	7.66818	7.82426
HAVCR2	2.39709	2.62728	2.85844	2.47851	2.43787	2.55947	2.42175	2.72058	2.53864	2.34392	2.4797	2.6939	2.92075	2.5758	2.73816	2.71508	2.75867	2.7741	2.86443	2.75489	2.60272	2.71176	2.6764	2.73522	2.49398	2.6931	2.71881	2.73281	2.76865	2.84591	2.58345	2.69553	2.65675	2.58489	2.39643	2.53194	2.78136	2.50197	2.59798	2.5306	2.52334	2.68513	2.63157	2.63259	2.71611	2.62242	2.58583	2.63248	2.61197
HBEGF	4.66695	5.02437	4.83689	4.84869	4.85218	4.85839	4.92487	5.08374	4.95237	4.74036	5.32222	5.37369	5.4349	5.54319	5.13237	5.32347	5.71799	5.33687	6.01436	5.60816	4.94982	4.7178	4.98431	4.92045	4.89203	4.98496	5.07949	4.8656	4.88487	5.42019	5.18325	5.06559	5.07619	5.13639	4.62183	4.76561	5.16739	5.11533	5.14126	5.10891	4.5608	4.71101	5.05967	4.8663	4.85832	5.28714	4.97259	5.31681	5.0751
HBQ1	2.01471	2.16247	2.01618	2.55498	2.64101	2.17201	1.91407	2.25988	2.14012	2.08457	2.95869	2.46069	2.40332	3.00207	2.27208	2.31139	2.75566	2.65755	2.57821	2.81584	2.42755	1.96414	2.03217	2.27849	2.04355	2.38341	2.23122	1.90778	1.84004	2.11283	2.92623	2.71717	1.93798	2.38524	2.11577	2.35572	2.54322	2.28398	2.92075	2.60127	2.58378	2.25423	1.97218	2.49178	2.49403	1.93153	2.07011	2.68941	2.41067
HCLS1	3.71346	4.40813	3.79671	3.69265	3.03168	3.99049	3.7707	4.46018	4.0436	3.61096	4.06697	4.11308	4.22356	4.0964	3.44394	3.64412	4.04137	3.13944	4.59109	4.17882	3.97411	3.76798	3.13593	3.97575	2.89571	3.58358	3.71519	3.95253	4.10315	4.8648	4.26281	3.99434	3.98143	3.81637	2.92446	3.65979	4.21484	4.05864	3.9488	3.91056	4.34083	4.25179	4.65351	4.49562	3.28568	4.87999	4.50644	4.36611	5.13944
HDGF	2.11527	1.88772	1.92627	2.29072	1.63455	2.40373	1.91862	NA	1.72072	1.68639	NA	NA	NA	NA	NA	NA	1.52326	NA	1.50004	1.69265	1.50985	NA	NA	NA	NA	NA	NA	1.9375	1.53022	1.69403	1.66544	NA	NA	NA	NA	NA	NA	NA	NA	NA	NA	NA	1.71761	NA	NA	NA	1.54082	NA	1.56076
HEXA	2.24787	2.11766	2.22039	2.11347	2.14835	2.15678	2.14793	2.63073	2.28182	2.13481	2.24154	2.24224	2.33308	2.44827	2.22169	2.26147	2.14156	2.22345	2.18517	2.30437	2.18412	2.30425	2.20933	2.15105	2.31516	2.17322	2.19632	2.22534	2.2492	2.18634	2.41827	2.2893	2.21695	2.30964	2.20101	2.19966	2.39273	2.5725	2.21388	2.36337	2.08127	2.02386	2.15847	2.31359	2.29196	1.98503	1.9936	2.24917	2.16424
HEXIM1	4.80278	5.49185	4.95079	5.20285	4.34333	5.06275	5.13472	5.40556	5.35065	4.89682	5.49651	5.47781	5.61858	5.54001	4.87903	5.20163	5.66339	4.62546	6.14119	5.61691	5.40217	5.23053	4.77945	5.37257	4.35799	5.03327	5.17618	5.13289	5.13797	6.34407	5.8574	5.67997	5.67874	5.67925	4.70564	5.40107	5.66256	5.53651	5.68087	5.67487	5.31402	5.24462	5.64391	5.47629	4.34821	5.93414	5.55222	5.44471	6.16558
HGF	8.48435	8.4555	8.54445	8.50824	8.29438	8.26435	8.30614	8.37935	8.28156	8.40344	9.1365	9.13005	8.97655	8.85715	8.85772	9.02136	9.03573	9.03348	9.27454	9.41089	8.66324	8.81846	8.87271	8.72586	8.78131	8.74362	8.83332	8.78943	8.85582	9.04167	8.84499	8.91039	8.84043	9.11996	8.83713	8.73761	8.90554	9.00432	8.98767	8.96346	8.52149	8.56932	8.48685	8.6303	8.62126	8.65106	8.48737	8.5678	8.68047
HLA-E	2.46174	2.27044	2.32593	2.44612	2.31089	2.27068	2.2676	2.45899	2.4257	2.227	2.29625	2.0857	2.46396	2.55746	2.18399	2.09194	2.29346	2.1175	2.42328	2.34809	2.20948	2.33505	2.4253	2.34985	2.24272	2.26894	2.25242	2.04478	2.18123	2.13129	2.42527	2.43837	2.26288	2.28818	2.14349	2.36963	2.40616	2.36519	2.48852	2.41762	2.24071	2.23444	2.41533	2.3501	2.10628	2.20605	2.29784	2.29066	2.30801
HMBS	2.59772	2.94497	2.6433	3.48746	3.17969	2.84926	2.61407	2.86981	2.86843	2.77762	3.72881	3.12116	2.8096	3.50111	2.81484	2.99937	3.47524	3.27708	3.04869	3.51477	2.62171	2.36188	2.27504	2.72266	2.50904	2.91961	2.53409	2.28945	2.33751	2.3147	3.26679	3.1626	2.3465	2.61629	2.59101	2.67611	2.73684	2.7871	3.30759	2.96551	3.34182	2.87409	2.45917	3.02788	3.07423	2.37337	2.6565	3.25598	2.74153
HMOX1	10.7132	11.1557	11.0223	10.8801	11.007	11.076	10.9495	10.8876	10.9569	11.0237	11.1916	11.2814	10.8964	10.9216	11.2046	11.505	11.1614	11.3332	11.416	11.1632	10.9627	10.7963	11.2784	11.1009	11.1789	11.1752	11.1869	10.9225	11.2198	11.2439	11.2051	11.4134	11.2999	11.4583	11.2842	11.2316	11.4775	11.4411	11.3014	11.3706	11.1951	10.9561	10.9742	11.1294	10.9743	10.879	10.9154	11.0489	11.0195
HMOX2	3.68007	3.88902	3.49613	3.66096	3.06053	3.38778	3.59875	3.73925	3.73354	3.47138	4.06275	4.10512	4.3621	4.80627	3.72087	3.68099	4.17967	3.5159	4.71279	4.05698	3.75557	3.76108	3.37163	3.72966	3.12367	7.32405	3.57445	3.73221	3.77913	4.29461	4.2454	3.94395	3.95799	3.86527	3.38946	3.77249	4.04382	3.87764	3.9288	4.13935	4.00835	3.57808	4.08576	3.78489	3.09241	3.77577	3.78806	3.75282	4.13901
HNMT	9.48092	8.98303	9.40942	9.12334	8.9097	9.06814	9.05955	8.87473	9.12178	9.23059	8.89737	9.08768	8.85122	8.78208	9.03109	9.07773	9.2076	9.31122	9.33945	9.35929	8.36556	8.31007	8.41762	8.42304	8.51731	8.70332	8.44109	8.35403	8.65959	8.74327	8.7449	8.35948	8.86825	8.64552	8.53682	8.34867	8.51996	8.66815	8.60432	8.749	8.51374	8.56127	8.58176	8.66435	8.61167	8.51223	8.24591	8.60835	8.40407
HPGDS	2.60419	2.42401	2.64393	2.49329	2.46618	2.33968	2.40961	2.47602	2.56893	2.41865	2.79641	2.87013	2.88215	2.77653	2.73702	2.73199	2.74188	2.62483	2.96695	2.79809	2.57425	2.56184	2.74056	2.5924	2.66157	2.75977	2.81623	2.74848	2.94362	2.53084	3.08292	2.911	2.9102	3.15337	2.96464	2.97843	3.06093	2.88317	2.79664	3.07922	2.79956	2.54871	2.72017	2.68406	2.75937	2.54342	2.64076	2.87607	2.68737
HS3ST3B1	2.95968	3.28371	3.40081	3.47128	3.43129	3.33698	3.24225	3.31335	3.80119	3.38088	3.12285	3.00938	2.90454	2.86047	3.25355	3.13047	3.02846	3.05613	3.37306	3.16026	3.56262	3.50911	3.43251	3.24099	3.44894	3.32668	3.3215	3.40343	3.5166	3.02795	3.11076	3.59987	3.55493	3.33007	3.29769	3.57199	3.31458	3.45937	3.75934	3.40851	3.60163	3.50762	3.56037	3.2587	3.41	3.51972	3.2168	3.44294	3.0004
HS6ST1	4.34193	4.50894	3.97739	4.51533	4.46663	4.57177	4.51101	3.82141	4.77413	4.46369	4.41015	4.36473	3.93512	3.57466	4.52022	4.7463	4.449	4.45051	4.71043	4.79901	4.81658	4.74061	4.77912	4.44536	4.52331	4.57225	4.80647	4.35939	4.69841	4.39177	4.13366	4.62509	4.90662	4.61656	4.53759	4.91314	4.61225	4.62043	4.67598	4.56989	4.80182	4.98368	5.19634	5.09751	5.0053	5.07919	4.95712	5.3078	4.7192
HSD11B1	3.69408	3.26752	3.61062	3.63098	3.21996	3.48415	3.65282	3.39213	3.54327	3.48709	2.51647	2.65926	2.54745	2.40002	2.70719	2.76683	2.58487	2.56382	2.59686	2.52436	3.511	3.81591	3.55647	3.67487	3.83779	3.50015	3.68207	3.48402	3.49576	3.49923	3.2514	3.27024	3.54252	3.21363	3.32988	3.23274	3.27437	3.50308	3.30277	3.23086	3.6398	3.64466	3.63291	3.42913	3.63704	3.4376	3.41206	3.49488	3.64874
HSP90B1	1.51717	1.40196	1.49554	1.33245	1.38123	1.51081	1.4937	1.3484	1.87931	1.52887	NA	NA	NA	NA	NA	NA	NA	NA	NA	NA	NA	NA	1.29314	NA	NA	6.26428	1.27471	1.30766	1.26255	NA	NA	NA	NA	NA	NA	NA	NA	NA	NA	NA	NA	NA	NA	NA	NA	NA	NA	NA	NA
HSPB1	9.7111	10.2376	10.1361	10.0217	9.30661	9.75494	10.1438	10.6078	10.2922	9.78098	10.5806	10.5337	10.7669	10.8697	10.1035	10.5491	10.737	10.0231	10.8827	10.4975	10.5824	10.5639	10.1872	10.5331	9.37997	10.0769	10.5304	10.6696	10.763	11.144	10.8213	10.5657	10.5347	10.6368	9.68109	10.2771	10.5983	10.6195	10.5485	10.5002	10.7631	10.5695	11.0735	10.8393	10.0187	10.9758	10.9059	10.8	10.9714
HSPB6	5.41848	4.74326	4.92051	4.68021	5.02042	4.7359	4.80199	5.61901	5.15457	4.68276	5.45122	5.34426	5.37431	5.59844	5.5177	5.43624	5.2827	5.35868	5.54643	5.55906	4.75665	4.91747	5.25625	4.99668	5.15759	5.02926	5.33903	4.68413	4.5389	5.00346	5.66541	5.50175	5.63471	5.95975	5.31463	5.00068	5.59507	5.16146	5.24978	6.73606	4.8963	4.7622	4.77457	5.23596	4.76494	4.48763	4.46355	4.604	4.43026
HSPG2	7.5501	7.32742	7.41536	7.4693	7.26428	7.45176	7.52708	7.37002	7.41685	7.38907	7.3916	7.57746	7.44739	7.22302	7.41696	7.61636	7.5875	7.36994	7.62583	7.63468	7.41346	7.29226	7.48599	7.26418	7.24207	7.52084	7.5386	7.28681	7.40973	7.43647	7.32967	7.40626	7.51882	7.1967	7.16456	7.37923	7.4229	7.27653	7.21962	7.36767	6.99427	7.19353	7.16	6.96675	7.23228	7.15512	7.08624	7.16789	7.07343
HTRA2	1.54419	1.96033	1.952	1.62975	1.44461	1.81311	1.63064	2.22919	1.64136	1.62966	1.67875	1.6133	2.09126	1.84603	1.73639	1.75425	1.84675	1.73066	2.07351	1.8429	1.71695	1.75189	1.65494	1.66589	1.46712	1.71484	1.6717	1.70097	1.75134	2.18669	1.59717	1.62765	1.57037	1.48723	NA	1.53082	1.76532	1.44058	1.6211	1.44483	2.16115	1.64455	2.05613	1.56789	1.38029	2.00999	1.97122	1.72129	3.09743
ICA1	3.23037	3.19513	3.00072	3.11113	3.03735	3.21903	3.19202	2.96942	3.01212	3.13499	2.53404	2.11387	2.14274	2.25876	NA	2.22583	2.31528	NA	2.69871	2.34676	NA	NA	NA	NA	NA	NA	NA	NA	NA	2.23051	NA	2.10976	2.05318	2.11527	NA	NA	2.03492	NA	NA	NA	2.13813	NA	2.58679	NA	NA	2.05238	2.17852	2.05859	2.48514
ICAM1	5.80051	6.29717	6.18921	6.12085	6.02687	6.01599	6.00558	5.86998	5.91675	5.67712	6.16173	5.93726	5.91658	5.79754	6.1156	6.11821	6.28772	6.32131	6.35331	6.03269	6.17158	6.06429	6.19215	5.9766	6.02672	5.84153	6.02677	5.75692	5.94297	5.9597	5.37146	5.71565	5.68154	5.54481	5.87993	5.79064	5.90064	5.80088	5.82764	5.72818	6.06381	5.94697	6.00527	6.01895	6.10913	6.1688	6.03654	6.12958	5.6528
ICAM2	5.09245	5.2034	5.20132	5.19921	5.02719	5.29635	5.31519	5.25356	5.13555	5.07187	4.94376	5.22242	5.20007	5.00025	5.15278	5.26324	5.23001	5.17518	5.3512	5.30127	5.47698	5.3546	5.39786	5.22133	5.24217	5.42624	5.42106	5.31232	5.39181	5.56765	4.95842	4.9855	4.97026	4.83087	4.65303	5.00641	5.10204	4.90542	4.84014	4.89457	4.94949	5.00102	5.03098	4.85535	5.18122	5.03098	4.99352	5.07744	5.09246
ICAM3	2.93608	3.21408	3.18585	3.05062	3.19144	2.93503	2.90022	2.76069	2.95026	2.87228	2.99998	2.79483	2.7226	2.78232	2.81067	2.83964	2.9541	2.93004	3.17573	2.88579	3.03598	3.15444	3.06652	3.0365	3.04061	2.85625	2.99119	2.92427	2.96186	2.97407	2.91587	3.03025	2.8846	2.80874	3.00303	3.13855	2.97176	3.00011	2.94925	2.79691	2.57265	2.60763	2.40026	2.44485	2.5996	2.51927	2.58147	2.55947	2.18212
ICAM4	5.47499	5.57653	5.5865	5.41312	5.39717	5.42423	5.40263	6.00269	5.41412	5.23347	4.25221	3.97832	4.15483	4.19914	4.17966	3.84278	3.96975	4.1511	4.22789	4.19119	4.54689	4.67775	4.58434	4.69089	4.57086	4.37543	4.62431	4.34818	4.34891	4.56775	4.61562	4.65048	4.34526	4.63064	4.25504	4.5844	4.64699	4.4941	4.39748	4.60854	4.13409	3.94565	4.26085	4.27467	4.46362	3.9474	4.149	4.23358	4.14867
ICAM5	6.44921	6.38258	6.27146	6.36594	6.36775	6.44148	6.46073	6.32158	6.49523	6.31098	5.16593	5.04735	5.26958	5.12706	5.21068	5.09484	5.18543	5.09808	5.20094	5.16764	6.51031	6.63154	6.68722	6.65386	6.63549	6.58796	6.76874	6.42427	6.49163	6.41951	5.81446	5.92944	5.82682	5.85725	5.78776	5.90007	5.8511	5.83657	5.71353	5.93987	5.9392	5.98952	5.98732	5.92718	6.12191	5.82671	5.96913	6.11828	6.04474
ICOSLG	5.12103	4.90276	4.90299	4.99145	4.92677	4.99316	4.89743	4.83183	5.0025	4.77777	5.04432	5.06254	5.10312	4.938	4.96173	5.01196	4.97859	4.84467	5.27755	5.14288	5.04231	5.04163	5.2561	5.06409	5.06088	4.98283	5.12824	5.12237	5.03834	5.16	5.19808	5.17481	5.06861	5.22236	5.01133	5.19877	5.17404	5.19745	5.24859	5.29237	5.04851	4.91647	4.96328	5.0987	5.04954	4.96095	4.95046	5.07479	4.99736
IDUA	5.23737	4.918	4.74115	5.08434	5.6322	5.21966	5.42517	4.97862	5.0702	5.02994	5.697	5.8971	5.56721	5.67627	5.81878	5.75192	5.87013	5.71916	5.9395	5.59155	5.65734	5.87066	5.6286	5.25886	5.45591	5.43816	5.51236	5.36815	5.52786	5.63857	5.03613	5.14502	4.98984	5.17037	4.92698	5.0752	5.1699	5.15635	5.07164	5.10872	5.60226	5.15994	5.80522	5.65092	5.83042	5.79118	5.77	5.70729	5.84253
IFI30	1.51879	1.54275	1.48249	1.45212	1.50833	1.5589	1.57294	NA	1.49723	NA	1.4508	1.74317	1.62331	1.42675	1.66462	1.65572	1.60791	1.67595	1.58232	1.71101	1.38499	1.54819	1.48759	1.45581	1.4557	10.7299	1.56852	1.39944	1.41938	1.44456	1.38045	1.51723	1.40915	1.53978	1.37968	1.37807	1.4055	1.44196	1.37016	1.4443	1.53903	1.41592	1.5429	1.5102	1.41219	1.55189	1.50289	1.57061	1.774
IFNG	8.10544	8.01628	7.55957	7.46458	7.07951	7.25219	7.09955	7.43406	6.66533	7.56779	6.74119	6.7398	6.57059	6.50125	6.4168	6.82601	6.77305	6.62768	6.76318	6.64171	6.76848	7.39315	6.6805	6.52018	7.14472	6.24598	6.43064	6.17878	7.66996	6.3941	6.89633	7.12131	7.15706	6.8947	7.7613	7.49459	7.08117	7.28518	9.08349	6.93204	7.43356	7.36509	7.76441	7.91166	7.97415	7.8804	8.58257	8.27317	8.41008
IFNGR1	6.62335	6.56464	6.54996	6.60649	6.59954	6.61244	6.52452	6.47203	6.52887	6.53012	6.55936	6.69618	6.59796	6.51827	6.60414	6.65645	6.54912	6.32022	6.77699	6.68136	6.63569	6.57008	6.75702	6.5862	6.56275	6.54969	6.64091	6.54354	6.57118	6.74291	6.61871	6.61376	6.59678	6.69419	6.52285	6.69679	6.73341	6.66918	6.83976	6.77916	6.26539	6.17142	6.11041	6.28731	6.33853	6.25734	6.11003	6.19846	6.08682
IFNGR2	6.25029	5.84951	6.0821	5.86192	5.79654	5.88133	5.96373	6.55081	6.09456	5.8592	4.85535	4.54075	4.77576	4.78305	4.7766	4.69474	4.73259	4.7144	4.79924	4.68016	5.92897	6.03283	6.13211	6.18181	6.0695	6.03767	6.22098	5.9677	6.00465	5.98851	4.5096	4.56128	4.41158	4.46625	4.39411	4.47017	4.61574	4.61568	4.4457	4.62142	5.21731	5.12692	5.20817	5.37836	5.49965	5.02762	5.17597	5.36686	5.52922
IFNL1	2.05318	2.25776	2.12148	2.23352	2.28199	2.22765	2.25719	2.29081	2.20289	2.10926	1.97625	2.04208	2.00798	2.05946	2.21621	1.98932	1.99244	1.86088	2.06015	2.03189	1.67428	1.62854	1.783	1.76252	NA	5.19133	NA	1.64718	1.92695	1.63087	1.80554	1.8012	1.73583	1.91945	1.88413	1.93331	1.77812	1.88897	1.96964	1.71875	1.97838	1.96036	2.15387	2.01564	1.9915	1.87692	1.91648	1.76643	2.07032
IFNLR1	3.11338	3.10754	3.11343	2.96418	2.93785	2.98001	3.09672	2.89045	3.06593	3.06821	3.30966	3.25444	3.06141	3.04782	3.44035	3.15144	3.20792	3.21195	3.23879	3.20003	3.05414	3.08136	3.02127	3.17002	3.0413	2.99007	2.94385	2.80393	3.0068	3.17506	2.84802	2.98672	2.99827	3.0521	2.87767	2.92132	2.89548	3.1037	2.90006	2.82703	2.69223	2.67362	3.02855	2.73764	2.65138	2.73498	2.66303	2.85758	2.95632
IGF1R	3.50381	3.0804	3.2955	3.03636	3.39369	3.18067	3.32618	2.96227	3.41669	2.89237	3.32839	3.41088	3.4384	3.42641	3.1072	3.23208	3.18101	3.13001	3.57561	3.24111	3.56587	3.45955	3.5578	3.30686	3.32843	3.46144	3.38339	3.46685	3.21296	3.60792	3.63944	3.35537	3.19257	3.43763	3.40811	3.22974	3.35075	3.22413	3.3681	3.48117	3.00779	2.80851	2.86455	2.88352	2.80937	2.97858	3.03872	3.13952	2.77722
IGF2R	5.65862	5.826	6.01548	5.74286	5.68787	5.84778	5.91445	5.88588	5.80051	5.66011	6.14264	6.34955	6.5239	6.15864	6.25704	6.30325	6.42918	6.44231	6.54059	6.58682	5.64981	5.75069	5.74078	5.74273	5.41037	5.70199	5.5437	5.65143	5.66626	5.79143	6.31355	6.19192	6.34048	6.13479	5.98424	6.17961	6.30951	6.09159	6.25842	6.21062	6.07956	6.20701	6.35733	6.24741	6.26983	6.14397	6.23397	6.31603	6.50481
IGFBP1	5.58338	6.20491	6.70084	6.94382	6.46638	6.89188	7.01067	6.56731	6.7613	6.48882	3.11288	3.67067	3.67159	3.2131	3.37519	2.49886	3.77061	2.91483	3.52399	3.83675	6.18655	5.61275	5.14452	5.46942	6.33609	6.0808	5.5283	4.66467	5.56952	4.93252	4.6336	4.54501	3.47013	4.74135	3.34281	3.149	3.99694	3.60686	5.21305	4.28117	3.35026	3.60223	3.96084	4.11861	3.19071	4.16257	3.44862	3.91095	2.34684
IGFBP2	7.97856	8.26017	8.22915	8.3469	8.11606	8.13944	8.11455	8.31343	8.29527	8.35692	5.93782	6.18387	6.17603	5.77677	6.05856	6.57052	6.34326	6.08299	6.47841	6.53327	8.53473	8.35154	8.34661	8.34659	8.4868	8.68766	8.7645	8.50969	8.55773	8.75286	7.79288	7.60768	7.78049	7.39059	7.38536	7.57007	7.91317	7.47557	7.43568	8.11712	5.70001	6.06009	5.84982	5.76399	5.93993	5.85736	5.8852	5.96874	5.87431
IGFBP3	3.63941	3.93476	3.95691	3.88129	3.75941	3.72421	3.88852	3.50886	3.74311	3.63162	4.15292	4.07071	3.8151	3.90348	4.1491	4.28642	4.25367	4.34495	4.3947	4.06206	3.89647	3.83006	3.96342	3.79021	3.78047	3.6589	3.75598	3.74124	3.74476	3.65419	3.79882	4.10575	3.92381	4.00583	4.21686	4.20065	4.20709	4.22658	4.26135	3.99756	4.41488	4.16131	4.16514	4.22175	4.27583	4.37354	4.2375	4.27085	3.7974
IGFBP6	5.44828	5.4837	5.64966	5.52954	5.51593	5.29955	5.20346	5.23583	5.39993	5.28362	5.26654	5.12649	4.84468	4.86076	5.22985	5.2455	5.24723	5.18564	5.41761	5.10858	5.38566	5.30594	5.39287	5.23082	5.23002	5.09526	5.20626	5.11322	5.24304	5.02601	5.10596	5.47517	5.4533	5.18192	5.52774	5.54066	5.46838	5.32585	5.60808	5.5008	5.24901	5.1239	5.21591	5.22913	5.29987	5.38999	5.31715	5.21488	4.79362
IGFBP7	8.56669	8.19136	8.2257	8.36159	8.11733	8.49795	8.59869	8.2374	8.18943	8.26253	7.8138	8.21298	8.13395	7.78777	8.21555	8.31784	8.29257	8.07238	8.39005	8.42414	8.45876	8.26738	8.44728	8.07193	8.22236	8.29355	8.55579	8.15671	8.2861	8.35807	8.0189	8.225	8.31814	7.90723	7.79002	8.16491	8.26114	8.093	7.9559	8.17043	7.4793	7.75479	7.65191	7.39407	7.78162	7.52236	7.58931	7.79808	7.57829
IGFBPL1	3.41422	2.60236	2.82999	3.09577	2.7133	2.77741	2.87013	2.60374	2.68246	2.88719	2.29839	2.59024	2.44533	2.22682	2.39089	2.3041	2.29419	2.28454	2.63594	2.57778	2.87431	3.24326	3.12691	2.95403	2.87204	2.86823	2.99534	2.98475	2.96912	3.14739	2.57216	2.34096	2.4095	2.76886	2.41903	2.5293	2.61136	2.74601	2.69633	2.36272	2.47179	2.40373	2.57551	2.60867	2.64199	2.32866	2.65769	2.36536	2.59012
IGLC2	5.15696	5.2755	5.21251	5.23099	5.28719	5.08945	5.12207	4.92707	5.0638	4.90991	5.19116	4.92741	4.88698	4.89701	4.9643	5.07076	5.16243	5.18521	5.38925	5.07661	4.98756	4.84547	4.92118	4.77251	4.65341	4.62653	4.6656	4.57484	4.75075	4.67963	4.88208	5.11066	5.01804	4.88867	5.29206	5.30053	5.21596	5.13363	5.25721	5.13296	4.21342	4.14222	4.08444	4.03	4.13472	4.3151	4.3892	4.06425	3.96241
IGSF3	3.94579	3.74289	3.56741	3.92423	3.74746	3.86612	3.88062	3.55043	3.97424	3.87732	4.09751	4.03146	3.97088	3.66861	4.14232	4.19746	4.28317	4.14999	4.30576	4.21474	3.9538	3.93862	3.97929	4.00423	4.03185	3.88206	4.05181	3.96027	4.13766	3.87219	3.6479	3.87192	4.09355	3.73545	3.93083	4.04794	3.85857	3.9009	4.07008	4.08774	3.46499	3.56432	3.83279	3.65582	3.59332	3.45227	3.61626	3.73227	3.52943
IKBKG	6.36264	6.98085	6.80827	6.67365	5.65923	6.09611	6.71893	7.57311	7.03566	6.22329	7.76043	7.71506	8.20726	8.36282	6.66026	7.26232	7.88005	6.53591	8.40308	7.71034	6.93907	7.05349	6.11402	7.10711	5.48746	6.54836	6.81963	7.18248	7.04914	7.67085	7.8702	7.28177	7.19195	7.32535	6.06012	6.93567	7.12126	7.17044	7.26368	7.02141	7.21438	7.03402	8.04058	7.40878	6.18092	7.73039	7.84245	7.48319	7.85524
IKZF2	NA	NA	NA	NA	NA	NA	NA	NA	NA	NA	NA	NA	NA	NA	NA	NA	NA	NA	NA	NA	2.16877	2.1415	2.40417	2.07149	1.88842	9.7057	2.49784	2.18894	2.29487	2.29069	NA	NA	NA	NA	NA	NA	NA	NA	NA	NA	NA	NA	NA	NA	NA	NA	NA	NA	NA
IL10	4.77788	4.55119	4.49215	4.36653	3.94855	4.19769	4.39246	4.10544	4.13051	4.36396	4.60601	4.42707	4.49773	4.43047	5.01235	4.58168	4.69302	4.40525	4.78099	4.97754	4.26	4.6518	4.3184	4.50027	4.58509	4.30947	4.35194	4.52468	4.64216	4.35951	4.17169	4.30324	4.17936	4.30945	4.38081	4.43832	4.39606	4.20774	4.45171	4.27087	4.19595	4.39445	4.20179	4.06889	4.08482	4.01434	4.13278	4.203	4.30972
IL10RA	2.28673	2.11147	2.20761	2.18656	2.11956	2.55461	2.29974	2.23613	2.14052	2.11999	2.23484	2.08916	2.14094	NA	2.1156	NA	NA	NA	2.17025	NA	2.58638	2.65812	2.70836	2.70691	2.60666	2.8031	2.8013	2.7876	2.94353	2.64849	2.28865	2.13297	NA	NA	NA	NA	NA	2.13113	2.1134	NA	NA	2.11956	2.2875	2.13235	2.09214	NA	NA	2.09582	2.11946
IL10RB	6.77135	6.80715	7.05767	6.76614	6.62468	6.63358	6.75827	6.8079	6.83513	6.78153	6.65065	6.5826	6.52954	6.4146	6.30325	6.68039	6.54403	6.57157	6.65965	6.70955	6.39378	6.50502	6.68143	6.64438	6.58213	6.49017	6.6222	6.7192	6.76778	6.62321	6.81735	6.88263	6.88392	7.03294	6.82117	6.70036	6.71873	6.92646	6.9198	6.74899	6.70888	6.79537	6.76678	6.83788	6.67762	6.53679	6.55251	6.72171	6.956
IL12A	9.16031	9.08718	8.66352	8.68191	9.14627	8.89972	8.9212	8.61308	8.56036	8.72413	7.46896	7.55187	7.44995	7.48396	7.64866	7.39992	7.74883	7.61454	7.90793	7.50218	7.32942	7.49782	7.46961	7.32921	7.10499	7.49485	7.21657	7.33732	7.66587	7.60496	7.96627	7.94182	7.97588	7.96948	8.20567	8.32249	8.18297	8.20702	8.14597	7.86461	7.90918	8.06975	8.24838	8.20192	8.09992	8.11893	7.99728	7.99962	8.07762
IL12B	7.99065	7.78438	7.76619	7.50267	7.41317	7.34357	7.56437	7.47119	7.30028	7.55209	6.40133	6.31767	6.26818	6.19994	6.27048	6.44084	6.31453	6.43967	6.53811	6.7246	5.93196	6.39356	6.18534	6.20029	6.0968	6.05437	6.0656	5.91852	6.48899	6.2352	6.82344	6.84471	6.92125	7.15701	7.10353	7.14054	6.94907	6.9211	7.02159	6.60232	6.80285	7.0481	6.75119	6.88555	6.86614	6.8936	6.95112	7.00952	7.00161
IL12RB1	2.5813	2.81588	2.83663	2.74595	2.4716	2.52875	2.60051	2.33637	2.5871	2.9684	2.39512	2.47179	2.49659	2.46837	2.84294	2.44681	2.7137	2.47695	2.58179	2.53695	2.44488	2.50584	2.35724	2.35876	2.44109	2.38159	2.39903	2.25683	2.60675	2.54233	2.49155	2.62632	2.66657	2.50526	2.53926	2.43461	2.59524	2.72061	2.6241	2.43949	2.16899	2.41392	2.41346	2.37723	2.37621	2.33423	2.19443	2.28809	2.27656
IL13	NA	NA	NA	NA	NA	NA	NA	NA	NA	NA	NA	NA	NA	NA	NA	NA	NA	NA	NA	NA	NA	NA	NA	NA	NA	NA	NA	NA	NA	NA	NA	NA	NA	NA	NA	NA	NA	NA	NA	NA	NA	NA	NA	NA	NA	NA	NA	NA	NA
IL13RA1	1.91433	2.0528	2.23714	1.96085	1.8894	2.06846	2.09812	2.08641	2.0439	1.93945	2.39498	2.50022	2.70104	2.36977	2.49935	2.47064	2.54159	2.58559	2.6448	2.61553	2.17552	2.24053	2.30282	2.21583	2.01167	2.2006	2.11726	2.22466	2.17162	2.35301	2.20489	2.13152	2.10769	2.06698	1.96602	2.06984	2.15374	1.98787	2.14578	2.09106	2.29948	2.38488	2.48259	2.41978	2.47093	2.33142	2.45977	2.40673	2.47496
IL15	2.74257	2.48507	2.60881	2.51536	2.37976	2.45088	2.40697	2.48857	2.53015	2.4268	2.43813	2.43571	2.39259	2.46897	2.48011	2.67111	2.46822	2.48707	2.36824	2.31826	2.38794	2.53277	2.46608	2.50779	2.38711	9.24282	2.45399	2.4812	2.65716	2.34107	2.40852	2.51891	2.27238	2.61683	2.39564	2.43707	2.20502	2.38951	2.42387	2.4916	2.41752	2.55721	2.60058	2.4268	2.37532	2.38915	2.53204	2.48282	2.8955
IL15RA	2.87973	2.8013	3.01198	2.80368	2.52087	2.68448	2.75619	2.74504	2.78666	2.76579	2.67147	2.53149	2.47993	2.49546	2.49937	2.46095	2.58106	2.4124	2.73643	2.6506	2.21487	2.4089	2.35764	2.65111	2.32671	2.21869	2.59292	2.38109	2.6469	2.14884	2.58636	2.64111	2.5928	2.91913	2.63073	2.53921	2.70531	2.68876	2.67893	2.63194	2.34843	2.75527	2.65624	2.58258	2.3234	2.4598	2.38198	2.55019	2.69911
IL16	6.74911	6.91459	6.82488	6.71302	6.91966	6.86463	6.83864	6.60048	6.86795	6.92811	6.7092	6.64371	6.29304	6.11427	6.38586	6.79687	6.37655	6.56434	6.75889	6.49848	6.48767	6.26622	6.65469	6.40354	6.37965	6.10617	6.54621	6.2607	6.51903	6.70189	5.92817	6.04379	6.14914	6.19811	5.75201	5.97175	6.19701	6.17192	5.92538	6.40331	5.92375	5.95698	5.97565	5.86998	6.01133	5.93175	5.96644	6.04584	5.82527
IL17A	3.28616	2.97949	2.80546	2.63201	2.43715	2.52747	2.43744	2.4683	2.43445	2.35109	2.86382	2.58746	2.82483	2.66309	2.49677	2.62975	2.52419	2.6374	2.76394	2.52108	2.57139	3.02	2.98165	2.96194	2.81957	2.30498	2.62009	2.93372	3.02489	2.61673	2.24333	NA	2.34335	2.32155	2.41297	NA	NA	2.35109	2.39149	2.12753	2.23383	2.51919	2.61438	2.32403	NA	2.26385	2.28454	2.34528	2.34837
IL17C	5.99284	5.8513	5.9382	5.91435	5.60088	5.77364	5.90982	5.878	5.82141	5.7887	2.62649	2.51197	2.83532	2.58364	2.71986	2.7035	2.69191	2.54288	2.83273	2.5807	NA	2.8176	2.78193	2.93593	2.87963	NA	2.77258	NA	2.93669	NA	2.46535	2.65432	NA	2.69873	NA	NA	2.47386	2.45654	NA	NA	2.53575	2.66218	2.86176	2.56389	2.59925	2.49853	2.68134	2.81842	2.46553
IL17D	2.34329	2.55225	2.45088	2.5763	2.52052	2.54804	2.59194	2.47186	2.49149	2.33948	2.50037	2.46142	2.40048	2.2496	2.40993	2.51306	2.37465	2.44326	2.38283	2.12615	2.63557	2.52278	2.53789	2.40722	2.34076	2.22052	2.36418	2.31325	2.42927	2.60663	2.40218	2.48205	2.34517	2.32559	2.22543	2.49582	2.44528	2.38128	2.26646	2.42865	2.14248	1.98918	2.2083	2.10343	2.34301	2.3257	2.30947	2.38469	2.32481
IL17F	1.96665	1.88198	1.90862	1.76787	1.86517	1.71079	1.80016	1.78923	1.90758	1.58125	NA	NA	NA	NA	NA	NA	NA	NA	NA	NA	NA	1.63287	1.83819	NA	1.56111	NA	NA	NA	NA	NA	NA	NA	NA	NA	NA	NA	NA	NA	NA	NA	NA	NA	NA	NA	NA	NA	NA	NA	NA
IL17RA	3.89733	3.92745	3.92802	3.94918	3.88833	4.04316	4.0995	3.90365	3.93382	3.97116	3.72584	3.90166	3.9927	3.82227	3.74315	3.84921	3.78832	3.71896	4.03472	4.03083	4.0402	3.84709	4.04137	3.86348	3.79942	3.99981	4.02865	3.89821	3.95136	4.11701	4.0912	3.96956	4.00302	3.82479	3.64523	3.97093	3.90412	4.01697	3.81618	3.95353	4.73191	4.73048	4.76897	4.55639	4.79593	4.70235	4.65136	4.71735	4.95148
IL17RB	3.4362	3.97734	3.72632	3.78947	3.84652	3.92946	3.73495	3.71293	3.76482	3.82807	3.54605	3.63696	3.51091	3.15785	3.58816	3.704	3.47438	3.70044	3.64366	3.99663	4.0853	3.80133	4.11622	3.9568	3.85235	4.00893	4.05768	4.06564	4.25159	3.92686	4.22861	4.32205	4.54214	4.36753	4.36882	4.49342	4.32096	4.39843	4.55949	4.39251	4.08432	3.85339	4.10041	3.83711	3.64395	3.84451	3.64174	3.79985	3.69711
IL18	8.11779	8.29376	8.49529	8.22955	8.0118	8.08052	8.08587	8.08615	8.05446	8.1866	8.94515	8.91796	8.70702	8.5935	8.76489	9.01637	8.78381	8.92547	9.04631	9.0089	8.06433	8.09272	8.17745	8.11952	8.08539	7.92708	8.13271	8.05147	8.31526	8.39107	8.0301	8.1974	8.12586	8.32956	8.12375	8.03209	8.16661	8.34174	8.30114	8.12995	8.1315	8.43803	8.08566	8.12164	8.14694	8.09341	8.15818	8.22596	8.2919
IL18BP	6.03551	6.06738	6.03748	6.05314	5.87889	6.04824	6.12846	6.05797	5.94603	6.20222	5.59494	5.72552	5.78347	5.55374	5.66097	5.82724	5.81366	5.6453	5.83364	5.83703	5.55774	5.47277	5.52676	5.34971	5.34965	5.53132	5.7105	5.45131	5.76877	5.5895	5.60885	5.61528	5.62045	5.47961	5.42284	5.7045	5.69733	5.64078	5.64363	5.57235	5.14362	5.29221	5.32847	5.10043	5.47059	5.28177	5.28713	5.49934	5.36728
IL18R1	8.5984	8.63096	8.78903	8.57329	8.17646	8.34658	8.5192	8.64807	8.45237	8.52819	9.82529	9.64759	9.70787	9.62126	9.6614	9.81511	9.77119	9.8622	9.89645	10.0055	8.53636	8.65465	8.56962	8.6104	8.60226	8.55613	8.74763	8.59617	8.83193	8.76443	9.15162	9.149	9.27245	9.41793	9.27877	9.09665	9.28647	9.30111	9.40112	9.10415	9.26752	9.47574	9.1549	9.38983	9.32276	9.23253	9.33257	9.44296	9.66243
IL1A	NA	NA	NA	NA	NA	NA	NA	NA	NA	NA	NA	NA	NA	NA	NA	NA	NA	NA	NA	NA	NA	NA	NA	NA	NA	NA	NA	NA	NA	NA	NA	NA	NA	NA	NA	NA	NA	NA	NA	NA	NA	NA	NA	NA	NA	NA	NA	NA	NA
IL1B	1.1396	1.41284	1.4782	NA	1.09336	NA	1.19812	1.95788	1.19805	1.371	1.45833	1.50192	1.90138	1.72696	1.1671	1.23903	1.44948	1.41868	1.60184	1.71405	1.44742	1.43012	1.39627	1.8759	1.62714	1.24847	1.38112	1.14692	1.30766	1.55606	1.39408	1.22946	1.61042	1.49155	1.31255	1.0943	1.16356	1.32723	1.56233	1.87413	1.46331	1.10393	1.30457	1.75818	NA	1.25912	1.21126	1.38659	1.6717
IL1R1	5.2544	5.31386	5.27904	5.39094	5.08857	5.42143	5.48505	5.34675	5.30968	5.37652	5.46947	5.59887	5.51534	5.24482	5.66444	5.67128	5.76488	5.55613	5.87193	5.65689	5.5472	5.43452	5.5206	5.33718	5.3117	5.548	5.65558	5.49947	5.58964	5.59033	5.61533	5.67793	5.75978	5.51006	5.42955	5.73918	5.79113	5.61574	5.58479	5.54402	5.19147	5.43273	5.48074	5.19735	5.54893	5.31519	5.4365	5.53007	5.44283
IL1R2	5.43774	5.34789	5.41979	5.34313	5.17029	5.36597	5.52109	5.32311	5.33268	5.41943	5.95161	5.97083	6.04347	5.83291	6.10816	6.06168	5.94672	6.00885	6.14204	6.09606	5.67836	5.65789	5.66436	5.56244	5.54895	5.65885	5.82184	5.65078	5.6438	5.80289	5.62741	5.57643	5.52678	5.4025	5.29818	5.53103	5.54614	5.50356	5.47078	5.47151	5.30901	5.60852	5.65474	5.28674	5.57144	5.48747	5.4412	5.55284	5.50972
IL1RL1	5.05391	4.69421	4.54864	4.58608	4.45103	4.73332	4.95713	4.57701	4.47256	4.63048	6.04664	6.14303	6.27778	6.00021	6.32094	6.47156	6.45844	6.25796	6.39694	6.29793	5.71448	5.8839	5.64001	5.32328	5.67659	5.57491	6.07653	5.37697	5.41843	5.66586	5.86947	6.01179	6.06719	6.10579	5.43033	5.58517	5.94064	5.71841	5.76757	6.77719	4.86235	4.94443	4.85795	4.744	4.7855	4.68356	4.79139	4.88768	4.75569
IL1RL2	3.17551	3.53339	3.17361	3.31632	3.37786	3.60389	3.60934	3.31079	3.21819	3.27047	3.7396	3.83413	3.53754	3.62502	3.73922	3.83513	3.79552	3.81489	3.9302	3.61281	3.8815	3.80626	3.76285	3.49587	3.43962	3.57421	3.8066	3.6077	3.77772	3.90236	4.34568	4.27248	4.28355	4.28882	4.1516	4.13895	4.41389	4.40445	4.32032	4.34982	3.57491	3.38572	3.55665	3.32566	3.52139	3.35959	3.46479	3.44663	3.2502
IL1RN	4.69992	4.56715	4.58792	4.65792	4.54649	4.39702	4.28022	4.27678	4.44266	4.75798	4.72109	4.70981	4.46428	4.36069	4.65082	4.79128	4.58393	4.63858	4.76278	4.64345	4.02346	4.16854	4.24722	4.10289	4.03529	3.88169	4.12377	4.13018	4.47394	4.4231	3.72042	3.90713	3.71719	3.88277	3.61085	3.7961	3.93846	3.91903	3.93603	4.16856	4.44139	4.52576	4.37388	4.33086	4.59055	4.43469	4.36288	4.38577	4.22185
IL2	NA	NA	NA	NA	NA	NA	NA	NA	NA	NA	NA	NA	NA	NA	NA	NA	NA	NA	NA	NA	NA	NA	NA	NA	NA	NA	NA	NA	NA	NA	NA	NA	NA	NA	NA	NA	NA	NA	NA	NA	NA	NA	NA	NA	NA	NA	NA	NA	NA
IL20	NA	NA	NA	NA	NA	NA	NA	NA	NA	NA	NA	NA	NA	NA	NA	NA	NA	NA	NA	NA	NA	NA	NA	NA	NA	NA	NA	NA	NA	NA	NA	NA	NA	NA	NA	NA	NA	NA	NA	NA	NA	NA	NA	NA	NA	NA	NA	NA	NA
IL20RA	2.1605	2.44943	2.28735	NA	2.23171	2.32616	2.32057	2.16276	NA	2.17827	NA	2.30048	2.13146	2.24677	NA	NA	NA	NA	NA	2.24778	NA	2.20063	2.81787	2.28972	2.14058	NA	NA	2.21633	2.21338	NA	2.417	NA	2.17188	2.42975	NA	2.23891	2.45875	2.23915	2.12806	2.26879	NA	2.16424	2.5888	2.24071	NA	NA	2.199	2.2555	2.17967
IL22RA1	3.36066	3.35894	3.12922	3.48714	NA	NA	3.36338	3.14465	NA	NA	NA	NA	NA	3.21745	NA	NA	NA	3.16755	NA	3.26716	3.25061	NA	3.39364	3.36636	3.66756	NA	NA	3.18957	3.4694	NA	NA	NA	NA	NA	NA	NA	NA	NA	NA	NA	NA	3.14762	3.60902	NA	NA	3.1174	NA	NA	3.70736
IL24	NA	NA	NA	NA	NA	NA	NA	NA	NA	NA	NA	NA	NA	NA	NA	NA	NA	NA	NA	NA	NA	NA	NA	NA	NA	NA	NA	NA	NA	NA	NA	NA	NA	NA	NA	NA	NA	NA	NA	NA	NA	NA	NA	NA	NA	NA	NA	NA	3.33113
IL27	6.29743	6.83866	6.49475	6.568	6.67072	6.68659	6.74219	6.50853	6.56278	6.67734	6.55365	6.61403	6.42301	6.41393	6.56713	6.72892	6.52363	6.62343	6.55761	6.43298	5.9967	6.2169	6.16926	5.98824	6.07719	5.88163	5.98227	5.81231	6.15476	6.18945	6.00055	6.1563	6.06508	6.2172	6.11701	6.19158	6.40559	6.33081	6.09824	6.13891	6.36497	6.3392	6.32974	6.26308	6.40584	6.38913	6.48829	6.4681	6.16416
IL2RA	3.99328	4.04448	3.91838	4.04519	3.82703	3.99129	4.04126	3.85603	3.90925	4.02601	3.28789	3.49007	3.45353	3.26155	3.39624	3.48571	3.40879	3.37302	3.7739	3.56697	3.44567	3.29314	3.39233	3.27877	3.1893	3.36153	3.45728	3.26171	3.49649	3.46065	3.63081	3.63681	3.62819	3.49257	3.39824	3.58558	3.59807	3.56781	3.58023	3.55529	3.28932	3.4491	3.51381	3.36222	3.61396	3.4344	3.44259	3.51392	3.50859
IL2RB	NA	NA	2.73916	NA	NA	NA	NA	2.63341	NA	2.69285	NA	NA	NA	NA	NA	NA	NA	NA	NA	NA	NA	NA	2.64771	NA	NA	NA	NA	NA	2.63513	NA	NA	NA	2.66252	NA	NA	NA	2.63712	NA	NA	NA	NA	NA	NA	NA	NA	NA	NA	NA	2.54114
IL32	1.88014	1.83261	1.87169	1.70093	1.6863	1.68459	1.72133	1.84732	1.81668	1.69042	1.40174	1.21531	1.42272	1.45912	1.60217	1.56116	1.47301	1.64612	1.5032	1.4019	1.5008	1.66198	1.54972	1.64897	1.57841	7.06534	1.75502	1.5709	1.77581	1.63673	1.59484	1.87204	1.80248	1.7817	1.65297	1.77934	1.72229	1.75911	1.65988	1.77783	1.37679	1.47025	1.68791	1.39621	1.32279	1.24129	1.51909	1.42089	1.72115
IL33	NA	NA	NA	NA	NA	NA	NA	NA	NA	NA	NA	NA	NA	NA	NA	NA	NA	NA	NA	NA	NA	NA	NA	NA	NA	NA	NA	NA	NA	NA	NA	NA	NA	NA	NA	NA	NA	NA	NA	NA	NA	NA	NA	NA	NA	NA	NA	NA	NA
IL3RA	2.08086	2.10182	2.08393	2.18761	2.00572	2.16198	2.14701	2.08892	2.06588	2.04243	2.14636	2.09626	2.14913	2.07492	2.1662	2.17578	2.1516	2.17498	2.32118	2.06198	2.10638	2.2817	2.20508	2.10061	2.15254	5.88817	2.12357	2.17137	2.30702	2.3409	2.24729	2.35338	2.15111	2.44143	2.29634	2.34815	2.25338	2.38441	2.34136	2.3717	1.79098	1.83512	1.97625	1.88678	1.79294	1.77193	1.90346	1.84286	2.01464
IL4	2.55026	3.18058	3.11085	2.62338	2.45731	3.05216	2.81707	3.24442	2.76651	2.91625	NA	NA	NA	NA	NA	NA	NA	NA	NA	NA	NA	NA	NA	NA	NA	NA	NA	NA	2.25559	NA	NA	NA	NA	NA	NA	NA	NA	NA	NA	NA	NA	NA	NA	NA	NA	NA	NA	NA	NA
IL4R	2.68385	2.52223	2.77802	2.88696	2.52334	2.69227	2.61612	2.63826	2.77541	2.79705	2.12413	2.19809	2.28368	2.27044	2.35938	2.35654	2.33588	2.23103	2.28179	2.14486	2.28797	2.37053	2.3122	2.24847	2.3039	2.34449	2.44408	2.3482	2.46694	2.42264	2.19705	2.25444	2.12965	2.18457	2.1783	2.29901	2.32677	2.15549	2.28508	2.20583	2.04222	2.32677	2.24248	2.18615	2.26171	2.31577	2.24132	2.16733	2.02066
IL5	2.32677	2.26291	2.20948	2.45025	2.30401	2.30923	2.22039	2.20433	2.40624	2.37058	2.39693	1.92668	2.18488	NA	2.01892	NA	2.15568	2.24969	2.15963	1.62181	2.25126	2.7317	3.0059	3.06305	2.9478	2.92456	3.05714	2.93319	2.93725	2.9194	NA	NA	NA	NA	NA	NA	NA	NA	NA	NA	3.34598	3.36161	3.35603	3.06492	3.08429	3.48406	2.81535	2.86233	3.48695
IL5RA	3.61267	3.70313	3.62425	3.53127	3.86644	3.83784	3.75139	3.54604	3.75788	3.53282	2.8722	2.82463	2.74724	2.7321	2.8509	2.80791	2.99829	2.8484	3.01849	2.74902	3.32996	3.25502	3.39621	3.27262	3.23769	3.44227	3.25228	3.42821	3.48626	3.55849	3.24002	3.38387	3.2158	3.33488	3.20264	3.1345	3.25181	3.26936	3.30528	3.23775	2.53302	2.47254	2.74364	2.61645	2.55547	2.36466	2.55881	2.4899	2.51861
IL6	4.73579	2.5604	2.54557	2.63103	2.30004	2.32838	2.4872	2.51924	2.50688	2.40485	3.03249	3.01182	2.87464	2.88143	3.00513	2.8104	3.10099	3.01805	3.40383	3.00843	2.462	2.66869	2.47654	2.39207	2.33965	2.38031	2.39578	2.34107	2.51914	2.42573	3.40486	2.73329	2.46221	2.82861	2.54708	2.39493	2.48574	2.83026	2.68769	2.74644	3.05289	2.67365	3.03274	2.57388	2.61866	2.67927	2.55785	2.40239	2.60383
IL6R	11.33	11.6368	11.4819	11.5658	11.4625	11.6276	11.6683	11.566	11.513	11.5941	10.9188	10.9962	10.9739	10.812	10.8232	11.119	10.8958	10.9238	11.0592	11.1226	11.3571	11.2742	11.2964	11.1463	11.1607	11.3243	11.4356	11.2314	11.3465	11.3833	11.71	11.6577	11.7003	11.4763	11.5672	11.655	11.6603	11.743	11.6299	11.5764	11.8019	11.9197	11.8247	11.6278	11.8923	11.8115	11.8036	11.8721	11.9056
IL7	3.19933	3.26204	3.28044	3.21476	2.82615	3.08252	3.22729	3.3816	3.14465	3.11741	3.58192	3.72931	3.67536	4.10626	3.00531	3.24362	3.59605	2.99179	3.91329	3.67749	4.42618	4.56021	4.49612	4.54799	4.54614	4.39597	4.44218	4.50185	4.71953	4.70556	3.55429	3.13029	3.30195	3.39901	2.98149	2.85975	3.31114	3.44692	3.38216	3.03173	3.62171	3.74933	3.99714	3.7858	3.60392	3.91651	3.69285	3.92792	4.31438
IL7R	1.79323	2.21014	2.06843	1.90273	2.00169	1.73808	2.08137	2.15225	1.91165	1.84077	1.83984	1.55356	1.52085	1.53082	1.38736	1.58535	1.91161	1.65223	1.84012	1.76286	1.70938	1.85806	2.117	1.87046	1.96569	1.63096	1.61377	1.39775	1.75112	1.86437	1.69252	1.91827	1.75937	1.8577	1.94332	2.19887	2.02514	1.66175	1.97889	1.8934	1.80368	1.76486	1.87149	1.81176	1.64616	1.60132	1.74252	1.7729	1.55439
ILKAP	1.80764	1.66065	1.5361	NA	NA	1.61885	1.5935	1.64575	1.8516	1.93078	2.00014	2.43272	2.69579	2.03555	2.0783	1.88366	1.64025	1.9584	2.30439	1.75894	1.87062	2.25369	NA	1.81701	1.55469	8.25153	2.03238	1.91587	1.63055	2.21484	2.12701	1.7344	NA	2.01278	1.62354	1.78605	2.10638	2.05026	1.73872	2.03457	2.00859	1.71194	2.09011	2.00888	NA	1.89157	1.87547	2.01085	2.42932
IMPA1	1.09173	1.21704	1.17549	1.08345	0.948825	0.901803	1.10936	1.12413	1.16511	1.0453	1.2032	1.39413	1.30801	1.42589	1.17242	1.17415	1.20201	1.09457	1.5099	1.13737	1.259	1.24154	1.03245	1.17588	0.972619	4.94485	1.22509	1.231	1.26945	1.40403	1.40605	1.25242	1.2512	1.32251	1.06867	1.1111	1.23315	1.3754	1.29243	1.36765	1.33423	1.03844	1.46864	1.29019	0.887681	1.19818	1.29478	1.20408	1.58693
ING1	NA	NA	NA	NA	NA	NA	NA	NA	NA	NA	NA	NA	1.6901	NA	NA	NA	NA	NA	1.63283	1.74958	4.38101	3.9389	4.3332	4.48651	4.7246	9.14751	4.78735	4.65397	4.69225	4.52669	NA	NA	NA	NA	NA	NA	NA	NA	NA	NA	NA	NA	NA	NA	NA	NA	NA	NA	NA
INHBC	2.38745	2.70993	2.81225	2.44917	2.44414	2.60808	2.52321	2.67877	2.68127	2.50057	2.4899	2.8719	2.98324	2.65361	2.83352	3.04857	3.08081	2.95002	3.06321	2.99646	2.69001	2.6899	2.97783	3.00597	2.71739	2.83352	2.61379	3.01318	2.73723	2.88503	3.21908	2.9768	3.29306	3.01164	2.95075	3.11323	3.39573	3.01846	2.96789	2.89146	3.16625	2.97673	3.06305	2.97673	3.25269	2.87727	3.22441	3.23473	3.14359
INPP1	3.9369	4.00983	4.22778	3.63491	3.51277	3.62056	3.63784	4.57407	3.96875	3.59027	3.75262	3.75426	4.05255	4.05564	3.51723	3.75143	3.62359	3.61834	4.03115	3.64414	3.48925	3.65571	3.57341	3.57972	3.34978	3.4316	3.82784	3.59112	3.60224	3.58764	4.06804	3.7354	3.7687	3.72721	3.26733	3.4841	3.9968	3.86524	3.66249	4.00458	3.53215	3.34493	3.70213	3.70219	3.3948	3.27004	3.29987	3.66882	3.72548
INPPL1	3.64	5.94514	4.24635	4.70467	3.18865	3.87294	4.0672	4.8793	4.59426	4.2279	5.42366	4.88915	6.3251	4.97965	4.06643	4.29074	5.8874	4.32383	6.39178	5.71408	4.99165	4.51257	3.56476	4.39838	3.22945	4.1793	4.34238	4.52093	4.13333	4.91051	5.31271	4.59365	4.89316	4.47747	3.93955	5.36965	4.57207	4.33595	4.65791	5.15603	4.48224	4.63087	5.81341	4.53579	3.69763	6.29681	5.3268	4.76889	5.38616
IQGAP2	NA	NA	NA	NA	NA	NA	NA	NA	NA	NA	NA	NA	NA	NA	NA	NA	1.55179	NA	NA	1.54765	NA	NA	NA	NA	NA	NA	NA	NA	NA	NA	NA	NA	NA	NA	NA	NA	NA	NA	NA	NA	NA	NA	1.62564	NA	NA	NA	NA	NA	NA
IRAG2	3.05256	3.62102	3.60186	3.46745	2.45525	3.04158	3.64655	4.07556	3.8902	3.2879	4.34613	4.23277	4.75822	4.91863	3.53659	4.21733	4.96773	3.48427	5.14052	4.28505	4.24608	4.03778	3.69262	4.08404	2.91871	3.33501	3.75442	4.26161	4.14731	5.09862	4.64725	4.46908	4.45213	4.16019	2.98463	3.90445	4.49397	4.12499	4.08799	4.56261	4.34724	3.71562	5.08991	4.40837	2.96554	4.45118	4.41717	4.29272	4.85525
IRAK1	1.68379	1.97207	1.70439	1.77231	1.5742	1.60535	1.82093	1.91514	1.94946	1.67338	2.29296	2.44146	2.13665	2.09818	1.81172	1.86441	2.38303	1.7133	2.38706	2.21319	2.05249	1.97229	1.63208	2.1128	1.55905	1.81238	1.6741	1.8953	2.04082	2.61911	2.07724	1.8757	2.05054	2.0072	1.7212	1.73314	1.92353	1.95293	1.95185	2.11016	2.03224	1.7737	2.40171	2.17421	1.61655	2.25553	2.08015	2.21593	2.54171
IRAK4	1.96414	2.9484	1.87291	2.28747	NA	2.59891	2.1446	2.73097	2.20702	2.06039	2.89555	3.11661	3.17138	3.02315	2.40051	2.58813	2.89883	2.18641	3.32978	3.09138	2.62557	2.55658	1.79519	2.72102	NA	2.32892	2.3584	2.34471	2.27908	3.63236	2.66036	2.5471	2.51561	2.87307	NA	2.29022	2.80783	2.50027	2.64051	2.40171	2.65366	2.44562	2.69664	2.59837	NA	3.3274	2.87139	2.75187	3.54068
IRF9	2.04401	1.93987	1.89538	1.76405	1.83285	1.86057	1.87125	2.18729	1.87149	1.95669	1.95669	1.91123	2.2295	2.00795	2.07303	1.78312	1.83576	1.78735	2.07591	2.09956	1.97918	1.8264	1.78044	1.95583	1.88682	NA	1.87031	1.99023	1.97306	2.09791	2.05401	1.86076	1.90273	2.12806	1.851	1.92421	1.94654	1.96025	2.22602	1.90095	1.97655	2.01439	1.95591	1.91636	1.75997	2.08556	1.95977	2.1118	2.20892
ISLR2	2.57371	2.33362	2.58087	2.57003	2.2836	2.62642	2.57284	2.39608	2.50294	2.14825	1.77993	1.79934	1.89825	1.60003	1.93478	1.6872	1.87196	1.9047	1.66043	1.73383	2.12456	2.31298	2.40357	2.06998	2.07635	5.65299	2.29346	2.15056	2.25054	2.34599	1.74265	2.23066	1.97783	1.99581	1.86667	1.84258	1.92934	1.81418	1.77442	2.02297	1.74623	1.95163	2.07471	1.90037	1.85487	1.75647	2.07125	1.80302	2.07348
ITGA11	3.18447	2.86906	3.13578	2.69893	3.02593	2.94576	3.04492	2.95472	3.14303	2.83958	2.49044	2.61911	2.53677	2.41121	2.60779	2.57335	2.83244	2.71986	2.74006	2.67545	3.06302	2.72286	2.9721	3.16488	2.9919	2.99074	3.18715	2.79371	2.79396	2.82821	3.38935	3.37697	3.51482	3.36036	3.25396	3.26392	3.23504	3.40684	3.33402	3.36505	3.06719	3.03524	2.79415	2.60874	2.75924	2.56326	2.75401	2.84165	2.60987
ITGA5	3.67733	4.09316	4.11822	3.82124	3.82318	3.93938	3.9644	3.99044	3.79094	3.79515	3.93469	4.21494	4.32069	3.99931	3.96803	3.98404	4.26331	4.26599	4.2788	4.14704	3.97653	3.96828	4.06093	3.99066	3.89588	4.09967	3.86285	3.98432	4.00286	4.17315	3.9822	3.69166	3.761	3.53866	3.45752	3.5408	3.88589	3.69788	3.76813	3.56298	3.69998	3.77037	3.79532	3.73968	3.68464	3.59405	3.80373	3.89419	4.03663
ITGA6	1.71804	1.83863	2.04082	1.76218	1.63092	1.89286	1.84491	1.84523	1.90339	1.72674	1.88311	1.96802	2.03608	1.9355	1.67265	1.75719	1.96133	1.6741	2.26427	1.85587	1.97446	1.73725	1.60687	1.64081	1.56086	1.68872	1.55856	1.77083	1.73838	2.11487	1.82302	1.60777	1.82228	1.72757	1.5741	1.57932	1.7	1.861	1.81299	1.7311	2.0624	2.07536	2.45704	2.21372	1.87786	2.49792	2.26078	2.35521	2.45959
ITGAM	NA	NA	NA	NA	NA	NA	0.923644	NA	NA	NA	NA	NA	NA	NA	NA	NA	NA	NA	NA	NA	0.946955	NA	NA	NA	NA	NA	NA	0.910272	0.952035	NA	NA	NA	NA	NA	NA	NA	0.976364	NA	NA	NA	NA	NA	NA	NA	NA	NA	NA	NA	NA
ITGAV	4.41299	4.24623	4.29402	4.26955	4.285	4.30257	4.26288	4.21237	4.2398	4.13068	3.96651	4.13593	3.95182	3.91326	3.99154	3.99926	3.87451	3.81565	4.12989	3.9657	4.29009	4.11109	4.35925	4.20658	4.16374	4.16204	4.21104	4.25001	4.05225	4.26423	4.2254	4.20015	4.25369	4.28785	4.11938	4.20525	4.27595	4.21436	4.32516	4.34228	4.00728	3.93052	3.92827	4.15541	3.9573	3.88303	3.98506	4.02706	3.92419
ITGB1	6.79701	7.00062	7.31089	6.83917	6.72032	6.94351	6.90501	7.25305	6.90038	6.71364	6.71524	6.97643	7.2593	6.8687	6.75715	6.79164	6.97771	6.92342	7.09139	7.1626	7.08424	7.10758	7.17477	7.11354	6.85512	7.08622	6.94929	7.07302	6.95709	7.38414	7.21962	7.06893	7.06507	7.10986	6.74946	7.03468	7.23103	7.06985	7.09029	7.02008	7.03047	6.68204	6.92423	6.74133	6.68681	6.72721	6.74582	6.78616	7.72343
ITGB1BP1	NA	2.68352	NA	NA	NA	NA	NA	NA	NA	NA	2.66223	NA	2.87957	2.63965	NA	NA	NA	NA	2.89991	NA	NA	NA	NA	NA	NA	NA	NA	NA	NA	NA	2.67161	NA	NA	NA	NA	NA	NA	NA	NA	NA	3.01837	NA	2.86324	2.73993	NA	NA	2.62206	NA	2.79323
ITGB1BP2	2.81555	3.75813	3.19224	3.47897	2.44175	3.28057	3.44385	4.23305	3.93893	3.10914	3.76158	3.83182	4.11494	4.45604	3.03659	3.53583	3.97737	2.82442	4.49045	3.64532	4.32626	4.38951	3.30715	4.22266	2.99027	3.96131	4.19509	4.28886	4.1403	4.96291	4.05664	3.82193	3.45623	3.4398	2.44726	3.35024	3.85541	3.32707	3.52596	3.31824	3.7128	3.60719	4.67054	3.7851	2.63013	4.23332	4.33758	3.96056	4.2455
ITGB2	5.37215	5.40481	5.61377	5.40161	5.21722	5.51618	5.57528	5.50578	5.3695	5.45342	5.11488	5.22648	5.31115	5.11307	5.40104	5.35218	5.2846	5.35481	5.41904	5.44631	5.60703	5.40812	5.58226	5.41863	5.44991	5.64027	5.86155	5.56483	5.59337	5.64598	5.33063	5.44221	5.38839	5.2799	5.13515	5.44098	5.58916	5.43072	5.35375	5.38065	4.81559	4.97284	5.01546	4.70142	5.13729	4.76121	4.83559	5.03211	4.80655
ITGB3	2.85754	2.57606	2.51745	2.16742	2.39966	2.76479	2.37835	2.74702	2.23413	2.58058	1.79593	2.27706	2.02921	2.15507	2.42245	2.11999	1.84064	2.43012	2.34284	2.19805	1.85862	1.81881	1.87876	1.59889	1.5427	1.76073	1.79701	1.62742	1.69626	2.1237	1.92509	2.05259	1.91942	2.13668	1.64524	1.82049	2.09471	1.89394	2.26418	2.01735	1.8654	1.92994	2.12025	1.9169	2.03122	2.32236	1.96444	1.77492	1.70686
ITGB5	8.17294	7.95662	8.01537	7.97336	7.9586	8.02223	8.01344	7.91449	8.0934	7.89701	7.9781	7.83102	7.8665	7.81352	7.504	7.76679	8.07221	7.478	8.08444	7.84605	8.06943	7.901	7.89172	7.78985	7.83354	7.7137	7.80686	7.8488	8.12141	7.88306	7.95134	7.88644	8.10568	7.96611	7.64933	7.91399	7.99424	7.97353	8.10548	8.16019	7.67693	8.08664	7.86792	7.71977	7.47102	7.9388	8.13323	7.72045	7.76379
ITGB6	3.64458	3.16635	3.38332	3.38076	3.36624	3.28395	3.51675	3.36674	3.25592	3.4111	3.12772	3.03044	2.97779	3.08093	3.15207	3.30337	3.08957	3.35084	3.49545	3.05499	3.456	3.66036	3.64597	3.43447	3.5431	3.36139	3.60765	3.40538	3.54196	3.4953	3.82719	3.73448	3.89164	3.96123	3.88414	3.83831	3.67488	3.95619	3.81612	4.10079	2.94927	2.98176	3.22717	3.12267	2.98311	3.03974	2.74047	2.99675	3.15895
ITGB7	1.34432	1.32008	NA	1.19629	1.26225	1.30112	NA	1.24336	NA	1.25538	1.41797	1.31406	1.31968	1.26201	1.24269	NA	NA	1.19402	1.35038	1.43012	1.66557	1.78258	1.6486	1.55846	1.45927	1.60545	1.58967	1.73223	1.54952	1.73197	1.58895	1.47041	1.62471	1.44795	1.45665	1.54201	1.49001	1.62091	1.60041	1.32838	NA	1.19787	NA	NA	1.25211	NA	1.20301	NA	NA
ITM2A	4.89655	4.66348	4.77589	4.97514	4.83891	4.85849	4.9672	4.80234	4.98582	4.86239	4.03541	4.15569	4.26463	4.24568	4.26865	4.39404	4.51011	4.14898	4.65816	4.73642	5.14063	4.71519	4.53246	4.53049	4.7914	4.82035	4.91747	4.58586	4.78437	5.04686	4.16269	4.37804	4.19916	4.33035	4.11934	4.30827	4.31421	4.43575	4.28668	4.48131	4.36164	4.35317	4.33405	4.12295	4.35244	4.33842	4.2781	4.37089	4.38224
JAM2	7.75859	7.71764	7.87217	7.72961	8.03089	7.91323	7.9006	7.7831	7.83247	7.71726	7.10798	7.40692	7.34977	7.25699	7.47152	7.19622	7.47142	7.32028	7.66113	7.27535	7.36775	7.07929	7.44073	7.3648	7.2608	7.52312	7.27581	7.41163	7.56457	7.62606	7.3943	7.42717	7.53623	7.48011	7.52172	7.34448	7.56984	7.54556	7.54339	7.44014	6.7271	7.08125	7.16769	7.14432	7.05362	6.9127	6.81559	6.81457	6.99636
JCHAIN	3.93349	3.93161	3.97217	3.97852	3.85621	3.98117	4.01436	4.30031	4.02636	3.90992	3.30953	3.29252	3.38128	3.33003	3.23089	3.16736	3.24583	3.20888	3.29302	3.22906	3.5844	3.61704	3.55337	3.5226	3.59742	3.45037	3.58006	3.48966	3.54761	3.54578	3.5745	3.39697	3.2197	3.38473	3.22239	3.2145	3.35679	3.37043	3.19835	3.39254	3.36093	3.33515	3.36706	3.36842	3.48545	3.26147	3.41404	3.45031	3.44634
JUN	NA	NA	NA	NA	NA	NA	NA	NA	NA	NA	NA	NA	NA	NA	NA	NA	NA	NA	NA	NA	NA	NA	NA	NA	NA	NA	NA	NA	NA	NA	NA	NA	NA	NA	NA	NA	NA	NA	NA	NA	1.34897	NA	1.46195	1.27816	NA	1.42465	NA	1.25671	NA
KAZALD1	4.9782	4.95658	4.68344	5.15649	4.97526	4.96124	4.93598	4.6259	5.07602	5.10472	5.16787	5.32192	5.02013	4.67098	5.25478	5.42593	5.25781	5.14051	5.35597	5.4353	5.55304	5.4825	5.55748	5.48818	5.58541	5.37005	5.76225	5.60727	5.88219	5.35691	4.04553	4.22179	4.5364	4.14072	4.23681	4.51178	4.27909	4.55699	4.62752	4.26655	NA	4.27697	4.49649	4.27261	4.29534	4.41076	4.45112	4.5169	4.11297
KDR	7.09051	7.1938	7.26736	7.2518	7.25414	7.247	7.13995	7.11373	7.11487	7.10383	7.07376	7.06755	7.04349	6.98368	7.05253	7.07797	6.92815	6.89725	7.19845	7.09263	6.61416	6.53965	6.63382	6.46718	6.50069	6.47643	6.57883	6.43729	6.43038	6.58248	6.61175	6.75238	6.59968	6.72936	6.61945	6.7395	6.73573	6.70097	6.78079	6.68504	7.13192	7.07327	7.01522	7.16377	7.11005	7.08533	7.0572	7.17724	6.99103
KIFBP	2.81877	3.56779	3.0391	3.09591	2.32415	2.85902	3.00126	3.38245	3.27724	3.10113	4.21956	4.2649	4.45669	5.02741	3.51694	3.82516	4.19954	3.17383	4.75279	4.13843	3.52272	3.62424	2.83605	3.55272	2.64858	7.24009	3.51464	3.6274	3.59998	4.40838	4.44065	4.04913	4.13427	4.09429	2.82705	3.75529	4.14048	4.13757	3.99658	4.05754	3.73267	3.27087	3.96572	3.62009	2.39961	3.64174	3.6214	3.54857	4.23886
KIR2DL3	3.18069	3.35184	3.14217	3.24654	3.08354	3.22736	3.1061	3.10476	3.15012	3.01553	3.75763	3.82811	3.71603	3.708	3.85345	3.79154	3.67231	3.85779	3.76643	3.60277	2.31374	2.29378	2.38596	2.28729	2.16877	8.03122	2.27801	2.24702	2.41646	2.32008	2.28859	2.20308	2.13744	2.31701	2.27668	2.08158	2.25232	2.25314	2.14277	2.35383	2.07564	1.8929	2.03576	1.99222	1.85427	1.9321	2.24318	2.09825	2.27685
KIR3DL1	2.50449	2.88319	3.06119	2.74707	2.69301	2.81813	2.70543	2.68527	2.72268	2.68345	NA	NA	NA	NA	NA	NA	NA	NA	NA	NA	NA	NA	NA	NA	NA	NA	NA	NA	NA	NA	3.10348	3.29728	3.0242	3.01044	2.84936	3.10363	3.20931	3.15377	2.87712	3.01806	1.96421	1.9549	1.96118	1.98247	2.22197	2.06084	1.90885	2.16098	2.06636
KIRREL2	3.61259	3.48051	3.51412	3.64493	3.52262	3.63452	3.38444	3.33914	3.40719	3.32875	2.88343	3.07228	2.69517	2.75487	2.85316	2.83009	2.73821	2.93768	2.8705	2.62174	3.38131	3.39947	3.32552	3.32659	3.43008	8.95501	3.30024	3.4087	3.53225	3.44318	3.17428	3.44747	3.34497	3.52981	3.42226	3.35438	3.25447	3.57111	3.43343	3.31293	2.7628	2.87188	3.22262	2.98114	3.0271	2.84364	3.08573	3.00642	3.56046
KIT	3.67449	3.8921	3.85566	3.76702	3.83097	3.81699	3.82403	3.71856	3.71722	3.81659	3.84819	3.7283	3.54233	3.4913	3.79534	3.90559	3.78595	3.93466	4.17844	3.78487	4.51051	4.4308	4.56164	4.26457	4.26876	4.32124	4.26001	4.08412	4.1095	4.25246	4.2076	4.46878	4.21973	4.33192	4.53356	4.32472	4.31633	4.39295	4.32846	4.24422	4.09743	3.8303	4.04009	3.83245	3.90063	4.00913	3.84152	3.85942	3.46077
KITLG	8.80273	9.25177	9.29289	9.14947	9.23808	9.1244	9.18398	9.3045	9.28166	9.21482	8.96751	9.01503	8.84553	8.82275	9.02281	9.00243	8.94404	9.0349	9.25488	9.08257	9.63923	9.68986	9.74875	9.73176	9.8134	9.66097	9.71575	9.68642	9.82667	9.79076	9.51026	9.43129	9.27784	9.49603	9.43445	9.3499	9.45902	9.56371	9.3716	9.36576	9.1871	9.38965	9.13229	9.03444	9.16477	9.16982	9.12777	9.07862	8.9583
KLB	3.39944	3.26379	3.72723	3.56588	3.38175	3.55513	3.58888	3.54133	3.44071	3.36524	3.80872	3.89314	3.61646	3.62405	3.84248	3.90875	3.60439	3.75508	3.75809	3.64307	3.3986	3.33697	3.38013	3.38778	3.33807	7.18353	3.49568	3.5688	3.40224	3.41777	3.52514	3.63834	3.45449	3.42393	3.42099	3.54888	3.38615	3.5806	3.54668	3.48152	2.64302	2.67855	2.80787	2.67884	2.70252	2.63636	2.71616	2.85878	2.75303
KLK10	3.63124	3.6184	3.52918	3.82201	3.59784	3.69292	3.59282	3.34958	3.53435	3.76779	3.10467	3.1039	3.6047	2.88669	3.47371	3.28162	3.11741	3.22885	3.38936	3.52497	3.4655	3.37065	3.92406	3.4867	3.32767	3.48486	3.45273	3.43932	3.51763	3.71869	3.00897	3.38699	3.32325	3.29859	3.15087	3.21156	3.37184	3.19577	3.23269	3.07228	3.44166	3.58298	3.63577	3.69843	3.73932	3.62375	3.78207	3.58036	3.40519
KLK11	4.43992	4.17758	4.39234	4.3531	4.23036	4.34225	4.18922	4.14823	4.24378	4.23669	3.81545	4.08399	3.96687	3.82379	4.43512	3.84555	3.8934	3.74596	4.00545	4.01221	4.1336	3.86334	4.21124	3.97613	4.006	4.0188	4.02372	3.95304	3.94332	4.04075	3.57216	3.70672	3.57223	3.51997	3.42577	3.62046	3.68556	3.5859	3.81752	3.61913	3.12798	3.16024	3.03383	3.25954	3.31147	3.16986	3.12823	3.32687	3.00407
KLK12	2.24729	2.93085	2.56772	2.42852	2.72563	2.61723	2.60036	2.69332	2.53846	2.71789	NA	NA	NA	NA	NA	NA	NA	NA	NA	NA	3.08279	3.1936	3.10491	2.61136	2.72227	2.8264	2.98847	2.50625	2.42774	2.46059	1.3794	1.34682	1.37796	1.28173	NA	1.30743	1.2441	1.34897	1.37429	NA	1.95996	1.91671	2.22943	1.89596	1.92494	2.09889	2.04593	2.03889	1.71769
KLK13	2.44686	2.33216	2.31632	2.59101	2.49659	2.47249	2.34358	2.10209	2.34315	2.31985	2.61301	2.68273	2.28102	2.36852	2.49598	2.51273	2.63817	2.36824	2.77066	2.68298	2.32907	2.25387	2.45956	2.19519	2.22762	2.17693	2.20861	2.11513	2.1098	2.23634	2.7198	2.92324	2.89208	2.73368	2.6736	2.9155	3.4297	2.79236	2.9907	3.05968	2.76594	2.69902	2.67222	2.94727	2.7677	2.77026	2.70164	2.75538	2.59053
KLK14	6.45855	6.28849	6.29124	6.39142	6.42441	6.48869	6.24304	6.11005	6.37419	6.31161	5.95093	6.08917	5.92493	5.80894	6.11568	5.87405	5.96372	5.74379	6.19392	6.23801	6.92226	6.73508	7.02539	6.78841	6.80952	6.78556	6.87837	6.75615	6.84826	6.89405	6.12922	6.27746	6.19195	6.11308	6.06762	6.32845	6.29029	6.32624	6.51133	6.31341	6.08954	6.17251	5.99757	6.30599	6.2462	6.29961	6.23003	6.34272	5.8823
KLK4	3.2394	3.37263	3.70904	3.40892	3.35373	3.29227	3.39462	4.01009	3.88259	3.46245	2.71629	2.6026	2.85955	2.76903	2.69553	2.57451	2.56487	2.65437	2.80902	2.69169	4.50505	4.55087	4.69373	4.68856	4.74688	4.63599	4.7537	4.4615	4.35918	4.10233	2.92189	2.94433	2.65602	2.85659	2.68737	2.70088	2.86235	2.99818	2.64899	2.92805	3.36757	3.23409	3.23048	3.302	3.44423	3.21807	3.23383	3.41524	3.29502
KLK6	3.84432	3.84725	4.10297	4.11071	4.01552	4.14539	4.18314	3.7891	3.87721	4.0423	3.70773	4.07717	4.21729	3.75179	3.98416	4.01073	4.00429	3.77821	4.16046	4.18762	4.09092	3.91107	4.12343	3.79389	3.92381	3.94862	4.19099	3.7051	3.89283	3.9389	3.42075	3.09694	3.29366	3.24437	2.88389	3.02714	3.32661	2.97291	3.20508	3.16516	3.75536	3.77544	3.69614	3.39311	3.72171	3.76258	3.81055	3.71359	3.80792
KLK8	6.10757	5.78612	5.97458	5.98463	5.84635	5.81984	5.70747	5.65461	5.85163	5.86227	5.72342	6.08661	5.92481	5.75886	5.93588	5.67736	5.87432	5.54051	5.96423	6.00784	5.77766	5.61041	5.93974	5.70028	5.67678	5.6186	5.70836	5.73978	5.76226	5.71743	6.33048	6.31445	6.17665	6.09497	5.90101	6.17258	6.18436	6.08586	6.41902	6.15402	5.42013	5.48807	5.40294	5.69051	5.78135	5.6153	5.53012	5.72942	5.39312
KLRD1	6.34683	6.38739	6.4821	6.44733	6.25094	6.25804	6.38118	6.15114	6.31826	6.58312	6.83291	6.85811	6.90009	6.90248	6.95878	6.94766	6.85889	6.86619	6.88727	6.90034	5.8324	5.86642	5.89582	5.90343	5.5799	5.80243	5.74702	5.64767	5.97971	6.00652	6.77881	6.5762	6.71922	6.72437	6.77409	6.73183	6.68155	7.02895	6.81755	6.55249	6.03567	5.95142	5.88555	6.15183	6.04618	6.0498	5.92809	6.23162	6.14229
KPNA1	NA	NA	NA	NA	NA	NA	NA	NA	NA	NA	NA	NA	NA	NA	NA	NA	NA	NA	NA	NA	NA	NA	NA	NA	NA	NA	NA	NA	NA	NA	NA	NA	NA	NA	NA	NA	NA	NA	NA	NA	NA	NA	NA	NA	NA	NA	NA	NA	NA
KRT19	3.50989	3.18148	3.54108	3.06025	3.2999	3.11535	3.15544	3.81102	2.93851	3.37521	3.06512	3.0309	3.06999	3.03629	3.30635	3.10116	3.21925	3.19344	3.36171	3.16516	3.18058	3.01391	3.51249	3.25117	3.51147	3.47575	3.31407	2.92132	3.14822	3.21302	2.81537	2.76954	3.04916	2.65446	2.46061	2.58489	2.33648	2.45943	3.04285	2.72944	2.79444	2.91079	2.83909	3.05085	2.79909	3.17428	2.95537	2.76981	3.15436
KYAT1	7.24074	6.99279	7.13542	7.52886	6.75266	7.30935	7.04829	6.88066	6.90439	6.77901	7.26959	6.79501	7.49584	6.86006	6.45836	6.83839	7.46814	6.63231	7.69349	7.5559	6.95496	7.00503	6.63441	6.50121	6.46144	6.9368	6.57656	7.69496	7.30589	7.35005	6.90373	6.43993	6.54987	7.1564	6.17007	6.87146	6.51706	6.65949	6.91034	6.9109	6.53749	6.91887	7.45191	6.56556	6.27963	6.6066	7.24691	6.59173	7.3408
KYNU	8.28984	8.15332	8.03127	7.89399	8.32109	8.14105	8.14154	8.0693	8.10125	7.99266	8.3967	8.15362	8.24718	8.26685	8.45814	8.34407	8.73069	8.97818	9.21065	8.18428	7.80745	7.8572	7.90842	7.78148	8.03298	8.59117	8.1922	8.35124	8.57781	8.20708	7.47837	7.52929	7.70532	7.79512	7.69615	7.42694	7.80556	7.65111	7.82283	7.63834	7.63834	7.6645	8.12083	7.97444	7.66024	7.65919	7.72687	7.92962	8.07124
L1CAM	6.75715	6.63694	6.72608	6.68071	6.57678	6.56346	6.60092	7.31457	6.65271	6.46	6.40919	6.17203	6.65881	6.38451	6.38276	6.18335	6.19762	6.23209	6.4475	6.3385	6.38437	6.43419	6.49522	6.39946	6.4799	6.28294	6.43933	6.26385	6.31351	6.36039	6.65358	6.60548	6.43315	6.64982	6.41101	6.54249	6.60713	6.62397	6.46892	6.63126	6.10314	6.06247	6.17811	6.22446	6.29212	5.94647	5.97735	6.16939	6.22799
LACTB2	4.0942	4.70121	4.41818	4.37681	3.85612	4.22856	4.18831	5.01696	4.60408	4.04037	4.91441	4.61411	5.38214	6.14344	4.07083	4.39295	4.94925	4.10203	5.42387	5.01089	4.57011	4.54503	4.28806	4.53865	3.96685	4.34903	4.57828	4.53159	4.47343	5.07725	5.42771	4.81991	4.51299	4.77544	3.67734	4.38103	4.81207	4.78904	4.68651	4.85063	5.05098	4.73337	5.33195	5.15954	4.33161	5.07196	4.93159	5.16067	5.62892
LAG3	3.48285	3.2296	3.08795	3.327	2.96183	3.29339	3.24317	3.06457	2.94611	3.1887	2.94697	2.81174	2.79585	2.84304	3.06492	2.92085	2.9706	2.8006	2.9252	2.99264	3.17881	3.32408	3.33961	3.26619	3.19749	3.34901	3.24841	3.11889	3.41795	3.42887	2.66635	2.88043	2.87688	2.82377	2.91615	2.82204	2.90194	2.77435	2.79647	2.78653	2.73769	2.61796	2.66134	2.68251	2.57519	2.69909	2.65624	2.62284	2.76797
LAIR1	3.61919	3.57459	4.0651	3.74701	3.40684	3.61117	3.46586	3.6852	3.53389	3.51239	3.36463	3.48881	3.72521	3.19558	3.64194	3.36688	3.61046	3.35786	3.69464	3.62384	3.38463	3.47095	3.55176	3.39325	3.25248	3.37494	3.32236	3.36924	3.42301	3.54054	3.74378	3.57066	3.6222	3.53382	3.30534	3.59536	3.80829	3.37887	3.57813	3.67564	2.95213	2.98329	3.02414	2.94475	3.05778	2.93838	3.03714	2.88947	3.00132
LAIR2	4.38482	4.32866	4.29518	4.48521	4.417	4.47556	4.28406	4.19012	4.09161	4.21605	4.78358	4.90018	5.05139	4.78556	4.88141	4.72499	4.96028	4.91305	4.6738	4.59044	4.48546	4.24015	4.50631	4.38012	4.31169	4.70061	4.37917	4.48245	4.56359	4.56838	4.46669	4.62698	4.50609	4.55039	4.66484	4.69155	4.71512	4.77811	4.61328	4.56028	4.08344	4.12386	4.24728	4.3585	4.12938	4.12	4.06118	4.05696	4.18103
LAMA4	3.05031	2.94972	3.27399	3.07466	2.84609	3.03756	3.06977	3.19169	3.05953	2.7733	2.62398	2.67227	2.98761	2.54112	2.75683	2.71207	2.84099	2.52977	2.97457	2.87184	3.02063	2.94463	3.06219	3.04724	2.78446	3.0757	2.85679	2.95621	2.99859	3.11493	2.96036	2.96888	3.0231	2.85716	2.68125	2.87517	3.02552	2.75736	2.86086	2.94836	2.76252	2.85463	2.95099	2.76664	2.75777	2.84511	2.82493	2.95306	3.08599
LAMP3	4.28328	4.41592	4.53514	4.28763	4.07544	4.22884	4.32685	4.06465	4.07031	4.14264	4.07396	4.04491	3.98742	4.05348	4.1485	4.12025	4.10388	4.19268	4.34679	4.23707	3.76658	3.80233	3.85484	3.84988	3.77097	3.71451	3.7925	3.58788	3.79974	3.89044	3.90421	3.68064	3.90549	3.92376	3.82662	3.79433	3.59867	3.93846	3.84299	3.66135	3.5803	3.82022	3.7105	3.88764	3.87433	3.66572	3.59792	3.78884	3.89422
LAP3	1.51994	1.60322	1.35845	1.56589	1.42643	1.5614	1.5065	1.8941	1.53595	1.56482	1.85639	1.63413	1.95528	2.31464	1.60568	1.62859	1.78534	1.65132	2.01475	1.79834	2.03217	2.07694	1.89387	1.83099	1.82823	1.91564	1.95721	1.93652	1.92884	1.95751	1.91617	1.83742	1.56423	1.6968	1.49662	1.65393	1.85806	1.76846	1.77243	1.78823	1.75937	1.64787	1.9279	1.81865	1.64805	1.81865	1.74919	1.99335	1.99085
LAT	5.45519	6.50532	6.02101	5.89535	5.0202	5.50693	5.73164	5.96492	6.13019	5.27861	6.77554	6.86838	7.10835	7.89511	5.44952	6.25295	7.33751	6.22866	7.20084	7.46041	5.68159	6.26855	5.88081	7.41173	5.36926	7.40548	6.3501	6.54773	6.95586	7.40619	7.52511	6.17393	6.3682	7.78286	5.72476	6.56107	6.52896	6.06434	6.41068	6.45552	6.4685	5.85827	7.68472	7.32973	6.26055	7.15802	7.08787	7.83416	8.15711
LAT2	3.32138	5.03532	3.58644	3.94786	3.05972	3.43323	3.6116	4.14007	4.03666	3.5363	5.2521	4.65495	6.32129	5.10982	4.09398	4.28234	5.91425	4.33952	6.37852	5.63543	4.57694	4.0201	3.54531	3.91641	3.3794	3.5937	3.83843	4.17269	3.80962	4.99622	5.16431	4.24053	4.46465	4.14945	3.86914	5.13068	4.27888	3.98666	4.33299	4.96905	4.11433	4.19077	5.1413	3.74528	3.09014	5.74704	4.72697	4.14928	4.59668
LAYN	5.77913	5.48901	5.61832	5.55127	5.74336	5.67049	5.59749	5.58241	5.57058	5.49991	4.69455	4.85801	4.75022	4.7561	4.95982	4.73759	4.9294	4.56658	4.97964	4.75167	4.99948	4.59999	4.94578	5.0387	4.84671	5.12857	4.83796	4.83429	5.00731	5.14147	4.96568	4.93485	4.92554	4.88978	4.93004	4.80763	4.94892	4.88618	5.0162	4.991	4.37001	4.55229	4.65794	4.67997	4.49771	4.41795	4.4683	4.43564	4.45966
LCN2	NA	NA	NA	NA	NA	NA	NA	NA	NA	NA	NA	NA	NA	NA	NA	NA	NA	NA	NA	NA	NA	NA	NA	NA	NA	NA	NA	NA	NA	NA	NA	NA	NA	NA	NA	NA	NA	NA	NA	NA	NA	NA	NA	NA	NA	NA	NA	NA	NA
LDLR	4.75283	4.71756	4.62552	4.85124	4.48444	4.69737	4.89751	4.63064	4.68249	4.9233	5.17253	5.43102	5.35159	5.06749	5.58123	5.92436	5.64166	5.44276	5.91568	5.70709	3.52681	3.73573	3.68916	3.52352	3.6333	3.70296	3.92462	3.51309	3.8531	3.5587	4.73919	4.49571	4.96497	4.44132	4.62287	4.59749	5.10453	4.84948	4.38053	4.37489	4.82815	4.99778	5.34932	4.9022	5.27261	5.33193	5.03879	4.95737	4.86564
LEP	6.28219	5.92593	6.1114	6.0451	6.00613	6.00288	5.82312	6.12885	6.12427	5.97587	6.78451	6.88858	6.64869	6.7331	6.83941	6.8533	6.84086	6.77029	7.00049	6.75581	5.23131	5.83341	5.78598	5.80256	5.72498	5.35712	5.84506	6.2569	6.1062	6.16591	5.10694	5.2978	5.22696	5.07934	4.77358	5.19743	4.82289	5.07349	5.42664	4.80154	7.22394	7.04018	7.17905	7.05852	7.49841	7.16397	7.34891	7.25451	7.34419
LEPR	6.24658	6.29634	6.48465	6.46423	6.23107	6.46451	6.28321	6.36857	6.37944	6.17145	5.25684	5.26678	5.26389	5.24193	5.32331	5.37654	5.20393	5.37411	5.30231	5.20789	6.14883	6.13655	6.26172	6.10097	5.97999	9.648	6.06026	6.12008	6.10176	6.23565	5.57545	5.70255	5.55491	5.90074	5.65158	5.66634	5.68212	5.85004	5.67587	5.62179	5.90685	5.94421	6.12962	5.81382	5.78846	5.86295	6.05172	5.84011	6.18537
LGALS1	6.80283	6.73039	6.78756	6.75711	6.90628	6.86097	6.72553	6.60218	6.80889	6.73835	6.70031	6.74375	6.6853	6.52845	6.53549	6.71563	6.643	6.43055	6.99439	6.77793	6.78822	6.70474	6.84751	6.62428	6.66244	6.68085	6.61277	6.57543	6.6791	6.94516	6.63442	6.54066	6.503	6.5286	6.39379	6.57915	6.65621	6.49361	6.6417	6.75889	6.45079	6.46157	6.32701	6.71343	6.33136	6.52389	6.43089	6.3792	6.19774
LGALS3	4.18368	4.19385	4.16112	4.15162	3.95612	4.26912	4.2088	4.24215	4.08162	4.23309	4.4078	4.46316	4.41153	4.31452	4.46902	4.47049	4.40561	4.43017	4.56465	4.62591	4.42418	4.19541	4.36116	4.21815	4.11417	4.32142	4.31565	3.98555	4.24354	4.38148	4.47952	4.39975	4.45936	4.30653	4.11467	4.3295	4.45301	4.28295	4.28377	4.34819	4.06424	4.14793	4.0943	3.94359	4.12068	4.02004	4.05564	4.09998	4.08971
LGALS4	3.61891	3.57843	3.96576	3.7309	3.69112	3.80033	3.9946	3.76094	3.60661	3.83626	2.75538	2.96392	3.1497	2.68652	3.02809	2.97971	3.13745	3.01714	3.19298	3.16877	3.58873	3.21745	3.49329	3.34557	3.35054	3.77716	3.96466	3.03682	3.19533	3.84354	3.02162	3.20923	3.18209	3.01475	2.73812	3.17127	3.05506	2.93847	3.04177	3.23226	3.18723	3.40761	3.5705	3.02767	3.48601	3.48358	3.30033	3.4961	3.49057
LGALS7	4.94172	3.68205	3.51896	3.63261	3.72151	3.79214	3.77821	3.35122	3.82226	3.80359	3.98329	3.8764	5.00309	3.60895	4.11878	3.99221	3.91631	3.98853	4.1544	4.25726	3.69845	3.38002	3.87332	3.65991	3.40874	3.43277	3.60856	4.23393	4.16314	3.315	3.74838	3.79564	4.23179	3.90781	3.752	4.09714	4.30529	3.6317	3.90721	3.99803	3.23094	5.03217	3.56452	3.66548	NA	3.40556	3.27819	3.3817	NA
LGALS8	5.28119	5.62045	5.37042	5.28984	5.24849	5.33517	5.52851	5.45396	5.49881	5.25753	5.95113	5.96474	6.09599	6.50864	5.75574	5.76826	6.27205	5.79277	6.35613	6.0754	5.52516	5.44669	5.37494	5.81309	5.11244	5.72632	5.47749	5.61338	5.86512	6.22142	6.46888	6.07748	6.1364	6.54208	5.96423	6.02194	6.13566	6.13799	6.08425	6.15502	5.97433	5.82345	6.74636	6.47124	5.69699	6.2813	6.24756	6.67348	6.98485
LGALS9	7.65741	7.71541	7.77082	7.69531	7.75199	7.68515	7.59828	7.74176	7.65556	7.72901	7.54521	7.39577	7.40954	7.35046	7.46909	7.55934	7.37731	7.4204	7.56716	7.45906	7.37003	7.31568	7.47286	7.40239	7.37024	7.36987	7.37732	7.16508	7.5567	7.52697	7.37953	7.3201	7.2441	7.40529	7.28149	7.21345	7.53066	7.37282	7.4374	7.34569	7.0472	7.19398	7.05135	7.20564	7.05126	7.1436	7.1185	7.04635	6.89948
LGMN	2.64159	3.22242	3.20909	2.97799	3.05987	3.15986	3.03981	3.02285	2.8744	2.68329	2.71997	3.23076	3.20292	2.90265	2.80674	2.8175	3.12241	3.10725	3.23799	3.21307	3.19361	3.4198	3.3267	3.19338	3.28599	3.45042	3.11268	3.31728	3.23646	3.53314	3.46407	3.09329	3.20342	3.08885	2.95554	3.15067	3.25186	3.13226	2.85378	2.96362	2.96569	2.73125	2.92231	2.99539	2.91336	2.77427	2.90593	3.02813	3.21411
LHB	2.72242	2.78923	2.89319	2.72622	2.77888	2.85138	2.78994	2.88887	2.77669	2.87354	2.26769	2.29766	2.18976	2.13616	2.26075	2.15072	2.19238	2.12529	2.04785	2.15934	2.97724	2.55275	2.75555	2.64881	2.59682	2.93429	2.80867	2.75048	2.59053	2.32973	2.12674	2.07752	2.08389	1.93259	1.99903	2.57645	2.50726	2.41965	2.07149	2.1636	2.33685	2.14297	2.19846	2.13432	2.35561	2.08906	2.04012	2.16363	2.16598
LIF	NA	NA	NA	NA	NA	NA	NA	NA	NA	NA	NA	NA	NA	NA	NA	NA	NA	NA	NA	NA	NA	NA	NA	NA	NA	NA	NA	NA	NA	NA	1.97849	NA	NA	NA	NA	NA	NA	NA	NA	NA	NA	NA	NA	NA	NA	NA	NA	NA	NA
LIFR	4.76587	4.63624	4.86882	4.69171	4.53058	4.50095	4.66465	4.67726	4.65513	4.61231	4.66026	4.61162	4.51042	4.41611	4.3389	4.56574	4.48856	4.5797	4.65526	4.80288	4.62298	4.8137	4.77488	4.82576	4.79388	4.65133	4.69311	4.68857	4.77308	4.78984	4.74388	4.81664	4.8054	5.13006	4.70062	4.6336	4.6913	4.7639	4.80828	4.74996	4.32596	4.52615	4.42777	4.40272	4.26078	4.22206	4.23505	4.33819	4.5679
LILRA5	4.8209	5.10337	5.04725	5.11401	5.13216	5.13672	4.99935	4.83314	4.91164	5.27317	4.8089	5.01091	4.75343	4.71586	4.77809	4.87773	4.62623	4.72071	5.09796	5.09077	4.57351	4.65483	4.77788	4.61429	4.55374	4.65675	4.50276	4.86059	4.78759	5.14894	4.75891	4.76288	4.77427	5.04636	4.85101	4.82051	5.01132	5.14946	5.11423	4.8341	4.70573	4.71641	4.55992	4.79535	4.61996	4.69368	4.7172	4.40664	4.57572
LILRB1	2.38769	2.45101	2.48182	2.42406	2.43483	2.32196	2.29854	2.25502	2.37529	2.31771	2.62387	2.48429	2.20054	2.30267	2.45481	2.56871	2.50967	2.56489	2.75277	2.46422	2.46388	2.35702	2.45878	2.3549	2.39616	2.19207	2.39964	2.36935	2.33159	2.37195	2.04775	2.40024	2.25471	2.17977	2.40733	2.37898	2.33073	2.37189	2.36868	2.43526	2.51405	2.29837	2.38231	2.26192	2.3946	2.48127	2.37418	2.41018	2.09555
LILRB2	3.39794	3.58271	3.49963	3.4716	3.41232	3.4702	3.37984	3.2514	3.30731	3.15442	3.60909	3.30874	3.3447	3.3023	3.38666	3.48443	3.57721	3.67995	3.84274	3.51962	3.23596	3.13144	3.2858	3.15213	3.09239	3.0456	3.0858	3.00432	3.09119	3.13798	3.10759	3.14599	3.10368	3.14822	3.28027	3.28361	3.19193	3.16031	3.23062	3.26956	3.27758	3.15261	3.26075	3.20456	3.22412	3.3366	3.24866	3.33246	2.95332
LILRB4	3.45219	3.31641	3.3906	3.35345	3.21763	3.27559	3.27246	3.08909	3.26767	3.51233	3.64563	3.52406	3.50397	3.3638	3.59362	3.45889	3.62128	3.55971	3.81808	3.82979	3.31182	3.207	3.2516	3.15381	3.09023	3.2052	3.06883	2.94617	3.19415	3.48271	2.94765	3.00418	3.05099	3.31101	3.00506	2.94394	2.90229	3.15555	3.07832	2.98348	3.3205	3.37111	3.38594	3.47214	3.24089	3.40078	3.11653	3.17196	3.36965
LILRB5	3.05222	3.05716	3.24752	3.09601	3.15766	2.99548	3.1112	2.97391	3.08481	2.81081	4.34852	4.09807	4.01457	4.03452	4.27103	4.38771	4.3479	4.35495	4.65822	4.1586	3.42015	3.52391	3.58356	3.40185	3.39918	3.25521	3.37503	3.39416	3.36857	3.43831	4.60828	4.70504	4.55393	4.59814	4.79553	4.81256	4.76377	4.75328	4.78818	4.70641	3.03629	2.95823	3.01553	3.0186	2.87792	3.10155	2.95528	3.08498	2.70677
LPL	10.7656	10.0576	10.0791	10.2297	10.2608	10.3308	10.4584	10.1692	10.2236	10.2046	9.38453	9.75109	9.47409	9.3887	9.73189	10.0983	9.7576	9.46492	9.82129	9.44483	10.0646	10.396	10.4299	10.0606	10.2467	9.86104	10.5648	9.99361	10.1535	10.7704	9.95742	9.97708	10.2019	9.85509	9.75335	9.89831	9.95065	9.99562	10.0023	10.1894	10.1152	9.96638	9.86669	10.0519	10.5096	10.0095	10.2308	10.2264	10.1989
LRIG1	4.05907	3.88222	4.02225	4.24645	4.00985	4.01124	3.98263	3.75002	3.91198	4.16913	3.82122	3.81213	3.89032	3.74328	3.86764	4.11992	3.76848	3.73631	4.20955	3.97711	3.51564	3.53262	3.67295	3.5825	3.33667	3.61814	3.60375	3.62193	3.58544	3.83434	3.5118	3.77534	3.6827	3.8224	3.72863	3.77874	3.76909	3.83584	3.94464	3.47542	3.7282	3.87899	3.65453	3.8459	3.95128	3.84215	4.0145	3.71179	3.83163
LRP1	2.40477	2.47664	2.44813	2.40561	2.32144	2.22845	2.42089	2.52549	2.33454	2.37535	2.82071	2.39649	2.85014	2.44475	2.66207	2.60212	2.6889	2.46861	2.79188	2.54681	2.41514	2.28262	2.34358	2.40098	2.23597	2.387	2.52617	2.41603	2.48556	2.21649	2.39418	2.64471	2.45162	2.45418	2.36401	2.45275	2.44665	2.59462	2.26996	2.30874	2.3034	2.14538	2.44366	2.41876	2.4547	2.44424	2.35211	2.46239	2.44002
LRP11	4.54893	4.39134	4.46415	4.53728	4.49877	4.47388	4.16948	4.26979	4.43506	4.57609	3.96773	4.25946	4.06684	3.86762	4.11794	4.31837	4.00748	4.01262	4.37212	4.21425	4.25187	4.32636	4.68209	4.44428	4.25981	4.42862	4.37991	4.74432	4.57741	4.94615	4.41805	4.40842	4.53067	4.7428	4.59021	4.51879	4.5866	4.70313	4.84503	4.4017	4.36053	4.41985	4.40457	4.60887	4.69352	4.3768	4.46871	4.17461	4.60154
LRPAP1	7.32536	7.64397	7.43707	7.38147	7.67426	7.6012	7.546	7.56513	7.56073	7.39704	7.77737	7.72493	7.72154	7.892	7.75211	7.69674	7.98847	7.81708	8.17069	7.72912	7.64702	7.39065	7.42316	7.74959	7.29741	7.86469	7.48715	7.70163	7.8604	8.11129	7.72812	7.72762	7.78447	7.90434	7.75269	7.57206	7.85889	7.88679	7.76242	7.62278	7.32282	7.44822	7.97684	7.83247	7.43039	7.64376	7.58774	7.76824	8.16143
LRRN1	3.87324	4.33555	3.98659	4.12627	4.11737	4.20719	4.21083	3.98547	4.3406	4.31869	5.09259	5.21226	5.18773	4.85793	5.50035	5.47594	5.29864	5.40983	5.51464	5.44492	4.46653	4.41861	4.54357	4.39472	4.34847	4.43409	4.59197	4.2964	4.60348	4.41699	5.39811	5.54389	5.76509	5.46229	5.43159	5.64378	5.6178	5.74962	5.83858	5.56468	4.29929	4.2358	4.59988	4.43795	4.498	4.46114	4.40879	4.52725	4.21181
LSP1	4.78208	4.46564	4.59958	4.50604	4.05678	4.44319	4.48889	4.42498	4.47787	4.2167	4.51261	4.32583	4.57442	4.00574	4.12183	4.03973	4.11078	4.20384	4.44848	4.62376	4.03544	3.99241	4.12518	4.05013	4.01598	4.18753	4.11446	4.21742	4.096	4.09686	4.83618	4.71321	4.47543	4.26727	4.02101	4.70419	4.67819	4.93314	4.07898	4.89668	4.12592	3.94463	4.10382	3.91853	4.15798	3.84815	3.89974	4.1852	3.97887
LTA	6.20122	6.24483	6.25444	6.32466	5.81872	6.12029	6.15928	6.12157	6.1747	6.15896	5.6594	5.63971	5.607	5.56277	5.66513	5.81448	5.61122	5.71364	6.03555	5.87154	5.91723	6.061	6.08921	6.17812	6.12547	6.1803	6.11614	6.01135	6.55846	6.32829	5.7956	5.85513	5.95943	5.77945	5.94885	6.13185	5.82653	5.82547	5.97238	5.63158	5.37694	5.98652	5.46773	5.50479	5.66686	5.5349	5.5642	5.54443	5.64997
LTA4H	NA	NA	NA	NA	NA	NA	NA	NA	NA	NA	NA	NA	NA	NA	NA	NA	NA	NA	NA	NA	NA	NA	NA	NA	NA	NA	NA	NA	NA	NA	NA	NA	NA	NA	NA	NA	NA	NA	NA	NA	NA	NA	NA	NA	NA	NA	NA	NA	NA
LTBP2	NA	NA	NA	NA	NA	NA	1.88667	NA	NA	NA	1.90735	NA	1.94118	NA	NA	NA	NA	2.18177	NA	NA	NA	NA	NA	NA	NA	NA	NA	NA	1.96196	NA	NA	1.92953	NA	NA	NA	NA	NA	NA	NA	NA	NA	NA	1.99563	NA	NA	NA	NA	2.20655	NA
LTBR	3.67523	3.50937	3.56032	3.56295	3.50274	3.68211	3.72642	3.56973	3.6635	3.69036	3.16625	3.40211	3.20599	3.18704	3.38775	3.43336	3.37432	3.14205	3.40059	3.39742	3.28771	3.2065	3.26112	3.21227	3.00849	3.25675	3.40968	3.17667	3.28459	3.20394	3.32504	3.44187	3.552	3.33473	3.09901	3.39598	3.39272	3.27569	3.43086	3.37764	3.18617	3.29691	3.38015	2.9721	3.5183	3.22643	3.14489	3.29563	3.28195
LXN	1.67821	1.69929	NA	1.7666	1.72238	1.6433	1.76396	NA	1.7317	1.6683	1.87743	1.78798	1.8104	2.03351	NA	1.67969	1.79681	1.82615	1.7548	1.83329	1.74429	NA	1.62826	NA	1.69871	1.88979	1.68581	1.77955	1.80041	1.90916	2.11896	1.81578	1.79909	1.75818	1.90993	1.89367	1.85635	1.80182	1.88155	1.82114	1.66753	1.63445	1.77467	1.85707	1.69857	1.6727	1.8534	1.79056	1.87326
LY75	2.7632	2.69602	2.79454	2.73983	2.69466	2.70516	2.87818	2.69668	2.66601	2.74745	2.77041	2.85491	2.82446	2.73422	2.89774	2.82024	2.87458	2.85981	2.9275	2.93748	2.86477	2.79027	2.85136	2.8242	2.87159	2.74537	2.74911	2.73081	2.70909	2.9797	2.90943	2.88264	3.08587	2.9586	2.91426	2.85637	2.82159	3.09967	2.95764	2.81496	2.42129	2.69684	2.67471	2.58549	2.72981	2.66728	2.65143	2.77594	2.8061
LY9	5.62797	5.58125	5.62887	5.70783	5.6801	5.78042	5.52689	5.27395	5.56508	5.43789	5.59993	5.78243	5.60554	5.47779	5.44895	5.56496	5.46187	5.40916	5.92574	5.59563	5.88613	5.74977	6.03356	5.73347	5.74516	5.68415	5.73814	5.72748	5.62944	5.95669	5.98086	5.9306	5.8455	5.91336	5.86354	6.00816	5.96366	6.15784	6.13956	6.00972	5.14013	5.07011	4.97547	5.19708	5.15147	5.12309	5.06521	5.12547	4.98905
LYAR	NA	NA	NA	NA	NA	NA	NA	NA	NA	NA	1.14091	NA	NA	NA	NA	NA	NA	NA	NA	NA	NA	NA	NA	NA	NA	NA	NA	NA	NA	NA	NA	NA	NA	NA	NA	NA	NA	NA	NA	NA	NA	NA	1.16324	NA	NA	NA	NA	NA	NA
LYN	3.05368	3.56859	3.19245	3.38768	2.86752	3.06521	3.62307	3.24518	3.86592	3.24847	4.46055	3.82854	3.9132	3.89511	3.04684	3.68376	4.61205	3.0869	4.73759	4.06357	3.69641	3.68928	2.63473	3.24455	2.96717	2.93435	2.86277	3.20025	3.99852	3.39173	3.68175	3.57405	4.17503	3.36074	2.98408	3.46737	3.63406	3.26075	3.25835	3.71793	3.40082	4.41974	4.05023	3.3221	2.66614	4.28047	4.68623	3.68896	3.80914
LYPD1	NA	NA	NA	NA	NA	NA	NA	NA	NA	NA	NA	2.05662	2.05155	NA	2.05696	NA	NA	2.04327	NA	2.08546	NA	NA	2.17875	NA	NA	2.12171	NA	2.08692	NA	2.11207	NA	NA	NA	NA	NA	NA	NA	NA	NA	NA	NA	NA	NA	2.49483	NA	NA	NA	NA	NA
LYPD3	6.3526	6.32772	6.36979	6.30793	6.41478	6.41918	6.24271	6.21102	6.35984	6.19963	6.1007	6.216	6.14846	6.00946	6.02892	6.08646	6.00808	5.8925	6.23534	6.07958	5.80653	5.72512	5.9811	5.64238	5.68764	5.59507	5.78791	5.70032	5.50399	5.77532	5.96371	5.89335	5.68909	5.88981	5.72889	5.91549	5.90026	5.95489	5.99984	5.90375	5.67065	5.51393	5.50145	5.76377	5.69961	5.63925	5.55042	5.70566	5.55223
LYVE1	5.52836	5.53073	5.53098	5.58731	5.45879	5.31895	5.26325	5.17754	5.46516	5.28138	5.27616	5.14191	4.95433	4.91729	5.13642	5.28129	5.33522	5.2995	5.59182	5.22077	5.69935	5.54318	5.67915	5.46195	5.48191	5.33714	5.44344	5.46871	5.56874	5.60679	5.49655	5.70443	5.69768	5.67358	5.89564	5.86597	5.8063	5.77302	5.83867	5.8106	5.70684	5.61487	5.6082	5.61198	5.73359	5.75822	5.57499	5.63857	5.18355
MAD1L1	2.02776	2.06098	2.02304	1.89832	1.82717	1.88749	1.94069	1.8737	1.94122	1.85949	2.17836	1.98925	1.98663	2.03147	1.83734	1.92748	2.06485	1.93708	2.16008	1.96993	2.15449	2.01468	2.03615	1.95118	1.86243	8.54719	2.00195	1.98663	2.05582	2.09559	2.01257	1.91842	1.87468	2.0521	1.85388	1.78818	1.92444	1.97387	1.96632	1.93923	1.8253	1.7085	1.94598	1.76664	1.50579	1.75869	1.8423	1.73916	1.91881
MAEA	1.59913	1.8048	1.54927	1.50376	1.56081	1.36603	1.36648	1.64805	1.36182	1.40626	1.75493	1.64916	2.26685	1.93214	1.47004	1.61098	1.75758	1.50498	2.09616	1.84956	1.77577	1.49124	1.37161	1.53749	1.54127	1.55724	1.63775	1.57386	1.62152	1.71453	2.18206	1.59908	1.69955	1.62251	1.43611	1.75707	1.87951	1.80801	1.56983	1.79987	1.73872	1.58203	1.85894	1.74278	1.80223	1.73218	1.62686	1.79006	1.88932
MAGED1	1.67455	NA	NA	NA	NA	NA	NA	NA	NA	NA	1.70593	NA	1.82269	1.73795	1.90431	1.75219	1.9982	NA	1.82338	NA	1.9045	NA	NA	1.74429	1.86742	NA	NA	1.72552	NA	1.84459	1.73027	NA	1.67866	NA	NA	NA	1.67428	1.74037	NA	NA	NA	1.68706	1.76986	1.69265	1.74075	1.89227	1.72857	NA	1.86148
MANF	6.70876	7.93721	7.37153	7.32121	6.25855	7.15386	7.50499	7.62198	7.6652	6.85007	8.03477	8.11288	8.25693	8.47261	7.18834	7.70439	8.37558	7.5096	8.52201	8.22167	8.03257	8.00456	7.63753	8.37965	6.84999	8.4055	8.08076	8.33965	8.4807	8.54007	8.34078	7.95417	8.05042	8.42755	7.03929	7.8065	8.08711	8.11028	8.01899	7.9182	8.17441	8.02858	8.56578	8.55058	7.76882	8.39981	8.27827	8.49546	8.5812
MANSC1	7.14861	7.16775	7.32102	7.22195	7.2731	7.23164	7.18202	7.89665	7.38672	7.14004	6.63034	6.48653	6.645	6.6358	6.38553	6.29626	6.35397	6.46769	6.52222	6.46272	6.61716	6.69759	6.67005	6.68733	6.63291	6.51131	6.66875	6.52004	6.63738	6.63465	6.7148	6.71278	6.47373	6.70167	6.51234	6.38732	6.61172	6.72476	6.45512	6.70042	6.59764	6.52545	6.53052	6.6761	6.78892	6.45028	6.3954	6.55772	6.66047
MAP2K6	2.91184	3.49607	3.21886	3.2463	2.47324	3.0294	3.2933	3.4583	3.39425	3.04956	3.93554	3.953	4.13359	4.20398	3.68194	3.89012	4.25034	3.69973	4.59418	4.14629	3.56529	3.42983	3.04389	3.44783	2.6599	3.16195	3.31683	3.42621	3.58431	4.13434	3.99244	3.74527	3.9541	3.71299	2.892	3.54655	3.78568	3.75486	3.78434	3.91053	3.79892	3.46381	4.41435	3.99293	2.84655	3.97436	3.90896	3.88945	4.13183
MAP4K5	4.4005	6.55159	5.05585	5.53313	3.86219	4.69198	4.77168	5.46558	5.26067	5.07704	6.17574	5.67647	7.20315	5.59466	4.61377	5.09797	6.58578	4.87268	7.25887	6.41614	5.43593	5.08068	4.12477	4.80224	3.50743	4.92351	4.82765	5.02739	4.59402	5.27158	6.20497	5.43718	5.75727	5.53316	4.37626	6.13129	5.09856	5.32238	5.53401	6.01952	5.83344	5.45408	7.10965	5.87411	4.38554	7.44158	6.25097	6.07755	6.76986
MAPT	NA	NA	NA	NA	NA	NA	NA	NA	NA	NA	NA	NA	NA	NA	NA	NA	NA	NA	NA	NA	NA	NA	NA	NA	NA	NA	NA	NA	NA	NA	NA	NA	NA	NA	NA	NA	NA	NA	NA	NA	NA	NA	NA	NA	NA	NA	NA	NA	NA
MARCO	6.63056	6.73297	6.74061	6.69003	6.66248	6.65753	6.60986	6.71401	6.64505	6.60344	6.80621	6.76078	6.74484	6.6877	6.86223	6.91774	6.68557	6.85627	6.96385	6.85963	6.54359	6.56093	6.58052	6.51171	6.53293	6.49056	6.62155	6.47304	6.73309	6.7941	6.75307	6.74851	6.70213	6.79641	6.69812	6.71026	6.89281	6.87424	6.89455	6.70705	6.39578	6.48884	6.40046	6.46513	6.55897	6.52841	6.52872	6.48288	6.36863
MASP1	2.01824	2.03664	2.32268	2.19462	2.01931	2.12102	2.30696	2.04635	2.17473	2.08835	2.55233	2.56893	2.59096	2.47853	2.6021	2.75758	2.58806	2.65725	2.67331	2.66873	2.10125	1.9863	2.00587	2.09153	2.07224	2.08134	2.09349	1.88717	1.82485	1.97387	1.98899	1.88889	2.15552	2.06409	1.93112	1.92029	1.87602	2.06471	1.88866	1.97339	1.87389	1.97181	1.98714	1.86877	1.79506	1.80533	1.83443	1.91842	1.79938
MATN2	5.2166	4.8603	5.08057	4.83966	4.60346	4.75904	4.8564	4.87026	4.87397	4.62145	4.63097	4.52073	4.88537	4.25348	4.71904	4.66018	4.97221	4.74238	5.08584	4.98434	5.13483	5.09651	5.10635	5.02666	4.76243	4.89477	4.92891	4.85692	4.84394	4.9594	4.71845	4.80045	4.911	4.50156	4.5518	4.80801	4.8624	4.42198	4.54929	4.85567	4.40449	4.51439	4.55209	4.25734	4.61016	4.29132	4.43117	4.58442	4.33593
MATN3	9.07441	8.96057	9.02061	9.05131	9.33373	9.24255	9.17157	9.15349	9.21598	9.09216	7.86999	8.13685	8.00443	8.00831	8.11312	8.02216	8.14343	7.8909	8.33713	7.90761	8.75987	8.52089	8.67394	8.64236	8.62157	8.7536	8.69254	8.92782	8.7882	8.97089	8.5693	8.61961	8.62007	8.77351	8.67357	8.58329	8.58533	8.84898	8.76507	8.79835	8.42314	8.41718	8.58079	8.54932	8.45819	8.37236	8.37304	8.40568	8.51528
MAX	1.68823	2.23272	1.83871	1.70549	NA	NA	1.63297	1.99248	1.81644	1.66047	2.27757	1.95628	2.76135	2.23392	1.65425	1.76197	2.5569	1.65773	2.95243	2.31083	1.97874	1.7004	NA	1.68145	NA	NA	1.71458	1.7866	1.80393	1.92551	2.13731	1.75881	1.88022	1.65099	NA	1.91353	1.78513	1.88982	1.78396	1.96614	1.88037	1.72565	2.4666	1.91911	NA	2.56516	2.0663	1.82957	2.23634
MB	5.86105	6.12334	6.2711	5.98094	6.17106	6.23423	6.47723	6.17994	6.28993	6.11444	6.48992	6.56247	6.3612	6.58294	6.35028	6.70586	6.62776	6.67484	7.01372	6.74303	6.24036	5.9822	6.2584	6.13107	6.18171	6.81756	6.64406	5.86957	6.18468	6.38323	6.93729	6.96699	7.18207	7.42572	6.39498	6.54415	6.87951	6.14068	6.75572	8.42733	5.44667	5.8383	5.45257	5.98461	5.30408	5.49269	5.40105	5.11068	5.07982
MBL2	9.28348	9.70869	9.84856	9.44018	9.36861	9.20823	9.53427	9.31911	9.48594	9.65341	9.71071	9.90616	9.25144	9.67794	9.69306	10.0099	9.72368	10.0551	10.0335	9.60597	9.16991	9.09189	9.33973	9.11467	9.16599	8.98052	9.00014	9.05448	9.15626	9.00966	8.25029	8.3217	8.09834	8.32768	8.29001	8.24969	8.57268	8.63744	8.69202	8.11731	8.86216	8.75624	9.21682	9.17749	9.07381	9.24854	8.95572	9.1791	8.71517
MCFD2	3.14421	2.85346	3.03309	2.92589	2.7752	3.01074	2.97851	2.85575	2.78846	2.6415	2.84744	2.48058	2.8112	2.40016	2.57891	2.55134	2.81145	2.30929	3.07459	2.82672	2.83386	2.68511	2.63902	2.66753	2.59584	2.75638	2.6808	3.28434	3.02993	3.30488	2.71253	2.57097	2.58825	2.93586	2.51697	2.6996	2.69755	2.91374	2.87074	2.77281	2.88554	2.97964	3.15137	2.84525	2.61256	2.97047	3.05511	2.76039	3.10633
MCL1	9.23661	9.5915	9.4797	9.56145	9.58205	9.55319	9.47913	9.43235	9.57531	9.64144	9.443	9.33324	9.19463	9.07774	9.38153	9.63748	9.34787	9.37685	9.56429	9.35498	9.42818	9.39966	9.56719	9.38245	9.43869	9.16641	9.48689	9.29184	9.55262	9.69601	9.32099	9.43206	9.46952	9.48607	9.38088	9.37861	9.55087	9.61057	9.56147	9.49863	8.60601	8.84804	8.71286	8.7221	8.85865	8.83025	8.86328	8.86941	8.77881
MDGA1	3.78722	3.94259	3.84912	3.67676	4.11557	4.02937	4.05983	3.98024	3.9217	3.65636	2.99199	3.0767	2.96468	2.98878	3.19909	2.96368	3.1638	3.04712	3.2706	2.87835	4.41512	4.13245	4.34688	4.2508	4.20158	4.35807	4.20987	4.23775	4.23782	4.38044	4.88774	5.01286	5.00766	5.12411	5.09725	4.86727	5.086	5.22973	5.0721	4.93129	4.48883	4.68015	4.7151	4.68757	4.4512	4.3734	4.39168	4.36436	4.50273
MDK	3.20835	3.40384	3.39819	3.52416	3.57767	3.52691	3.207	3.16496	3.31542	3.21661	3.22996	3.30144	3.28234	3.10722	3.23934	3.1927	3.08398	2.7973	3.40252	3.38119	3.49757	3.53899	3.33155	3.29534	3.32838	3.29129	3.28752	3.22053	3.28459	3.58705	3.25923	3.37263	3.18677	3.165	3.12135	3.28746	3.44712	3.36659	3.26914	3.31858	3.21327	3.24928	3.26266	3.3411	3.1929	3.71179	3.51422	3.37337	3.09638
MEGF9	3.51972	3.77369	3.80493	3.68959	3.45382	3.73257	3.85643	3.42571	3.55812	3.70576	3.86471	4.11636	3.71366	3.59485	3.96141	3.88389	3.97162	4.1925	4.17693	3.94629	3.39054	3.39508	3.42757	3.13407	3.19005	3.21398	3.26415	3.25491	3.29048	3.30854	3.41107	3.45774	3.41758	3.61512	3.69638	3.52845	3.64995	3.6853	3.7268	3.24557	4.25727	4.12407	4.38515	4.25096	4.38323	4.60705	4.46933	4.61952	4.09608
MEP1B	2.63689	2.75253	2.7496	3.05043	2.83151	2.81744	2.55466	2.78404	2.96654	2.72063	3.96486	4.17105	4.133	3.88723	4.26	4.06484	3.65635	3.90778	4.47816	4.36246	NA	NA	NA	NA	NA	NA	NA	1.71576	1.71703	1.72238	1.85925	2.09555	1.87397	2.13822	2.03889	1.69484	1.96051	2.1127	1.98455	1.82098	3.30476	3.43492	3.21321	3.23813	3.22828	3.18582	3.31332	2.89501	3.27769
MEPE	4.36851	4.44109	4.50811	4.71504	4.51286	4.65308	4.55008	4.42229	4.62209	4.5277	4.68456	4.91821	4.83266	4.46655	4.79914	4.88741	4.93309	4.56829	5.18185	5.04285	5.34704	5.22248	5.4057	5.19578	5.14354	5.44519	5.46711	5.37733	5.30853	5.24493	4.7972	4.9835	5.09604	4.71817	4.578	4.96427	4.89853	4.79178	4.77755	4.87065	4.68881	4.72384	4.71639	4.571	4.82893	4.75979	4.69177	4.76649	4.78571
MERTK	5.97256	6.39146	6.38119	6.5347	6.4721	6.54707	6.35028	6.16942	6.5036	6.50369	6.07524	6.1942	5.89302	5.81947	6.15828	6.35481	6.03125	6.2353	6.29182	6.12995	5.40434	5.36637	5.32741	5.17692	5.23811	4.96062	5.12934	5.17713	5.34923	5.56864	5.8115	5.98024	5.87861	6.0564	5.78537	5.78699	6.14291	6.20362	5.95639	5.87084	5.90949	6.08976	5.99928	5.91967	6.12218	6.23481	6.22202	6.13889	5.98326
MESD	1.54394	2.85653	2.65308	1.69001	1.28901	2.23113	1.75992	3.27737	1.89709	1.6575	2.32904	2.76918	3.63235	3.1058	1.68702	2.09559	2.76031	2.00184	3.12034	3.00135	2.49523	2.84431	2.50223	2.59872	1.57763	2.30176	2.14075	2.5828	2.62856	4.22357	3.00639	2.3076	2.47882	2.36438	1.33771	1.94711	2.97225	2.56208	2.66623	1.82717	4.19057	2.48401	3.74954	2.60265	1.73743	3.61413	3.43863	2.7619	6.31157
MET	2.32806	2.54895	2.44039	2.37576	2.21001	2.345	2.40488	2.34494	2.49434	2.26003	2.36684	2.25725	2.3623	2.11173	2.34837	2.3465	2.33056	2.56047	2.61221	2.42686	2.37457	2.35645	2.44716	2.37437	2.4249	2.30731	2.28727	2.17236	2.22494	2.32835	2.34687	2.3564	2.32639	2.31881	2.54947	2.5673	2.53137	2.56562	2.54577	2.51412	2.57572	2.32573	2.35143	2.18536	2.43795	2.47459	2.38087	2.44517	2.07193
METAP1	NA	1.41327	NA	NA	NA	NA	NA	NA	1.39479	NA	NA	NA	1.49124	NA	1.40969	NA	NA	NA	1.4588	NA	NA	NA	NA	NA	NA	NA	NA	NA	NA	1.38687	NA	1.39895	NA	NA	NA	NA	NA	NA	NA	NA	NA	1.44922	1.58371	NA	1.4982	NA	NA	NA	NA
METAP1D	2.38272	3.53845	3.25956	2.80682	2.04418	2.88671	2.47054	3.63854	3.14133	2.60158	4.02166	4.21569	4.93359	5.65328	3.72009	3.9182	4.79582	3.44055	5.11466	4.17389	3.87433	4.06275	3.08342	4.06851	2.85969	3.52067	3.67032	3.75035	3.77313	5.22974	4.42436	4.09029	3.92118	3.61066	2.49357	3.23905	4.06899	3.3512	3.59174	3.87513	4.30023	3.79074	4.53736	4.30636	3.11056	4.65462	4.55346	3.94612	4.75045
METAP2	4.84731	5.18249	4.60363	5.45439	4.85184	4.69264	5.00313	4.46815	5.06237	4.88382	5.65461	5.17156	4.95518	5.0919	4.39643	5.07894	5.69563	4.61829	6.00422	5.32339	5.54665	5.2048	4.84674	5.33249	4.86126	5.28507	4.96588	5.06443	5.47204	5.48954	5.25334	5.30396	5.27451	5.18866	4.59301	5.13619	5.21634	4.99408	5.72009	5.52374	4.98357	5.32638	5.11757	4.97726	4.19	5.41409	5.65126	4.9581	5.06789
METRNL	4.69927	4.47817	4.64981	4.67338	4.65704	4.5932	4.38745	4.5179	4.49634	4.62089	4.41436	4.24452	4.21612	4.04628	4.3468	4.18941	3.98819	3.96362	4.6118	4.38557	4.33574	4.35407	4.54088	4.42708	4.29259	4.46133	4.28929	4.40826	4.32148	4.54039	4.33023	4.40142	4.46262	4.58144	4.50171	4.52927	4.66885	4.62242	4.52315	4.3543	3.99392	4.12138	3.91553	4.13367	4.10453	4.13668	4.13063	3.85605	3.88629
MFAP5	2.01282	1.86315	1.99088	1.98087	2.11567	1.80579	1.90989	1.7344	2.03185	1.81324	1.78672	1.73972	1.65324	1.53297	1.74769	1.57173	1.59717	1.81402	2.07738	1.61509	1.82391	1.83568	1.83689	1.86164	1.79938	1.67315	1.8635	1.79111	1.87208	1.79755	1.7169	1.77901	1.72089	1.65283	1.89391	1.73609	1.66762	1.77909	1.79277	1.80504	1.85667	1.63645	1.68782	1.80806	1.84611	1.72792	1.8157	1.62499	1.41489
MFGE8	4.57894	4.63985	4.8557	4.52606	4.23061	4.51696	4.20003	4.91516	4.43057	4.37177	4.04238	3.93214	4.23757	3.84139	3.79821	4.17686	4.00282	3.97868	4.20987	4.03213	4.22749	4.34766	4.56879	4.46252	3.91671	4.21973	3.86919	4.34894	4.02485	4.56629	4.26585	4.16857	4.37317	3.89864	4.02041	4.38638	4.40698	4.01544	3.96639	4.04083	4.62716	4.9286	4.9856	4.59725	4.55183	4.79407	4.69023	4.3412	5.4646
MGMT	2.97455	3.67612	3.15557	2.84569	2.24053	3.04224	3.0915	3.58491	3.32395	2.89918	3.95412	4.04805	4.1315	4.12053	3.21765	3.5429	4.14428	3.43852	4.80828	4.10982	3.40538	3.3116	2.72568	3.464	2.40863	3.16707	3.12577	3.38164	3.3274	4.44785	4.77104	4.23965	4.63901	4.50984	3.13865	3.87929	4.42931	4.44306	4.41608	4.19613	3.80961	3.61592	4.32218	4.05173	2.52722	4.59708	3.9776	4.07353	4.8581
MIA	10.8617	10.836	10.8673	10.9492	10.8951	10.8566	10.8032	10.7619	10.8128	10.8547	10.2487	10.3834	10.2964	10.1491	10.2322	10.278	10.24	10.1092	10.4141	10.3688	10.5244	10.385	10.5751	10.4179	10.391	10.4072	10.3505	10.3967	10.4023	10.5243	10.2198	10.3412	10.2119	10.3213	10.1954	10.4529	10.3872	10.3939	10.4526	10.3733	10.3145	10.3152	10.2565	10.5122	10.4022	10.4669	10.3401	10.3909	10.2262
MICA	4.77269	4.70149	4.65692	4.7969	4.82618	4.69693	4.64309	4.63324	4.75437	4.57594	4.21754	4.29941	4.1668	4.03136	4.04466	4.08812	4.07562	4.00466	4.45673	4.16993	4.68927	4.58977	4.78225	4.53929	4.5785	4.57559	4.63478	4.68169	4.60783	4.76048	4.22042	4.10874	4.11767	4.29393	4.21538	4.24556	4.29754	4.3241	4.41236	4.3414	3.1701	2.98683	3.05061	3.22276	3.13675	3.06311	3.01098	3.21663	3.0268
MIF	6.17031	6.58881	6.52866	6.25482	6.22528	6.445	6.27706	6.77276	6.38505	6.34667	5.97279	6.00347	6.17604	6.15088	5.60816	5.88054	6.14606	5.98579	6.28856	6.03061	6.03845	5.90567	6.11431	6.01772	5.77963	5.82861	5.97426	6.02936	6.19713	6.76385	6.45036	6.17501	6.29172	5.98867	5.7615	6.05494	6.40583	6.35983	6.36964	6.06165	6.81224	6.00225	6.47581	6.13868	6.02316	6.27282	6.38103	6.34023	8.05231
MILR1	4.59145	4.32659	4.59037	4.53545	4.29423	4.39474	4.57214	4.23142	4.43051	4.4588	3.18979	3.27782	3.17212	3.06526	3.25001	3.24894	3.23462	3.23218	3.49374	3.37569	3.99798	3.98545	3.95174	3.8793	3.84223	3.78136	3.96109	3.8325	3.87515	4.09257	3.82505	3.73577	3.91942	3.97469	3.7712	3.66971	3.6844	3.93285	3.79949	3.74622	3.32357	3.43635	3.32004	3.24603	3.3826	3.36543	3.22234	3.27624	3.51996
MLN	2.545	2.92718	2.94158	2.5981	2.75176	2.93486	2.7612	3.18793	2.72509	2.82548	2.67791	2.48275	2.63245	3.04478	2.92543	2.61885	2.54876	2.37382	2.80186	3.34282	2.56811	3.24778	3.41223	2.46425	2.68941	2.56645	2.36171	2.53588	2.05707	2.34352	4.18412	3.25748	3.87075	3.54379	3.40073	3.01457	3.91236	3.67668	3.43305	3.62884	3.1112	3.05823	3.10189	3.12811	2.61297	2.53055	2.60464	3.221	2.87543
MME	2.28546	2.19661	2.24531	2.04586	2.28354	2.26114	2.31965	2.34281	2.24135	2.16446	3.11086	2.85589	2.92452	3.01806	3.13157	3.21642	3.26224	3.23652	3.38499	2.99926	3.9284	3.65865	3.74311	3.63884	3.76047	3.91644	3.72006	3.69224	3.58464	3.7812	2.44856	2.46699	2.44845	2.48535	2.41267	2.32337	2.327	2.53951	2.48163	2.47599	3.25462	3.56015	3.12702	2.83414	2.90793	2.77045	2.66086	2.70715	2.40335
MMP1	10.543	8.67565	9.25948	8.84066	8.79397	8.50486	9.07097	8.74167	8.95155	8.81934	9.97238	9.32543	9.64896	9.94207	9.63389	9.44791	9.92133	9.08234	10.1619	9.58882	9.66703	9.81987	9.80872	10.5375	10.0425	11.0231	9.86264	9.80564	9.66386	10.2184	9.53306	10.198	9.51292	9.60725	9.73204	9.84069	9.60755	9.30923	10.1794	10.1343	8.89099	8.92371	8.9445	8.97173	8.40304	8.98081	8.8738	9.19731	8.88877
MMP10	10.4376	9.63964	9.73617	9.50556	9.30315	9.38584	9.72306	9.60063	9.33782	9.57891	9.24622	9.08956	9.03756	8.87496	9.12846	9.10521	9.32025	9.25472	9.15949	9.14798	9.23906	9.18451	9.48193	9.4842	9.34301	9.08108	9.25471	8.88652	9.23766	9.30945	9.40855	9.32815	9.31807	9.46626	9.15628	9.0598	9.08104	9.08166	9.32728	9.21499	8.73818	9.14275	8.67021	9.06977	8.79719	8.87721	8.56679	8.66842	8.92437
MMP12	6.97969	7.01982	6.78072	6.90048	6.8406	6.93856	7.01887	7.0375	6.74343	6.96727	6.62471	6.53355	6.45557	6.41786	6.5894	6.64506	6.42716	6.65292	6.77967	6.6269	7.16218	7.51686	7.27183	7.16032	7.2543	6.98746	7.04425	6.62135	6.90616	7.27688	6.17012	6.34338	6.28182	6.25366	6.29287	6.22074	6.43174	6.40238	6.31274	6.16636	6.17494	6.14342	6.14667	6.25476	6.41331	6.54663	6.4982	6.35404	6.18214
MMP2	3.67915	3.27302	3.40554	3.40011	3.23502	3.44926	3.56589	3.35243	3.50701	3.51833	3.09684	3.32958	3.30198	3.01765	3.22463	3.4506	3.32764	3.10338	3.37372	3.30466	3.56153	3.44661	3.64271	3.49654	3.43912	3.6441	3.90746	3.73201	3.72987	3.59929	3.10209	3.25804	3.37625	2.97085	3.0597	3.23634	3.21731	3.20017	3.2187	3.23603	2.59772	2.79604	2.80085	2.62985	3.02922	2.69579	2.82572	2.85872	2.88239
MMP3	6.1496	5.50664	5.60894	5.9561	5.53824	5.73074	5.69769	5.54963	5.69426	5.73353	5.23458	5.78433	5.72606	5.08042	5.33306	5.88056	5.48084	5.15992	5.78385	5.41492	5.69959	5.62074	5.54086	5.37433	5.41323	5.56704	5.64834	5.25143	5.33845	5.42928	6.28766	6.30272	6.53781	6.2311	5.88837	6.4488	6.20302	6.27647	6.36997	6.51263	5.22787	5.35509	5.14312	5.11623	5.31247	5.15947	5.13033	5.26822	5.41667
MMP7	9.91195	9.92078	9.62873	10.0509	10.0401	10.1296	10.1384	10.0371	9.9365	9.98634	9.48942	9.52222	9.24942	9.20353	9.56508	9.76841	9.61559	9.58169	9.70538	9.56235	9.74148	9.7689	9.77393	9.60138	9.6909	9.47253	9.72408	9.24966	9.56308	9.81621	9.68074	9.88923	10.0261	9.94196	9.74242	9.89498	10.071	9.93723	9.75351	9.97373	8.74243	9.00704	8.89531	8.99882	9.21	9.34004	9.27326	9.33263	9.08172
MMP9	3.85232	3.62006	3.67286	4.53435	3.55925	3.58644	3.59264	3.33299	3.44061	3.71775	4.20079	4.18544	3.847	3.70349	3.8295	3.92735	4.3162	4.07178	3.96531	4.76253	3.49321	3.47818	3.56079	3.66888	3.44294	3.79153	3.69897	3.81124	3.48563	3.73188	3.72949	3.85003	3.39579	3.40947	3.14271	3.41572	3.57421	3.59699	3.44426	3.4475	4.43867	3.77192	3.97066	3.56323	4.2841	3.94715	3.44525	3.53696	4.044
MOG	3.91979	4.35034	4.2732	4.46873	4.4583	4.46284	4.39641	3.8299	4.34324	4.49752	3.50392	3.74061	3.78343	3.19598	3.71156	3.77412	3.50528	3.6488	3.82472	3.94624	4.39384	4.15414	4.27484	4.05094	4.09878	4.05433	4.25216	3.73073	4.06193	3.9524	3.38182	3.11086	3.48547	3.46939	3.26749	3.18155	3.35013	3.2244	3.50736	3.25484	3.73463	3.692	3.72998	3.5714	3.40832	3.77513	3.82515	3.68495	3.54402
MPO	1.90416	2.08559	2.0676	2.07745	1.97955	2.12393	2.0165	2.07505	1.97376	1.98659	2.5294	2.62131	2.55944	2.47228	2.57594	2.58352	2.50997	2.54355	2.59414	2.68071	2.6358	2.56189	2.65411	2.45449	2.58205	2.68758	2.68612	2.71717	2.66596	2.75247	2.57451	2.54169	2.50312	2.46488	2.39854	2.64549	2.59574	2.59896	2.42905	2.51144	1.97937	1.97034	2.04369	1.9313	2.0707	1.97889	1.95754	1.98681	1.96953
MRC2	2.31956	2.28505	2.21518	2.31898	2.29699	2.32685	2.39037	2.16659	2.3804	2.35643	2.29769	2.24705	2.32953	1.90246	2.32901	2.42344	2.25193	2.25017	2.38827	2.32187	2.49416	2.33228	2.55582	2.37251	2.3894	2.51523	2.51101	2.42841	2.56626	2.49385	2.41373	2.43379	2.56852	2.39849	2.37526	2.56257	2.38794	2.5168	2.57459	2.45112	1.88815	1.87232	2.22953	2.06036	2.2032	2.07776	2.10849	2.08957	2.06423
MSLN	3.047	2.74926	2.65567	2.68192	2.69321	2.65366	2.612	2.48383	2.66227	2.46537	2.24306	2.1762	2.26834	2.07649	2.05391	2.18117	2.18368	2.03889	2.57337	2.12151	2.50325	2.43784	2.67978	2.4881	2.50434	2.47923	2.48091	2.54777	2.51132	2.67197	2.49485	2.30495	2.38491	2.46809	2.36211	2.48517	4.19234	2.24638	2.39248	2.44869	2.17702	2.1504	2.09906	2.1761	2.20786	2.04509	2.17117	2.18453	2.12055
MSMB	NA	NA	NA	NA	NA	NA	NA	NA	NA	NA	1.16749	1.38824	1.5202	1.18618	1.32423	1.39193	1.36295	1.32987	1.53759	1.53839	1.90827	1.7801	1.96421	1.95572	1.77117	1.85902	1.87739	1.82595	1.93059	1.94647	1.41305	1.42029	1.39397	1.35772	1.20664	1.34346	1.42937	1.20789	1.35021	1.39226	0.932817	1.02588	1.1034	1.03534	1.07888	0.9855	1.01078	0.995086	1.06778
MSR1	6.13955	6.16611	6.17697	5.9521	6.22583	6.16394	6.13327	6.15184	6.16731	5.99583	5.701	5.85961	5.75283	5.82489	5.82008	5.69742	5.91811	5.8049	6.02822	5.75518	5.7993	5.71245	5.78353	5.69291	5.72477	5.87755	5.71787	5.83573	5.98782	6.02721	5.76075	5.79749	5.74147	5.80649	5.77318	5.6328	5.82398	5.89732	5.86886	5.72552	5.6934	5.81797	5.97225	5.96659	5.8132	5.69229	5.64123	5.64996	5.7418
MSTN	4.30853	3.89394	3.71105	3.60604	4.14898	3.89645	4.11335	3.94211	3.95827	3.76131	4.21739	4.3062	4.23889	4.44202	4.2194	4.45537	4.31206	4.16801	4.52029	4.33577	4.2072	4.16405	4.31981	4.18347	4.30503	4.23505	4.28437	4.22719	4.42302	4.38328	3.90356	3.95891	4.05822	4.25812	3.97353	3.96769	3.71877	3.90438	4.16945	4.14758	3.14274	3.23976	3.43277	3.72097	3.676	3.13006	3.21819	3.32813	3.51872
MUC16	3.72233	3.7175	3.77731	3.83388	3.87202	3.84996	3.71269	3.23541	3.78401	3.52661	2.9328	3.00838	2.8863	2.74138	2.97695	2.8357	2.80556	2.8334	3.14768	2.9982	2.26673	2.10668	2.2814	2.06247	2.041	2.07748	2.1278	2.15908	2.25133	2.17031	1.95312	2.14052	1.88717	1.90997	1.90215	2.17278	1.99284	2.07317	2.26084	2.29449	3.06295	3.05207	2.95151	3.05612	3.06681	2.93406	2.98767	3.05535	2.88202
MVK	2.83386	3.26924	3.00432	2.67834	2.41954	2.78693	2.64918	3.03284	2.85455	2.79363	3.95497	3.42992	3.9355	3.49697	3.32066	3.42063	4.23735	4.10087	4.50195	3.70014	3.20947	3.15325	2.78455	3.00436	2.7539	3.43848	3.04422	3.28774	3.27721	3.26203	3.38549	2.96857	2.98426	2.829	2.56937	3.1772	3.03019	3.11113	2.97253	3.11065	3.0566	2.93616	3.70408	2.87657	2.8491	3.53037	3.20215	3.12004	3.35113
MYO9B	1.91602	2.15257	1.89375	1.94054	1.33771	1.62452	1.98404	2.13264	2.27271	1.71796	2.53094	2.29834	2.85917	3.10375	1.8433	2.10178	2.56179	1.78434	2.94428	2.53732	2.1845	2.14441	2.05061	2.0707	1.66844	1.66934	1.93614	2.17143	2.29508	2.46608	2.62574	2.34489	2.18282	2.26457	1.54355	2.16279	2.21677	2.14235	2.14802	2.52567	2.50526	2.21403	2.88745	2.49754	1.70916	2.38579	2.55299	2.31258	2.86932
MYOC	4.93182	4.68058	4.95198	4.64567	4.23968	4.78627	4.80743	4.82592	4.58172	4.44747	3.7698	4.49254	4.46939	3.81836	4.17773	4.06526	4.26656	3.70124	4.14746	3.96268	4.16582	4.26656	4.37672	4.25301	4.06289	4.2749	4.33414	4.38615	4.1732	4.30293	5.01289	4.87491	4.99958	4.44778	4.03629	4.81518	4.55308	4.49346	4.65779	4.79589	3.51315	3.64141	3.66979	3.82773	4.13605	3.67299	3.736	4.01401	3.99763
NAA10	2.12449	3.11814	2.38943	2.41265	1.85396	2.29728	2.53463	2.90032	2.74114	2.74319	2.90618	3.22994	3.07063	3.92284	2.46704	2.70582	2.99195	2.35738	3.36313	3.0895	2.65446	2.79886	1.96809	2.65837	2.15023	12.6195	2.23069	2.90929	2.74491	3.42149	3.03145	2.9019	2.74056	2.47783	1.90339	2.37593	2.68273	2.78448	2.44856	2.7517	3.02991	2.24215	3.19308	2.56081	1.90585	2.7664	2.9885	2.93501	3.45177
NAAA	3.14675	3.17023	3.03178	2.74116	3.34846	3.11445	3.2243	3.13506	2.88023	2.91374	3.40594	3.31332	3.18298	3.4044	3.68297	3.24982	3.39828	3.31436	4.01709	3.11103	3.42883	3.82127	3.18399	2.78685	3.21543	3.40666	3.2244	3.33784	3.54592	3.40368	3.76119	3.56857	3.4266	3.62665	3.41397	3.59041	3.62685	3.79966	3.5689	3.19535	3.86654	3.41824	4.14066	3.88145	3.8757	3.81877	3.81429	3.83988	3.8597
NADK	3.27836	3.2801	3.29048	3.18756	2.96186	3.23446	3.0826	3.07301	2.99017	3.28406	3.3429	3.18304	2.99471	2.78994	2.91043	3.17166	2.95217	3.09522	3.36901	3.52587	2.67843	2.81428	2.68305	2.54028	2.46415	2.79165	2.54379	3.15155	2.7793	3.1445	3.45946	3.18686	3.29747	3.43327	3.02455	3.48967	3.45824	3.83951	3.3278	3.44443	2.58304	2.55658	2.53339	2.49713	2.45754	2.34613	2.49759	2.42161	2.45001
NAMPT	1.64644	1.46728	1.4784	1.36087	1.33663	1.37022	1.34352	1.65099	1.64824	1.43526	1.81385	1.69399	1.75536	1.80637	1.3376	1.55856	1.56326	1.61131	1.69635	1.71207	1.46174	1.48011	1.42643	1.54863	1.56228	1.50609	1.40942	1.67744	1.71105	1.50116	1.72089	1.6792	1.56423	1.5853	NA	1.41191	1.42487	1.6044	1.58309	1.58914	1.51551	1.35761	1.59898	1.37301	1.45344	1.30638	1.51334	1.37723	1.54221
NBL1	4.75243	4.70941	4.818	4.77409	4.70306	4.79812	4.75899	4.76421	4.67623	4.73816	4.61368	4.60218	4.60218	4.60829	4.68472	4.57685	4.65777	4.64127	4.72349	4.62446	4.58111	4.57305	4.62272	4.54652	4.64293	4.70283	4.62581	4.60636	4.74342	4.72774	4.63545	4.82728	4.73688	4.70989	4.68286	4.67205	4.79501	4.6808	4.7182	4.73238	4.6114	4.61242	4.77612	4.81851	4.62715	4.63817	4.66507	4.62717	4.69202
NBN	2.37195	2.33757	2.15368	2.03161	1.93787	2.06636	1.86299	1.95323	1.88397	2.15746	2.30279	2.05884	2.18028	1.98068	1.99425	1.82948	2.18193	1.81959	2.30068	2.23986	1.98725	1.93719	2.06833	1.92239	1.85012	2.04247	1.97669	2.16105	1.94111	1.95457	2.33668	2.17223	2.08056	1.69207	1.66557	2.1615	2.34832	3.06993	2.06233	2.1304	2.00508	1.87562	2.17268	2.06819	1.98601	2.0915	2.0769	1.82981	2.08828
NCAM1	3.16103	3.51091	3.38462	3.24158	3.29815	3.33996	3.41469	3.20608	3.27733	3.14622	4.20037	4.07677	3.82412	3.90436	4.12352	4.17876	4.17645	4.28392	4.48602	4.0384	4.15103	4.03584	4.19906	3.96282	3.9679	3.96722	3.84956	3.79129	3.86377	3.96587	4.03267	4.27145	4.2187	4.16316	4.35832	4.37874	4.3247	4.3688	4.29609	4.2048	3.86173	3.64784	3.78354	3.68639	3.59034	3.77769	3.76439	3.65587	3.32212
NCAN	8.17703	8.4158	8.52549	8.41753	8.65299	8.56355	8.52824	8.33311	8.4997	8.34765	8.32743	8.48449	8.40015	8.36049	8.40603	8.36771	8.48138	8.41852	8.56673	8.42026	8.8667	8.71797	8.84691	8.71958	8.81652	8.90492	8.83146	8.77137	8.84216	8.90631	8.39614	8.37762	8.465	8.51455	8.46364	8.31809	8.46085	8.58844	8.48035	8.44872	8.52026	8.53131	8.6118	8.55769	8.38666	8.46355	8.48947	8.48493	8.41992
NCF2	3.19371	3.43285	3.21426	3.16194	2.88554	3.10993	3.14731	3.07231	2.9007	3.10929	4.37336	3.38008	3.44296	3.23386	3.29941	3.38294	3.66088	3.55004	3.68575	3.84201	3.13314	3.10099	3.23291	3.36013	3.03365	3.44889	3.3501	3.68068	3.45934	3.21628	3.66086	3.53344	3.0895	3.02414	2.83467	3.70138	3.50164	3.57827	2.65931	3.44673	3.43368	2.8516	3.03684	2.88276	3.29825	2.88684	2.86687	2.92241	3.07322
NCLN	NA	NA	NA	NA	0.974089	NA	NA	NA	1.0018	NA	NA	NA	NA	NA	0.960808	NA	NA	NA	NA	NA	NA	NA	NA	NA	NA	NA	NA	NA	NA	NA	NA	NA	NA	NA	NA	NA	NA	NA	NA	NA	NA	NA	NA	NA	NA	NA	NA	0.984699	NA
NCR1	3.01997	2.95611	3.38751	2.8637	3.29957	3.19107	2.91307	2.6708	2.77663	2.91552	2.46501	2.53565	2.15643	2.43427	2.56133	2.38358	2.51493	2.57703	2.6107	2.61551	2.6226	2.67764	2.52303	2.58417	2.27101	2.61822	2.62719	2.26846	2.85054	2.52554	2.90914	2.60803	2.99311	2.71662	2.69855	2.88485	2.70343	3.06841	2.90175	2.75016	2.24294	2.41432	2.85886	2.71127	2.47612	2.74949	2.40909	2.72679	2.55888
NCS1	7.56681	7.47624	7.36209	7.16484	7.5224	7.41028	7.41066	7.94917	7.53407	7.3106	8.11685	7.87435	7.98733	8.04221	7.66787	7.86129	7.7695	7.87377	8.04581	8.14862	7.59914	7.70056	7.94646	7.81954	7.68822	7.63694	7.77018	7.16503	7.24981	7.42013	8.03347	7.96334	7.74277	8.00848	7.81456	7.69899	7.7532	7.91735	7.64728	8.09002	7.24939	7.30439	7.25386	7.51767	7.43729	7.12065	7.13263	7.29906	7.30264
NDRG1	2.60424	2.28327	2.51008	2.4092	2.06705	2.27668	2.41865	2.3833	2.33939	2.12684	2.30856	2.28312	2.16469	2.17524	2.41349	2.44956	2.24144	2.16524	2.30091	2.34437	5.72611	5.79739	5.78486	5.57848	5.57839	7.42927	5.56642	5.527	5.78186	5.66212	2.67439	2.83451	2.70408	2.83117	2.69283	2.77024	2.73689	2.71938	2.75371	2.78591	6.58702	6.53605	6.69243	6.5384	6.51298	6.50423	6.65541	6.42863	6.59937
NECTIN2	5.66325	5.56254	5.80988	5.91154	5.72322	5.70981	5.56354	5.50472	5.67108	5.82678	5.31098	5.30823	5.31498	5.16325	5.44016	5.47539	5.36218	5.09296	5.68836	5.59987	5.27417	5.27652	5.44344	5.25319	5.21704	5.24841	5.28899	5.5098	5.45332	5.64983	5.34562	5.58082	5.48279	5.90906	5.37895	5.61048	5.62071	5.64112	5.73617	5.50158	5.35103	5.65246	5.75397	5.62728	5.65305	5.65629	5.69054	5.31681	5.64776
NECTIN4	4.94638	4.68748	4.8509	4.92609	4.89088	4.82977	4.59517	4.45886	4.75475	4.72651	4.36426	4.57774	4.42663	4.26412	4.41768	4.26751	4.41275	4.05811	4.60497	4.52417	4.39014	4.20714	4.47623	4.27679	4.28766	4.22651	4.26021	4.15662	4.25901	4.31304	4.52965	4.62583	4.44009	4.41842	4.35982	4.5507	4.44796	4.42945	4.77284	4.5467	4.29182	4.26021	4.14793	4.44777	4.38787	4.37541	4.27676	4.33858	4.14183
NEFL	3.34759	3.26389	3.53813	3.51283	3.15594	3.32944	3.01988	3.2117	3.57904	3.5925	2.72661	3.01089	3.03601	2.86116	2.72803	2.7585	2.61306	2.81057	2.69622	2.82731	2.94349	2.57882	3.0115	3.01144	2.68782	8.04019	2.79144	2.63017	2.8473	2.62525	2.48393	2.57187	2.10403	2.69864	3.00013	2.67539	2.59646	2.662	2.51896	2.24699	2.74257	2.84948	3.49319	3.07808	3.17474	3.00623	2.80486	2.70764	2.96654
NELL1	8.54158	8.29207	8.38489	8.36283	8.44258	8.35923	8.45969	8.91853	8.52278	8.42707	8.76172	8.5895	8.83155	8.71041	8.79762	8.64937	8.74724	8.47244	8.83933	8.83682	8.89647	9.06007	9.18256	9.04604	9.01365	8.88918	9.14389	9.03137	9.06326	8.88139	9.19941	9.02529	8.85126	9.08521	8.80088	8.8332	8.94907	9.07179	8.97036	9.33369	8.45179	8.54931	8.53296	8.70332	8.84312	8.34379	8.37079	8.61151	8.71444
NF2	NA	NA	NA	NA	NA	NA	NA	NA	NA	NA	0.69439	NA	0.696973	0.799336	NA	0.553066	0.713784	NA	1.00367	0.545474	0.690819	NA	NA	0.56003	NA	NA	NA	NA	NA	0.718789	0.657457	NA	NA	NA	NA	NA	NA	NA	NA	NA	NA	0.548535	0.595313	0.582267	NA	0.791606	0.663846	0.61306	0.742351
NFATC1	1.78526	2.3219	2.13235	1.9859	1.38604	1.94302	1.94961	2.51677	2.21076	1.8476	2.55061	2.82249	2.87549	2.90479	2.32175	2.56074	2.79531	2.00256	3.12135	2.62028	2.06185	2.15374	1.81201	2.24419	1.47077	1.96654	1.95163	2.11063	2.02768	2.63343	2.73157	2.64101	2.55036	2.6295	1.82871	2.44869	2.64462	2.48427	2.65885	2.48507	2.926	2.57337	3.42468	3.22749	2.14395	3.05476	3.14793	3.1235	3.45216
NFATC3	1.32239	NA	NA	NA	1.27441	NA	1.35879	1.36787	NA	1.26267	1.83512	1.59106	1.50391	1.52602	1.72019	1.82656	1.8974	2.15776	2.25831	1.74507	NA	NA	NA	1.2375	NA	1.37768	1.279	1.28291	1.28018	NA	NA	NA	NA	1.25429	NA	NA	NA	NA	NA	NA	1.51526	1.51475	1.46603	1.52832	1.54181	1.42879	1.50548	1.46775	1.57037
NFKBIE	2.03858	2.11217	2.04775	2.04897	1.83827	2.11353	1.9932	2.23915	2.02737	1.9832	2.06671	2.22866	2.195	2.35092	1.87539	1.91499	2.3184	1.99823	2.28886	2.1596	2.03094	1.97004	1.95177	1.95873	1.73101	1.9607	1.79847	2.00029	2.30018	2.14639	2.18088	2.21378	2.13037	1.82725	1.77243	1.95925	2.13116	2.02868	2.03467	2.06509	1.95446	2.01639	2.16215	1.97141	1.86782	2.0645	2.19796	1.93776	2.16903
NGF	1.58135	1.54557	2.06267	1.58477	1.64071	1.69252	2.11487	1.6976	1.65778	1.61046	1.38769	1.53401	1.53082	1.55287	1.49001	1.36648	1.48285	1.44784	2.00274	1.49036	2.10986	2.05984	2.13215	2.07163	2.07104	1.69817	2.04369	1.64681	2.12915	1.84683	1.51859	1.45523	1.46723	1.48259	1.43018	1.4253	1.39676	1.49881	1.46142	1.44286	1.70593	2.21384	2.31063	2.13448	2.1128	1.68934	1.71756	2.13465	2.11006
NID1	3.74961	3.97895	3.78698	3.74415	3.66976	3.59612	3.59552	3.58649	3.59648	3.59684	4.00275	3.64974	3.82407	3.84747	3.78735	4.02898	4.06409	4.10642	4.18986	4.0707	4.35269	4.23929	4.37945	4.15176	4.29	4.10539	4.24394	4.1238	4.35199	4.18766	3.87081	3.99234	3.95099	3.93563	4.11012	4.16462	4.18945	4.16924	4.10198	4.20264	3.79531	3.81091	3.93105	3.76679	3.86194	4.09721	3.82162	4.02798	3.64715
NID2	1.8641	2.39556	2.21782	1.91632	1.8257	2.00216	2.00633	2.45115	2.01856	1.87153	2.39901	2.19925	2.55078	2.43957	1.99255	2.08617	2.40991	2.10178	2.38937	2.85621	2.29995	2.48967	2.66612	2.33974	2.02411	2.58268	2.28244	2.34463	2.30609	2.94602	2.72607	2.38998	2.49782	2.19743	2.36025	2.30115	2.6302	2.38278	2.50437	2.31696	2.41221	2.19292	2.52211	2.30466	2.18935	2.61389	2.41213	2.56764	3.28174
NINJ1	NA	NA	NA	NA	NA	NA	NA	NA	NA	NA	NA	NA	NA	NA	NA	NA	NA	NA	NA	NA	NA	NA	NA	NA	NA	NA	NA	NA	NA	NA	NA	NA	NA	NA	NA	NA	NA	NA	NA	NA	NA	NA	NA	NA	NA	NA	NA	NA	NA
NMNAT1	3.10051	2.97697	2.79747	2.56355	2.44869	2.81642	2.62387	2.89027	2.51934	2.65058	3.13082	2.54955	2.72981	2.49616	2.59605	2.41568	2.67036	2.78488	2.89705	2.61509	2.68104	2.53272	2.69713	2.36589	2.30124	2.86422	2.51972	2.83038	2.844	2.83796	3.13822	3.07178	2.78764	2.85993	2.46208	2.89426	3.1306	3.12725	2.72207	3.2746	2.51788	2.43432	2.60784	2.25481	2.20417	2.0181	2.12015	2.2228	2.37779
NOMO1	5.07899	5.11986	5.11849	5.26003	5.12627	5.27606	5.06722	4.79136	5.04239	5.28844	5.57667	5.69092	5.47318	5.37954	5.47374	5.79753	5.53685	5.48934	5.83083	5.82983	5.05503	5.19614	5.3661	5.16955	4.94674	5.21943	5.17546	5.49562	5.22244	5.61852	4.95295	4.99797	5.07126	5.35738	5.17206	5.20003	5.23454	5.46453	5.42973	4.95101	5.81102	5.70379	5.64595	5.78741	5.85174	5.64981	5.69103	5.45048	5.87899
None	3.06321	3.22288	3.22305	3.13832	2.93327	3.25058	3.31697	3.23066	3.0782	3.16516	3.32259	3.54963	3.50847	3.49276	3.40443	3.4639	3.51541	3.45885	3.66693	3.64973	3.30561	3.16781	3.29552	3.1498	3.12118	3.32442	3.4417	3.2763	3.29841	3.52229	3.53324	3.43663	3.45661	3.34959	3.14022	3.36342	3.52321	3.48629	3.31615	3.41223	3.30083	3.33423	3.26191	3.06735	3.20006	3.24732	3.18587	3.29586	3.59529
NOS3	3.31211	3.32134	3.1257	3.30203	3.13067	3.08359	2.81476	3.14993	3.05627	3.29237	3.22581	3.23616	3.44624	3.23931	3.17212	3.33594	2.82471	3.44382	3.80067	3.41282	3.01015	2.90088	2.92911	2.88372	3.14835	3.18504	3.04757	2.78582	3.0229	3.38103	3.46848	3.40419	3.16956	3.27828	3.38191	3.7958	3.15874	3.16533	3.31003	3.33937	3.15168	3.04768	3.60362	3.15319	3.53737	3.40985	3.34776	3.71115	3.56316
NOTCH1	3.26134	3.36764	3.41865	3.23773	3.3712	3.35962	3.40436	3.22933	3.32233	3.29277	3.30052	3.32973	3.08257	3.12732	3.32718	3.34503	3.32612	3.39505	3.60772	3.28042	3.50999	3.27414	3.38943	3.23845	3.25515	3.23487	3.21072	3.17093	3.20753	3.28989	3.2241	3.22817	3.18693	3.20811	3.36708	3.32517	3.41637	3.43004	3.43015	3.22497	3.3641	3.13808	3.29817	3.22925	3.27268	3.40249	3.28976	3.2557	2.89119
NOTCH3	5.35162	5.24359	5.07062	5.26425	5.24044	5.46293	5.60186	5.21639	5.30177	5.3102	4.43275	4.74708	4.58116	4.37268	4.57934	4.8153	4.75949	4.52631	4.73841	4.78481	5.84367	5.66289	5.90928	5.66247	5.6165	5.8574	6.00329	5.71804	5.79621	5.7995	4.99662	5.07502	5.29398	4.85991	4.81353	5.07548	5.03675	5.04698	5.01214	5.1123	4.24196	4.47982	4.56788	4.27372	4.66218	4.28896	4.37804	4.5916	4.49462
NPDC1	6.20739	6.0021	6.04224	6.31475	6.26536	6.08645	5.89805	5.62897	5.87785	6.15435	5.82168	5.70144	5.82328	5.5494	5.78192	5.85912	5.43498	5.56153	6.33736	6.19893	5.74916	5.80172	6.02187	5.84096	5.78752	6.04176	5.6575	5.82566	6.01816	6.30861	5.71641	5.83952	5.83042	6.33905	5.89999	5.91518	6.07533	5.98821	6.04908	5.91098	5.70749	5.6209	5.65802	5.54144	5.36343	5.55253	5.59853	5.20199	5.46311
NPM1	2.60267	2.76926	2.25882	2.00676	1.69884	2.28685	1.88655	2.22058	1.86156	2.06537	2.65361	2.28573	2.59072	2.08427	2.24771	2.25214	2.02198	2.07837	2.01361	2.26364	2.37915	2.23649	2.30483	2.02134	1.69077	6.28478	1.96481	2.24598	1.92258	2.15776	2.23073	2.39649	2.03348	1.93859	1.54196	1.9035	2.25136	2.18926	1.80941	1.99183	2.00877	1.75039	2.42833	1.74769	1.609	1.57879	1.68095	1.54607	1.86707
NPPB	5.18256	4.3813	4.2224	4.96792	5.05477	3.96215	4.36499	3.62019	4.40338	4.78532	2.6234	2.97157	2.78018	2.4022	2.67893	3.33571	2.2817	2.38562	2.18625	2.74136	3.37093	3.04331	3.33862	2.9658	3.00992	2.85977	3.29259	3.20952	3.055	3.16652	3.09084	3.68777	3.1589	3.67954	2.96697	3.20044	2.54243	3.01246	2.93746	3.92385	1.84932	2.7876	2.11653	2.29804	2.98874	2.63476	2.72389	3.32852	3.26757
NPPC	3.98758	3.85739	4.62828	4.49437	4.69991	3.92862	3.69167	4.11813	4.09618	4.12028	3.90543	4.239	3.92005	3.71786	3.70651	3.93215	3.92148	3.71353	4.14427	4.12909	4.01863	3.83646	4.16865	4.06102	3.8979	4.18546	4.17886	4.14679	4.20498	3.55772	3.87388	3.99818	3.77508	3.76215	3.46239	3.83262	4.11815	4.08889	3.68563	3.62074	3.53386	3.05019	3.56416	3.73615	4.17983	3.58159	3.46527	3.56671	3.85391
NPTXR	4.13012	3.99508	4.17294	4.35451	4.28231	4.20381	4.14763	3.95587	4.06503	4.30895	3.80363	3.92754	3.97414	3.58325	4.02507	3.98808	3.62047	3.67521	4.11998	4.14307	4.18442	4.36762	4.46643	4.1511	4.17632	4.18084	4.30181	4.25145	4.11688	4.43182	3.85504	3.85955	3.94387	4.35823	3.89072	3.87428	4.02969	4.05357	4.21483	3.77687	3.88192	3.80996	3.62243	3.6978	3.72718	3.67395	3.9309	3.46347	3.70841
NPY	5.84073	6.33708	5.85396	5.94923	6.12385	6.27822	5.9334	6.78346	6.35521	6.20546	5.48922	4.78393	5.01626	4.6084	4.48503	5.18124	4.60299	5.28292	5.37047	5.15884	5.32573	5.19359	6.02919	5.30729	5.51561	5.46696	5.25413	5.49673	4.63857	5.58466	5.33222	4.37237	5.31644	4.51144	4.95279	4.6486	4.89681	5.39391	4.7483	4.82968	6.15314	5.56868	5.84984	6.11296	5.80265	5.38902	5.46553	6.10688	6.31897
NQO2	NA	NA	NA	NA	NA	NA	NA	NA	NA	NA	NA	NA	NA	NA	NA	NA	NA	1.90119	NA	NA	NA	NA	NA	NA	NA	NA	NA	NA	NA	NA	NA	NA	NA	NA	NA	NA	NA	NA	NA	NA	NA	NA	NA	NA	NA	NA	NA	NA	NA
NRCAM	9.3486	9.43857	9.42758	9.44945	9.52587	9.57389	9.55767	9.42634	9.44117	9.35551	9.44219	9.55982	9.53972	9.56339	9.50676	9.49215	9.5557	9.54513	9.67102	9.47503	9.43601	9.33598	9.50943	9.36546	9.40092	9.4849	9.51627	9.41734	9.50619	9.62869	9.43287	9.33201	9.36864	9.43461	9.39809	9.30401	9.43736	9.46244	9.44056	9.34667	9.19834	9.21971	9.28331	9.26064	9.20557	9.15479	9.16081	9.21589	9.27391
NRP1	1.66857	1.79398	1.73435	1.84358	1.76235	1.69586	1.75988	1.6248	1.77976	1.56657	1.6537	1.54577	1.52797	1.41992	1.62204	1.60758	1.59941	1.65407	1.81586	1.6305	1.86608	1.76116	1.90184	1.73695	1.76086	1.72844	1.67265	1.7058	1.75813	1.71879	1.42175	1.57672	1.56706	1.58751	1.72971	1.71589	1.66202	1.58511	1.56233	1.65814	1.52005	1.51046	1.44557	1.41884	1.45518	1.54542	1.46284	1.52236	1.26975
NRP2	7.90829	7.94273	7.99905	8.00389	7.89976	8.03707	8.00068	7.97409	7.94247	7.9467	8.03112	7.97542	8.04959	7.98074	8.11732	8.05358	8.06641	8.02179	8.23621	7.99563	8.05349	7.97733	8.04008	7.97259	8.03958	8.05863	8.12713	7.9855	8.10915	8.08228	7.93141	8.06848	8.03165	8.00726	7.93937	8.02837	8.06291	7.89776	7.97124	8.04558	7.80094	7.88654	7.90589	7.94057	7.83697	7.88283	7.89555	7.89799	7.77242
NRTN	NA	NA	NA	NA	NA	NA	2.12601	NA	NA	NA	2.20163	2.26805	2.13934	2.12121	2.30226	2.15173	2.22506	NA	2.14828	NA	NA	NA	NA	NA	NA	NA	NA	NA	NA	NA	NA	NA	NA	NA	NA	NA	NA	NA	NA	NA	2.146	2.4807	2.70463	2.2702	2.33814	2.21142	2.23986	2.17402	2.33053
NT5C3A	1.9474	2.77182	2.2634	2.40836	1.8268	2.26879	2.3027	2.68055	2.58933	2.14952	2.91089	2.79583	3.29603	4.28789	2.06936	2.47719	3.08636	2.18136	3.50731	2.90856	2.70394	2.58912	2.24141	2.58427	1.88045	2.338	2.38529	2.55562	2.54169	3.17214	3.28755	2.92355	2.68986	2.76562	1.89503	2.43592	2.7453	2.74661	2.66257	2.80637	3.04249	2.73381	3.39305	3.01512	2.08848	2.95565	2.92117	3.01723	3.55584
NT5E	9.29774	8.93602	8.68869	9.11048	9.28824	9.17775	9.11801	8.62843	9.04437	8.85209	9.77155	9.62278	9.50624	9.48203	9.66109	9.56045	9.80045	9.57787	9.94867	9.81784	10.4505	9.46434	9.65339	9.40358	10.5886	9.70205	9.32126	9.29741	9.21102	9.26925	8.92847	8.99078	8.85853	9.12344	8.9758	9.12823	8.86022	8.85831	9.0229	9.10633	9.95749	9.90573	9.5945	9.69393	9.75373	9.76554	9.72505	9.61362	9.41895
NTF4	2.53826	2.45167	2.64155	2.77068	2.20345	2.21956	2.47734	2.1594	2.30955	2.16308	2.31687	2.29375	2.11033	2.10949	2.29364	2.36426	2.10722	2.17313	2.53164	2.2606	2.61666	2.37896	2.77343	2.46061	2.52624	2.5553	2.52321	2.33423	2.60146	2.66653	2.26138	2.17281	1.99404	1.8633	1.82098	1.8377	1.77395	2.07895	1.76744	2.23137	2.11537	2.12592	2.31996	2.01728	2.3008	2.16912	2.3542	2.10719	2.1615
NTRK2	6.05258	6.20509	6.18467	6.06992	6.25471	6.26076	6.27087	6.2878	6.17835	6.04194	6.26301	6.35024	6.35247	6.45836	6.34402	6.33181	6.44255	6.40106	6.62123	6.295	6.25418	6.10714	6.24293	6.17694	6.16527	6.31516	6.2559	6.24001	6.31566	6.49788	6.27705	6.26318	6.2744	6.31538	6.23468	6.18369	6.27387	6.38958	6.26935	6.25784	5.97738	6.06091	6.22158	6.17373	6.01577	6.0122	6.0103	6.02909	6.08663
NTRK3	6.8315	6.97984	6.96319	6.77408	7.07437	7.06253	7.03541	6.95581	6.90821	6.78898	6.86158	7.04327	6.89867	7.01918	7.14029	6.87748	7.06324	7.03274	7.20137	6.86678	7.25682	7.06877	7.23412	7.17803	7.10124	7.34722	7.11402	7.18816	7.23183	7.37883	7.22618	7.32831	7.23297	7.38253	7.3208	7.13871	7.41404	7.48029	7.32128	7.24774	6.60228	6.75913	6.861	6.77664	6.5482	6.53542	6.50816	6.50666	6.65369
NUB1	NA	3.6148	2.70649	2.90256	NA	NA	NA	2.63255	2.73993	NA	3.30039	3.034	3.85895	3.15589	2.60578	NA	3.19604	NA	3.7085	2.93981	2.95923	2.74874	NA	2.61249	NA	2.57405	NA	2.67861	2.75292	3.22931	3.30447	2.87314	NA	2.64157	NA	2.94357	3.0501	2.90427	NA	2.84304	2.89482	NA	3.37909	2.86766	2.65771	3.64197	2.85314	2.67575	3.04445
NUCB2	4.39101	4.80965	4.88839	4.60509	4.3602	4.64626	4.62898	4.78317	4.53644	4.35485	4.58421	4.39953	5.23147	4.54489	4.08093	4.21713	4.83659	4.06357	5.07078	4.66546	4.33802	4.02039	4.04341	4.09933	3.81833	4.26692	4.20768	4.24473	4.57242	4.17008	4.80189	4.61341	4.51602	4.3613	3.96329	4.49274	4.53622	5.07882	4.25354	4.54194	4.30803	3.89601	4.7397	4.43006	4.27261	4.92212	4.16374	4.46908	4.85276
NUDT5	1.34965	1.72578	1.79385	1.2986	1.17754	1.49221	1.38139	1.97845	1.45265	1.27507	1.54186	1.72622	2.11457	1.84109	1.31365	1.46226	1.84832	1.54335	2.02198	1.92638	1.50172	1.51768	1.42186	1.4782	1.04614	1.52742	1.32544	1.49298	1.44132	2.23137	1.8324	1.48455	1.49257	1.58712	1.02921	1.36194	1.77172	1.4829	1.66344	1.35033	2.07512	1.49006	1.94725	1.51874	1.27495	1.73236	1.71708	1.52532	3.08789
NXPH1	NA	NA	NA	NA	NA	NA	NA	NA	NA	NA	NA	NA	NA	NA	NA	NA	NA	NA	NA	NA	NA	NA	NA	NA	NA	7.5819	NA	NA	NA	NA	NA	NA	NA	NA	NA	NA	NA	NA	NA	NA	NA	NA	NA	NA	NA	NA	NA	NA	NA
OLR1	6.15227	6.32818	6.42751	6.50294	6.45805	6.41797	6.22255	6.14136	6.08713	6.42885	6.72012	6.40061	6.21362	6.14123	6.12651	6.33481	6.4199	6.57177	6.31884	6.51331	5.93908	5.94692	5.88718	5.94893	5.90278	6.01688	5.93955	6.14176	5.82667	6.16626	6.24976	6.14301	5.87119	6.15811	5.93069	5.87684	6.2054	6.27499	6.22463	6.17322	6.0979	5.83842	5.92146	5.70818	5.9568	5.93641	5.76828	5.78496	5.74096
OMD	3.31901	3.11934	3.32518	3.22086	3.07832	3.10034	3.14732	3.25293	3.13591	3.03643	3.51614	3.95647	4.24929	3.66045	3.90042	3.89513	4.07947	3.95148	4.27092	4.09806	4.61424	4.48154	4.70842	4.5186	4.2164	4.44205	4.56514	4.52806	4.48899	4.58873	3.81644	3.81338	3.86827	3.66395	3.51133	3.7503	3.67192	3.48409	3.79835	3.77585	2.5121	2.93421	2.80552	2.74412	2.92609	2.61878	2.64706	2.86536	2.78914
OMG	2.6953	3.16585	3.07058	3.41917	3.27724	3.17679	3.3894	2.6165	2.92163	3.20696	2.72814	3.04869	3.22308	2.30958	2.93206	3.26541	2.88247	3.10138	3.16213	3.27581	4.0193	3.65614	3.80378	3.25878	3.49167	3.25503	4.07507	2.98348	3.55311	3.28552	2.76801	2.03319	2.85402	2.95286	2.45154	2.29863	2.63571	2.36415	2.55773	2.60571	3.46796	2.9307	3.02721	2.61433	2.70927	3.04252	3.36615	3.07972	3.05076
OPTC	3.59565	3.99882	3.74303	3.96666	4.06657	3.90032	3.89237	3.53807	3.9706	4.05183	4.0784	4.11338	3.9213	3.66891	4.06086	4.02034	4.04331	3.94567	4.2067	4.19084	4.02732	3.80643	3.89945	3.97391	3.81853	3.74914	3.91884	3.69224	4.00525	3.83712	4.07445	4.32093	4.5849	4.21656	4.29786	4.55057	4.25775	4.14078	4.52271	4.17214	4.04243	4.17481	4.20474	4.09045	3.75384	3.9945	4.03923	4.12676	3.78427
OSCAR	10.3721	10.5856	10.5965	10.6111	10.6249	10.5794	10.5388	10.5074	10.6092	10.6794	10.7862	10.8571	10.7646	10.7622	10.8401	10.945	10.7607	10.879	10.92	10.7991	10.2862	10.2532	10.3854	10.2621	10.2314	10.2293	10.3921	10.3485	10.6804	10.5393	10.5639	10.6345	10.5826	10.6305	10.5324	10.5773	10.6589	10.697	10.7136	10.5672	10.1835	10.2083	10.1423	10.1737	10.315	10.2124	10.1673	10.245	10.1798
OSM	4.6334	4.5567	5.1691	5.40874	4.31678	4.00138	4.16436	4.24828	4.42604	4.66761	4.82635	4.33428	4.08726	4.14673	4.00928	4.19812	4.63162	4.56285	4.42151	5.01617	3.48532	3.51802	3.19232	3.93628	4.00092	3.80547	3.70738	4.37631	3.64059	3.42848	4.10029	4.18576	3.37496	3.9713	3.71619	3.72425	3.93005	3.97594	4.09011	3.97563	5.45351	5.01004	5.05065	4.81772	5.24163	5.00823	4.29819	4.52265	5.1911
OSMR	1.30024	1.32447	1.2993	1.35665	1.29713	1.31133	1.31736	1.26087	1.28942	1.21456	1.38411	1.23511	1.30562	1.25786	1.2803	1.29042	1.37434	1.35248	1.47238	1.29461	1.26694	1.30141	1.3421	1.26778	1.26945	1.19365	1.25102	1.22243	1.22848	1.25598	1.18644	1.23714	1.24635	1.17466	1.32631	1.28871	1.29325	1.24044	1.26303	1.29149	1.2032	1.16324	1.15885	1.18726	1.13462	1.19661	1.21263	1.23891	1.1501
P4HB	1.45475	1.8281	1.88276	1.42401	1.371	1.61457	1.60895	1.71905	1.6365	1.51778	1.48733	1.85611	1.94883	1.70226	1.44504	1.63826	1.82469	1.63659	1.7914	1.79809	1.49083	1.57957	1.62541	1.53923	1.30305	1.43221	1.50828	1.55405	1.4556	1.87511	1.8512	1.71673	1.68424	1.45001	1.43461	1.54755	1.78052	1.5147	1.57681	1.49421	2.03538	1.68365	2.01671	1.77884	1.84213	1.92596	1.93497	1.83176	2.92245
PADI2	NA	NA	NA	1.60521	1.68095	1.61127	NA	1.59393	NA	NA	NA	NA	1.66129	NA	NA	NA	NA	NA	NA	NA	NA	NA	NA	1.75698	NA	NA	NA	2.59896	3.82831	4.04225	NA	NA	NA	1.63208	NA	NA	NA	NA	NA	NA	NA	NA	NA	NA	NA	NA	NA	NA	1.64473
PAEP	2.20664	2.01461	2.29093	2.59767	2.3032	2.29414	2.01296	2.11929	2.5009	2.42956	NA	NA	NA	NA	NA	NA	NA	NA	NA	NA	2.05617	2.02127	1.94313	1.94845	1.92577	7.25542	2.0208	2.32593	2.71345	2.18269	NA	NA	NA	NA	NA	NA	NA	NA	NA	NA	2.00906	2.28395	2.28818	2.05221	2.13096	1.92448	2.0481	2.05335	2.0352
PAG1	4.1809	3.8615	3.95229	3.97126	3.8302	4.38178	4.03852	3.84294	3.57536	3.93311	4.25268	3.84472	4.52627	3.69178	3.83075	4.03244	4.18551	3.80608	4.53621	4.6118	3.51554	3.40942	3.27519	3.21475	2.88464	3.27159	3.01712	4.06478	3.47783	3.7848	3.68025	3.46537	3.57901	4.11331	3.71711	4.14529	3.93126	3.89147	3.91941	3.79133	3.83522	4.13071	4.29759	3.98639	3.95192	4.03956	4.44514	3.85366	4.40456
PAK4	NA	1.88393	1.7721	NA	NA	1.68091	NA	2.04984	1.70474	NA	2.06543	1.99324	2.11197	2.28868	1.83576	1.91349	2.11023	1.75018	2.51382	2.05134	1.75395	1.71242	1.70155	1.87326	NA	1.70443	1.69399	1.89685	1.86532	2.22608	2.13609	1.98758	1.93731	1.79161	NA	1.71686	1.93062	1.83038	1.75881	2.01475	1.82053	1.81877	2.13642	2.02123	NA	2.03097	2.17973	2.03348	2.20439
PAM	2.21757	2.39578	2.32734	2.31089	2.37142	2.19648	2.32308	2.0005	2.26855	2.14994	2.27992	2.00608	1.88916	1.79177	2.09616	2.17907	2.22731	2.1136	2.37278	2.17709	2.44544	2.31849	2.55481	2.32734	2.2581	2.1951	2.3005	2.03587	2.20508	2.12549	1.83313	2.16861	2.06457	1.92501	2.28315	2.22253	2.16208	2.09085	2.12499	2.20677	2.14434	1.97966	2.14919	2.07156	2.00587	2.13432	2.11073	2.10581	1.79086
PAMR1	4.12611	4.32721	4.3529	3.9854	4.11381	4.27592	4.14494	4.33991	4.02284	3.93751	4.42071	4.71066	4.90899	4.42895	4.64621	4.57126	4.73553	4.76107	4.92384	4.98824	4.62237	4.68402	4.84407	4.60531	4.35544	4.65543	4.45819	4.53219	4.55403	4.84237	4.9769	4.88873	4.90804	4.82028	4.61675	4.8953	5.10261	4.8187	4.81369	4.81017	4.31131	4.42977	4.37784	4.45957	4.44774	4.34406	4.36042	4.43068	4.46297
PAPPA	3.30184	3.55112	3.08505	3.22234	3.46129	3.63625	3.80722	3.22671	3.39192	3.28522	4.17702	4.48592	3.94921	3.71208	4.45429	4.52517	4.23945	4.16609	4.57394	4.28304	4.16046	4.058	4.30519	3.9325	4.19013	3.8876	3.9011	3.84783	4.03165	4.30485	2.92026	3.42182	3.27633	3.34437	2.95436	3.17765	3.24837	3.40969	3.12724	3.26625	2.51243	2.61673	2.63812	2.38026	2.46887	2.5962	2.55129	2.54636	2.40289
PARK7	2.44366	3.20398	3.0824	2.8526	2.51395	2.86902	2.62674	3.48595	2.71323	2.60881	3.10254	3.2334	3.45615	3.50136	2.46503	2.78113	3.36208	2.90119	3.4487	3.44562	2.98628	2.94638	2.6769	2.97896	2.23805	2.91577	2.69062	2.83465	2.79593	3.75447	3.52172	3.00608	2.99213	2.81108	2.1575	2.67873	3.24577	2.86239	3.18128	2.81281	3.73084	2.94711	3.57586	3.00987	2.57609	3.39638	3.35241	3.133	5.02451
PARP1	3.24186	3.64498	3.44619	3.44887	3.33105	3.39869	3.21856	3.21044	3.44529	3.57078	3.6277	3.57961	3.49922	3.05007	3.63427	3.35917	3.61478	3.77989	4.00967	3.63541	3.49591	3.374	3.64254	3.22191	3.34339	3.52598	3.39553	3.39976	3.81179	3.9235	3.18269	3.20469	3.07175	2.98781	3.15855	2.73976	3.26611	3.06307	3.25055	3.10709	3.4008	3.61945	3.61433	3.44124	3.36487	3.13922	3.33543	3.34058	3.1461
PCDH1	5.02389	4.88777	4.85658	5.02351	4.86698	4.93118	4.87817	5.24171	5.08267	4.83003	5.07459	4.85246	5.15268	5.00827	5.0456	4.9491	4.94598	4.96242	5.19767	5.07073	4.7514	4.76532	4.77017	4.73	4.82082	4.69129	4.851	4.76397	4.797	4.64659	4.87426	5.01011	4.78848	4.91662	4.81819	4.93175	4.91278	4.88013	4.82922	5.02057	4.69028	4.67721	4.71921	4.71604	4.87909	4.63013	4.64836	4.77879	4.76116
PCDH17	5.33903	5.56353	5.22357	5.53314	5.47083	5.67575	5.49374	5.1636	5.64843	5.65367	5.68424	5.7051	5.50714	5.19147	5.86484	5.87355	5.85699	5.802	5.99487	5.95109	5.31023	5.21376	5.19652	5.09926	5.18878	5.02825	5.25441	4.97508	5.33863	5.05585	5.05687	5.29297	5.6438	5.37621	5.28328	5.51679	5.43012	5.62281	5.69849	5.39797	4.33744	4.84812	5.0037	4.78645	4.79928	4.78366	4.89018	4.97441	4.56823
PCOLCE	5.18861	5.40851	5.36597	5.33782	5.31478	5.09738	5.41598	5.10824	5.24496	5.30065	5.44014	5.31419	4.88639	5.0961	5.35073	5.73626	5.27645	5.47842	5.52448	5.2597	5.54618	5.53051	5.57998	5.34851	5.34666	5.19059	5.50039	5.10152	5.4403	5.19809	4.78371	5.23669	5.10066	4.98301	5.26086	5.22425	5.26483	5.19719	5.38249	5.06308	4.97023	4.96444	5.14286	4.91273	4.99995	5.21233	5.16057	5.10181	4.64742
PCSK9	2.75602	2.32726	2.45215	2.38717	2.25496	2.54372	2.97471	2.65583	2.48437	2.44201	2.75591	3.1323	2.92161	2.71086	3.00367	2.87631	2.82818	2.85224	3.13859	2.77083	2.5591	2.82932	2.62377	2.49398	2.40199	2.48957	2.79344	2.61117	2.52855	2.66925	2.37921	2.63606	2.56211	2.46072	2.16652	2.48393	2.41679	2.49447	2.56518	2.42495	3.00606	2.73372	3.02	2.73179	3.10933	3.01259	3.05452	2.87249	3.17394
PDCD1	1.79152	1.80459	2.10749	1.73985	1.8224	1.74902	1.69501	1.82737	1.82416	1.78869	1.94463	1.75399	1.89239	1.88924	1.58328	1.76218	1.89049	1.71348	1.79768	1.86631	2.02389	1.81922	2.07478	1.89561	1.80925	2.00651	1.99491	1.98061	2.02542	1.82591	1.81533	1.82766	1.65205	1.59832	1.75775	1.69995	1.80414	1.79136	1.66807	1.56764	1.57604	NA	1.70315	1.64252	1.71515	1.54424	1.6156	1.56647	1.57546
PDCD1LG2	2.7982	3.07077	3.06369	2.95026	3.00983	3.12941	2.99154	3.00517	3.02505	3.05294	3.17627	3.28985	3.09798	3.05055	3.29505	3.47704	3.06779	3.36432	3.38444	3.05932	3.50892	3.53708	3.52175	3.39825	3.43937	3.25728	3.4719	3.32875	3.60637	3.71327	3.22568	3.46349	3.2887	3.49196	3.27897	3.28149	3.6057	3.52477	3.46375	3.34859	3.0754	3.10514	3.09997	2.99023	3.16697	3.15314	3.14664	3.20864	3.03907
PDGFA	1.66885	2.09173	1.97885	1.74661	1.4599	1.83855	1.82134	2.1331	1.67663	1.77167	2.22543	2.45489	2.70467	2.94667	2.10936	2.01278	2.61843	2.22435	2.8997	2.82342	2.03471	1.93471	2.03481	1.89728	1.85691	2.42804	2.02563	2.19519	1.97977	2.56208	2.55073	2.05835	2.23465	2.08913	1.54701	1.92486	2.25481	2.38051	2.22024	1.99128	2.71833	2.45927	2.84221	2.34432	2.62197	3.206	2.82751	3.25772	3.52339
PDGFB	6.18907	7.23954	7.19273	7.18931	6.64448	6.79197	7.09104	7.9542	7.35201	6.62623	8.68101	8.61888	9.00788	9.27887	8.18118	8.27769	9.20817	8.38915	9.47121	9.0039	7.62592	7.61679	7.36773	7.70869	7.27642	8.22694	7.82895	7.8835	7.67724	8.77879	8.43197	7.99467	7.93507	8.01595	7.16015	7.69837	8.10073	8.24362	8.36282	7.93565	8.5637	8.59497	9.38237	8.77034	8.92886	9.86568	9.47336	9.86072	9.48999
PDGFC	3.62265	3.67272	3.83832	3.60558	3.49568	3.57794	3.66182	3.81472	3.667	3.60433	3.48501	3.55617	3.4806	3.42848	3.50943	3.41095	3.46697	3.3602	3.5367	3.48001	3.46479	3.5341	3.44759	3.51494	3.35771	3.63932	3.62209	3.5585	3.64333	3.26246	3.6821	3.67993	3.65644	3.71039	3.70184	3.75313	3.87984	3.81372	3.58174	3.64643	3.01348	2.84609	2.88352	3.04221	3.01821	2.86829	2.87017	2.89299	3.15058
PDGFRA	5.21479	5.18111	5.14541	5.02146	5.22859	5.20499	5.3197	5.11624	5.2483	5.1494	4.59942	4.88095	4.67256	4.58786	4.82123	4.70585	4.82119	4.68192	4.94946	4.58752	5.42378	5.34013	5.48317	5.36296	5.36771	5.51906	5.56255	5.62858	5.67645	5.62714	5.16433	5.22016	5.33578	5.28004	5.31548	5.16873	5.3335	5.24367	5.36161	5.32239	4.46892	4.68939	4.90668	4.86245	4.78846	4.53961	4.62919	4.56159	4.79278
PDGFRB	4.1704	4.39909	4.59504	4.26938	4.27088	4.43035	4.39848	4.51511	4.43355	4.1723	4.67641	4.98788	5.14447	4.77108	4.78161	4.86633	4.95745	4.93336	5.10493	5.04732	5.12825	5.09192	5.25912	5.15131	5.01794	5.129	5.09034	5.14302	5.02426	5.27668	4.53897	4.38678	4.43297	4.36282	4.20601	4.33347	4.43374	4.26189	4.33904	4.39712	4.27595	4.37927	4.43457	4.38831	4.4546	4.2432	4.35403	4.37155	4.49157
PDP1	NA	NA	NA	NA	NA	NA	NA	NA	NA	NA	NA	NA	NA	NA	NA	NA	NA	NA	NA	NA	NA	NA	NA	NA	NA	NA	NA	NA	NA	NA	NA	NA	NA	NA	NA	NA	NA	NA	NA	NA	2.53896	2.38485	2.84798	2.79498	2.98132	2.89774	2.69684	2.76077	2.6469
PEAR1	5.63299	5.9888	6.29752	5.70955	5.62786	5.95288	5.87899	6.26798	5.83742	5.64419	5.47794	5.84206	6.09123	5.5645	5.54142	5.54659	5.73459	5.75058	5.94437	6.06677	6.06394	6.0643	6.03502	5.96004	5.64559	5.84313	5.71987	5.87148	5.84112	6.23611	5.83083	5.61608	5.72229	5.65586	5.28599	5.56426	5.87771	5.66985	5.68905	5.56268	5.48397	5.30682	5.46642	5.16975	5.14367	5.35824	5.32292	5.25348	6.2585
PEBP1	2.83605	3.24708	3.37216	3.25198	2.83661	3.04714	2.7956	3.38882	2.86066	2.79081	3.33284	3.32284	3.78464	3.49258	2.91539	3.05507	3.62309	3.25296	3.78543	3.81434	3.04724	2.92551	2.83479	2.96732	2.46318	3.17848	2.81118	2.86989	2.89099	3.61717	3.61484	3.23294	3.07262	3.11577	2.46472	2.89947	3.48173	3.10457	3.42618	3.09119	3.56161	3.03009	3.32363	3.10591	2.79075	3.17117	3.24639	3.21911	4.55946
PECAM1	4.15432	4.56454	4.41879	4.05302	3.8172	4.34752	4.17409	4.59063	4.14711	4.15883	4.51982	4.78501	5.04937	5.23152	3.97569	4.23312	4.57989	4.1312	5.05706	4.90079	4.32731	4.13918	4.40537	4.02791	3.76302	4.15623	4.15652	4.37699	4.22147	4.96821	5.25066	4.57126	4.84891	4.64212	3.89422	4.24195	4.83451	5.01801	4.64339	4.40742	5.14725	4.18099	4.40773	3.96094	3.73745	4.59699	4.19035	4.16124	5.84462
PFDN2	2.02407	2.01835	1.87837	1.96062	1.88811	NA	2.0943	2.04177	1.98204	1.93387	2.03245	1.90053	2.11956	2.21154	1.92456	1.91433	1.91292	2.03882	2.04464	1.98616	2.18755	2.19027	2.12327	2.21903	2.0351	5.20851	2.1541	2.1643	2.28078	2.27632	2.00054	2.077	1.97052	2.03527	1.81024	2.09727	2.08028	1.9143	1.85424	2.03062	1.86841	1.96092	2.06568	1.92414	1.82721	1.91334	2.08444	1.85826	2.07666
PFKM	2.93537	3.06569	2.94281	3.09978	2.89041	2.86906	2.8818	2.85802	2.88131	3.05724	3.4199	3.26649	3.36449	3.40126	3.2776	3.22773	3.39321	3.26719	3.53326	3.4137	3.55109	3.32274	3.36522	3.21625	3.14467	3.24129	3.19516	3.18357	3.15583	3.35707	3.25183	3.15509	3.20649	3.10088	2.96615	3.095	3.14205	2.99458	3.24694	3.76483	3.14903	2.87686	2.9855	3.02926	2.77034	2.87259	3.00987	2.99095	3.01585
PGF	7.71987	7.88235	8.19701	7.75092	7.82211	7.81433	7.71207	7.9578	7.98025	7.88689	7.7987	7.92675	7.81621	7.74513	7.9226	7.98726	7.90409	7.72797	7.96286	7.8506	7.45418	7.35935	7.63854	7.57049	7.5087	7.61342	7.58358	7.69127	7.78262	7.47668	7.58472	7.71915	7.54111	7.5481	7.53054	7.6414	7.80701	7.84812	7.47853	7.48458	7.55069	7.26191	7.43758	7.59579	7.79142	7.35653	7.27964	7.50381	7.67507
PGLYRP1	6.6939	6.86284	6.84266	7.19941	7.03378	6.97206	6.85027	6.72585	7.00794	6.9968	6.7315	6.97639	6.75829	6.62543	6.70023	6.80846	6.84927	6.60615	6.93543	7.1097	6.65516	6.60081	6.72629	6.4736	6.43427	6.72531	6.64731	6.57293	6.83782	6.70314	6.98684	6.76079	6.93867	6.81798	6.67754	6.8053	6.85158	6.92253	6.78192	6.7978	6.71412	6.49601	6.54074	6.41056	6.74372	6.60419	6.43256	6.42455	6.46599
PHOSPHO1	3.74342	3.44042	3.51173	3.59204	3.58412	3.40961	3.45778	3.50576	3.62353	3.46754	3.54907	3.56306	3.52055	3.47427	3.8382	3.77097	3.62915	3.58405	3.62774	3.56195	NA	2.53563	2.55525	2.5169	2.43339	8.22543	2.6794	2.40977	2.45712	2.48633	2.76833	3.01842	2.87931	3.12456	2.81001	2.67129	2.81863	2.68661	2.83776	3.52033	3.08877	3.16932	3.45547	3.29722	3.16816	3.01235	3.27901	2.9925	3.01468
PI3	2.18995	2.19008	2.19695	2.30728	2.15134	2.27435	2.40209	2.17769	2.14483	2.25444	2.20402	2.38797	2.43576	2.20849	2.28927	2.4861	2.52449	2.25199	2.4908	2.61122	2.09288	1.84615	1.8264	1.70801	1.78241	1.88025	1.99208	1.71739	1.85224	1.8184	2.03766	2.25459	2.2578	1.88936	1.89774	2.11073	2.25547	2.02184	2.005	2.1967	1.97394	2.11826	2.15153	1.96562	2.42395	2.3607	2.21552	2.31333	2.14385
PIGR	5.84191	5.77951	5.80529	5.78307	5.83133	5.81639	5.84285	5.81805	5.88772	5.76548	5.66943	5.66623	5.60263	5.60617	5.62225	5.81207	5.66158	5.72555	5.76745	5.6862	5.59619	5.54644	5.68937	5.65397	5.66557	5.55718	5.67679	5.56896	5.76661	5.67126	5.67349	5.68385	5.61927	5.6464	5.65314	5.65508	5.69359	5.73153	5.73981	5.60845	5.45972	5.51344	5.4603	5.50238	5.46465	5.59715	5.43805	5.43973	5.45164
PIK3AP1	3.27414	3.52399	3.30953	3.89784	3.19185	3.24484	3.07545	3.34086	3.18061	3.2773	4.34207	3.95434	4.07764	4.11282	3.64804	3.84085	4.1169	3.62216	4.40697	4.23281	3.68814	3.30918	3.24816	3.6711	3.11548	3.55977	3.34898	3.49616	3.2249	3.81031	4.66334	4.23931	4.1463	4.19133	3.70554	4.16939	4.49251	4.3354	4.43455	4.17017	4.01564	3.79574	3.8149	3.8038	3.54939	3.92055	3.74238	3.8536	4.1622
PILRA	2.85	3.06507	3.30096	2.93793	3.0368	2.96665	2.93785	3.00007	2.89536	3.05575	2.95494	3.1684	3.27075	3.05729	3.16337	3.15009	3.2201	3.2673	3.16585	3.33961	2.93945	3.04277	3.01502	2.89532	2.821	2.88675	2.83271	2.78417	2.91581	3.03488	3.07562	3.18396	2.98246	2.9334	2.79188	2.88022	3.25067	2.85074	3.05216	3.00526	2.2167	2.3573	2.39295	2.35983	2.37234	2.23882	2.38375	2.36328	2.40463
PILRB	5.05136	5.09603	5.16592	5.262	5.1711	5.14793	4.91659	4.80968	4.99368	5.40045	5.36548	5.49761	5.36478	5.28501	5.46302	5.59288	5.3653	5.324	5.67582	5.68537	5.05105	5.18888	5.26803	5.16712	4.94335	5.18495	5.02992	5.25967	5.34402	5.59068	5.19684	5.28427	5.20452	5.48921	5.35664	5.34721	5.49497	5.56023	5.74544	5.20578	3.8182	3.78495	3.65066	3.85409	3.88856	3.82636	3.79341	3.54815	3.59838
PLA2G10	5.77982	4.36038	4.65094	4.67988	4.30441	4.74867	4.55974	4.67777	4.68322	4.41926	4.68986	4.24515	4.11884	4.38946	4.62563	4.88886	4.35852	4.3051	4.62679	4.24182	5.28438	5.52475	5.56254	5.56891	5.34653	7.5982	5.04205	5.05588	5.32737	5.5233	4.57751	5.04913	4.79346	4.70334	5.03604	5.17479	5.17643	4.77164	4.87086	5.40727	4.03772	4.18554	4.06508	3.88147	3.92467	3.8415	4.07178	3.91583	4.35485
PLA2G4A	NA	2.66905	2.51109	1.88971	1.94737	2.38009	1.86457	3.3525	2.3527	2.06939	2.2286	2.29895	2.77833	2.60561	2.42769	2.01339	2.36028	2.24938	2.48176	2.64208	2.41221	2.38695	1.91873	2.30393	NA	2.05335	1.8967	2.31996	2.25813	3.22896	2.59417	2.50146	2.26015	2.53968	NA	2.42116	2.66246	2.57519	2.4727	2.00097	3.35489	2.47431	3.269	2.17377	NA	2.93163	2.86703	2.28496	4.53429
PLA2G7	2.08035	2.35041	2.28667	2.08936	2.07368	2.04488	2.19043	2.20864	2.3151	2.02793	1.97457	2.05148	2.13806	2.33056	2.23802	2.3674	2.03249	2.2462	2.20777	2.07687	NA	2.23416	2.2093	1.88893	2.02446	2.32449	1.97317	1.82428	2.03531	1.97966	2.13129	2.13284	NA	NA	2.10943	2.1552	1.96769	2.1574	1.98287	NA	1.81242	NA	1.8055	2.08124	1.93874	2.192	1.92406	1.8335	1.88667
PLAT	4.03918	4.13545	3.87725	3.8763	3.90968	4.21556	4.21465	4.14978	3.63192	3.99895	5.46258	4.87799	5.06854	4.85798	5.03969	5.11718	5.19491	5.17332	5.27531	5.64466	4.40797	4.77198	4.63557	4.21391	4.22865	4.78328	4.4257	4.36175	4.29258	4.56785	4.6216	4.31778	4.55483	4.04577	4.48177	4.4543	5.02883	4.59493	4.36196	4.41124	6.73971	4.50003	5.13299	4.5782	4.66817	5.90173	5.65743	4.74884	5.82259
PLAU	10.2274	10.1614	10.4511	10.0184	9.91729	10.0291	10.2363	10.4071	10.0814	10.1341	10.104	10.0847	9.92412	9.85854	9.93305	9.92486	9.86249	10.0137	10.1737	10.1904	10.3198	10.318	10.3297	10.277	10.3525	10.1378	10.5201	10.2848	10.53	10.5556	10.2278	10.3127	10.3293	10.4514	10.2515	10.0716	10.2265	10.3381	10.2586	10.2017	9.23803	9.6277	9.25465	9.40806	9.2943	9.09525	9.2346	9.33198	9.36761
PLAUR	4.893	4.81586	4.79548	4.84822	4.61186	4.85342	4.89197	4.65075	4.74689	4.84645	4.40767	4.53717	4.56492	4.24362	4.33201	4.4742	4.66282	4.41562	4.55758	4.62729	4.59612	4.55858	4.60205	4.44979	4.31638	4.52387	4.57987	4.48747	4.66363	4.58698	4.39565	4.43323	4.47481	4.24235	4.09235	4.37163	4.48724	4.28649	4.2968	4.46851	4.15581	4.30158	4.33895	4.01382	4.37276	4.25735	4.20719	4.34262	4.26652
PLIN1	2.97887	2.74395	3.51993	2.74252	3.12266	3.15858	3.20511	3.04698	3.0374	2.86416	2.26388	2.77148	2.63408	2.40078	2.6676	2.61699	2.42608	2.48112	2.84669	2.76007	2.93083	2.39295	3.43881	2.85808	2.88866	2.61245	2.71592	2.77743	2.78383	2.8612	2.99192	2.79516	2.66796	3.02375	2.37818	2.47428	2.78856	2.43997	2.58301	3.59313	2.81946	2.80917	2.54052	2.56633	2.53983	2.39127	2.39613	2.49406	2.23799
PLTP	2.20132	2.52386	2.71083	2.37837	2.49738	2.42328	2.49723	2.46895	2.4046	2.29196	1.97684	2.16024	2.11716	2.28007	2.2673	2.00321	1.96573	2.19686	2.15937	1.92752	2.4086	2.49472	2.62077	2.59543	2.40057	2.35977	2.45788	2.36418	2.444	2.48805	2.48308	2.53067	2.14209	2.37192	2.39031	2.32909	2.55459	2.43128	2.41002	2.32124	2.17648	2.17278	2.38579	2.22151	2.32935	2.27283	2.26885	2.22796	2.16073
PLXDC1	3.64181	3.5852	3.61485	3.57574	3.45411	3.44066	3.57843	3.59726	3.51209	3.40065	3.62151	3.60525	3.75196	3.53212	3.60148	3.54646	3.61671	3.40138	3.80981	3.53184	3.4705	3.37352	3.50048	3.59714	3.53787	3.55838	3.47299	3.59369	3.49628	3.24076	3.66419	3.75404	3.60528	3.60076	3.54923	3.78314	3.76121	3.63669	3.56049	3.68713	3.27589	3.28453	3.3574	3.22665	3.37582	3.23606	3.30727	3.38997	3.46947
PLXNA4	6.01537	6.79103	6.49535	6.14623	5.17395	6.69008	6.39533	6.94946	6.82902	6.09299	6.73065	6.64343	6.93691	7.12505	5.93458	6.43664	7.02708	5.82016	7.55738	6.96821	7.29093	6.79669	6.34778	6.97014	5.61399	6.34291	6.80761	7.04302	6.86457	8.47723	7.34319	6.73333	7.11351	7.03069	5.55155	6.30682	6.94661	7.24447	6.71936	6.76837	7.00349	6.8614	7.54969	7.18233	5.60662	7.94716	7.04686	7.19114	7.90423
PLXNB1	1.8404	1.99023	1.85503	1.78501	1.98808	2.08383	1.87354	1.88963	1.97427	1.85981	1.97266	2.05527	2.03721	2.1489	2.06299	2.06105	2.0482	2.03157	2.08008	2.01285	1.78014	1.77176	1.80978	1.8168	1.74782	1.76634	1.982	1.75249	1.79693	1.95936	1.7294	1.73344	1.58443	1.5034	1.83625	1.62583	1.66239	1.61386	1.55115	1.57817	1.63431	1.54305	1.8379	1.73071	1.65439	1.60994	1.65622	1.74205	1.7433
PLXNB2	1.73479	1.81011	1.92835	1.66362	1.7357	1.85232	1.98379	1.92672	1.76736	1.86505	1.96421	2.04632	1.7951	2.09062	1.97468	1.99472	1.96746	2.08862	2.0166	1.80591	1.91476	1.95881	2.00141	1.98127	2.05852	1.90801	1.93444	1.81159	1.96853	2.00877	2.23836	2.19947	1.90851	2.08797	1.99848	2.02027	2.14431	2.10812	2.30897	1.93798	1.87547	1.87149	1.85973	1.92086	1.92429	1.88838	1.95125	1.94415	1.7707
PLXNB3	3.77928	4.23006	3.91978	3.80181	4.00284	3.95117	4.17895	4.09834	4.11887	3.74286	4.25382	4.19713	4.21392	4.65226	3.93102	3.92319	4.52275	4.02728	4.62953	4.3626	4.53193	4.34654	4.39186	4.688	4.23296	4.80944	4.44593	4.71427	4.72754	5.08813	4.53498	4.13526	4.16663	4.74767	4.03886	4.0901	4.33372	4.50294	4.23848	4.17621	3.83319	3.77103	4.67076	4.3851	3.72885	4.11474	4.06086	4.33408	4.91581
PMVK	4.52196	5.6521	4.932	4.91053	3.49436	4.56663	4.97187	5.34258	5.35184	4.57666	6.48009	6.45023	6.66234	7.40182	5.24699	6.05864	6.59309	5.03258	7.38296	6.41072	6.20736	6.22763	5.30915	6.15612	4.47292	9.69452	5.98317	6.35672	6.22523	7.30262	6.70848	6.19006	6.10545	6.31074	4.36524	5.65921	6.32849	6.39996	6.22669	6.23496	6.34232	5.57329	6.75874	6.25255	4.35444	6.21672	6.1122	6.05446	7.15492
PODXL	4.94623	4.7891	4.88001	4.89114	4.93734	4.82359	4.77068	4.81591	4.8629	4.7499	4.40052	4.54188	4.40977	4.33272	4.2747	4.40048	4.3509	4.36001	4.53961	4.37716	4.66727	4.62349	4.76024	4.54831	4.6036	4.59113	4.55889	4.55644	4.5022	4.69019	4.29481	4.29987	4.2854	4.39348	4.3075	4.31285	4.43711	4.32085	4.3373	4.34701	4.34118	4.18495	4.20217	4.29679	4.26367	4.21835	4.20027	4.23284	4.17381
PODXL2	6.77045	7.06484	6.95521	7.22234	7.00757	7.19888	7.04544	6.72297	7.23778	7.07685	6.6982	6.82207	6.65507	6.45102	6.76258	6.82347	6.74303	6.74173	6.8868	6.97802	6.76773	6.45289	6.65292	6.7027	6.59398	6.49204	6.64766	6.4065	6.74757	6.34841	6.71105	6.80523	7.12497	6.93337	6.80247	6.93776	6.847	6.95727	7.10007	6.85828	6.28374	6.51189	6.51473	6.30783	6.2962	6.41756	6.3964	6.38976	6.16735
PON2	1.9932	2.05776	2.3208	2.18932	1.98401	2.04897	2.07118	2.12204	2.06443	1.96373	2.48648	2.60512	2.57526	2.4475	2.58628	2.47431	2.50533	2.4672	2.67557	2.537	2.34383	2.30472	2.49644	2.3875	2.39972	2.62045	2.40169	2.40379	2.537	2.14727	1.25471	1.38582	1.29883	1.22305	1.26969	1.39309	1.41175	1.44737	1.2854	1.15277	2.42401	1.93554	2.13366	2.04254	2.25223	2.1128	2.06102	2.0489	2.17338
PON3	6.51432	6.62023	6.77194	6.78458	6.58223	6.83446	6.90648	6.80718	6.63616	6.70355	5.93569	6.09432	6.0125	5.77925	6.10242	6.23432	6.14055	6.09162	6.27595	6.31937	6.7127	6.72766	6.75284	6.53816	6.58302	6.87003	6.94963	6.74362	6.77114	6.79811	6.07864	6.16464	6.2321	5.9245	5.86233	6.19478	6.26828	6.22063	5.96861	6.05713	5.81874	5.89609	5.9077	5.57187	6.02625	5.88643	5.78339	5.90288	5.80747
PPIB	1.9249	2.57875	2.55886	1.85455	1.54409	2.12829	1.97856	2.93314	2.08393	1.84495	2.31127	2.62448	3.3514	2.93546	1.84234	2.06778	2.67742	2.10135	3.07077	2.87184	2.34324	2.58323	2.37665	2.41959	1.75459	2.33962	2.23002	2.36997	2.46074	3.53671	2.84246	2.34945	2.46905	2.31325	1.7219	2.11773	2.85392	2.57978	2.5935	2.0914	3.67471	2.46751	3.39862	2.56703	2.04065	3.28898	3.13499	2.76907	5.05649
PPM1B	NA	NA	NA	NA	NA	NA	NA	NA	NA	NA	NA	NA	NA	NA	NA	NA	NA	NA	NA	NA	NA	NA	NA	NA	NA	NA	NA	NA	NA	NA	NA	NA	NA	NA	NA	NA	NA	NA	NA	NA	NA	NA	NA	NA	NA	NA	NA	NA	NA
PPP1R2	3.67255	3.5158	3.70551	3.63356	2.95513	3.92709	3.76038	3.33563	3.31963	2.93812	3.88527	3.25876	4.19609	3.38835	2.84764	3.63534	3.99161	2.76956	4.15838	4.34137	3.32287	3.38542	2.78691	2.70697	2.77987	2.75681	2.84701	4.19022	3.39014	3.70001	3.42656	3.03981	3.18921	3.93701	2.94881	3.70751	3.3963	3.1885	3.29212	3.6579	3.04319	3.8251	4.33882	3.13494	2.71787	3.32252	3.61123	3.24442	3.93216
PPP1R9B	3.74746	4.1874	3.97307	3.94692	3.05891	3.69991	3.96085	4.64454	4.48163	3.63527	4.62943	4.6173	4.94256	4.54307	3.73562	4.29921	4.63523	3.55795	5.20236	4.61926	4.10895	3.88954	3.30523	4.24055	3.04773	3.78755	3.74856	4.11363	4.28549	4.84622	4.42899	4.10857	4.01862	3.889	3.1616	3.9774	4.27617	3.85157	4.22396	4.50759	4.34406	4.34657	4.72695	4.3916	3.10267	4.83561	4.76938	4.47959	5.04802
PPP3R1	3.54854	3.40299	3.3703	3.24161	3.20165	3.1812	3.31267	3.4468	3.40439	3.32777	4.14934	4.18006	4.21392	4.42706	4.04851	4.19324	4.19398	4.12099	4.45805	4.28222	3.93819	3.80015	3.86104	3.86512	3.62062	7.72171	3.94477	3.92788	3.96698	4.21887	4.25966	4.09131	4.14706	4.27866	3.78072	3.87589	4.17991	4.10117	4.02213	4.37221	3.51888	3.24916	3.60981	3.48597	2.94566	3.3697	3.36676	3.36636	3.57634
PPY	9.16137	7.83308	9.7978	8.47873	7.79869	8.52731	8.4093	8.42362	9.24783	10.1847	8.674	7.48312	7.00695	8.141	7.69856	9.76524	8.27482	8.45064	9.57067	7.59038	11.6517	11.0845	10.4851	10.6168	12.4226	10.1463	11.7326	10.6149	10.8622	12.0031	9.27773	9.68444	9.38549	7.09507	8.92732	9.99026	9.802	8.26233	8.681	9.68165	7.59836	8.25653	7.1466	7.15988	7.02418	6.96483	6.76618	6.98622	7.19067
PRCP	1.57459	1.67906	1.60217	NA	1.6688	1.63784	1.61706	1.61188	NA	NA	1.89623	1.69332	1.69951	1.69475	1.86104	1.89755	1.89639	1.92136	1.95784	1.83944	NA	NA	1.58813	NA	NA	NA	NA	NA	NA	NA	NA	NA	1.56954	1.67933	1.67654	1.74683	1.59941	1.81221	1.64856	1.58703	NA	1.59603	NA	1.58063	NA	NA	NA	1.609	NA
PRDX1	1.83855	1.65554	1.7632	1.66011	1.40898	1.74386	1.65274	1.614	1.61193	1.559	2.11457	1.81521	1.85838	1.78969	1.66548	1.6872	1.86952	1.99128	1.94321	2.06388	1.78505	1.51268	1.46043	1.54992	1.30305	1.69377	1.56384	1.42481	1.59827	1.79302	1.80756	1.66184	1.77623	1.80401	1.39171	1.54463	1.63613	1.74347	1.8341	1.66989	1.87452	1.48383	1.67451	1.52637	1.37145	1.61264	1.46681	1.67057	1.7817
PRDX3	1.13304	1.25864	1.27685	1.28392	1.12638	1.14587	1.15342	1.08018	1.15381	1.02687	0.835682	NA	1.06888	0.946431	NA	0.841007	0.963104	NA	0.99899	0.92562	0.891963	0.891808	0.813853	1.0268	NA	1.05936	0.872395	1.06309	1.22423	1.3471	NA	0.91173	NA	NA	NA	NA	0.840685	0.828875	0.834145	0.958137	0.894372	0.812868	1.00992	NA	NA	1.15166	1.10346	0.989357	1.14424
PRDX5	4.44449	4.97713	4.71554	4.26652	3.56882	4.27726	4.30847	4.59297	4.67429	4.30586	5.29585	5.45038	5.45288	5.84471	4.30915	4.96068	5.35216	4.55692	5.86568	5.4208	4.94801	4.8319	4.04926	4.50023	3.58343	4.11218	4.2724	4.98063	4.44755	5.75951	5.52396	4.56996	5.04369	4.88177	3.59617	4.16184	4.81989	5.18772	4.98144	4.63315	5.05832	4.65935	5.3895	5.16417	3.73386	5.45417	4.78577	4.81924	5.85954
PRDX6	1.28143	1.43653	1.38587	1.52652	1.1776	1.47788	1.49406	1.2996	1.50126	1.36188	1.56247	1.61108	1.68199	1.51864	1.27429	1.30708	1.55267	1.43264	1.58703	1.74399	1.60568	1.49805	1.58674	1.74356	1.56233	1.58376	1.52812	1.43221	1.56579	1.57763	1.52311	1.33577	1.39901	1.28262	1.07217	1.26891	1.54967	1.42336	1.49098	1.3799	1.51213	1.48398	1.65906	1.43349	1.2416	1.39939	1.34585	1.5742	1.39835
PREB	NA	NA	NA	NA	NA	NA	NA	NA	NA	NA	NA	NA	NA	2.42533	NA	NA	NA	NA	2.4813	NA	NA	NA	NA	NA	NA	NA	NA	NA	NA	NA	NA	NA	NA	NA	NA	NA	NA	NA	NA	2.39901	NA	NA	NA	NA	NA	NA	NA	NA	NA
PRELP	8.26584	8.33601	8.20993	8.42907	8.36946	8.46618	8.43542	8.30413	8.35897	8.35752	7.64726	7.66377	7.54616	7.4345	7.67815	7.92195	7.68463	7.70445	7.81478	7.65305	8.61253	8.51088	8.62343	8.43688	8.55622	8.35581	8.52588	8.27876	8.47594	8.64307	8.24322	8.31088	8.27236	8.29229	8.14796	8.32782	8.33407	8.22424	8.19963	8.38149	8.02114	8.1184	8.01914	8.0532	8.08806	8.16063	8.14898	8.11854	8.03956
PRKAB1	2.33842	2.64376	2.45754	2.48923	2.19465	2.19169	2.15795	2.25954	2.08417	2.17916	2.66441	2.74861	3.09756	2.81965	2.35038	2.52369	2.88208	2.41776	3.15546	2.67014	2.45707	2.2509	2.15053	2.15889	NA	2.35335	2.11553	2.30539	2.03728	2.56247	2.58768	2.17552	2.14333	2.19535	1.90758	2.27059	2.32028	2.27086	1.96488	2.34792	2.18853	2.25906	2.65508	2.28244	1.99722	2.80729	2.39188	2.19743	2.67218
PRKCQ	1.55714	1.71114	NA	NA	1.49825	NA	1.48908	1.53735	NA	NA	2.02134	1.79768	1.5144	1.48944	NA	NA	1.65764	1.5691	1.88253	1.63236	1.74567	1.81373	1.5508	1.64007	1.89894	1.66489	1.90381	1.95371	1.95226	1.85663	1.46006	1.62227	1.79144	1.55341	1.93387	1.80054	1.72596	1.48594	1.51334	1.71471	1.72605	NA	1.64801	1.66839	1.48553	1.54918	1.61697	1.51723	2.23269
PRKRA	2.62698	2.68156	2.46704	2.5366	2.47555	2.50609	2.55702	2.53431	2.61297	2.49372	2.01696	2.04688	2.12393	2.01107	1.86164	1.83503	2.01614	1.7366	2.19799	2.06454	2.47737	2.47119	2.35194	2.46728	2.34088	2.38236	2.20082	2.30999	2.24938	2.33714	2.15656	1.9735	1.89569	1.73305	1.80066	1.93998	1.94471	1.9511	1.85563	1.90662	2.05488	1.84732	2.22903	1.99331	2.06571	2.149	2.06212	1.96129	2.16308
PROC	3.87378	4.39597	4.40826	4.27692	4.31725	4.11137	4.1988	3.98875	4.21895	4.13152	4.57891	4.31267	4.00041	4.09096	4.38527	4.57792	4.66358	4.66837	4.76162	4.35164	4.23825	4.13844	4.31748	4.10885	4.03323	3.98515	4.03745	3.86867	4.04462	3.83163	4.09942	4.53055	4.45275	4.33255	4.74507	4.76805	4.68316	4.70915	4.50718	4.34077	4.76762	4.38358	4.66309	4.52389	4.66002	4.70784	4.70273	4.63501	4.21129
PROK1	2.18767	2.45157	2.60519	2.65191	2.69466	2.84671	2.51929	2.3665	2.67692	2.48112	3.36042	3.70415	3.19014	3.03288	3.68768	3.29765	3.47964	3.66904	3.47624	3.8763	2.75969	2.82697	2.84163	2.62049	2.98446	2.9194	2.74255	3.29462	4.01164	2.68746	3.58574	3.94093	4.01045	3.61059	3.9834	4.03682	3.90467	4.21264	3.94658	3.8441	2.98901	3.14506	3.43783	2.97957	2.92001	3.17209	3.25885	3.31312	2.70651
PRSS2	2.6168	2.72002	2.59725	2.63754	2.49378	2.54942	2.56528	2.38626	2.45604	2.47501	2.72735	2.6342	2.5684	2.48836	2.78369	2.80622	2.83323	2.83212	2.93979	2.87831	3.14392	2.96493	2.98814	2.81646	2.8191	2.68228	2.821	2.53575	2.81979	2.80155	2.70312	2.90346	2.66271	2.56421	2.88797	2.95453	2.91997	2.76882	2.70509	2.8083	2.85368	2.84471	2.64259	2.64826	2.63443	2.79496	2.76808	2.78216	2.68498
PRSS27	9.26075	9.39122	9.52505	9.38172	9.38631	9.45323	9.38945	9.49314	9.46476	9.39171	8.99329	9.07774	8.96569	8.86859	9.17688	9.27834	9.12285	9.15843	9.2218	9.10452	9.40132	9.35832	9.50802	9.33117	9.41885	9.296	9.45565	9.1848	9.4318	9.55244	7.94969	7.94899	7.94523	8.01119	7.7558	7.82657	8.04881	8.09924	8.06918	7.87862	8.51205	8.61759	8.59474	8.54386	8.66556	8.83738	8.70863	8.74686	8.54895
PRSS8	9.11221	8.75563	8.74829	8.68407	8.78092	8.77623	8.89099	8.6659	8.70075	8.68178	9.06748	9.03576	8.93695	8.95126	9.16011	9.18208	9.11146	8.99723	9.15354	8.89808	8.15636	8.43079	8.34419	8.16614	8.20507	8.01597	8.29289	7.95801	8.25819	8.25564	8.51039	8.66653	8.55152	8.75965	8.41808	8.46074	8.73565	8.75995	8.70754	8.47809	8.88955	8.79119	8.81396	8.79396	9.06346	8.70251	8.80773	8.79237	8.77581
PRTFDC1	1.64118	2.42256	1.81644	1.95888	1.23039	1.5726	1.76052	2.13629	2.2302	1.86184	1.55788	1.61509	1.66648	2.38339	1.29007	1.57913	1.82782	NA	2.39003	1.9321	2.40474	2.61384	1.96144	2.57485	1.44488	11.1952	2.35977	2.53784	2.12545	3.26775	2.90008	2.43898	2.38761	2.16479	1.2233	1.98761	2.41132	2.32421	2.5409	2.2865	2.84908	2.35831	3.41243	2.65716	1.63668	2.93996	2.85983	2.6753	3.54479
PRTG	6.44326	6.29385	6.33096	6.24755	6.50669	6.47039	6.50233	6.49018	6.35614	6.25271	6.28246	6.38309	6.36736	6.35474	6.43615	6.28894	6.49894	6.33073	6.61688	6.23635	6.81709	6.58461	6.7294	6.7006	6.63938	6.81724	6.68608	6.79695	6.74439	6.89631	6.55659	6.58037	6.62986	6.5899	6.56958	6.46027	6.54878	6.61905	6.62447	6.58938	5.83123	5.99553	6.19343	6.08278	5.99562	5.83105	5.8863	5.91169	6.03999
PRTN3	4.30497	4.34694	4.54885	4.36799	4.31801	4.45869	4.36662	4.38478	4.58499	4.44392	4.02439	4.02364	3.95187	3.78741	3.81788	4.1223	4.09362	3.98598	4.25462	4.22342	3.96327	4.12212	4.01106	3.76625	3.97002	3.99618	4.30333	4.41384	4.18006	4.03993	3.71348	3.71176	3.87749	3.59994	3.56811	3.88923	3.89327	3.85204	3.63264	3.84283	3.85611	3.80067	3.91243	3.6495	4.06429	3.82804	3.85012	3.88129	3.86427
PSG1	2.41511	2.11656	1.95267	1.94441	1.91127	2.30314	2.21266	1.96746	2.02471	1.82786	NA	NA	NA	NA	NA	NA	NA	NA	NA	NA	3.01044	2.90731	3.12145	2.85697	2.77208	6.91101	2.77326	2.71921	2.70627	2.90329	2.43736	2.59443	2.41916	2.67827	2.69562	2.63673	2.49633	2.55476	2.55886	2.74364	1.15918	1.08168	1.21636	1.03252	1.03584	1.0285	1.08107	1.12757	1.32786
PSIP1	2.53995	2.53754	2.5117	2.37384	2.14022	2.27822	2.50546	2.3206	2.28585	2.42361	2.72336	2.5634	2.49275	2.43768	2.58976	2.4761	2.61572	2.41107	2.84459	2.69637	2.42183	2.39816	2.3672	2.33865	2.27116	2.34579	2.3249	2.1714	2.29519	2.37682	2.40171	2.67159	2.48682	2.52474	2.32935	2.33308	2.32233	2.46373	2.29566	2.50954	3.08812	3.27895	3.31555	3.20649	2.86511	2.98076	2.79302	2.99803	3.01589
PSMA1	NA	NA	NA	NA	NA	NA	NA	NA	NA	NA	2.16864	2.05884	2.18024	2.19711	2.31965	1.92364	1.74911	2.06716	2.14542	2.07704	1.66544	1.64552	NA	1.68621	1.74343	1.69153	1.86928	1.67238	1.70708	1.7476	NA	1.79892	NA	NA	NA	NA	NA	NA	NA	NA	4.23879	4.43685	4.39721	4.22525	4.31274	4.1966	4.32977	4.35504	4.29189
PSMD9	2.04897	2.15766	2.0898	2.65766	2.19484	1.94632	1.95006	2.29149	2.10836	2.04082	2.67437	2.19812	2.34554	2.69379	2.20082	2.21965	2.44387	2.2696	2.39451	2.53995	2.04729	1.99248	1.9105	2.20461	1.94624	2.27002	2.05742	2.03633	1.8425	2.24522	2.61725	2.48316	1.8	2.12806	1.86786	2.19301	2.2042	2.28018	2.47835	2.1661	2.50447	2.20217	2.15274	2.47931	2.33428	2.07991	2.25562	2.51445	2.38126
PSME1	2.52364	2.6678	2.50404	2.87145	2.466	2.38347	2.29516	2.5142	2.53498	2.48743	3.09603	2.75984	2.7936	3.19058	2.54584	2.628	2.83485	2.82157	3.06652	2.89206	2.76888	2.68197	2.4489	2.67023	2.48787	5.4607	2.59565	2.67949	2.75061	2.93808	2.83388	2.62779	2.49914	2.65627	2.31249	2.52682	2.67193	2.64547	2.75965	2.64989	2.68059	2.41552	2.62129	2.59798	2.3384	2.42161	2.60874	2.67884	2.7422
PSPN	2.06281	2.12234	2.16469	2.07464	2.01196	2.12539	2.01507	2.60201	2.18751	2.14949	5.46089	5.47834	5.62981	5.64192	5.63868	5.53585	5.45831	5.53123	5.55525	5.51078	4.80776	4.88608	4.92583	4.94295	4.82215	4.641	4.88676	4.87547	4.74992	4.64209	3.99669	3.97253	3.87175	4.05823	3.78974	3.66419	3.80489	3.92088	3.66687	3.90787	2.07355	2.07433	2.19912	2.00421	1.94557	1.93859	2.0826	2.25894	2.16205
PTH1R	2.55697	2.69501	2.81596	2.78866	2.94501	2.95379	2.69385	2.4984	2.6506	2.75948	4.391	4.40299	4.26815	4.05894	4.40792	4.12558	4.08339	4.42227	4.31438	4.13649	2.78779	2.627	2.57536	2.65972	2.82065	2.87289	2.65972	2.67994	2.68111	2.77522	1.92956	2.09471	2.02669	2.10175	2.02811	2.15202	1.78081	2.10259	2.04548	1.9133	2.32328	2.44225	2.29793	2.18488	2.21621	2.63807	2.15843	2.21036	2.55866
PTK7	2.70894	2.62202	2.48344	2.69791	2.66303	2.96164	2.63173	2.81642	3.05942	2.64314	2.21434	2.4531	2.40239	1.97442	2.59784	1.97541	2.59522	1.97834	2.26129	2.18485	2.75144	2.57109	2.51228	2.39267	2.83493	3.02372	2.5286	2.52002	2.65285	2.60433	2.4971	2.215	2.31736	2.40373	2.10862	2.15436	2.28659	2.39758	2.04621	2.31973	2.50706	2.17258	2.60136	2.1563	2.49293	2.24486	2.62905	2.22277	2.4173
PTN	1.91984	2.31797	2.50398	2.25199	2.13957	1.98525	1.93361	2.31617	2.08383	1.91968	2.2577	2.42199	2.41021	2.1445	2.0446	2.21695	2.34911	2.06502	2.22888	2.29104	2.2078	2.09248	2.26255	1.95765	1.96414	2.04226	2.2596	2.32697	2.23588	1.9483	2.18342	2.29831	1.96292	2.23441	1.7685	1.81664	2.18034	2.29625	1.6951	2.08753	2.07221	1.58275	2.06112	2.25882	2.49546	2.34082	2.02173	2.33001	2.28818
PTP4A1	2.20821	2.33894	1.9665	2.02684	2.17421	2.16607	2.40836	2.13757	2.29772	2.12042	2.29754	2.23686	2.32665	2.61471	2.53431	2.29207	2.44496	2.30921	2.45194	2.51314	2.17543	2.20248	2.01164	2.28167	2.05259	2.20283	2.33385	2.11307	2.28487	2.24147	2.82183	2.98925	2.63441	2.90779	2.4805	2.66948	2.7813	2.90445	2.52687	2.8578	1.97548	NA	2.31638	2.42291	2.04411	1.89778	NA	NA	2.03647
PTPN1	4.37519	5.15399	4.67688	4.60879	3.39147	4.01934	4.70584	4.82783	5.14802	4.46286	5.70403	5.7074	5.91457	6.40856	4.83963	5.23714	5.87122	4.69285	6.34914	5.68263	5.37522	5.43856	4.71858	5.37911	3.89846	9.23264	4.93626	5.43363	5.39281	6.04262	5.89244	5.59761	5.67354	5.62707	4.06316	5.21461	5.56875	5.49173	5.62612	5.7496	5.24965	4.61193	5.58337	5.01253	3.61186	5.02073	5.18806	4.98724	5.79348
PTPN6	NA	2.09771	1.75822	1.43616	NA	1.66526	NA	2.13202	1.41592	NA	1.73435	1.8779	2.10638	2.01085	1.54389	1.61443	1.80124	1.57192	1.92668	1.91219	3.12058	3.24888	2.92146	2.98639	2.76509	2.93636	2.83398	2.93421	2.86802	3.33751	1.87495	1.73192	1.62947	1.69109	NA	NA	1.92155	1.76371	1.65164	1.4246	2.13274	1.35671	2.06657	1.5103	NA	1.99736	1.88577	1.76205	3.33735
PTPRF	4.91161	4.95407	5.21806	4.72187	4.63511	5.03394	4.96414	5.03798	4.86705	4.88526	4.75806	5.07201	5.20892	4.76567	5.02939	5.07226	5.13426	5.03756	5.26371	5.26009	4.2598	4.28545	4.37111	4.33822	4.09007	4.21951	4.23088	4.19091	4.33501	4.32917	4.96661	4.80545	4.83983	4.58031	4.48065	4.60092	4.75652	4.38027	4.71159	4.55116	3.88912	4.08322	3.964	4.03995	4.15858	3.99347	4.09919	4.14287	3.96058
PTPRJ	1.97695	2.55181	2.05956	1.82908	NA	1.84936	2.01225	2.00079	2.12958	1.88378	2.84246	2.46757	3.41354	2.64344	2.06008	2.15927	3.04803	2.08052	3.61004	2.93268	2.61946	2.31232	1.98928	2.20314	1.75839	1.93146	2.03097	2.39575	2.41981	2.64738	2.74397	2.31403	2.37507	2.22845	1.74614	2.44694	2.27763	2.29784	2.25879	2.68199	2.44835	2.27736	3.02276	2.4177	1.97181	2.74052	2.64759	2.50136	2.73236
PTPRM	4.2418	4.18952	4.30895	4.24229	4.22763	4.18946	4.22484	4.9229	4.41341	4.11949	4.35483	4.14727	4.47765	4.42893	4.20888	4.13904	4.16587	4.24817	4.30965	4.33729	4.38857	4.49308	4.48794	4.40924	4.47998	4.22632	4.57762	4.23838	4.21332	4.36502	4.39302	4.38742	4.0326	4.28682	4.10141	4.1125	4.2549	4.34606	4.07284	4.37099	3.70608	3.69385	3.76168	3.92516	3.99018	3.65476	3.75211	3.87911	3.89926
PTPRS	1.5217	1.61876	1.61739	1.45486	1.55587	1.53516	1.63194	1.56789	1.59732	1.38493	1.46158	1.52667	1.47233	1.47202	1.56823	1.69113	1.57085	1.58005	1.75864	1.44768	1.6072	1.49513	1.68737	1.48651	1.48661	1.44361	1.47887	1.53759	1.4959	1.5507	1.44419	1.54399	1.31383	1.4025	1.51541	1.59048	1.57376	1.53237	1.56462	1.57681	1.4813	1.34318	1.31336	1.31081	1.41581	1.44053	1.44079	1.38189	1.23131
PTS	2.84312	2.586	2.40319	2.63176	2.40526	2.40934	2.38725	2.41938	2.29995	2.65878	4.32315	3.9079	3.79275	3.8858	4.15025	4.40323	4.46564	4.99897	4.8885	3.99494	3.21076	3.50481	3.34612	3.20074	3.41822	7.54147	3.55762	3.74666	4.03507	3.54123	2.71622	3.14537	2.83651	3.08122	2.76011	3.01828	2.89191	3.02304	2.9182	3.05714	2.66751	2.73346	3.08096	2.79442	3.02187	2.54369	3.04334	2.84886	2.63956
PTX3	3.61947	3.91386	3.64277	3.81085	3.93549	3.72803	4.06382	3.79271	3.68496	3.78487	3.32015	3.54565	3.37372	3.30333	3.21451	3.4636	3.53136	3.38648	3.47858	3.52416	3.80159	3.57312	3.55409	3.80647	3.69775	3.4145	3.47799	3.79924	3.76273	3.66426	3.33447	3.80637	3.42899	3.66081	3.41205	3.74951	3.39035	3.44724	3.46994	3.61605	2.8966	3.05788	3.03986	2.86803	2.83542	3.17777	2.98085	3.05563	2.70989
PVALB	5.62674	7.13718	6.61268	6.2051	5.20575	6.09539	6.3223	6.94636	6.67831	5.92765	7.34821	7.25889	8.27822	7.99918	6.01995	6.87614	7.99041	5.93878	8.46345	7.60695	6.67295	6.21436	5.73232	6.26484	4.79086	6.0714	6.52852	6.53818	6.4786	7.09717	7.51515	7.03916	6.8802	6.97752	5.17348	6.53984	6.92655	7.20744	6.65471	6.92564	6.70618	6.03434	7.39985	6.78627	5.26499	7.25146	6.57903	6.68835	7.6006
PVR	7.99855	8.04905	7.9789	7.86309	8.14836	8.18336	8.15385	8.00778	8.07458	7.92215	7.8243	7.99434	7.84965	7.87954	7.9662	7.82449	8.04477	8.0239	8.24774	7.80307	8.10723	7.98578	8.08146	7.99464	7.95557	8.12935	8.02372	8.09938	8.15086	8.2324	7.85867	7.98554	7.98422	8.06681	8.00555	7.81972	7.98676	8.0913	8.02545	8.02501	8.01425	8.21919	8.3075	8.2529	8.07771	8.00741	7.98882	7.9989	8.19327
PXN	3.20821	2.95204	3.12938	2.91573	2.83194	2.98357	3.05441	3.01289	2.75191	3.1816	3.18835	2.92604	3.10747	2.95151	3.03671	NA	2.98214	2.95604	3.29596	3.28905	2.79136	NA	NA	2.85669	NA	2.87208	NA	NA	2.68587	NA	3.22127	2.97528	2.68872	2.79757	2.83011	3.19798	3.26514	2.95916	2.95715	3.08457	NA	NA	NA	2.78297	NA	NA	NA	NA	NA
QDPR	4.78572	4.68232	4.65296	4.99119	4.63219	5.00995	4.59484	4.36867	4.53929	4.56378	5.52016	4.98197	5.43626	5.19922	4.90895	5.15824	5.64753	5.17023	5.79373	5.68929	4.98301	4.8879	4.65043	4.7309	4.54831	5.10144	4.56741	5.51175	5.17899	5.46814	5.04667	4.77772	4.86351	5.15002	4.53049	4.81711	4.80993	4.70202	5.03293	5.14219	4.47719	4.72171	5.06873	4.59133	4.32377	4.40596	4.86919	4.45556	4.86156
QPCT	1.15788	1.20764	1.20696	1.16896	1.17677	1.07622	1.11083	1.08753	1.12314	1.09417	1.13172	0.989357	0.96303	0.891575	1.10024	1.02382	1.13763	1.08134	1.26177	1.04012	1.14019	1.09754	1.1573	1.01892	1.03773	0.908736	1.04082	1.05707	1.11337	1.03372	0.8819	1.03731	1.00216	0.871449	1.01757	1.1153	1.04572	0.968865	0.992841	0.984261	0.975704	0.961401	0.928882	0.857901	0.89538	1.00741	0.912113	0.990374	0.784085
RAB6A	NA	NA	NA	NA	NA	NA	NA	1.49805	1.49963	NA	NA	NA	NA	NA	NA	NA	NA	NA	NA	NA	NA	1.51086	1.48949	NA	1.62532	NA	NA	NA	NA	1.5509	NA	NA	NA	NA	NA	NA	NA	NA	NA	NA	NA	NA	NA	NA	NA	NA	NA	NA	NA
RARRES1	2.48905	2.43672	2.45888	2.51879	2.48171	2.5434	2.47939	2.65858	2.53177	2.44869	2.43875	2.35318	2.36843	2.20292	2.45312	2.17731	2.3162	2.39876	2.46728	2.40591	2.35733	2.29537	2.26475	2.2405	2.33625	2.36793	2.41927	2.33711	2.35454	2.23177	2.46861	2.52288	2.51533	2.45628	2.39895	2.52175	2.46313	2.29892	2.36261	2.45404	2.45478	2.45273	2.45998	2.38557	2.43661	2.30929	2.40179	2.55137	2.48047
RARRES2	10.8128	10.6957	10.6807	10.7961	10.5837	10.76	10.7044	10.5763	10.7303	10.8635	10.9298	10.8143	10.8387	10.724	10.7465	11.0851	11.074	10.9036	11.0868	11.2763	10.3076	10.2954	10.387	10.1931	10.1705	10.4292	10.5801	10.3653	10.5873	10.5821	10.465	10.5533	10.6903	10.3286	10.4233	10.6696	10.6356	10.6762	10.5123	10.5851	10.8983	10.9823	11.0271	10.8281	11.0997	11.0623	10.9673	11.0999	11.1937
RASA1	NA	NA	NA	NA	NA	NA	NA	NA	NA	NA	NA	NA	NA	NA	NA	NA	NA	NA	NA	NA	NA	NA	NA	NA	NA	NA	NA	NA	NA	NA	NA	NA	NA	NA	NA	NA	NA	NA	NA	NA	NA	NA	NA	NA	NA	NA	NA	NA	NA
RASSF2	1.84972	1.88916	1.82065	1.92592	1.71853	1.73509	1.71953	1.78279	1.79473	1.7284	1.88971	1.77572	1.9907	1.87491	1.75219	1.71013	1.72023	NA	1.93919	1.86053	1.70461	1.67324	NA	1.66744	1.65682	NA	NA	1.80925	1.78672	1.76503	1.92627	1.73544	1.66971	NA	NA	1.82668	1.76706	1.80525	NA	1.77737	1.65466	NA	1.7569	NA	1.69064	NA	1.62176	1.69746	1.73027
RBKS	7.03648	7.16864	7.26547	7.47675	7.09939	7.04649	7.18238	7.12329	7.01675	7.04013	7.83262	7.42708	7.39693	7.53256	7.48457	7.64397	7.87173	8.21938	8.0389	7.61462	7.08497	7.11915	6.9669	7.04241	6.99274	10.3957	7.39075	7.21664	7.47137	7.40182	7.31813	7.42709	6.85438	7.21612	7.00809	7.09416	7.13522	7.21189	7.66765	7.32522	6.99674	6.87116	6.99746	6.79932	6.90613	6.37786	6.88165	6.84462	6.92738
RCOR1	NA	NA	NA	NA	NA	NA	NA	NA	NA	NA	NA	NA	1.58337	NA	NA	NA	1.54355	NA	NA	NA	4.39661	4.10131	4.25598	4.31801	4.33615	4.54885	4.47485	4.37476	4.53874	3.54113	NA	NA	NA	NA	NA	NA	NA	NA	NA	NA	NA	NA	NA	NA	NA	NA	NA	NA	NA
REG1A	6.31761	6.20608	6.25096	6.15595	6.00549	5.86307	5.96727	5.79513	6.08603	5.78153	5.89962	5.57654	5.74853	5.45198	5.86529	6.13694	6.36675	5.9555	6.01935	5.67996	6.54655	8.95978	6.51914	6.22355	6.26122	6.23356	6.10294	5.76702	5.89587	6.26248	6.05561	6.39872	6.25446	6.15026	6.43421	6.44493	6.29338	6.20603	6.40576	6.21877	5.7665	5.58613	5.36792	5.57376	5.46434	5.76047	5.53992	5.59699	5.19091
REG3A	NA	NA	NA	NA	NA	NA	NA	1.77804	NA	NA	NA	1.68603	1.75805	NA	NA	NA	NA	NA	NA	NA	NA	1.64639	NA	NA	1.65489	NA	1.69024	NA	NA	1.66403	1.84028	1.73461	NA	NA	NA	NA	1.66739	1.6727	1.66485	NA	NA	NA	NA	NA	NA	NA	NA	NA	NA
REG4	8.31358	7.89089	8.31114	8.46853	8.51348	8.24826	8.49711	8.06724	8.21675	8.12573	7.59855	7.71566	7.71109	7.3992	7.91209	7.73057	7.40155	7.39722	8.00396	7.91015	8.26627	8.1215	8.49341	8.45915	7.92433	8.73235	8.35609	7.8384	7.84899	8.58528	8.07083	8.5593	8.54133	9.02968	8.45853	8.65652	8.63	8.73815	8.78797	8.30904	8.02053	7.76165	7.55319	7.84542	7.75024	7.75649	7.85807	7.29997	7.76706
RELT	3.80186	3.79961	4.15925	3.67435	3.76416	3.71296	3.59283	3.83119	3.76949	3.44673	3.91865	4.35266	4.44241	4.01762	4.12913	4.0399	4.23398	4.05481	4.39765	4.41769	3.63279	3.63023	3.90177	3.75115	3.48629	3.80155	3.58179	3.72368	3.63141	3.85991	3.92594	3.91103	3.85288	3.99061	3.58829	4.02447	4.01977	3.82882	3.92464	4.0061	3.59313	3.35545	3.552	3.52022	3.5835	3.43259	3.47674	3.51328	3.60407
REN	5.2963	5.68783	5.88996	5.4536	5.85893	5.83679	5.28821	5.80552	5.59707	5.90195	5.27619	4.95218	4.98779	5.07043	5.05685	5.39624	5.14548	5.12057	5.36668	4.72636	5.87545	6.2683	5.88376	6.20409	6.48069	6.59232	6.25161	6.52704	6.39585	6.35355	6.32128	6.47497	6.43038	6.1759	6.27253	6.33151	6.54976	6.51464	6.39915	6.32864	6.11959	5.58133	5.956	6.05701	6.10789	5.9612	5.96376	6.05155	6.03346
RET	5.06714	5.05339	4.95632	5.11592	5.29658	5.22132	5.10888	4.85394	5.19983	5.0806	5.59561	5.60623	5.38183	5.35112	5.53834	5.57816	5.60141	5.31121	5.87299	5.65848	5.64124	5.48201	5.8417	5.60282	5.67416	5.49156	5.61408	5.47934	5.51621	5.93352	5.36856	5.60006	5.53677	5.70313	5.54297	5.69954	5.56019	5.55945	5.721	5.7653	6.49969	6.44881	6.38456	6.8254	6.78917	6.74693	6.69195	6.72825	6.59699
RETN	5.73282	5.98179	6.12528	6.17654	5.97903	6.02453	5.89298	5.91412	6.19036	6.03039	5.62195	5.75416	5.72873	5.52329	5.65644	5.7655	5.67567	5.5006	5.74317	5.8303	5.95848	5.80953	5.96296	5.68028	5.58857	5.83673	5.94275	5.9319	6.11567	5.94431	5.89748	5.68642	5.82519	5.77748	5.63506	5.7699	5.79852	5.85389	5.75003	5.624	5.69579	5.65706	5.62876	5.45974	5.78203	5.69167	5.60605	5.59099	5.61641
RFNG	1.71431	1.86766	1.91353	1.58688	1.5654	1.74295	1.72365	2.21974	1.8808	1.63705	1.84764	1.58535	1.77699	1.86021	1.88393	1.80219	1.7229	1.77222	1.88405	1.70013	1.80265	1.90808	1.87425	1.93013	1.87547	1.79755	1.93655	1.78572	1.74605	1.84824	2.13603	2.17718	1.93667	1.93554	1.85328	1.89002	2.09852	2.04394	1.96177	1.92368	1.88378	1.62845	1.92911	1.88518	1.96429	1.55812	1.67947	1.88885	1.82147
RGMA	10.9334	10.9918	10.9551	10.7129	11.0706	11.0375	11.061	11.1173	10.8858	10.8697	10.7267	10.8335	10.7941	10.8931	10.8643	10.8574	10.8075	10.7372	11.0834	10.6821	11.2728	11.0153	11.113	11.0922	11.1333	11.238	11.1319	11.1475	11.0499	11.2168	11.1683	11.1882	11.2349	11.2662	11.2382	11.1304	11.2841	11.3101	11.3404	11.2415	10.7071	11.0414	11.0316	10.9481	10.7847	10.6743	10.7289	10.6751	10.8937
RGMB	5.89028	5.89602	5.9871	5.91179	6.11158	6.09631	6.07955	6.03085	5.96916	5.96784	5.48885	5.6183	5.61181	5.51857	5.79677	5.57483	5.80741	5.61225	5.97961	5.52766	5.94445	5.55436	5.86335	5.83823	5.70162	5.95297	5.74361	5.7206	5.94853	6.08765	5.7278	5.76682	5.83746	5.8353	5.84961	5.70388	5.88798	5.86641	5.91927	5.75019	5.24874	5.6528	5.6952	5.62994	5.42103	5.46427	5.4026	5.29258	5.40593
RGS8	NA	NA	NA	1.12862	NA	1.07909	NA	NA	1.1151	1.19893	NA	NA	NA	NA	NA	NA	NA	NA	NA	NA	NA	NA	NA	NA	NA	NA	NA	NA	NA	NA	NA	NA	NA	NA	NA	NA	NA	NA	NA	NA	NA	NA	NA	NA	NA	NA	NA	NA	NA
RNASE3	2.96099	3.48552	3.2504	3.56938	3.22506	3.56307	3.24775	2.57374	3.0025	3.4414	5.34062	3.75595	3.70106	3.38271	4.03572	4.2115	3.68308	3.92574	4.47518	4.58794	3.15278	3.52602	4.67018	3.39056	3.08914	3.25668	3.44365	3.50994	3.5143	4.10893	2.65361	2.9198	2.90144	3.31497	2.90115	2.98925	3.04789	3.42112	3.37333	2.5302	3.37033	2.7699	2.93421	2.71861	2.87427	2.70339	3.19447	2.72672	2.67978
RNF31	NA	NA	NA	NA	NA	NA	NA	NA	NA	NA	2.85665	2.81746	2.88704	2.84511	2.91854	2.94411	2.85915	2.91705	3.01972	2.93408	NA	NA	NA	NA	NA	5.86375	1.74932	NA	1.76418	1.77379	NA	1.85671	1.7304	1.79348	1.74429	1.76167	NA	1.76668	NA	1.72247	1.81307	NA	1.82171	1.78488	1.76702	NA	1.8381	1.76375	NA
ROBO1	2.569	2.76167	2.93233	2.68511	2.61264	2.6951	2.60824	2.8491	2.60954	2.38676	2.49958	2.77486	2.98965	2.73619	2.78823	2.75243	2.78658	2.84746	3.02823	2.90876	2.92625	2.82548	2.90215	2.90039	2.6021	2.78383	2.85929	2.73509	2.71475	2.95851	2.96617	3.12636	3.03332	3.06181	2.76129	2.81211	3.15173	2.83388	2.93893	2.92795	2.53319	2.57236	2.79477	2.67886	2.78821	2.66426	2.70927	2.60459	2.59839
ROBO2	5.12034	5.41901	5.30165	5.12987	5.58731	5.42562	5.46692	5.27258	5.27352	5.11175	5.82201	5.92239	5.81187	5.74125	6.01324	5.73885	5.96516	5.98012	6.28282	5.79232	5.63931	5.39882	5.55661	5.52766	5.37971	5.65428	5.52729	5.62825	5.6438	5.85396	5.36391	5.46612	5.49226	5.53998	5.53703	5.32579	5.54666	5.67686	5.51985	5.44371	5.19227	5.45105	5.58608	5.53044	5.39375	5.34823	5.28546	5.21251	5.41196
ROR1	2.77305	2.60874	2.64699	2.91804	2.83942	2.70228	2.66439	2.64876	2.60172	2.81881	2.44541	2.64039	2.42248	2.34036	2.60336	2.70286	2.29416	2.33156	2.83319	2.91894	2.58125	2.71789	2.94484	2.66635	2.58559	2.71094	2.7324	2.87643	2.62382	3.1562	2.63224	2.69162	2.69455	3.02779	2.78027	2.8167	2.75425	2.97295	3.05705	2.68293	2.28803	2.38261	2.2482	2.56203	2.53817	2.3573	2.46161	2.16537	2.38772
RP2	2.28312	2.5569	2.41881	2.39303	2.09484	2.38267	2.27507	2.54641	2.43336	2.13435	2.46916	2.44512	2.81564	3.50042	2.22342	2.21213	2.5212	2.1596	2.92645	2.7589	2.32072	2.09967	2.17182	2.02326	1.9855	1.9352	2.1273	2.22073	2.20902	2.51321	2.59455	2.35972	2.04667	2.31075	1.74239	2.22614	2.45428	2.03615	2.09359	2.42002	2.09704	2.26364	2.40572	2.18954	1.87794	2.38386	2.2773	2.23738	2.39753
RPS6KB1	1.79892	2.19547	1.84238	1.97038	1.67649	1.78727	2.11696	2.06191	2.04285	1.95725	2.64032	2.63773	2.60637	3.08503	2.20658	2.41042	2.66132	2.07042	2.9895	2.76998	2.08607	1.96636	1.55233	1.82216	1.33302	8.33889	1.80504	1.9621	1.93327	2.05901	2.31461	2.28229	2.44546	2.05224	1.64681	1.98229	2.35067	2.13264	2.35733	2.33039	2.50703	2.06977	2.74233	2.38236	1.73868	2.32556	2.44023	2.4043	2.82475
RRM2B	NA	2.35797	NA	NA	NA	2.03132	NA	2.13681	2.09919	2.09397	2.46921	2.41121	2.73322	2.30048	2.1146	2.26945	2.48604	2.18631	2.77867	2.35349	2.51879	2.37859	2.29181	2.22438	2.18323	2.37067	2.27447	2.35733	2.40013	2.37382	2.22497	2.10628	2.11297	2.05696	NA	2.17891	2.08011	2.1112	NA	2.04443	NA	NA	2.2433	NA	NA	2.13238	NA	2.03072	2.16932
RSPO1	2.19956	2.34335	2.19557	2.18606	2.46762	2.30437	2.35533	2.23735	2.31017	2.17642	2.18469	2.29784	2.14483	2.12555	2.36258	2.06984	2.40384	2.29287	2.40439	2.22132	2.4583	2.27077	2.46326	2.36552	2.33802	2.56037	2.34888	2.52825	2.49113	2.57156	1.93304	2.17479	2.07066	2.10876	1.94579	1.95494	2.10846	2.13875	2.01046	2.07594	2.0176	2.09075	2.22413	2.25063	2.09383	2.11106	2.05047	2.15737	2.18574
RSPO3	4.19463	4.14161	4.04167	4.37877	4.33077	4.39557	4.06392	3.80401	4.29455	4.05236	4.38143	4.44615	4.16356	4.05703	4.2517	4.24577	4.21479	3.99736	4.57374	4.32059	4.37951	4.17396	4.52018	4.18567	4.24088	4.19261	4.08446	4.08642	4.08806	4.35527	4.26921	4.47017	4.18648	4.35729	4.19696	4.39796	4.46241	4.40032	4.67374	4.52608	3.7615	3.92496	3.68215	3.90096	3.75819	4.12503	3.82742	3.89098	3.60165
RTN4R	1.68064	1.79714	1.98972	2.0964	1.92342	1.89964	1.74683	1.86108	1.85228	1.91831	2.73635	2.65414	2.66319	2.59977	2.51675	2.64658	2.50429	2.62826	2.69608	2.8224	1.75711	1.69702	1.89902	1.79215	1.6867	1.75766	1.83366	1.79156	1.80822	1.87806	1.91027	2.06236	1.85766	2.27715	2.08845	2.07953	2.08131	2.11033	2.11503	1.89902	2.26394	2.27917	2.36438	2.47264	2.6132	2.44419	2.40065	2.07262	2.49736
S100A11	3.46227	3.15116	3.11974	3.20959	3.23662	3.27356	3.04516	3.0629	3.11442	3.1386	3.24129	3.06867	3.0783	3.05379	3.05217	3.01361	3.07594	2.89398	3.33818	3.13443	3.05825	2.95593	3.2539	3.01033	3.11607	2.98714	3.05083	3.17103	3.09493	3.31367	3.16533	3.08129	2.92685	3.06514	2.96562	3.18067	3.08673	3.05672	2.99912	3.21914	2.93812	2.77646	2.73689	2.8899	2.85555	2.82916	2.72657	2.74831	2.73468
S100A12	2.46347	2.39944	2.69849	2.38656	2.25864	2.28324	2.86707	3.17164	2.74973	2.97425	2.96112	2.88848	2.88483	2.90574	2.79065	2.73138	2.5971	3.22467	3.18212	2.98322	2.24373	2.30153	3.09911	3.17761	2.75781	2.53697	2.39166	2.51465	2.95416	3.49116	2.90076	3.26314	3.03578	3.08892	3.05297	2.95695	2.9457	3.19799	2.99451	3.18231	2.83534	4.49108	4.02454	3.2698	2.81711	2.45644	2.44045	2.74614	2.94542
S100A16	2.05842	2.02301	2.11813	1.91238	2.10061	1.93953	2.15821	2.51003	2.27107	2.01785	1.83835	1.657	1.86746	1.95159	1.91865	1.63059	1.74188	1.89674	1.83952	1.68921	3.03564	2.85931	3.05972	2.79273	3.18333	2.7021	2.75168	2.44018	2.50729	2.46569	4.10466	3.87727	3.43985	3.94564	3.57685	3.54472	3.78663	3.77777	3.82151	4.22306	2.74149	2.52875	2.59746	2.62964	2.31325	2.12869	2.3854	2.36463	2.24297
S100A4	5.96602	5.98906	5.99274	5.95409	6.04488	5.87205	5.84288	5.64358	5.95826	5.60621	5.92956	5.89487	6.03157	5.89647	5.67974	5.83834	5.70678	5.52422	6.17317	5.99812	5.72273	5.4785	5.74977	5.72123	5.65088	5.65122	5.62487	5.66466	5.50913	5.82764	6.4785	6.1109	6.11978	6.26529	6.07626	6.10155	6.2469	6.0343	6.39796	6.33847	5.772	5.5194	5.55673	5.84014	5.46214	5.47061	5.63709	5.71782	5.59433
S100P	NA	NA	NA	NA	NA	NA	NA	NA	NA	NA	NA	NA	NA	NA	NA	NA	NA	NA	NA	NA	NA	NA	1.75502	NA	NA	NA	NA	NA	NA	NA	1.5366	NA	NA	NA	NA	NA	NA	NA	NA	NA	NA	NA	NA	NA	NA	NA	NA	NA	NA
SAA4	3.84668	4.24003	4.02261	3.88755	3.87761	3.8792	3.98222	3.85697	3.8054	3.70642	3.79759	3.48754	3.50451	3.50655	3.54739	3.62902	3.76377	3.70493	3.91819	3.54567	4.03105	4.08421	4.16779	3.9621	3.90501	3.80731	3.76822	3.65244	3.93572	3.82279	3.73573	3.78539	3.74435	3.65821	4.0182	3.96776	3.9184	3.8821	3.91944	3.96288	4.07613	4.0176	3.86986	3.88065	3.84708	4.02929	3.86463	3.93993	3.62103
SCAMP3	4.59394	4.81519	4.50197	4.85644	4.43892	4.51016	5.2667	4.46955	5.35166	4.6882	6.1762	5.35458	6.11514	5.83803	4.57667	5.5795	6.66478	4.46515	6.91784	5.79932	5.40541	5.15513	4.39009	5.03474	4.54881	4.51331	4.49918	4.89136	5.79878	5.11974	6.25647	4.97158	5.82398	4.94797	4.32651	4.9712	5.39624	4.72534	4.71425	5.48617	4.84813	6.31541	5.74977	4.85598	3.89778	5.92075	6.83296	5.07421	5.33371
SCARA5	8.26556	8.40849	8.28899	8.21415	8.48964	8.48547	8.36299	8.33684	8.33484	8.35935	8.0096	8.14846	7.9999	7.99048	8.19309	8.00787	8.20068	8.12051	8.32417	8.05755	8.04226	7.86742	8.08027	7.97636	8.01837	8.13431	8.0354	8.0651	8.26178	8.35219	8.0248	8.22245	8.23355	8.1757	8.14374	8.03011	8.20246	8.13885	8.15245	8.18572	7.98274	8.16034	8.25382	8.23533	8.06321	8.11894	8.08402	7.99146	8.14787
SCARB2	4.05657	4.01975	4.02728	3.89688	4.13956	4.00994	4.01683	3.8581	3.96546	3.82584	3.79903	3.94584	3.82426	3.77493	4.00775	3.8261	3.98605	3.92736	3.99808	3.80968	4.01478	3.74191	3.95699	3.92364	3.78948	3.98644	3.82358	3.87297	3.99736	4.0289	3.6931	3.89264	3.80989	3.82111	3.77872	3.6905	3.83807	3.88586	3.87233	3.7858	3.90568	3.95067	4.16417	4.03954	3.90404	3.87615	3.869	3.75809	3.91939
SCARF1	4.89256	5.61717	5.70525	5.07938	4.88495	5.29646	5.2	5.84062	5.21306	5.03769	4.97528	5.32195	5.73634	5.35331	4.78992	4.94593	5.35854	5.01088	5.58574	5.51718	5.38457	5.37227	5.28039	5.31795	4.84128	5.20649	5.07037	5.34733	5.23829	5.9773	5.375	4.92156	5.13141	4.92971	4.44719	4.80943	5.26975	5.07608	5.06595	4.8152	5.70241	5.33919	5.80673	5.33444	4.98898	5.64235	5.5988	5.42827	6.87674
SCARF2	5.32887	5.51043	5.38451	5.2492	5.66848	5.5246	5.48357	5.24855	5.45546	5.27703	5.6055	5.75014	5.55512	5.46762	5.72081	5.5954	5.78969	5.72152	6.04497	5.54161	5.96105	5.71411	5.94104	5.85565	5.7696	5.96573	5.85191	5.95239	5.98831	6.04266	5.53692	5.70534	5.69718	5.70814	5.75394	5.52359	5.69874	5.77613	5.61402	5.73468	4.84217	5.15899	5.23678	5.13967	4.98151	4.91142	4.91138	4.82352	5.00272
SCG2	5.14537	4.25672	4.78532	4.48096	4.43822	4.42479	4.61306	5.12645	4.76496	4.44316	4.78803	4.32828	4.68181	4.54378	4.44392	4.77792	4.30275	4.40047	4.67464	4.34363	4.67665	4.84914	4.79153	5.18087	4.92134	5.0268	5.24604	4.23753	4.49353	4.96917	4.65134	4.66306	4.64163	4.5804	4.50358	4.82431	4.62349	4.41882	4.497	4.81604	4.06968	3.87471	3.91305	3.85723	4.00565	3.70219	3.93384	3.93666	4.09018
SCGB1A1	3.44118	3.40458	3.34571	3.15953	3.42828	3.20727	3.4152	3.47412	3.08929	3.24428	3.46129	3.43844	3.36846	3.58555	3.84194	3.65088	3.52455	3.5745	3.42944	3.45687	3.46656	3.54001	3.44604	3.31687	3.28808	8.40956	3.24269	3.27773	3.33882	3.27032	4.01054	4.14301	3.83674	3.71609	3.45783	3.78288	3.70718	3.84538	3.63275	3.66811	3.06951	3.06931	3.47114	3.17878	3.15855	3.22211	3.36142	3.20752	3.05395
SCGB3A1	0.557778	0.655718	0.694657	0.596935	0.574634	0.655077	0.655077	0.723602	0.606916	0.52647	0.419323	0.465609	0.588325	0.487178	0.568032	0.515612	0.569199	0.485221	0.523361	0.469469	0.943134	0.902267	0.887837	0.934026	0.795019	0.833983	0.872868	0.863701	0.858538	0.97717	0.582749	0.618896	0.469469	0.538637	0.480886	0.509949	0.61155	0.435415	0.531569	0.52707	0.554245	0.61711	0.561497	0.557386	0.649753	0.63292	0.584963	0.604641	0.635894
SCGB3A2	3.43996	3.91918	3.75818	3.73337	3.38182	3.91565	3.71078	3.53947	3.46276	3.57987	1.70986	1.84659	1.87377	1.62457	1.79236	1.78994	1.77737	1.65324	1.88682	1.74153	3.5063	3.38174	3.48413	3.33324	3.3601	3.26833	3.32252	3.02175	3.0075	3.16392	3.76286	3.55958	3.71293	3.08717	2.85776	3.03728	2.99456	3.07152	2.81787	3.18922	3.31153	3.23314	3.32675	2.97264	3.34447	3.29168	3.26491	3.36747	3.21956
SCGN	2.38189	2.67469	2.68352	2.03221	2.94989	2.22737	2.35991	4.0411	2.63401	2.75114	NA	NA	NA	1.99487	NA	NA	1.85004	NA	2.42959	NA	2.64471	3.19174	2.80436	2.58335	2.36482	3.12502	2.99646	2.49963	2.81443	2.61765	3.09589	3.0108	2.85002	2.73602	2.6318	2.75913	2.5951	2.75598	2.64515	2.9077	2.95775	2.72236	2.70454	2.72903	2.57216	2.56159	2.67362	2.99041	2.59979
SCLY	7.73563	7.50416	7.43837	7.28961	7.35816	7.33816	7.3706	7.87574	7.54986	7.33576	8.25375	7.78423	8.17973	8.1924	8.17904	8.13158	8.28958	8.5262	8.80116	8.14367	7.35351	7.54907	7.4312	7.27758	7.65772	7.8374	7.79102	7.58308	7.70158	7.3864	7.14187	7.19665	7.044	7.25713	6.85868	6.95471	7.20044	7.09436	7.11813	7.23829	7.15025	7.05921	7.15685	7.2269	7.26385	6.8917	7.15961	7.29855	7.07728
SDC1	6.19511	5.83466	5.94265	6.02342	5.90657	6.0404	5.8495	5.62996	5.89971	5.72255	5.89107	6.10095	6.01224	5.69349	6.03703	5.91593	5.9565	5.65733	6.19057	6.07586	5.47432	5.24598	5.66089	5.42835	5.34093	5.2917	5.48284	5.31435	5.39415	5.77448	5.34663	5.39009	5.25489	5.34161	5.19917	5.32879	5.80532	5.45254	5.74371	5.504	5.08865	5.19103	5.03335	5.49807	5.45787	5.29924	5.13717	5.32371	5.3074
SDC4	3.15868	3.33424	3.45779	3.89523	3.43745	3.59867	3.59589	3.61397	3.10888	3.20658	3.86887	3.9834	4.31465	4.21733	4.05153	3.93842	4.48861	4.04009	4.90013	4.85864	3.59723	3.4776	3.65697	3.39687	3.3239	4.17383	3.70651	3.9148	3.26385	4.554	3.92599	3.76533	3.6013	4.20243	3.80495	4.11056	4.28659	4.43053	4.50135	4.11441	4.23176	4.40947	4.90437	4.60408	4.61819	5.20285	4.77624	4.66459	4.93263
SELE	9.55252	9.54164	9.58909	9.54849	9.47965	9.58061	9.41107	9.45068	9.49674	9.42965	8.99248	9.22308	9.02899	8.97202	9.04605	9.1552	9.26447	9.11563	9.26296	9.32403	9.06079	9.01522	9.26748	9.13117	9.05635	9.30474	9.31723	9.26865	9.35113	9.31256	9.14987	9.01892	9.08038	9.06067	8.8196	9.00553	9.02479	9.07431	9.09719	9.12259	8.6317	8.63928	8.62937	8.68135	8.89393	8.56459	8.55947	8.59727	8.76449
SELL	8.5629	8.92992	8.96026	8.75434	8.79692	8.79803	8.82009	8.73948	8.71027	8.64469	8.71648	8.69044	8.34433	8.48732	8.72151	8.91666	8.8372	8.93363	8.99003	8.66479	8.89926	8.81936	8.83388	8.65172	8.63988	8.47506	8.59424	8.38134	8.51861	8.65678	8.15158	8.42953	8.25902	8.28245	8.47672	8.47397	8.58668	8.59816	8.60704	8.32239	8.59773	8.40615	8.41855	8.42494	8.46887	8.65585	8.47978	8.5864	7.9984
SELP	8.9347	9.38179	9.27576	8.85581	8.54192	9.08178	9.12781	9.40887	8.85555	9.08837	8.53117	8.84291	9.23926	9.55565	7.99148	8.39494	8.8209	8.2173	9.27039	9.13898	9.17651	9.12089	9.19658	9.01224	8.7461	9.09863	9.26965	9.33205	9.19025	9.92136	9.3187	8.65424	8.99115	8.72375	7.7398	8.19767	9.05556	9.17813	8.82386	8.62888	9.94446	9.01889	9.51196	8.83254	8.86417	9.6968	9.2637	9.414	11.0304
SELPLG	4.81731	4.4963	4.58954	4.63519	4.49815	4.60982	4.65815	4.71754	4.63827	4.57978	4.7967	4.77914	4.86406	4.73288	4.78004	4.8573	4.80136	4.7641	4.95159	4.79006	4.28313	4.33302	4.25632	4.33653	4.23963	4.31444	4.33991	4.2885	4.42622	4.30849	4.58245	4.59286	4.5119	4.48326	4.5535	4.6224	4.68117	4.63681	4.68067	4.50227	4.64349	4.84078	4.80074	4.75339	4.78947	4.8421	4.84192	4.74746	4.77878
SEMA3F	3.46749	3.33613	3.19006	3.35101	3.37889	3.28951	3.20107	3.11398	3.15416	3.43871	3.39936	3.49107	3.34146	3.22432	3.45369	3.47812	3.32317	3.20644	3.65299	3.6935	2.90396	3.11854	3.30371	3.0348	2.98043	3.11328	2.97098	3.06836	3.10998	3.4454	3.89522	3.89494	3.9257	4.1244	3.9528	3.94465	4.09447	4.13818	4.09759	3.88448	3.28145	3.17616	3.23534	3.51253	3.4153	3.35135	3.38296	3.02079	3.10558
SEMA4C	1.53082	1.55444	1.51086	1.51005	1.53182	1.55065	1.53565	1.58092	1.46394	1.50818	1.60298	1.55724	1.57313	1.51657	1.61509	1.5476	1.44233	1.56413	1.543	1.61438	1.61169	1.54295	1.67134	1.46545	1.45575	1.60379	1.57715	1.63152	1.48517	1.52221	1.5911	1.59484	1.60758	1.55513	1.5633	1.69577	1.64883	1.66052	1.60165	1.63427	1.56169	1.45165	1.49319	1.56716	1.52185	1.48063	1.55724	1.58419	1.62443
SEMA7A	4.58393	4.76764	5.07045	4.65493	4.57439	4.81269	4.7181	4.90995	4.69247	4.63462	4.59803	4.77836	4.94215	4.53382	4.66777	4.72155	4.87244	4.89195	4.9539	4.99406	4.73116	4.94208	4.82486	4.80436	4.59441	4.68866	4.76754	4.74295	4.76041	4.93137	4.79668	4.71393	4.80749	4.74218	4.46311	4.73555	4.96434	4.70552	4.74342	4.7547	4.24478	4.34351	4.32687	4.31792	4.43898	4.29936	4.32245	4.47908	4.49379
SEPTIN9	NA	NA	NA	NA	NA	NA	NA	NA	NA	NA	NA	NA	NA	NA	NA	NA	NA	NA	NA	NA	NA	NA	NA	NA	NA	NA	NA	NA	NA	NA	NA	NA	NA	NA	NA	NA	NA	NA	NA	NA	NA	NA	NA	NA	NA	NA	NA	NA	NA
SERPINA12	2.76873	3.35421	4.32577	4.47989	3.39654	3.74123	3.19429	3.57869	4.59104	4.05619	2.05026	2.51979	2.56626	2.30679	2.59189	2.25093	2.58193	2.65253	2.41416	3.34264	2.25453	2.06936	2.48241	2.49909	2.38449	2.23698	2.77438	3.40662	3.49122	3.03267	3.09763	3.11036	3.66257	3.47715	2.89194	3.2975	2.7781	3.13927	3.46216	3.19664	4.15422	4.51446	4.84599	4.34494	4.57903	4.44222	4.98231	5.02765	4.74621
SERPINA5	7.7049	7.82898	7.74982	7.75058	7.64085	7.63684	7.64941	7.2902	7.71064	7.52888	8.30723	8.05476	7.89301	7.95685	8.20939	8.32812	8.39362	8.46002	8.59402	8.18326	7.76097	7.50458	7.74002	7.54159	7.4745	7.32808	7.55818	7.41865	7.32758	7.38007	7.64729	8.00258	8.05586	7.89574	8.26568	8.2546	8.07526	8.15054	8.27561	7.99041	8.61469	8.26735	8.36471	8.27682	8.44447	8.44402	8.32491	8.41989	8.00055
SERPINA7	4.43204	4.69223	4.807	4.91449	4.74216	4.63554	4.58636	4.47895	4.74994	4.56473	4.4398	4.37379	4.22488	4.27687	4.25321	4.47748	4.45846	4.5847	4.7204	4.38942	4.69502	4.48711	4.64639	4.41562	4.42968	4.31939	4.42295	4.34233	4.47402	4.49867	4.53607	4.61287	4.4577	4.54252	4.76641	4.65475	4.62645	4.80218	4.84466	4.58012	5.47762	5.24108	5.28087	5.34699	5.43501	5.61201	5.46309	5.52274	5.05283
SERPINA9	6.55475	5.00159	5.19507	5.09761	4.98386	5.36392	5.62108	5.22845	5.38911	4.9771	2.37454	2.35423	2.32349	2.26333	2.61546	2.28451	2.69942	2.16266	2.70481	2.43544	4.10174	3.83295	4.20449	4.08705	3.92264	3.9822	3.96485	3.7414	3.80283	3.39658	2.29772	2.75487	2.38736	2.15746	2.16153	2.28105	2.22922	2.25148	2.2441	2.35468	2.5064	2.21906	2.497	2.22771	2.39155	2.24193	2.21692	2.34741	2.61497
SERPINB6	3.43368	3.39377	3.48256	3.41244	3.17159	3.59634	3.46998	3.28422	3.26851	3.35667	3.63089	3.3115	3.87888	3.32207	3.27536	3.56278	3.90076	3.07587	4.03433	3.94609	3.48284	3.46877	3.19339	3.15806	2.97992	3.16691	3.15685	3.93996	3.55664	4.02096	3.58264	3.41729	3.48139	4.10232	3.33103	3.66201	3.54908	3.52539	3.61874	3.81012	3.15541	3.52431	4.0435	3.33505	2.98151	3.38013	3.76284	3.01262	3.76531
SERPINB8	3.63599	2.79811	2.84159	2.98123	2.92311	2.90604	2.68614	2.79903	2.81969	3.31458	2.85621	2.94343	3.36555	2.67374	3.07854	2.92589	2.7608	2.9406	3.13668	3.17284	2.96279	3.05174	3.41943	3.14638	2.95682	3.07216	3.04654	3.10348	3.16506	3.50412	3.07114	3.03097	3.0058	3.31709	2.98976	3.01478	3.17624	3.23073	3.204	3.16535	2.92492	3.00438	2.83159	3.21258	2.99995	2.86677	3.04296	2.78086	2.85138
SERPINE1	4.90836	4.525	4.41121	4.38859	4.15131	4.8241	4.97368	4.80558	4.18374	4.22507	5.86291	5.76478	6.0814	6.39019	6.736	4.85495	6.08691	5.8746	6.67291	6.10314	4.42356	4.74312	4.53856	4.38723	4.44653	5.22067	4.57999	4.77552	4.50039	5.34114	5.27395	4.27938	4.83757	4.42416	4.1588	4.38696	4.76964	4.80635	4.8851	4.46546	5.73787	5.69997	5.97249	6.61728	5.97167	5.97779	6.57756	6.53894	6.32817
SEZ6L	5.46419	5.34506	5.42714	5.60734	5.70323	5.56462	5.46343	5.05546	5.48683	5.41438	4.97382	5.17545	4.94037	4.79299	4.85587	4.97745	4.87561	4.82068	5.13729	5.04694	5.5582	5.33397	5.65807	5.47487	5.4809	5.34545	5.47616	5.39453	5.25533	5.5131	4.89012	4.96889	5.03568	5.07011	5.00131	5.1723	5.03236	5.10961	5.2658	5.12377	5.07	5.00688	4.89354	5.1519	5.04409	5.01426	4.99127	5.0764	4.8457
SEZ6L2	1.20895	1.28297	1.1165	1.25114	1.31296	1.38896	1.36216	1.12651	1.29237	1.27787	0.858458	0.834307	0.841651	0.649661	0.921817	0.905274	0.886901	0.861638	0.971369	0.94703	1.07806	1.07601	1.11763	1.073	1.05235	1.03132	1.0861	0.951886	1.11503	0.990229	0.96451	1.03224	1.13304	1.06157	1.02304	1.16446	1.11116	1.04754	1.11882	1.06929	0.851039	0.866631	1.02822	0.916477	0.871528	0.968201	0.988921	1.0013	0.867343
SFRP1	5.40144	5.88436	6.01608	5.85152	5.59874	5.92979	5.49453	5.78965	5.53107	5.37018	5.6507	5.87828	5.68914	5.59823	5.7982	5.7918	5.66552	5.92026	5.65288	5.71408	5.99152	6.04625	6.18104	5.52612	5.5986	10.6872	5.94734	6.26535	6.00808	6.21412	6.2137	6.21957	5.89074	6.47781	6.08528	5.98444	5.99413	6.44172	5.98499	5.98393	5.65406	5.44982	5.94311	5.75908	5.74307	5.74269	5.82286	5.76165	6.24366
SFTPA1	1.80037	1.5428	1.82562	1.68755	NA	1.4619	1.45049	2.19733	1.42465	1.54513	1.45654	1.57792	1.66466	1.58212	1.49846	1.4899	1.48651	1.6196	1.71708	1.67188	1.49483	NA	1.47254	1.46957	NA	NA	1.62742	1.49554	1.52822	1.50243	1.52537	1.61673	1.61476	1.60445	1.63399	1.52246	1.70164	1.48635	1.40806	1.65622	1.56837	1.47695	1.57667	1.74114	1.68145	NA	1.67324	1.78321	1.67161
SFTPD	2.53351	2.78833	2.72846	2.38786	2.48563	2.71255	2.72233	2.49162	2.66154	2.56211	3.09943	3.12864	2.99536	2.87301	3.07745	3.1626	3.16699	2.92941	3.24132	3.0314	2.72358	2.67579	2.79094	2.7745	2.69122	2.82293	2.76067	2.66385	2.84356	2.7929	2.81313	2.70235	2.91722	2.64002	2.82157	2.79724	2.77036	2.86372	2.79981	2.61633	2.7929	2.79213	2.77509	2.67536	3.01092	2.82841	2.97157	2.96281	3.0865
SH2B3	4.03102	4.82538	3.86535	3.98938	3.47739	4.28473	4.21076	4.98198	4.64601	3.91923	5.024	5.16391	5.21733	5.02055	4.42459	4.40982	4.95345	3.82036	5.67744	5.14797	4.82184	4.62748	3.93871	4.81493	3.49801	4.50243	4.62883	4.85777	4.6668	5.79721	4.65972	4.24288	4.29435	4.34781	3.46428	4.13922	4.57748	4.32846	4.34338	4.29525	4.57327	4.56347	4.82587	5.01855	3.72996	5.41601	4.99047	5.01798	5.65315
SH2D1A	2.19787	2.09065	2.09309	2.09075	1.91957	2.03168	2.19541	1.89972	1.99114	1.92288	2.24446	2.08195	2.21801	2.05953	2.13175	2.07121	2.15426	2.02952	2.20699	2.23309	2.07704	1.83875	1.94819	1.83891	1.8498	1.89286	1.89716	1.82839	1.91123	2.04987	2.34605	2.29751	2.15296	2.26778	2.02556	2.04858	2.28865	2.37821	2.1636	2.23469	2.014	2.01235	2.19219	1.91039	1.87271	2.07717	2.1158	2.03263	2.28895
SIGLEC1	5.57784	5.75633	5.80459	5.53138	5.69317	5.63984	5.62202	5.62548	5.48692	5.45841	5.10004	4.96849	4.98845	5.14546	5.11468	5.10713	5.20955	5.10683	5.19037	4.86946	4.7754	4.71933	4.90011	4.78635	4.79195	4.92841	5.03633	4.88923	5.09767	5.14232	4.97856	5.18102	5.15515	5.08049	5.13076	5.08514	5.1617	5.13451	5.35148	5.0704	5.16487	5.26626	5.48315	5.48217	5.35359	5.19514	5.32832	5.42781	5.21465
SIGLEC10	4.37401	4.59732	4.34874	4.38778	4.31158	4.43718	4.4183	4.23245	4.43232	4.47222	3.92902	3.87417	3.80007	3.76824	3.95724	3.93397	3.97251	3.98035	4.12903	3.99346	4.20711	4.10985	4.23277	4.16717	3.97293	4.1165	4.06257	4.00472	4.19992	4.2401	3.9013	3.94414	4.05446	3.89389	3.90472	4.0092	4.09608	4.04381	4.04298	3.87083	3.61232	3.71592	3.75975	3.62332	3.61022	3.73673	3.70599	3.74145	3.52807
SIGLEC6	4.66177	4.79678	4.58616	4.9365	4.82673	4.92378	4.79722	4.47898	4.87659	4.87635	3.70965	3.82019	3.64068	3.41415	3.84101	3.85958	3.78223	3.8558	3.97821	3.6997	4.2422	4.03357	4.19346	4.07316	4.11574	4.06213	4.10284	3.93103	4.24626	3.9959	4.74504	4.84595	5.25268	4.80203	4.92349	5.07589	5.07436	5.15857	5.19465	4.83819	4.43614	4.59951	4.86434	4.64873	4.53784	4.68745	4.76681	4.73546	4.47179
SIGLEC7	3.41675	3.49653	3.3913	3.44472	3.60559	3.54988	3.39616	3.30788	3.36526	3.60741	3.59407	3.79303	3.64349	3.55671	3.60275	3.76938	3.6255	3.55391	3.90134	3.88469	3.59349	3.60231	3.83618	3.60603	3.47221	3.66942	3.58703	3.75388	3.61055	4.02975	3.47299	3.51051	3.50364	3.61669	3.575	3.53007	3.5552	3.8563	3.73203	3.43164	3.45115	3.39061	3.30353	3.49677	3.53073	3.43643	3.45851	3.22161	3.42747
SIGLEC9	4.23893	4.22492	4.2001	4.17459	4.31843	4.28332	4.27703	4.2717	4.17588	4.13341	4.55827	4.56363	4.61311	4.62919	4.54602	4.55059	4.63849	4.58717	4.78345	4.55388	4.72245	4.54813	4.58667	4.53169	4.51096	4.57779	4.57421	4.54521	4.65635	4.74586	4.54889	4.60929	4.57413	4.48532	4.52435	4.48256	4.5609	4.61082	4.55045	4.48618	4.46528	4.51942	4.6204	4.55802	4.43911	4.40234	4.45901	4.48887	4.43168
SIRPA	4.2385	4.2667	4.27134	4.21877	4.04422	4.26787	4.34606	4.24349	4.1968	4.22749	3.56146	3.73458	3.77278	3.56483	3.68867	3.66782	3.70216	3.6395	3.9465	3.7828	3.69599	3.68739	3.68499	3.57575	3.46265	3.68	3.84315	3.64412	3.68199	3.81255	3.42432	3.47554	3.5886	3.32148	3.17883	3.38838	3.39423	3.28417	3.28514	3.43459	2.545	2.70434	2.88949	2.54129	2.80048	2.80566	2.78879	2.79071	2.92069
SIRPB1	3.13302	3.43552	3.61207	3.31635	3.30848	3.27508	3.31419	3.45447	3.31143	3.41416	3.1407	3.54371	3.61179	3.22506	3.38682	3.42836	3.54614	3.49384	3.64312	3.54008	3.18672	3.30378	3.2667	3.13105	2.99152	3.12951	3.08376	3.2022	3.29321	3.31483	3.17624	3.21512	3.04145	2.90057	2.80976	3.15106	3.25871	2.90633	3.03735	3.06316	2.688	2.87584	2.80116	2.79521	2.94679	2.83257	2.90885	2.82226	2.92404
SIRT2	4.53159	5.26384	4.63374	4.99765	4.0138	4.67953	4.44002	5.00093	4.56272	4.7963	5.89759	6.15118	5.91848	6.7113	4.31269	5.05096	5.4236	4.70828	6.1473	6.01772	4.9039	5.16262	4.10344	5.21392	3.85036	5.03624	4.7143	5.26576	4.78968	6.02707	5.89209	5.15492	5.17524	5.58351	4.01969	4.60421	5.22649	5.18611	5.62095	4.69548	5.30037	5.0856	5.39612	5.26535	4.15558	5.21871	5.10239	5.17786	6.28683
SIRT5	2.4401	2.45138	2.56382	2.40738	2.51884	2.48112	2.48568	2.53933	NA	2.55837	NA	NA	NA	NA	NA	NA	NA	NA	NA	NA	2.5541	NA	2.50454	2.43539	2.49247	2.46715	2.61294	2.60189	2.42465	NA	NA	NA	NA	NA	NA	NA	NA	NA	NA	NA	NA	NA	NA	NA	NA	NA	NA	NA	NA
SIT1	2.57228	2.54964	2.78858	2.75324	2.73797	2.8232	2.38148	3.133	2.54414	2.52426	4.02448	3.82687	4.24523	3.7973	3.73593	4.00754	3.7917	3.889	4.1242	4.06276	2.95187	3.18707	2.79593	2.71138	2.84934	3.52553	3.27298	3.15338	3.43351	2.72533	3.57248	4.11381	2.91959	2.69319	3.16906	4.03663	3.70073	3.26721	3.44969	3.80436	3.25633	3.13218	3.48025	2.88362	3.13663	3.43745	3.91015	3.37952	3.40039
SKAP1	5.09931	5.09877	5.3222	5.16124	4.28873	4.96901	4.5459	5.11066	4.5634	4.68136	5.88901	5.69909	5.80734	5.349	5.41066	5.49641	5.55856	5.76448	5.73366	5.77558	5.33337	5.03086	5.08695	5.15778	4.97762	5.18143	4.91486	5.01667	5.03453	5.18184	5.76685	5.65505	5.70707	4.85042	4.992	5.64644	5.94702	5.68806	5.10382	5.63109	5.55911	5.4198	5.76485	5.54945	5.58672	5.62513	5.63569	5.41801	5.6121
SLAMF1	2.92552	2.69553	2.73552	2.76509	2.69917	2.78503	NA	2.8845	NA	2.59972	3.30312	2.94064	3.00412	2.69169	2.85054	2.78262	2.80863	2.85911	3.03754	2.95555	2.76067	2.95077	3.23764	2.93043	2.91389	NA	2.70573	2.75653	2.87072	3.01116	2.97517	2.93659	2.71949	2.80995	2.85762	2.78595	2.63138	3.01534	2.66435	2.81789	NA	NA	2.9972	NA	NA	2.68095	2.91863	2.71488	2.98267
SLAMF7	2.80832	3.01378	2.66473	2.88339	2.92604	3.03889	2.82853	2.76129	2.88641	2.83499	3.12965	3.15638	3.17302	2.88188	2.99704	3.27723	3.0757	3.10486	3.2574	3.08282	2.90877	2.92541	2.99257	2.87007	2.9779	2.70182	2.96079	2.76873	3.00592	3.21683	3.31339	3.43226	3.30137	3.46697	3.33291	3.24849	3.50585	3.46415	3.50691	3.19118	NA	NA	1.90827	1.76643	NA	NA	1.80248	NA	1.85746
SLAMF8	2.22132	2.596	2.25981	2.49416	2.1125	2.35163	2.36449	2.09089	2.31777	2.44811	1.63548	1.39567	1.59201	1.34022	1.70885	1.82342	1.76379	1.80764	1.79838	1.65402	2.03601	2.23766	2.16778	2.02655	2.00191	1.96787	2.1158	1.86635	2.20054	1.98156	1.37979	1.55552	1.69559	1.36379	1.5987	1.90958	1.8439	1.53735	1.81291	1.54987	1.71936	1.77724	2.08277	1.83899	1.66111	1.86774	2.04313	2.12895	1.70766
SLITRK2	4.2703	4.6873	4.31029	4.6973	4.51991	4.6394	4.66213	4.15269	4.76256	4.68136	4.6118	4.57436	4.44754	3.99021	4.86889	4.87384	4.66565	4.72716	4.73798	4.82221	4.71986	4.59074	4.66463	4.66242	4.59424	4.50932	4.77039	4.42623	5.00292	4.3764	4.0987	4.52037	4.75581	4.47241	4.44105	4.57908	4.50391	4.49322	4.63814	4.63266	3.61463	4.0261	4.14666	3.94305	3.85935	3.9713	4.00033	4.09144	3.55166
SLITRK6	1.40201	NA	1.4137	1.40496	NA	1.37468	NA	1.4427	1.44085	1.43114	NA	NA	NA	NA	1.4197	NA	NA	NA	NA	NA	NA	NA	1.47358	NA	NA	NA	NA	NA	1.3518	NA	NA	1.35078	1.3774	1.354	NA	NA	1.34795	NA	1.3862	NA	NA	NA	NA	NA	NA	NA	NA	NA	NA
SMAD1	NA	2.1908	NA	NA	NA	NA	NA	NA	NA	NA	2.52198	2.27223	3.23946	2.42736	NA	NA	2.9563	NA	3.36692	2.73031	2.19988	NA	NA	NA	NA	NA	NA	NA	NA	2.26909	2.14104	NA	NA	NA	NA	2.09413	NA	NA	NA	NA	2.09973	NA	2.98004	2.1688	NA	3.07796	2.43901	2.2126	2.64952
SMAD5	3.71488	3.54208	3.37432	3.68962	3.61778	3.61105	3.48832	3.51336	3.62511	3.4954	3.63449	3.55352	3.55975	3.43559	3.46395	3.47401	3.47773	3.38364	3.70787	3.6156	3.50293	3.5193	3.5495	3.47741	3.50896	3.46544	3.4952	3.50149	3.52175	3.57313	3.39641	3.3414	3.3251	3.31989	3.32838	3.54021	3.41855	3.30916	3.41865	3.43313	3.46447	3.44514	3.3771	3.49607	3.42909	3.43189	3.51497	3.58648	3.4448
SMOC1	4.09862	4.35118	4.24276	4.27155	4.09893	4.35666	4.16922	4.27707	4.23149	4.13374	4.39135	4.53531	4.40718	4.26997	4.26666	4.73241	4.42581	4.48823	4.42623	4.48857	4.56161	4.60338	4.72941	4.5782	4.56045	8.6189	4.62593	4.70687	4.63059	4.93793	4.83931	4.82227	4.77532	5.03717	4.923	4.8127	4.84741	5.08487	4.8128	4.99513	4.21454	4.1621	4.50684	4.37043	4.26834	4.19253	4.54191	4.34683	4.38534
SMOC2	7.45077	7.35194	7.40908	7.3651	7.60016	7.54579	7.63263	7.55654	7.3526	7.28566	7.39853	7.57411	7.51796	7.4542	7.66646	7.46502	7.68497	7.50791	7.99092	7.41961	7.15927	6.74548	7.14765	7.08926	6.91505	7.314	6.94915	7.03495	7.22295	7.51888	7.08837	7.1735	7.14938	7.06569	7.20318	7.06662	7.32117	7.24286	7.3288	7.11255	7.08584	7.48223	7.49083	7.51351	7.19031	7.26437	7.19435	7.15685	7.22976
SMPD1	4.23535	4.1602	4.12566	4.15839	4.72812	4.60619	4.78961	4.10564	4.02955	4.14861	3.99712	4.04802	4.04906	4.14727	4.47283	4.13971	4.27748	4.16077	4.41378	3.89441	4.2996	5.07244	4.27874	3.99348	4.02442	4.55407	4.35486	4.14632	4.33172	4.30915	4.05007	4.07019	4.06701	4.07403	3.90818	3.85913	4.14845	4.19391	4.2178	4.01568	4.36239	4.29675	4.82973	4.64237	4.59263	4.42145	4.54553	4.35883	4.53851
SNAP23	3.35071	3.06984	3.19379	3.06008	2.04072	4.18001	3.63486	2.6884	2.63886	1.88768	4.26262	2.55309	4.47763	3.02528	1.82061	3.4868	4.60144	2.23784	4.54101	4.81957	3.97893	3.80149	1.83992	2.11076	2.64219	2.15007	2.48277	4.87842	3.94666	4.10886	3.40117	2.17565	3.08668	4.30576	3.26932	4.2372	2.96029	2.7033	2.93427	3.92632	2.07084	4.15917	4.66793	2.78582	1.84028	3.13713	4.25557	2.78528	4.25238
SNAP29	4.31247	5.96239	5.57823	4.24271	3.81637	5.23263	4.5908	6.18578	4.90001	4.6614	5.23101	5.78485	6.28714	5.91379	4.33455	4.77685	5.59988	4.78903	6.03377	5.82855	5.41926	5.60146	5.25265	5.25467	3.72474	5.09587	4.79036	5.20162	5.23861	6.88747	5.99361	5.08272	5.47841	5.23307	3.86888	4.81145	5.90494	5.43761	5.57448	4.67466	6.95684	5.41836	6.43663	5.35153	4.35858	6.43047	6.24563	5.55794	8.56291
SNCG	2.32654	1.89581	1.82036	1.96816	1.97574	1.72788	1.84812	1.85898	1.9268	1.76736	2.54204	2.62415	2.34028	2.27888	2.76558	2.55358	2.38189	2.48821	2.67462	2.5062	1.59651	1.89771	1.81709	1.56413	1.57555	5.93105	1.68764	1.57105	1.42256	1.83354	NA	1.28475	1.29314	1.41235	NA	1.29084	NA	NA	NA	1.48795	2.56755	2.23582	2.50215	2.41294	2.19588	2.02726	2.3804	2.17166	2.24522
SOD1	NA	NA	NA	NA	NA	NA	NA	NA	NA	NA	NA	NA	NA	NA	NA	NA	NA	NA	NA	NA	NA	NA	NA	NA	NA	NA	NA	NA	NA	NA	NA	NA	NA	NA	NA	NA	NA	NA	NA	NA	NA	1.32993	NA	NA	NA	NA	NA	NA	NA
SOD2	10.1385	10.0975	10.134	10.1282	10.17	10.0784	10.0929	10.2713	10.187	10.1305	10.226	10.098	10.2287	10.2541	10.1239	10.2656	10.1539	10.1465	10.3279	10.274	10.0644	10.0673	10.0875	10.0761	10.0666	10.052	10.1042	9.95687	10.1674	10.1486	10.3123	10.2078	10.1601	10.241	10.1304	10.1701	10.2546	10.2829	10.2828	10.1224	9.98701	10.17	10.1295	10.0572	10.1097	10.2418	10.1848	10.0703	10.0472
SORCS2	2.17712	1.96114	2.06936	2.03938	2.23585	2.03132	2.1174	1.89705	2.04275	2.05259	1.94069	2.07943	2.00885	1.82538	2.02411	1.982	1.78563	1.91146	1.85965	2.11879	2.10121	2.00712	2.35061	1.95177	1.91004	2.2299	2.26376	2.16311	2.02949	2.12314	1.85818	2.03742	1.82012	1.76676	1.71774	1.96403	1.93941	1.87841	2.07406	1.78392	1.94935	1.70279	1.91724	2.02903	1.90458	1.82249	1.86529	1.88127	1.97126
SORT1	7.27727	7.4759	7.38396	7.38146	7.33554	7.41479	7.43881	7.46554	7.3508	7.3703	7.47681	7.34123	7.34218	7.37546	7.4017	7.54906	7.43619	7.46557	7.66194	7.48701	7.56378	7.65312	7.71774	7.60174	7.66021	7.57716	7.72779	7.54542	7.78101	7.94009	7.30848	7.18147	7.26434	7.38207	7.16388	7.09169	7.41893	7.39687	7.33294	7.31012	6.68627	6.87765	6.84488	6.76575	6.87418	6.95378	6.92249	6.92796	6.86708
SOST	4.92401	5.20065	4.92093	5.27646	5.32155	5.24593	5.08477	4.83261	4.968	5.0436	4.75388	4.73008	4.55867	4.29588	4.62519	4.69466	4.49186	4.72431	5.03411	4.97111	4.6676	4.69362	5.21498	4.84832	4.70309	4.80259	4.71839	4.97307	4.74998	5.07916	4.22901	4.45186	4.52682	4.75438	4.59314	4.50438	4.62624	4.70038	4.55677	4.3609	4.99519	5.03346	5.02926	5.25689	5.20812	5.17395	5.10494	4.80529	4.85048
SPARC	9.32226	9.23679	9.30576	9.36684	9.37778	9.35563	9.38252	9.14153	9.32018	9.22136	9.43687	9.45654	9.3831	9.24678	9.29764	9.37938	9.54059	9.33412	9.5843	9.58524	9.40005	9.35073	9.51391	9.37491	9.36824	9.50672	9.36432	9.46052	9.36306	9.49356	9.02922	9.22808	9.35416	9.27896	9.19781	9.3965	9.36094	9.37026	9.49949	9.44135	9.35512	9.52642	9.46102	9.51961	9.51506	9.60669	9.55891	9.68795	9.51255
SPARCL1	3.32148	3.41947	3.56051	3.37429	3.34915	3.26963	3.48361	3.29072	3.41818	3.25119	3.01343	3.03358	2.78251	2.95509	3.12973	3.14929	3.21386	3.18656	3.33397	3.05337	3.29622	3.31914	3.49994	3.29006	3.26742	3.13729	3.26358	3.04928	3.23675	3.16628	2.81777	2.98401	2.69243	2.74507	2.96249	3.00362	2.87007	2.98752	3.01626	2.88444	3.05556	2.9675	2.99415	3.00818	2.98634	3.0742	3.08049	3.05289	2.74004
SPINK1	3.47385	3.63434	3.9416	3.56252	3.40624	3.51023	3.34379	3.56883	3.54342	3.43022	3.07724	3.24773	3.33711	2.99221	3.28684	3.27995	3.27301	3.26221	3.4237	3.44394	3.68905	4.09298	3.65204	3.54077	3.37022	3.63069	3.3737	3.27778	3.26978	3.55623	3.86893	3.87329	3.75044	3.46845	3.48935	3.68445	3.98149	3.48932	3.57667	3.58368	2.9523	3.06552	2.91342	2.99518	2.97278	2.91625	2.86394	2.82644	3.04855
SPINK4	1.48218	NA	1.38549	NA	NA	1.32135	1.37139	1.64002	1.32429	1.37212	NA	1.26957	2.10484	1.31046	1.3348	1.30987	NA	NA	1.29637	NA	1.67356	1.59288	1.72225	1.70814	1.48465	1.65682	1.91073	NA	NA	1.68437	1.3686	1.6972	1.36412	1.55164	1.32573	1.52582	1.60786	1.34454	1.29372	1.38162	NA	NA	NA	1.39391	NA	NA	NA	NA	NA
SPINK5	1.39698	1.45544	1.56915	1.43285	1.34886	1.37501	1.32757	1.46566	1.44663	1.30545	1.2364	1.34125	1.50442	1.28481	1.37696	1.26712	1.41099	1.24987	1.46874	1.4798	1.26003	1.25623	1.43087	1.33354	1.19931	1.36182	1.35084	1.23824	1.32596	1.31869	1.45165	1.34608	1.39056	1.27262	1.23689	1.35716	1.32158	1.22515	1.36569	1.29508	1.22361	1.24884	1.3364	1.28481	1.30059	1.24221	1.2664	1.31255	1.35219
SPINT1	2.57056	2.74004	2.96264	2.68149	2.59851	2.70627	2.63073	2.7461	2.64847	2.35208	2.46477	2.74129	2.80768	2.47249	2.54668	2.54223	2.71304	2.63812	2.82026	2.82365	2.68811	2.69501	2.84109	2.73645	2.53	2.70936	2.6686	2.68921	2.62159	2.82259	2.81967	2.74345	2.70825	2.68758	2.47163	2.60466	2.73635	2.53936	2.705	2.587	2.46647	2.54191	2.58424	2.60144	2.65659	2.43861	2.53623	2.57862	2.63064
SPINT2	2.30763	2.40945	2.57442	2.31907	2.18209	2.28514	2.29169	2.50231	2.3378	2.17843	2.12241	2.27277	2.57783	2.3334	2.24969	2.1101	2.35727	2.24829	2.42814	2.43045	2.16495	2.14503	2.24568	2.18056	1.91743	2.18859	2.16298	2.09808	2.11743	2.38419	2.32072	2.36202	2.25154	2.25017	2.02162	2.15423	2.48967	2.24007	2.30915	2.23539	2.46216	2.23918	2.49196	2.15559	2.20016	2.47602	2.38794	2.40218	3.1022
SPOCK1	2.18311	2.47246	2.38957	2.28054	2.56272	2.56206	2.44215	2.36877	2.48336	2.24999	2.41335	2.56818	2.52812	2.35118	2.68863	2.45059	2.61655	2.85858	2.77201	2.4648	2.88411	2.73734	2.81313	2.59569	2.65933	2.84908	2.72347	2.89136	2.94761	2.88809	2.5779	2.618	2.63436	2.58861	2.53498	2.40537	2.62127	2.69053	2.51896	2.63833	2.32222	2.34361	2.5065	2.47649	2.31351	2.25338	2.30658	2.24028	2.40942
SPON1	1.32124	1.36295	NA	NA	NA	1.37945	1.35614	1.44895	1.31545	1.30194	1.37862	1.49917	1.48063	1.4587	1.37923	1.49718	1.29983	1.44721	1.38626	1.34999	1.4452	1.50376	1.47218	1.3961	1.40354	1.53759	1.4938	1.36177	1.46811	1.51319	1.48826	1.48259	1.3584	1.53983	1.32987	1.48908	1.39336	1.40964	1.42852	1.44716	1.31296	1.32918	1.32043	1.28647	1.31811	1.37089	1.3274	1.27685	1.36053
SPON2	8.63574	8.48634	8.59012	8.62495	8.6352	8.54434	8.61137	8.56807	8.57141	8.55798	8.05767	8.1516	7.97565	7.92211	8.12425	8.24089	8.13004	8.08579	8.2618	8.09936	8.10417	8.31353	8.3554	8.18082	8.30539	8.08687	8.37285	8.21761	8.3663	8.28508	8.1666	8.17081	8.1549	8.15698	8.14396	8.1009	8.29645	8.23447	8.25821	8.21528	8.06455	8.16441	8.12317	8.17287	8.29415	8.13187	8.21191	8.1223	8.11982
SPP1	7.17938	7.1268	7.14533	7.202	7.0872	7.28225	7.27708	7.15805	7.01432	7.45743	7.12208	7.11953	7.38154	6.9847	7.27634	7.55455	7.4807	7.07378	7.38972	7.54839	8.10697	8.05151	8.12626	7.7555	7.83562	7.98271	8.27094	7.91625	8.15545	7.89835	7.09999	7.29828	7.45148	7.03587	7.03005	7.24188	7.45948	7.30939	7.36125	7.43982	6.79316	7.13528	7.06294	6.84803	7.14383	6.86947	6.83129	7.21249	7.02081
SPRY2	2.91569	2.97236	2.81069	2.80182	2.44278	2.62075	2.93461	3.37166	2.95949	2.77871	3.66394	3.71732	3.93334	3.72964	3.1636	3.35427	3.49631	2.92111	4.22268	3.88281	3.53523	3.09141	3.01337	3.19768	2.68863	2.98808	3.23093	3.44848	3.26527	4.20916	3.61545	3.43065	3.13813	3.52847	2.62529	3.2056	3.56366	3.24802	3.65659	3.16729	2.90753	2.91737	3.1663	2.85766	2.36986	3.34945	3.20126	3.09141	3.64089
SRC	6.38351	7.47852	7.12852	6.93372	5.9233	6.58796	7.14271	7.82394	7.41258	6.70501	7.70233	7.6497	7.89396	7.95795	6.81225	7.48305	7.79843	6.73197	8.08591	7.63684	7.50769	7.5691	6.90539	7.54777	5.9847	7.01495	7.39087	7.59587	7.52105	8.05868	7.74399	7.39867	7.28871	7.44977	6.08541	6.9112	7.31464	7.35708	7.27873	7.14933	7.54539	7.22218	8.00314	7.72276	6.51284	7.91429	7.93854	7.74186	7.92109
SRP14	2.49876	2.57117	2.45365	2.19897	2.04775	2.32904	2.10709	2.22287	2.0755	2.1852	2.9061	2.63003	2.61711	2.72115	2.44901	2.59058	2.4512	2.55758	2.69066	2.61626	2.35496	2.24543	2.40703	2.21711	2.08668	7.3961	2.18066	2.2577	2.1615	2.03136	2.83352	2.83825	2.50406	2.73142	2.32728	2.51299	2.73016	2.74857	2.6149	2.7185	2.70673	2.34764	2.73697	2.51202	2.17178	2.29587	2.55122	2.35298	2.84711
SRPK2	1.46785	1.52296	1.32998	1.36031	1.26885	1.44095	1.4799	1.61622	1.61424	1.26861	1.78985	1.66412	1.73518	1.82044	1.65983	1.4507	1.62728	1.42696	2.16887	1.57802	1.57473	1.52587	1.37823	1.51627	1.41803	1.3921	1.67147	1.67089	1.68262	1.97376	1.66398	1.30317	1.58703	1.50253	1.39089	1.42471	1.56262	1.69265	1.49293	1.71365	1.46571	1.52622	1.85328	1.62896	NA	1.90408	1.71638	1.54246	2.19802
SSC4D	NA	NA	2.15921	2.48424	2.34596	2.15027	NA	2.23573	NA	2.28818	7.19325	6.92634	6.90695	6.90438	7.10925	7.22201	6.53718	7.05347	7.19539	7.38899	NA	NA	NA	NA	NA	NA	NA	NA	NA	NA	4.41843	4.46535	4.29049	4.66788	4.65723	4.36378	4.62161	5.03732	4.96483	4.34002	3.06755	2.89921	3.12368	3.26159	3.18198	2.93244	3.47095	2.82326	3.27329
ST3GAL1	4.27089	4.35651	4.62228	4.32402	4.14446	4.36598	4.10115	4.40222	4.27961	4.40142	4.20402	4.10652	4.29308	4.12795	4.2317	4.21852	4.18755	4.04865	4.18983	4.21377	5.37862	4.76371	5.11312	5.61583	5.50266	5.35856	5.31457	5.05952	5.17963	4.81962	5.01475	5.04228	4.80089	4.9728	4.71812	4.88696	4.88223	5.00376	4.75065	4.76729	4.74267	4.47174	4.76535	4.72339	4.90796	4.53672	4.45558	4.72839	4.9344
ST6GAL1	2.83281	3.27705	3.00976	3.03861	2.82387	3.00849	2.96231	2.73392	3.11517	2.87676	3.03161	2.96726	2.72113	2.86507	3.09847	3.05132	3.13424	3.03388	3.46121	2.99503	3.44604	2.99063	3.41214	2.96235	2.83495	2.74717	3.00304	2.44848	3.18255	2.79456	2.65933	3.10663	3.06424	2.88188	3.2349	3.28898	2.98908	3.08388	2.91489	3.27589	3.12173	2.8124	3.26523	2.74423	2.7201	2.86888	2.99886	3.25002	2.75455
STAMBP	5.59916	5.96877	5.56073	5.81976	4.90577	5.46341	5.31256	5.84814	5.39824	5.47303	6.38686	6.53442	6.48347	7.09781	5.41413	5.78733	6.10211	5.41703	6.56853	6.50127	5.4787	5.61726	4.93015	5.66998	4.76767	5.64475	5.44686	5.59928	5.52142	6.31221	6.51621	5.90167	5.79428	6.22753	5.1464	5.54124	5.98066	5.93965	6.30685	5.72377	6.00263	5.7252	5.88724	5.87967	5.2818	5.90554	5.7657	5.91653	6.67257
STC1	6.88298	6.45152	6.77247	6.79314	6.98003	6.5645	6.75781	6.45367	6.69781	6.73688	6.52935	6.74668	6.66066	6.28652	6.64605	6.75377	6.76549	6.65049	6.83717	6.70619	6.72723	7.05094	6.92445	6.53747	6.50138	6.48743	6.84576	6.7658	6.68554	6.79346	6.88724	6.89981	6.78413	7.12283	6.607	6.7395	6.78803	6.97472	6.84935	6.89054	6.46519	6.23481	6.18131	6.48626	6.5276	6.34639	6.0719	6.21547	6.43817
STIP1	NA	1.51919	1.40958	NA	NA	NA	NA	1.60189	NA	NA	NA	1.45117	1.62915	1.46237	NA	NA	NA	NA	1.34261	NA	NA	NA	NA	NA	NA	NA	NA	NA	NA	1.54097	1.40523	1.42975	1.33508	1.37156	NA	NA	1.34852	NA	NA	NA	1.52005	1.35705	1.58092	NA	NA	1.51475	1.48641	1.51223	2.27181
STK4	3.91853	4.71942	4.35988	4.26396	3.37589	3.96517	4.34314	4.98427	4.64571	3.99787	5.31666	5.26844	5.56892	5.64456	4.45113	4.9666	5.40765	4.3921	5.76063	5.21904	4.91988	4.88157	4.28233	5.02591	3.49378	4.47985	4.76806	5.04418	4.90353	5.36719	5.02899	4.58712	4.52839	4.65058	3.67603	4.32232	4.54921	4.46314	4.51106	4.43176	4.59512	4.38791	5.21215	4.73088	3.69577	4.98373	5.07968	4.78547	5.02286
STX16	NA	1.54572	1.60312	1.46446	NA	NA	1.49662	1.67478	1.72338	1.58943	1.78455	1.88667	2.19912	1.9768	1.71466	1.96949	2.25707	NA	2.47311	1.76863	1.8871	1.68068	1.59908	2.00385	NA	1.46263	NA	1.61969	1.79834	2.24099	1.76056	2.1114	1.63905	1.73673	NA	NA	1.90092	1.59832	1.52271	1.98339	1.80008	1.78018	2.68363	2.36496	1.52301	2.29563	2.59407	2.07758	2.5528
STX6	1.48568	2.04205	2.11849	1.84944	1.67433	1.68311	1.82892	2.16163	1.89654	1.64034	2.19052	2.2212	2.57223	2.38899	1.93584	2.10876	2.34079	2.01899	2.77686	2.25399	2.36709	2.31342	1.93025	2.34585	1.88475	2.16227	2.0878	2.21036	2.39281	2.5675	2.1133	2.2888	2.11789	2.05106	1.48409	2.10172	2.45899	1.86612	1.98608	2.18349	2.29974	1.97435	2.60428	2.3473	1.45759	2.27343	2.38562	2.37175	2.53077
STX8	2.71499	4.11214	3.24794	3.25242	2.45304	2.77484	2.92163	3.35502	3.37572	2.95806	4.25363	3.62637	4.94156	3.92498	3.22336	3.27548	4.52089	3.4284	4.9954	4.45012	3.68303	3.21997	2.64538	3.03198	2.47202	2.74011	3.07214	3.31761	3.13555	3.7849	3.89761	3.35692	3.30241	3.08188	2.75084	3.8982	3.30426	3.12237	3.29713	3.93464	3.61196	3.41153	4.44365	3.39199	2.84414	4.56108	3.82607	3.40847	3.97674
STXBP3	NA	NA	NA	NA	NA	NA	NA	NA	NA	NA	NA	NA	1.67627	1.58544	NA	NA	NA	NA	1.66934	1.58986	NA	NA	NA	NA	NA	NA	NA	NA	NA	NA	1.90585	1.55065	NA	NA	NA	NA	NA	NA	NA	NA	NA	NA	NA	NA	NA	NA	NA	NA	NA
SULT1A1	3.12806	3.35833	3.0355	3.37437	NA	2.8252	3.02221	3.21153	2.94722	2.7485	4.00534	4.02989	4.56761	4.75393	3.02185	3.74666	4.01168	3.03807	4.54826	3.92916	3.61736	3.77466	3.45788	3.97552	2.71092	3.48661	3.57836	4.02223	3.7174	4.34924	3.96013	3.59612	3.55745	3.62212	2.56294	3.24051	3.63193	3.50495	3.69583	3.55225	3.8167	3.39669	4.42869	3.92919	3.08692	3.7999	3.89102	3.74555	4.48702
SULT2A1	0.745625	0.977097	1.04299	1.02765	1.01207	0.87523	1.16331	0.764176	1.01778	1.07683	0.944634	0.827738	0.872553	0.668391	1.06336	0.964731	0.974309	1.2966	1.19812	1.32631	0.76511	0.853597	0.900645	0.748461	0.858299	1.11949	0.850879	0.896621	1.40583	0.871371	NA	0.595313	0.693498	0.625551	NA	0.570657	0.622274	0.671656	0.735869	0.589859	0.699285	0.815493	1.00963	0.787182	0.669027	0.589476	0.804549	0.738465	0.688404
SUMF2	4.65026	4.26281	4.04195	4.30975	4.08996	4.33785	4.12358	4.11438	4.06748	4.48006	3.79107	3.49699	3.98359	3.50438	3.52077	3.84407	4.02955	3.44091	4.23429	4.18703	4.05646	3.81178	3.93432	3.7537	3.64789	3.84458	3.58544	4.23028	3.7729	4.40636	4.08416	4.09615	4.32351	4.79761	4.04635	4.17816	4.45705	4.70225	4.40279	4.41913	3.72689	3.93736	4.4155	4.43255	4.19316	4.32768	4.31241	3.94476	4.48505
TACC3	1.53371	2.04187	1.93772	1.68424	NA	1.76732	1.93108	2.26547	2.23925	1.79023	2.36337	2.45473	2.7805	3.04754	1.74343	2.36533	2.86152	1.87833	3.36375	2.47327	2.26526	2.04124	1.92186	2.09808	1.42406	1.85248	2.03935	2.32763	2.14473	2.93538	2.28821	2.26586	1.93516	1.96547	NA	1.72452	2.18862	2.14978	2.00162	2.08291	2.53685	2.02889	3.27825	2.90931	1.62443	2.82147	2.76687	2.68167	3.24545
TACSTD2	4.997	5.15777	4.99692	5.09139	5.05628	5.23821	5.08979	4.97354	5.21028	5.15106	4.58004	4.65269	4.54101	4.29189	4.71662	4.71029	4.65984	4.71237	4.79101	4.79372	5.20845	5.08037	5.04202	5.06589	5.12139	4.91443	5.08273	4.89919	5.16273	4.91024	4.40594	4.57974	4.77904	4.5764	4.51279	4.63512	4.55179	4.60234	4.69676	4.5843	4.39342	4.74281	4.61353	4.48329	4.46095	4.63361	4.649	4.69503	4.45882
TAFA5	2.6688	3.14099	3.03538	3.23329	3.15082	3.15361	3.01221	2.62167	3.17135	3.14222	2.37278	2.57686	2.30766	2.01571	2.69644	2.5169	2.32858	2.45681	2.56365	2.85826	3.00531	2.74205	3.2405	2.79244	2.71127	2.93176	2.9705	2.67412	2.9691	2.78831	2.25635	2.45883	2.68156	2.46161	2.3639	2.53697	2.41722	2.40752	2.49626	2.21745	2.51939	2.36583	2.85705	2.62075	2.35834	2.57732	2.60841	2.53831	2.2274
TANK	2.55466	3.66352	2.67084	NA	NA	2.69142	2.50325	3.58518	3.322	NA	3.08612	3.53	3.90046	3.56449	3.11985	3.1605	3.35421	2.81826	3.76051	3.62825	3.54587	2.97425	2.97133	3.57965	2.50916	3.48433	2.95412	3.16651	3.40625	4.14323	3.37933	3.19774	2.95587	3.19126	2.48344	3.41465	3.02498	3.32434	3.48657	2.67726	3.31877	3.18415	3.32714	3.88348	2.5307	4.35271	3.93139	3.62318	4.08946
TBCB	4.74256	6.0747	5.18826	5.21787	3.90508	4.931	5.16563	5.58821	5.79411	4.97785	6.49273	6.45735	6.64291	7.44795	5.22969	5.94342	6.65658	5.02706	7.3893	6.34846	5.89481	5.87276	4.77745	5.66849	3.70467	8.44888	5.41206	5.79538	5.69293	6.94808	6.53385	6.16537	5.95454	6.17344	4.27004	5.47443	6.12567	6.07281	6.08264	6.14361	6.18954	5.32113	6.73127	5.93185	3.96706	6.0079	5.97032	5.88892	7.12979
TBL1X	1.27852	1.89266	1.73924	1.40953	NA	1.30521	1.42288	1.91165	1.8031	1.18872	1.85244	1.79173	2.19087	2.71127	1.44885	1.56101	1.75869	1.25792	2.13011	1.82957	1.68271	1.61791	1.53595	1.73929	1.20702	1.41316	1.61716	1.79489	1.61443	2.15033	1.78601	1.4499	1.36681	1.33908	NA	1.2334	1.462	1.45723	1.24829	1.62284	1.47747	1.43141	2.04761	1.85451	NA	1.88768	1.71826	1.84064	2.09616
TCL1A	5.6599	5.33354	5.43053	5.27372	4.85561	5.36116	5.17338	5.58433	5.1017	5.18916	5.32708	5.19567	5.47508	4.98883	4.65053	4.88083	4.50859	4.63763	5.044	5.24601	6.37429	6.01207	6.36581	5.73393	5.7984	6.08771	5.83876	6.15426	5.83645	6.24743	5.96334	5.69535	5.70328	5.10023	4.81914	5.53196	5.83949	6.10397	5.31644	5.65272	5.3228	4.9238	5.75371	5.24084	4.95736	5.22185	4.9366	5.07093	5.1367
TCL1B	NA	NA	NA	NA	NA	NA	NA	NA	NA	NA	NA	NA	NA	NA	NA	NA	NA	NA	NA	NA	NA	NA	NA	NA	NA	NA	NA	1.11922	NA	NA	NA	1.36373	1.08474	1.36194	1.33862	1.3634	1.46409	1.59245	1.22793	NA	NA	NA	NA	NA	NA	NA	NA	NA	NA
TCN2	4.25896	4.44598	4.42706	4.35051	4.34844	4.22901	4.47547	4.15899	4.41709	4.33987	4.64278	4.38981	4.26352	4.37651	4.42916	4.64878	4.60725	4.69916	4.8777	4.42507	4.61884	4.62491	4.64711	4.54677	4.48182	4.47558	4.37271	4.4212	4.61489	4.37589	4.19239	4.50332	4.39472	4.12261	4.46229	4.56783	4.38437	4.47568	4.46369	4.44077	4.66641	4.45424	4.67627	4.47563	4.48853	4.64414	4.67446	4.66481	4.19897
TDGF1	NA	NA	NA	NA	NA	NA	NA	NA	NA	NA	4.91657	5.03448	4.73644	4.70244	5.04024	5.00666	4.70601	5.00092	5.05066	5.1171	4.56214	4.34995	4.60869	4.07403	4.08599	8.14217	4.38126	4.10915	4.38134	4.5349	3.31113	3.54311	3.03701	3.72473	3.08379	2.90683	3.15798	3.31567	3.27205	3.52757	2.6054	2.50721	2.89268	2.74767	2.51005	2.54765	2.71802	2.54104	2.83798
TDRKH	2.11263	2.48646	2.69406	2.25344	NA	2.20614	2.27569	3.06483	2.74687	2.41449	2.40199	2.70631	2.97074	3.0235	2.18536	2.57294	2.85951	2.02471	3.22956	2.69835	2.34548	2.38747	2.11949	2.76596	NA	2.33425	2.25644	2.72164	2.23014	3.26165	3.25036	3.23544	2.88127	3.07017	1.90674	2.86572	3.44512	2.73749	2.94725	3.22753	3.17161	2.63113	3.64616	3.47633	2.09403	3.29911	3.40304	3.2898	3.81785
TEK	6.65253	6.9808	6.92691	6.94619	6.97811	7.08073	6.98253	6.97206	7.00425	6.92388	7.11151	7.22926	7.00157	6.97909	7.09424	7.26946	7.04408	7.19198	7.23756	6.99309	7.2039	7.14726	7.21482	7.02961	7.116	6.90743	7.01871	6.95265	7.10527	7.30952	7.13769	7.16719	7.12262	7.2499	7.10359	7.13761	7.29008	7.36405	7.21921	7.10131	6.91665	6.93177	6.88399	6.91064	6.96403	6.96943	6.93328	6.91841	6.85424
TF	5.34268	5.55977	5.49663	5.4974	5.51489	5.56465	5.54279	5.48149	5.55969	5.57595	5.25958	5.43463	5.31696	5.10592	5.39825	5.50253	5.27503	5.3502	5.45698	5.26592	5.54742	5.46743	5.62131	5.43391	5.52556	5.3646	5.4686	5.28588	5.4963	5.62847	5.54693	5.52564	5.55852	5.58567	5.48373	5.57665	5.77694	5.67201	5.69882	5.63632	5.4326	5.52403	5.48504	5.38906	5.45206	5.39027	5.51385	5.35484	5.39197
TFF2	3.98101	3.86773	3.99516	4.02851	3.84401	3.92311	3.79138	3.71155	3.8219	3.90541	3.13595	3.35555	3.11508	3.01294	3.21107	3.42151	3.09673	3.12659	3.36726	3.19036	4.25512	4.42102	4.46436	4.36253	4.21813	4.54505	4.43167	4.12739	4.18064	4.81042	3.84322	4.10372	3.98048	4.25868	4.07075	4.15325	4.20461	4.49331	4.4034	3.88738	3.77803	3.71156	3.36041	3.73373	3.82709	3.57222	3.52315	3.31368	3.7479
TFF3	5.57548	5.42083	5.70056	6.10416	5.61657	5.66842	5.66825	5.43135	5.83089	5.66661	5.17659	5.34325	5.31511	5.10625	5.40643	5.35197	5.32748	5.24682	5.48934	5.47824	5.27978	5.12649	5.18158	4.99292	5.02903	5.22036	5.2472	4.87017	5.02347	5.13709	5.33157	5.51104	5.44586	5.2345	5.15727	5.37536	5.49484	5.37471	5.32864	5.31315	7.1747	7.43324	7.4765	7.43199	8.00361	7.69957	7.70543	7.72151	7.82979
TFPI	8.29839	8.5195	8.48621	8.4444	8.47041	8.7118	8.88953	8.74787	8.46726	8.60364	8.51233	8.78191	8.61514	8.52765	8.67653	8.89433	8.76389	8.77575	8.91564	8.90719	8.52672	8.50726	8.49509	8.34818	8.40432	8.65716	8.69764	8.29338	8.33301	8.5778	8.42166	8.4454	8.43381	8.17832	8.21476	8.44002	8.56905	8.56766	8.31613	8.40234	8.45855	8.58008	8.67157	8.43822	8.82506	8.8009	8.69676	8.86822	8.75867
TFPI2	8.69537	8.5247	8.48215	8.46388	8.6221	8.61259	8.38497	8.1919	8.60208	8.44706	8.01616	8.12638	7.91044	7.74609	7.76372	7.79904	7.95685	7.6882	8.23591	8.18497	8.33607	7.93098	8.32114	8.03253	8.02325	8.09537	7.98589	7.9154	7.96404	8.15717	7.68539	7.83125	7.63371	7.86442	7.7811	7.8231	8.11938	8.03522	8.1297	7.96387	7.64855	7.84409	7.50537	7.98281	7.78761	7.91916	7.67453	7.7672	7.37679
TGFA	3.75363	3.50405	3.84927	3.62975	3.47312	3.37703	3.46728	3.43956	3.53781	3.43969	3.64049	3.56727	3.52125	3.37637	3.38768	3.39476	3.37452	3.49742	3.60077	3.70221	3.28731	3.32304	3.3809	3.42694	3.34098	3.26524	3.27937	3.32018	3.38692	3.28619	3.30374	3.42655	3.29875	3.47861	3.37671	3.13996	3.28554	3.32281	3.37887	3.22629	3.46987	3.53874	3.50217	3.36533	3.45598	3.34837	3.34028	3.46258	3.55796
TGFB1	7.92727	7.91147	8.19126	7.92144	7.34931	7.64381	7.91371	8.10669	7.89413	7.91997	8.039	8.00375	7.95782	8.01564	7.7712	7.82157	7.83677	7.96128	8.26364	8.2863	7.88105	8.05513	7.95437	7.9389	7.88541	7.90543	8.01454	8.06893	8.26315	8.32018	7.90783	7.95325	8.00329	8.28617	7.85892	7.72333	7.86153	8.08987	8.13854	7.87843	7.83233	8.15101	8.07449	7.90628	7.89688	7.79249	7.98642	8.29375	8.4095
TGFBI	7.96544	8.09648	8.13829	8.14056	7.9455	7.88061	7.98421	7.70638	8.0371	7.75005	8.71426	8.56579	8.31202	8.23042	8.6824	8.759	8.92778	8.88292	9.14505	8.65827	8.29036	8.13114	8.41802	8.11367	8.03664	7.93128	8.08521	7.90169	7.95193	7.99742	7.88884	8.36789	8.24399	8.18091	8.71895	8.59217	8.40077	8.46904	8.46979	8.40783	8.87914	8.72135	8.62088	8.65932	8.90359	8.99753	8.79293	8.90384	8.37231
[truncated: 107 more rows]
[truncated: 11 more columns]
