# Supplementary material for: A comprehensive platform for analyzing longitudinal multi-omics data
Source: Nat Commun. 2023 Mar 27;14:1684. doi: 10.1038/s41467-023-37432-w (PMC10041512; doi:10.1038/s41467-023-37432-w)
Supplement: Supplementary file 7 — Supplementary Data 3 [file 41467_2023_37432_MOESM7_ESM.xlsx]

## Sheet: Description
Supplementary Data 3: PALMO results on longitudinal scRNA-seq data (24 independent samples) data and scATAC-seq data (18 independent samples) of n=4 healthy participants, including cell types identified, results from variance decomposition analysis (VDA), stability pattern evaluation across cell types (SPECT), and pathway enrichment analysis.
Table	Description
3a	Immune cell types in PBMC as identified by scRNA and their proportions
3b	scRNA based high frequenct 19 celltypes, the corresponding Pearson correlations in comparison with results from flow cytometry, and their availability in scATAC data. The two-sided p value was calculated using R function "cor.test()".
3c	Variance decomposition of single cell RNA data (5 columns are presented in Source Data 2a)
3d	Top 10 inter-cell-type genes and top-10 inter-donor genes based on scRNA-seq data
3e	Variance decomposition of single cell ATAC data based on genescore (5 columns are presented in Source Data 2e)
3f	Top 10 inter-cell-type genes and top-10 inter-donor genes based on scATAC-seq data
3g	Gene enrichment analysis on super variable (SUV) genes. The two-sided p value was based on Fisher's test and and adjusted by Benjamini and Hochberg procedure.
3h	Top 100 super variable (SUV) genes and their CV (%) in individual (doner versue cell type) combinations
3i	Gene enrichment analysis on super stable (SUS) genes. The two-sided p value was based on Fisher's test and adjusted by Benjamini and Hochberg procedure.
3j	Top 25 super stable (SUS) genes and housekeeping genes (ACTB and GAPDH), and their CV (%) in individual (doner versue cell type) combinations

## Sheet: 3a
Celltype	PTID2W2	PTID2W3	PTID2W4	PTID2W5	PTID2W6	PTID2W7	PTID4W2	PTID4W3	PTID4W4	PTID4W5	PTID4W6	PTID4W7	PTID5W2	PTID5W3	PTID5W4	PTID5W5	PTID5W6	PTID5W7	PTID6W2	PTID6W3	PTID6W4	PTID6W5	PTID6W6	PTID6W7	Avg
CD4 Naive	18.389	21.096	23.056	21.03	19.207	20.049	10.876	10.662	9.635	10.911	11.374	11.377	19.143	21.932	18.342	20.459	18.693	20.857	13.393	14.391	16.336	15.557	15.861	19.706	16.7638
CD14 Mono	14.686	12.941	11.105	11.104	17.487	17.656	24.201	24.606	26.017	18.713	24.886	21.211	15.416	14.86	20.184	12.014	15.62	14.579	18.27	19.472	15.59	14.51	17.369	15.407	17.4127
CD8 TEM	14.429	12.436	10.867	13.105	11.885	11.814	6.568	6.208	6.301	6.827	5.364	6.184	7.196	5.43	5.876	6.998	6.299	6.101	12.254	10.986	10.947	11.423	10.614	8.586	8.94575
CD8 Naive	11.732	13.229	12.702	12.665	11.181	12.296	8.967	9.237	8.475	9.332	9.769	10.246	11.821	13.407	10.583	12.613	11.608	11.923	5.423	5.703	6.696	6.194	6.127	8.093	10.0009
CD4 TCM	10.54	12.115	12.818	11.104	11.743	10.452	14.653	15.642	13.239	15.331	14.907	16.434	16.215	15.667	14.89	15.994	14.98	16.168	9.299	8.47	9.685	9.732	9.033	10.692	12.9085
NK	4.344	3.52	3.073	4.02	3.672	3.624	10.753	8.446	12.495	12.803	10.038	10.206	6.218	5.07	4.782	6.875	7.007	5.554	10.618	12.05	10.324	12.071	9.88	8.196	7.73496
gdT	3.941	3.134	2.836	3.697	3.422	3.385	4.682	3.907	3.865	4.89	3.834	3.997	1.323	1.149	1.158	1.277	1.357	1.24	10.078	9.736	8.855	9.97	9.683	7.471	4.53696
B naive	3.876	4.464	5.414	5.076	4.189	3.964	3.376	4.223	4.096	4.29	3.84	3.957	4.699	4.969	5.405	5.012	5.544	5.205	3.199	2.881	3.522	3.232	3.377	3.887	4.23737
Treg	2.46	2.491	3.143	2.867	2.293	2.471	1.373	1.598	1.386	1.543	1.578	1.637	2.514	2.791	2.714	2.707	2.641	2.833	1.509	1.801	2.148	1.836	1.916	2.301	2.18962
MAIT	2.454	2.642	2.925	2.575	2.741	2.646	1.016	1.035	0.837	1.177	1.147	1.026	2.324	2.316	2.492	2.69	2.448	2.179	2.568	1.959	2.518	2.085	2.085	2.485	2.09875
CD16 Mono	2.268	1.718	0.917	1.598	1.476	1.819	2.667	3.113	3.538	3.865	3.425	3.097	1.961	1.901	2.695	1.763	2.162	2.077	2.966	3.269	2.636	2.978	2.617	2.263	2.44954
CD4 TEM	2.018	2.367	2.502	2.202	2.162	2.018	2.293	2.376	1.917	2.17	1.799	2.205	3.526	3.1	2.797	3.459	3.244	3.617	2.129	1.785	1.968	1.997	1.829	2.036	2.3965
B memory	1.531	1.324	1.803	1.58	1.532	1.26	1.657	1.968	1.55	1.664	1.761	1.243	0.535	0.581	0.623	0.634	0.667	0.59	0.826	0.715	1.021	1.1	1.247	1.164	1.19067
B intermediate	1.487	1.39	1.418	1.537	1.527	1.42	1.674	1.939	1.669	1.642	1.809	1.583	1.49	1.532	1.399	1.745	1.73	1.792	1.774	1.348	1.895	1.971	2.122	2.187	1.67
CD4 CTL	1.294	0.983	0.86	1.361	1.198	1.196	0.162	0.181	0.195	0.206	0.167	0.13	0.851	0.664	0.812	0.94	0.805	0.719	0.741	0.633	0.499	0.664	0.614	0.325	0.675
cDC2	1.256	0.774	0.879	0.982	0.795	0.637	1.317	1.321	1.036	1.011	0.916	1.005	0.961	1.001	1.334	0.813	1.035	0.821	1.673	1.293	1.57	1.292	1.425	1.705	1.11883
CD8 TCM	1.205	1.259	1.289	1.379	1.158	1.143	1.479	1.598	1.328	1.449	1.352	1.536	0.909	0.987	1.034	0.875	0.787	0.789	0.514	0.497	0.46	0.524	0.467	0.579	1.02487
NK_CD56bright	0.589	0.839	0.738	0.769	0.647	0.477	0.279	0.252	0.434	0.309	0.253	0.372	0.748	0.734	0.438	0.818	0.851	0.714	0.291	0.366	0.499	0.457	0.458	0.417	0.531208
pDC	0.449	0.4	0.404	0.323	0.556	0.452	0.876	0.652	0.934	0.783	0.625	0.86	0.834	0.609	0.868	0.726	0.778	0.821	0.895	1.01	0.645	0.68	0.935	0.839	0.706417
dnT	0.224	0.203	0.334	0.232	0.221	0.321	0.167	0.151	0.164	0.143	0.226	0.329	0.161	0.101	0.115	0.127	0.198	0.145	0.111	0.131	0.112	0.125	0.142	0.119	0.17925
Eryth	0.211	0.262	0.231	0.238	0.278	0.292	0.206	0.177	0.182	0.21	0.172	0.271	0.546	0.471	0.48	0.477	0.538	0.59	0.466	0.54	0.628	0.519	0.697	0.682	0.390167
HSPC	0.109	0.105	0.16	0.146	0.131	0.112	0.067	0.101	0.08	0.089	0.043	0.09	0.092	0.046	0.074	0.048	0.074	0.064	0.122	0.093	0.079	0.109	0.06	0.157	0.0937917
NK Proliferating	0.103	0.066	0.083	0.043	0.102	0.092	0.128	0.114	0.151	0.206	0.232	0.278	0.115	0.111	0.143	0.149	0.184	0.166	0.191	0.175	0.157	0.125	0.147	0.168	0.142875
ILC	0.09	0.046	0.077	0.079	0.114	0.049	0.022	0.042	0.035	0.049	0.081	0.036	0.052	0.078	0.046	0.105	0.078	0.08	0.005	0.011	0.05	0.042	0.041	0.027	0.055625
Platelet	0.09	0.046	0.115	0.122	0.079	0.146	0.195	0.114	0.142	0.139	0.118	0.141	0.253	0.3	0.448	0.477	0.4	0.156	0.281	0.284	0.836	0.41	0.77	0.195	0.260708
cDC1	0.077	0.052	0.077	0.061	0.034	0.019	0.073	0.105	0.071	0.045	0.054	0.065	0.023	0.028	0.055	0.022	0.041	0.021	0.169	0.082	0.129	0.083	0.128	0.092	0.0669167
CD4 Proliferating	0.045	0.033	0.09	0.006	0.074	0.044	0.05	0.063	0.062	0.04	0.086	0.267	0.006	0.028	0.051	0.044	0.069	0.048	0.032	0.055	0	0.036	0.037	0.011	0.0532083
ASDC	0.038	0.013	0.045	0.031	0.023	0.058	0.056	0.038	0.04	0.022	0.016	0.036	0.035	0.06	0.055	0.048	0.092	0.059	0.111	0.126	0.084	0.078	0.16	0.108	0.0596667
Plasmablast	0.032	0.013	0.026	0.031	0.057	0.029	0.095	0.046	0.066	0.058	0.097	0.076	0.023	0.018	0.014	0.048	0.041	0.032	0.053	0.098	0.062	0.119	0.082	0.06	0.0531667
Doublet	0.019	0.02	0.006	0.018	0	0.034	0.073	0.072	0.062	0.067	0.022	0.043	0.012	0.046	0.088	0.026	0.028	0.027	0.021	0.016	0.034	0.067	0.069	0.022	0.0371667
CD8 Proliferating	0.013	0.02	0.006	0.018	0.017	0.024	0	0.013	0	0.018	0.011	0.058	0	0.014	0.005	0.017	0	0.032	0.016	0.027	0.017	0.016	0.009	0.022	0.0155417

## Sheet: 3b
Celltype	Pearson' correlation with flow	pvalue (two-sided)	Annotation	Cell type	scATAC-seq availability
CD4.Naive	0.952027	8.54227e-13	CD4 Naive	Naïve CD4+ T cell	Yes
CD4.TCM	0.861208	6.5818e-08	CD4 TEM	Effector memory CD4+ T cell	No
CD4.TEM	0.874368	2.3452e-08	CD4 TCM	Central memory CD4+ T cell	Yes
CD8.Naive	0.933547	2.82235e-11	CD4 CTL	CD4+ cytotoxic T lymphocyte	No
CD8.TCM	0.890454	5.61537e-09	CD8 Naive	Naïve CD8+ T cell	Yes
CD8.TEM	0.903974	1.40675e-09	CD8 TEM	Effector memory CD8+ T cell	Yes
Treg	0.899904	2.17808e-09	CD8 TCM	Central memory CD8+ T cell	No
dnT	-0.222097	0.296918	Treg	Regulatory T cell	No
B.memory	0.93027	4.71879e-11	MAIT	Mucosal-associated invariant T cell	Yes
B.naive	0.641338	0.000731772	gdT	Γδ T lymphocyte	Yes
CD14.Mono	0.880792	1.35808e-08	NK	Natural killer cell	Yes
CD16.Mono	0.916725	3.11901e-10	NK CD56bright	CD56bright natural killer cell	Yes
NK	0.956191	3.20823e-13	B naive	Naïve B lymphocyte	Yes
NK_CD56bright	0.758153	1.77034e-05	B memory	Memory B lymphocyte	No
gdT	0.992875	8.0034e-22	B intermediate	Intermediate B lymphocyte	Yes
Plasmablast	0.681333	0.000246809	CD14 Mono	CD14+ monocyte	Yes
cDC1	0.841433	2.58615e-07	CD16 Mono	CD16+ monocyte	Yes
cDC2	0.894113	3.93284e-09	cDC2	Type 2 conventional dendritic cell	Yes
pDC	0.837635	3.2931e-07	pDC	Plasmacytoid dendritic cell	Yes

## Sheet: 3c
Gene	Mean	Median	SD	Maximum	Variance Explained by Donor	Variance Explained by Week	Variance Explained by Cell Type	Residual Variance
LILRA4	0.123206	0.0019196	0.432417	2.07968	1.00705e-05	0	0.99074	0.00924973
CLEC9A	0.0649075	0	0.336183	2.35826	2.94603e-05	0	0.989837	0.0101337
CST3	1.22636	0.395108	1.50647	5.08114	0.000509367	1.77597e-05	0.98757	0.0119027
BANK1	0.211494	0.0177554	0.485722	1.94335	0.000808842	6.33559e-05	0.987121	0.0120073
CD79A	0.360952	0.0402807	0.794075	2.82288	8.84251e-05	0	0.984661	0.0152508
IGHD	0.141102	0.0105447	0.444525	2.38474	0.000141659	5.23357e-05	0.981858	0.0179485
IRF8	0.319356	0.0406497	0.611121	2.64317	0.000207498	1.68664e-11	0.981286	0.0185061
C1orf54	0.0919956	0.0170822	0.35712	2.39211	0.000354438	6.41276e-11	0.981149	0.0184966
HLA-DRA	1.55562	0.642946	1.53221	4.95557	0.00107286	0	0.981019	0.017908
FCER2	0.0743147	0.00363791	0.228674	1.31998	0.000237333	9.43215e-12	0.980821	0.0189415
PLD4	0.182601	0.00620895	0.461658	2.26161	0.000916543	6.7684e-06	0.980464	0.0186125
NRGN	0.289145	0.0297947	0.849382	5.16533	0	4.00906e-12	0.980443	0.0195572
MS4A1	0.243345	0.0237234	0.629642	2.61865	0.00072441	6.484e-06	0.979869	0.0194004
TCL1A	0.117338	0.00971982	0.413134	2.36297	0.000164049	0	0.97977	0.0200664
CAVIN2	0.1733	0.00713734	0.639384	4.13931	4.54727e-05	0	0.977521	0.0224337
LST1	0.72611	0.275202	0.967567	3.8662	0.000242474	0	0.97717	0.0225871
AIF1	0.942233	0.434053	1.06064	4.02197	0.00147992	0	0.976638	0.0218824
JCHAIN	0.38382	0.0196664	0.992329	5.41949	0.000101	5.95679e-06	0.976437	0.0234564
CD74	2.00859	1.33006	1.4008	5.38657	0.00218206	0	0.97528	0.0225381
SERPINA1	0.262647	0.0393925	0.580043	2.77836	0.000782434	0	0.975126	0.0240914
STMN1	0.532539	0.200556	0.783596	3.20634	0.0023577	0.000137995	0.97508	0.0224239
MZB1	0.228059	0.0131766	0.614244	3.56421	0.000334055	7.27218e-05	0.975068	0.0245254
FCER1G	0.88858	0.213592	1.03683	3.39056	0.00140061	0.000141533	0.974344	0.0241135
CPVL	0.304201	0.0348179	0.630226	3.45564	0.000711447	0	0.974263	0.025026
RALGPS2	0.236134	0.0671073	0.468661	2.02074	0.00163477	9.68266e-05	0.973965	0.0243029
HLA-DPA1	1.43768	0.849001	1.27501	4.90915	0.0071637	0	0.973855	0.0189812
SPI1	0.409447	0.0713324	0.629624	2.453	0.000372752	0.000383531	0.97375	0.0254934
SERPINF1	0.13079	0.00564144	0.396823	2.23551	9.24074e-06	0	0.973079	0.026912
GZMA	0.824899	0.209568	0.984619	3.66887	0.000758973	3.02733e-05	0.971938	0.0272726
PILRA	0.15311	0.0173902	0.353621	1.76654	0.000139669	0	0.97173	0.02813
UGCG	0.233568	0.104994	0.482117	2.66523	0.000347472	0	0.971366	0.0282865
VPREB3	0.0990539	0.00360407	0.278473	1.24042	0.00105901	0.000257696	0.970691	0.0279922
FCGR3A	0.341044	0.0474565	0.6705	2.99671	9.43676e-06	3.68892e-05	0.970434	0.0295196
NKG7	1.22254	0.501768	1.31666	4.33552	0.00188254	0	0.969585	0.0285328
TUBB1	0.150181	0.00433985	0.61925	4.18438	6.46327e-05	0	0.969233	0.0307028
CCL5	1.28484	0.49877	1.30685	4.449	0.0012817	3.34864e-12	0.968884	0.0298345
CDKN1C	0.163509	0.0199328	0.514964	2.70282	0.000104395	4.23309e-05	0.968776	0.0310778
BCL11A	0.265305	0.0147884	0.452095	2.08413	0.000936559	0.000175485	0.96809	0.0307975
TYROBP	1.12083	0.534257	1.14369	3.61269	0.00319413	1.90857e-11	0.967742	0.0290638
MS4A7	0.18147	0.0201922	0.456386	2.28795	0.00236613	3.57468e-06	0.967596	0.0300342
LILRB2	0.138599	0.0168278	0.321943	1.62412	0.000355855	1.39255e-09	0.967141	0.0325035
CCDC50	0.288341	0.0895948	0.526892	2.81442	0.000887328	0	0.966989	0.032124
PPBP	0.249499	0.0241138	0.904495	5.56647	0.000314683	0	0.966311	0.033374
FCGRT	0.462431	0.186102	0.56097	2.45677	0.00151617	0	0.966182	0.0323017
CLEC4C	0.0805537	0	0.294397	1.67869	0.00081183	0.000247136	0.966124	0.0328173
HLA-DPB1	1.40205	0.871507	1.1996	4.72308	0.00781053	0	0.965374	0.0268152
TSPAN13	0.111168	0.00376632	0.277864	1.5165	0.000205359	0	0.964813	0.0349813
HLA-DRB1	1.3519	0.641101	1.32514	4.89588	0.00941731	0	0.964506	0.0260766
TCF4	0.26109	0.0389875	0.511331	2.6287	0.00109771	0.00017702	0.964423	0.0343024
SPIB	0.147956	0.00396477	0.345903	1.75199	0.000406057	8.04155e-05	0.963739	0.0357749
TNFRSF17	0.0695132	0	0.329915	2.18375	0.000790129	0	0.963542	0.0356683
GNG11	0.16238	0.00783094	0.615969	4.39287	0.000789985	0	0.963473	0.0357368
GRN	0.391485	0.11481	0.527678	1.92579	0.000119395	0.000268643	0.963308	0.0363038
EBF1	0.022312	0	0.0652258	0.309011	0.00165871	7.85696e-05	0.963226	0.0350368
SMPD3	0.0571458	0.00576709	0.204119	1.27047	0.000202691	0	0.963097	0.0367005
CSTA	0.249921	0.0477134	0.46548	1.88917	0.00117293	0	0.962241	0.0365857
WDFY4	0.109106	0.00353028	0.266741	1.70435	0.000880981	0.000137161	0.962094	0.036888
CST7	0.694466	0.254868	0.83457	2.94127	0.000851039	0.000420669	0.962001	0.0367274
TNFRSF13B	0.0627982	0	0.190227	1.13703	0.000213799	9.76358e-12	0.96198	0.0378059
CD79B	0.330497	0.120262	0.528252	2.28134	0.00061813	0	0.961668	0.0377139
HLA-DMA	0.577846	0.205391	0.651701	2.36931	0.0014205	3.77774e-06	0.961231	0.0373444
ALDH2	0.225108	0.0290123	0.403343	1.83013	0.000488597	0	0.961225	0.0382862
IL3RA	0.119826	0.00590392	0.358091	1.81786	0.00195134	0	0.961092	0.0369566
FCRL1	0.0584772	0.00184912	0.170227	0.986033	0.00133604	0	0.960916	0.0377477
CTSZ	0.573959	0.230001	0.629928	2.26687	0.000849759	0	0.960886	0.0382638
CD3G	0.862525	0.443863	0.789517	2.51869	0.000974285	0	0.960855	0.0381711
FTH1	3.19534	2.91312	0.757812	5.29348	0.0119246	0.00141827	0.960798	0.025859
DERL3	0.118528	0.00290833	0.360497	1.81115	0.00101453	0	0.960763	0.0382229
CTSS	1.12685	0.746628	0.884694	3.83741	0.00181937	0	0.960345	0.0378353
CYBB	0.390243	0.0721964	0.574034	2.19488	0.00123282	0.000250666	0.960197	0.0383196
HLA-DMB	0.326928	0.0772761	0.429451	1.5597	0.00108435	0.000483447	0.959877	0.0385557
PSAP	0.836471	0.47491	0.760819	3.18171	0.00338586	0	0.95978	0.0368344
FGL2	0.403472	0.0919778	0.643129	2.3424	0.000346269	0.000249979	0.9595	0.0399038
IRF7	0.252532	0.113424	0.457115	2.50363	0	0	0.959256	0.0407438
PF4	0.165799	0.00826602	0.662059	4.59866	0.000899062	0	0.958779	0.0403217
FCRL2	0.0362927	0	0.107878	0.629891	0.000379037	2.94241e-11	0.957241	0.0423798
CLU	0.14619	0.00957167	0.545401	3.99686	0.000114896	0	0.955905	0.04398
MARCKS	0.229655	0.0321813	0.376066	1.7398	0.000381347	1.30951e-11	0.955783	0.0438361
CD3D	1.0268	0.626868	0.896598	2.79485	0.00124206	0	0.955616	0.0431415
HCK	0.156655	0.0197301	0.2931	1.47488	0.00079544	0.000124199	0.95518	0.0439004
SMIM25	0.149534	0.0139072	0.426392	2.72043	0.00184839	0	0.955106	0.0430452
SPARC	0.0832728	0.000750387	0.350262	2.68965	0	0	0.954782	0.0452181
ITM2C	0.370962	0.119583	0.626999	2.71959	0.00070018	0	0.954699	0.0446009
TPM2	0.0839811	0.00705383	0.320705	2.04764	0.000724928	0	0.954669	0.0446065
TGFBI	0.191283	0.0201123	0.335613	1.46339	1.69559e-10	0.000403431	0.954193	0.0454037
BATF3	0.110734	0.00607302	0.302565	1.96769	0.000212337	0	0.953747	0.0460408
IGSF6	0.266831	0.0439116	0.488227	1.92284	0.00037253	0.00117305	0.95316	0.045294
IFITM3	0.427232	0.132813	0.677467	3.40755	0.00240009	0	0.953144	0.0444557
IGKC	0.748863	0.230112	1.18291	6.16903	0.00716541	0.000219885	0.953077	0.0395377
CFD	0.331612	0.0734069	0.646096	3.02077	0.00396233	0	0.952973	0.0430642
LINC00926	0.120457	0.00974634	0.330399	1.51441	0.00148785	0	0.95206	0.0464526
KLRF1	0.219202	0.0324326	0.466624	1.99634	0.00178862	2.97227e-10	0.951556	0.0466549
CD1C	0.0651803	0.00246753	0.21585	1.51513	0.00316958	0	0.951379	0.0454515
PPP1R14B	0.576981	0.383256	0.582628	3.15449	0.00027275	0	0.950922	0.0488057
LINC01781	0.0785969	0.00110618	0.246046	1.54771	0.000544684	9.41759e-05	0.950501	0.0488602
TYMP	0.513636	0.209203	0.637312	2.89456	0.00241256	0	0.950482	0.0471051
SCT	0.0799884	0	0.305668	1.67595	0	0	0.950229	0.049771
LYN	0.452252	0.310236	0.508704	2.35095	0.00234411	8.87549e-05	0.950018	0.0475488
PRKAR2B	0.151695	0.00806163	0.483545	3.45646	0.000503733	0	0.950014	0.0494827
CD24	0.0481472	0.00126851	0.139746	0.695866	0.00149181	1.10413e-11	0.950009	0.0484992
CD68	0.296275	0.0444459	0.504057	2.3015	0.000556222	0	0.950006	0.049438
BLK	0.0921379	0.00485692	0.204494	1.00677	0.00342224	0	0.949705	0.0468725
IL7R	1.05835	0.589754	1.00532	3.34997	0.00724024	2.99604e-11	0.949669	0.0430907
NPC2	0.661899	0.367256	0.620505	2.7507	0.00197946	1.11207e-05	0.949643	0.0483661
CYBA	2.21857	2.27942	0.646529	3.66751	0.000451379	6.79775e-12	0.949549	0.0499994
SLC4A10	0.0309549	0	0.117788	0.727104	0.000695625	4.03783e-05	0.949523	0.0497411
CYTL1	0.0416029	0	0.18964	1.33676	0.000849813	0	0.949346	0.0498038
TNFRSF13C	0.133069	0.0190015	0.313334	1.51441	0.000188815	0	0.948968	0.0508428
MNDA	0.406752	0.111977	0.639495	2.96418	0.00200877	0.000243634	0.9489	0.0488471
FTL	3.2108	3.00274	0.745327	5.71937	0.0101969	0.000324628	0.948191	0.0412877
S100A4	2.59937	2.77943	1.02284	4.58586	0.00191963	0.00026629	0.948086	0.0497283
GNG7	0.164344	0.0232096	0.272912	1.41418	0.0026894	1.16177e-11	0.947904	0.0494065
GP9	0.0994694	0	0.45926	3.44207	0.001092	1.67453e-11	0.947123	0.0517854
CD3E	0.916114	0.690563	0.764586	2.27726	0.000105019	0.000120163	0.947015	0.0527597
COTL1	1.23051	0.945825	0.904692	3.69543	0.00462713	0	0.946979	0.0483938
CYB561A3	0.231757	0.0941143	0.332371	1.83163	0.00228023	0.000399942	0.946741	0.0505792
MEF2C	0.378631	0.100018	0.448325	1.61054	0.00210904	0	0.945664	0.0522271
C12orf75	0.63375	0.413813	0.603257	2.54315	0.000677008	7.52183e-05	0.945489	0.0537585
CFP	0.220297	0.0466503	0.399542	1.56889	0.000667445	7.53644e-05	0.945409	0.0538485
KLRB1	0.615032	0.169892	0.802011	3.25037	0.00290359	0	0.945328	0.0517685
TREML1	0.0827368	0	0.381537	2.96986	0.000102004	9.25854e-05	0.945249	0.0545565
CLEC7A	0.198161	0.035355	0.362332	1.61987	0.00249146	0	0.945198	0.0523102
S100A12	0.1675	0.0625146	0.385599	2.39208	0.00246015	8.15344e-05	0.945096	0.0523621
FCER1A	0.136975	0.00673406	0.397769	2.34704	0.000784781	0	0.945095	0.0541202
MMD	0.097167	0.0369886	0.264462	2.08666	0.000282023	3.08386e-10	0.944907	0.0548115
SAT1	0.983121	0.694598	0.734638	3.42135	0.00612696	0.000319227	0.944878	0.0486754
APP	0.212404	0.0711638	0.422473	2.07317	0.000145445	0	0.944491	0.0553635
PRF1	0.376874	0.0797563	0.552024	2.33631	0.00485087	0.000185742	0.94405	0.0509136
BRI3	0.682141	0.419457	0.564423	2.41376	0.00106496	0.000187123	0.943413	0.0553346
F13A1	0.10792	0.00514616	0.345971	2.70765	0	0	0.943108	0.0568923
COBLL1	0.108972	0.00268333	0.231069	1.07826	6.33094e-05	0	0.942859	0.0570778
MPEG1	0.256472	0.0391427	0.409827	1.66504	0.00184826	0.000610524	0.942487	0.0550541
LRRC25	0.144747	0.0158423	0.31544	1.57631	0.000448401	1.93991e-05	0.942414	0.0571182
MYL9	0.0821818	0.00243871	0.342176	2.32648	0	0.000320793	0.942281	0.0573982
EFHD2	0.767477	0.553129	0.588735	2.19106	0.0038296	0	0.942181	0.0539892
DNASE1L3	0.120777	0.00160686	0.353267	2.07094	0	9.2571e-05	0.941745	0.0581624
RAB32	0.23681	0.0205767	0.405621	2.07057	0.000593438	0	0.941719	0.0576875
FCN1	0.413215	0.13185	0.706909	3.12863	0.00899947	0	0.941516	0.0494841
GZMM	0.585276	0.37191	0.593608	2.32548	0.00239124	0.000234974	0.941327	0.0560466
SHTN1	0.166506	0.0113701	0.366758	2.33706	0.00134814	0	0.941311	0.0573408
GZMK	0.470861	0.0868746	0.748685	2.76323	0.000429023	6.84647e-12	0.940771	0.0587999
CCDC88A	0.284465	0.0747157	0.402799	1.71135	0.000778244	0.000349935	0.940708	0.0581635
RBP7	0.0774392	0.0144032	0.192019	1.08867	0.000479658	0	0.940701	0.0588197
KLF2	1.73332	2.03834	0.757936	3.28041	0.00415456	0	0.940564	0.0552819
LY86	0.250843	0.0351645	0.372515	1.51645	0.00644965	2.54052e-11	0.939934	0.0536164
GSTP1	1.30632	1.09445	0.740958	3.34023	0.00906077	0	0.939819	0.0511198
OAZ1	2.14998	1.9792	0.590958	4.49859	0.00495364	0.000497141	0.939597	0.0549527
VCAN	0.244055	0.0937172	0.474451	2.88281	0.00184453	0.000315951	0.939563	0.0582768
PYCARD	0.74051	0.485077	0.588654	2.6323	0.00342065	0.000819012	0.939306	0.0564544
KLRD1	0.431079	0.0798679	0.679032	2.65044	0.00371191	0	0.938814	0.0574745
RNASE6	0.214374	0.0299333	0.374657	1.96274	0.00716844	0.000259017	0.938254	0.0543186
CD37	1.53173	1.40047	0.580229	3.18906	0.00119829	0.000565529	0.937565	0.0606715
JAML	0.301952	0.135468	0.395658	1.66665	0.0017613	0.000634395	0.937473	0.060131
PRSS57	0.0532793	0	0.229199	1.80963	2.90098e-11	0.000316038	0.937451	0.0622334
FAM129C	0.0977121	0.00469457	0.232169	1.25131	0.00106385	0.000212138	0.937444	0.0612804
SMIM24	0.0326216	0	0.16696	1.48945	0.000251248	0	0.93733	0.0624186
HLA-DQA1	0.535575	0.116677	0.802095	3.38993	0.0107224	0	0.93727	0.0520079
POU2AF1	0.0607014	0.00172264	0.149659	0.892446	0.00108809	0	0.937166	0.0617455
ACTB	3.65532	3.53149	0.679018	5.34775	0.00618214	0.000421353	0.936872	0.0565249
CUX2	0.00883077	0	0.0436603	0.31685	6.54201e-11	3.89258e-05	0.936593	0.0633685
CALM1	2.26813	2.26108	0.568495	3.50553	0.00339564	0	0.93633	0.0602745
HIST1H2AC	0.260524	0.116797	0.519111	3.82893	6.63757e-05	0	0.936094	0.0638395
LYZ	1.2926	0.785494	1.21172	4.86078	0.01629	0	0.935996	0.0477145
PTCRA	0.109893	0.000716723	0.372332	2.69814	0.000797873	0	0.935938	0.063264
GZMB	0.477367	0.0751339	0.801776	3.51702	0.00306816	0	0.935794	0.0611374
CSF1R	0.118274	0.00784825	0.280104	1.42936	0.000784097	9.94717e-12	0.935752	0.0634641
CLIC3	0.32454	0.0931793	0.517016	2.27216	0.00344569	0	0.935664	0.0608899
CD19	0.035126	0.00044466	0.0892086	0.461408	0.00163044	1.80217e-05	0.935536	0.0628158
CD22	0.0717981	0.00391472	0.166157	0.7109	0	0	0.935506	0.0644941
CD34	0.0228905	0	0.125418	1.04378	0	0	0.935313	0.064687
RNF130	0.366531	0.132841	0.455297	2.04798	4.12016e-11	0.000460588	0.934796	0.0647431
PLEKHG1	0.0160411	0	0.0428674	0.233731	0.000168562	0.000455435	0.934729	0.0646473
SLAMF8	0.021871	0	0.0811902	0.635269	3.12722e-05	1.40161e-05	0.934441	0.0655136
IL32	1.39339	1.2184	1.12875	3.76512	0.00807376	0	0.934258	0.0576679
PLBD1	0.12057	0.0207844	0.235035	1.11026	0.000439308	0.00017089	0.934053	0.0653368
ZMAT4	0.00454215	0	0.0229524	0.202121	0.000180988	0	0.933729	0.0660904
GZMH	0.454687	0.0937698	0.739519	3.14336	0.00282497	0	0.933629	0.0635457
CMTM5	0.0757476	0	0.347975	2.62973	0.000956152	5.87591e-05	0.933536	0.0654495
HCST	1.50542	1.45097	0.712463	2.95676	0.00189657	0	0.933367	0.0647366
LGALS2	0.261359	0.0569613	0.542779	2.55083	0.0174058	0	0.933303	0.049291
IDO1	0.0437136	0	0.236773	1.89587	0.000553788	0	0.933176	0.0662698
NCF2	0.226749	0.0466297	0.411827	1.76374	5.08352e-05	0	0.93309	0.0668596
TRAC	0.813405	0.45121	0.74478	2.79465	0.00541803	0	0.93301	0.061572
CD14	0.134788	0.0425497	0.314774	2.06988	0.0006046	0	0.932207	0.0671885
TNFRSF1B	0.371771	0.231969	0.438486	2.58202	0.00712061	0.000283903	0.931361	0.0612342
SEC61B	1.14447	1.07129	0.561777	2.95959	0.000427691	0.000686421	0.931286	0.0675995
S100A10	1.86844	1.86387	0.798085	4.30262	0.00628721	1.88409e-10	0.931202	0.0625105
LTB	1.52543	1.29818	0.952734	3.24524	0.00925317	0.000269658	0.93119	0.0592867
LAMP5	0.0500871	0	0.194751	1.39041	0.000801821	0.000132766	0.931161	0.0679042
PHACTR1	0.129282	0.0170427	0.241552	1.23375	0.000998417	6.56608e-05	0.931117	0.0678185
LCK	0.580116	0.682573	0.469085	1.91829	0.00386058	0.000449808	0.930946	0.0647438
CIB2	0.0467217	0.00926728	0.144184	0.973093	0.000245386	0.000143051	0.930928	0.0686839
EAF2	0.220349	0.057818	0.310126	1.7261	0	0.000641665	0.930509	0.0688491
S100A6	2.34998	2.31014	0.820854	4.17582	0.00464556	0	0.930445	0.0649094
HMGB2	0.780066	0.622007	0.630105	3.78063	0.000609002	0.00144845	0.930381	0.0675615
PFN1	2.64176	2.62124	0.584955	4.35637	0.00182158	0.0001954	0.930229	0.0677537
S100A11	1.34455	1.19619	0.82683	3.55688	0.0187712	0.000844295	0.930211	0.0501738
CPPED1	0.188632	0.0481262	0.287017	1.273	0.00010781	0.000318575	0.930134	0.0694397
ACRBP	0.0915059	0.00372575	0.356376	2.80479	0.00169783	7.86854e-05	0.929523	0.0687005
FAM213A	0.0557907	0.019748	0.142953	1.01996	0.00145904	0	0.92912	0.0694211
ALOX5AP	0.492351	0.352386	0.519793	2.69429	0.00217292	2.91686e-11	0.928956	0.0688712
GAPT	0.179868	0.0112356	0.305905	1.58929	0.00586435	0	0.928816	0.0653194
HLA-DQB1	0.70627	0.335849	0.850768	3.65928	0.0288967	0	0.928571	0.0425319
CD2	0.747399	0.782652	0.596696	2.35631	0.0046384	0.000540123	0.928411	0.0664105
LINC00996	0.0378793	0.000988987	0.144007	1.02256	0.00429597	0	0.928243	0.0674612
CLEC10A	0.0814724	0.00375174	0.283014	1.80274	0.00101813	0	0.927545	0.071437
SPTSSB	0.0315125	0	0.134763	1.01074	0.000262923	0	0.927407	0.0723296
C1orf162	0.663933	0.468529	0.547163	2.50128	0.00169125	0	0.926975	0.0713339
TRDC	0.315161	0.0483267	0.61554	2.80823	0.00248374	6.05645e-05	0.926831	0.0706243
MYL6	2.25541	2.17645	0.562804	3.8951	0.00436973	6.12532e-05	0.926604	0.0689654
VIM	2.30715	2.20706	0.745581	4.30285	0.00339468	0	0.926073	0.0705328
NDRG2	0.0515352	0.0131604	0.13274	0.836376	0.00149492	3.10344e-05	0.925994	0.0724798
RNASET2	0.934854	0.778975	0.516189	2.32285	0.00678618	0	0.925899	0.0673143
AC004846.1	0.0143251	0	0.0592725	0.436089	0	5.07276e-05	0.92562	0.0743294
H2AFY	0.700093	0.404777	0.495464	2.07739	0.00251978	0	0.925596	0.0718838
SLC7A7	0.119016	0.0175352	0.259726	1.52951	0.0025254	0	0.925554	0.0719202
SH3BGRL3	2.60719	2.57319	0.600724	4.74751	0.00214958	0.000485973	0.92549	0.0718746
MTURN	0.163322	0.0570407	0.365649	2.59375	0.00227762	0	0.925262	0.07246
LMO2	0.203141	0.0198911	0.339014	2.09106	0.000858566	0.00017345	0.924884	0.074084
BASP1	0.23872	0.0197545	0.414838	2.38982	0.00234755	0	0.92469	0.0729627
AC084033.3	0.148148	0.0624806	0.296557	2.10244	0.00128178	0.0005707	0.924422	0.0737259
MS4A6A	0.257366	0.0527514	0.461698	1.90468	0.000385429	0	0.924187	0.0754279
PPIB	1.37593	1.28539	0.559604	3.45283	0.00185198	0	0.923794	0.0743545
MAL	0.174859	0.047857	0.246696	0.862113	0.0019892	9.16408e-07	0.923612	0.0743983
ETS1	0.970928	1.25222	0.576757	2.16323	0.00427178	0.000963517	0.92354	0.0712242
AP1S2	0.576479	0.31768	0.499798	2.1563	0.00541614	0	0.923532	0.0710521
HLA-DOB	0.0813054	0.00772934	0.181929	1.06984	0.00475113	0	0.923507	0.0717416
CD247	0.546567	0.519573	0.514989	2.29792	0.010864	0	0.923486	0.0656497
TUBA1B	0.920005	0.579692	0.700301	3.3599	0.00269123	0.000446539	0.923448	0.0734143
FGFBP2	0.371994	0.0741221	0.635393	2.50222	0.00374324	6.50033e-05	0.923408	0.0727838
APLP2	0.36424	0.214968	0.371096	1.81108	0.00151433	0	0.923054	0.0754318
CCL4	0.246569	0.0546306	0.409627	1.7154	0.00896411	0.000133933	0.922933	0.0679692
EPHB1	0.0260509	0	0.104744	0.622032	0.00179802	0.000215916	0.922904	0.0750817
SMIM5	0.0529831	0	0.172951	0.985173	4.91514e-11	1.25097e-11	0.922518	0.0774819
SLC38A11	0.00764314	0	0.0267941	0.161901	1.76195e-05	0	0.922463	0.077519
RGS10	0.889557	0.77965	0.587863	3.53948	0	1.02411e-17	0.922274	0.077726
SAMHD1	0.788534	0.641348	0.549591	2.46957	0.00385761	0.000725623	0.92216	0.0732569
PLAC8	1.00992	0.872835	0.623129	2.99306	0.000259224	2.48544e-05	0.921796	0.0779202
PHEX	0.0166781	0	0.0738983	0.579563	0.00116612	0	0.921757	0.0770768
2021-03-01	0.210404	0.0326111	0.283906	1.43738	0.0041743	0	0.921556	0.0742698
GAPDH	2.2077	2.07823	0.651391	4.07855	0.00175352	0.000146034	0.921368	0.0767323
AL157895.1	0.0237194	0	0.101556	0.733335	0.00113725	0	0.920832	0.0780307
AC097375.1	0.0192102	0	0.0922558	0.706876	0.0033174	0	0.919977	0.0767057
LINC02397	0.0482672	0.001045	0.12338	0.673626	0.000716931	0	0.919858	0.0794254
SRGN	1.42574	1.51871	0.709588	3.13309	0.00862032	0.000748804	0.919125	0.0715056
ANXA2	0.751852	0.566113	0.597752	2.58324	0.00162334	0	0.918931	0.0794457
GAS6	0.0673903	0.00131934	0.207144	1.47439	0.00255879	0.000259688	0.918807	0.0783743
MATK	0.289908	0.0931414	0.371971	1.69248	0.00154368	4.12765e-05	0.918792	0.079623
MAP3K7CL	0.097824	0.0199111	0.312558	2.5264	0.00139451	0	0.918789	0.0798161
CD7	0.611896	0.434377	0.59654	2.95811	0.00312908	3.4338e-11	0.918701	0.0781703
HOPX	0.530975	0.188737	0.63171	2.27043	0.00119744	0	0.918441	0.0803619
RRAS	0.15069	0.0758144	0.259848	1.67609	0.000245258	0.000620041	0.918355	0.0807801
CD40	0.100545	0.0244589	0.176947	0.822134	0.00127013	0.000603785	0.918193	0.0799327
BLNK	0.0836009	0.00170117	0.172483	0.932142	0.0019548	0.00113842	0.917894	0.0790127
SNX3	0.902664	0.752351	0.509843	3.15023	0.00754317	0.000361853	0.917803	0.0742924
CLEC4A	0.112539	0.0161872	0.215911	1.26237	0	0	0.91744	0.0825605
CTTN	0.0532406	0	0.249692	2.00227	0.00240163	0	0.917418	0.0801806
ENHO	0.0514641	0.00140534	0.178998	1.16171	0.00011703	8.85369e-05	0.91708	0.0827145
VSIR	0.526412	0.396043	0.393702	1.93742	0.000417276	0.000713194	0.916695	0.082175
STXBP2	0.369742	0.187661	0.41945	2.28918	0.00245265	0.000566367	0.91655	0.0804307
AC023590.1	0.0292227	0.00651467	0.0872042	0.556217	0.00126647	2.66158e-11	0.916514	0.0822194
PGRMC1	0.182924	0.0908215	0.336312	2.8565	0	0	0.91637	0.0836299
RARRES3	0.864288	0.947065	0.495111	2.41244	0.00205961	0.000109372	0.91623	0.0816015
B2M	4.6703	4.72229	0.397777	5.41885	0.0173746	0	0.916145	0.0664807
HES4	0.0652344	0.00385083	0.219058	1.24558	0.000927102	0	0.916059	0.083014
TNFRSF21	0.0304483	0	0.111098	0.684822	6.94407e-11	0.000319705	0.915935	0.0837453
TRBC2	1.04913	1.00686	0.678651	2.50459	0.00232758	0	0.915918	0.0817544
DEK	1.02281	0.970878	0.479994	2.58823	0.00327867	0.000306354	0.915738	0.0806771
MAFB	0.0803333	0.00893551	0.22181	1.2771	0.00214064	0	0.915247	0.0826126
MYBL1	0.221355	0.0534926	0.289383	1.33677	0.00372928	0.000430288	0.91456	0.0812803
CSF3R	0.125392	0.039546	0.234516	1.36911	0	1.16813e-10	0.913921	0.0860792
TXN	0.911761	0.742295	0.567697	2.97776	0.00110965	0.000180574	0.913906	0.0848034
BCL7A	0.108584	0.0208188	0.184798	0.737397	0.000224435	0	0.913801	0.0859744
TIMP1	0.574313	0.383305	0.560198	3.18506	0.000902992	0.00192331	0.913436	0.0837379
POU2F2	0.368213	0.19879	0.375765	2.0948	0.00825649	0.00139597	0.913248	0.0770991
LDHB	1.25126	1.13567	0.593653	2.4255	0.00348651	0.000284895	0.913188	0.0830403
EMID1	0.0148499	0	0.0753501	0.623326	0.000582554	0.0007199	0.91288	0.0858179
ANXA5	0.623383	0.415607	0.516764	2.01639	0.00799185	0	0.912793	0.0792151
TKT	0.695303	0.436265	0.510459	2.27283	0.00127904	0.000157253	0.912469	0.0860946
MPIG6B	0.058841	0	0.239465	2.14516	0.00149847	0	0.912016	0.086486
IGHA1	0.197337	0.0198874	0.780511	6.37086	5.95772e-05	0	0.911982	0.0879589
PCLAF	0.117019	0.00326111	0.334513	1.97571	0	0	0.9118	0.0882001
SYNE2	0.569179	0.329812	0.506349	2.17791	0.00321211	0.000146394	0.911764	0.0848777
FKBP11	0.308476	0.1969	0.334766	2.09026	0.00688804	0	0.911644	0.0814681
DPYSL2	0.231546	0.0914007	0.289728	1.31843	0.00507948	0	0.91129	0.0836305
LINC00494	0.00744935	0	0.0195358	0.114849	0.000453441	0.000245027	0.911026	0.0882757
PTPRE	0.332788	0.189245	0.401776	1.83226	0.0115852	0	0.911022	0.0773925
LILRB4	0.0908401	0.00371327	0.207923	1.35152	0	0	0.910925	0.0890751
LYAR	0.51557	0.251677	0.478089	1.97427	0.00567383	0	0.910708	0.0836185
SOX4	0.27694	0.0687103	0.489637	2.56601	0.0014065	1.44183e-10	0.910625	0.0879684
IFITM2	1.47045	1.31172	0.730273	3.30189	0.00579787	0	0.910571	0.0836311
CXXC5	0.330547	0.177838	0.359607	1.31614	0.00256806	0.000208308	0.910449	0.086775
CD302	0.155051	0.0252683	0.254146	1.13801	0.000477603	0	0.91024	0.0892823
PLEKHO1	0.505781	0.292199	0.415894	2.24733	0.0040179	0.000670913	0.910208	0.0851027
ASIP	0.0157944	0	0.0724569	0.605261	0.000939286	0	0.910063	0.0889981
TSPO	0.987795	0.86749	0.538535	2.76916	0.00483488	0	0.909918	0.0852476
CLEC12A	0.202981	0.0369273	0.35719	1.5841	0.00447967	1.22087e-11	0.909458	0.0860619
TMEM40	0.0575981	0	0.276574	2.40468	0.00195759	1.37752e-11	0.909352	0.0886903
NPR3	0.0169636	0	0.0948472	0.838083	0	2.78561e-05	0.909222	0.0907502
CEBPB	0.449424	0.318698	0.413236	2.21047	0.00322086	0.000111744	0.908827	0.0878399
SUB1	1.47895	1.32653	0.512627	3.44872	0.00545369	0.000383822	0.908581	0.0855816
PDLIM1	0.228572	0.0601592	0.341951	2.23097	0.00348335	0.000334274	0.908503	0.0876794
PTPRS	0.0173217	0	0.0740185	0.53535	0.000104162	8.41937e-05	0.90849	0.0913213
CPNE3	0.422017	0.347526	0.360753	2.44095	0.0100712	0.00289325	0.908083	0.078953
CTSH	0.32277	0.135728	0.383251	1.82007	0.0106179	0	0.907975	0.0814074
BID	0.390933	0.220074	0.374918	1.92498	0.000185261	0	0.907713	0.0921017
CD8B	0.300148	0.0658679	0.507102	2.10366	0.00578657	0	0.907689	0.0865247
ARPC3	2.01961	1.96738	0.485474	3.15261	0.00425863	0	0.907378	0.088363
PAK1	0.188974	0.0605539	0.2722	1.12685	0.00276381	1.34585e-11	0.907258	0.0899781
SCAMP5	0.0213884	0	0.0863565	0.553879	0	0.000453585	0.906659	0.0928876
RPS8	4.0621	4.16168	0.512724	4.75508	0.00125346	0	0.906314	0.0924324
TALDO1	0.797128	0.522117	0.471269	2.51043	0.0023754	0	0.90571	0.091915
EGFL7	0.0409364	0	0.164398	1.25936	0.000930877	0	0.905489	0.0935805
ISG20	0.849241	0.906808	0.49744	2.67045	0.00508625	0.000281399	0.90546	0.0891721
PACSIN1	0.0378833	0.00136	0.116193	0.853161	0.00103762	0	0.905456	0.0935067
H3F3A	2.57164	2.46505	0.478896	4.21161	0.0146776	0.00103104	0.905062	0.0792293
TNFSF13B	0.26153	0.0815886	0.355202	1.45674	0.00229771	0.00107358	0.904946	0.0916825
RGS18	0.189037	0.0141239	0.472129	3.61027	0.00194167	0	0.904804	0.0932547
CFL1	2.213	2.17397	0.526167	3.69419	0.00249054	0.000963489	0.904769	0.0917775
PNOC	0.059828	0.0016634	0.125911	0.613543	0.00486422	5.37754e-05	0.904624	0.0904578
LAPTM4B	0.0538169	0.0198432	0.142439	1.02637	0.00431585	0	0.904596	0.0910881
C19orf38	0.149248	0.0242544	0.260611	1.35192	0.0013879	0.0011423	0.904474	0.0929961
CDA	0.0865912	0.0127067	0.212225	1.07101	0.00314974	0	0.904301	0.0925497
IGHM	0.406067	0.0627454	0.862971	5.27705	0.00230278	0.00140338	0.904197	0.0920966
IL13RA1	0.0782773	0.0101256	0.151029	0.806541	0.000818292	0.000711617	0.904068	0.0944018
CD27	0.412765	0.319018	0.399965	1.96172	0.00356259	7.21915e-05	0.904058	0.092307
MKI67	0.122264	0.00138603	0.394339	2.25539	4.92415e-05	0	0.903488	0.0964632
HSP90B1	1.12276	1.03242	0.572135	3.55221	0.00679582	0.000301461	0.903424	0.0894783
RPSA	3.04631	3.19231	0.505919	3.69419	0.00830422	3.60011e-11	0.903183	0.0885132
AP2S1	0.728653	0.506336	0.455822	1.98801	0.00172778	0.000364011	0.902934	0.0949738
PLPP5	0.181388	0.0901998	0.270355	1.39639	0.00022013	1.70391e-10	0.902762	0.0970177
SPON2	0.254055	0.0698779	0.444508	2.39293	0.0123551	0	0.90273	0.0849145
TMSB4X	4.00948	4.00493	0.597138	5.62124	0.0400693	0	0.902681	0.0572496
SSR3	0.590849	0.474458	0.388606	2.50982	0.00714469	6.85677e-10	0.902433	0.0904219
CLEC4E	0.0291183	0.00532924	0.0919158	0.698912	0.000591616	0	0.902394	0.0970144
PROC	0.0295493	0	0.111189	0.785017	0.00134052	1.50831e-11	0.901738	0.0969218
AKR1C3	0.091301	0.0162752	0.185477	0.959824	0.00375597	0.000197523	0.901734	0.0943127
LGALS1	1.10862	0.752146	0.858631	3.37266	0.000629955	0	0.901606	0.0977639
FCRLA	0.0591488	0.00087082	0.151116	0.78142	0.00935874	0	0.901442	0.0891992
KRT5	0.0173225	0	0.0844305	0.710155	0.00278573	0	0.90144	0.0957746
FLT3	0.0665229	0.000513499	0.165689	1.28038	0.000536692	0.000633332	0.901419	0.0974107
FYB1	0.953233	1.03017	0.508667	2.24148	0.0059124	0	0.901329	0.0927587
ENKUR	0.0272641	0	0.125951	1.05136	0.00023549	0	0.90107	0.0986945
GNG5	1.09005	0.910477	0.472321	2.64411	0.00872091	0.000533321	0.90077	0.0899757
LILRA2	0.0924342	0.0116155	0.181086	1.02623	0.000675723	0.001075	0.900569	0.09768
SKAP1	0.444338	0.494616	0.349139	1.79941	0.00194257	3.23035e-11	0.900529	0.0975282
CEBPD	0.404575	0.181037	0.502122	2.09836	0.0198342	0.000640379	0.900341	0.0791843
TAGLN2	1.29706	1.1135	0.616625	4.16548	0.00724567	0.000178362	0.90027	0.0923062
KLRG1	0.269718	0.0827613	0.358152	1.91786	0.0143334	0.000294599	0.899901	0.0854705
NAP1L1	1.57824	1.53987	0.557697	3.32347	0.0117805	7.69692e-05	0.89982	0.0883226
SSPN	0.0277987	0	0.0942162	0.773488	0.00194346	0.000234252	0.899791	0.0980316
LGMN	0.0868339	0.012595	0.203426	1.728	0.000538825	1.54863e-11	0.899565	0.0998964
TRAF4	0.0594161	0.0169816	0.141347	0.878067	0	0	0.899497	0.100503
BTG1	1.99824	2.21694	0.687536	3.31461	0.0236935	0.00272216	0.899486	0.0740983
CD1D	0.0525937	0.00762145	0.123344	0.847249	0.00276461	0.000545689	0.89938	0.0973092
SEC11C	0.55349	0.48178	0.423003	2.73953	0.000381096	0	0.899352	0.100267
MYL12A	2.24492	2.28772	0.489819	3.90693	0.00821432	0	0.899259	0.0925268
NCF1	0.465187	0.284124	0.447231	1.92453	0.00355209	0.000259347	0.899225	0.0969633
ADAM28	0.0966492	0.00638322	0.171319	0.861879	0.000857797	3.78277e-11	0.899113	0.100029
CD8A	0.23851	0.0565857	0.37446	2.07278	0.00280778	2.55647e-05	0.898808	0.0983582
ARPC2	1.89316	1.76378	0.521715	3.3532	0.00835671	0.000362077	0.898799	0.0924825
PPP2R5C	0.73222	0.543271	0.433324	2.04149	0.00175292	0.00140786	0.898754	0.0980851
CASP1	0.370224	0.263659	0.34319	1.95474	0.00266425	0.000522019	0.898348	0.0984653
LILRA5	0.112308	0.00942487	0.269784	1.69012	0.00661104	0.000323184	0.898043	0.095023
ANXA1	1.23934	1.44082	0.7007	3.44248	0.0144994	0	0.897977	0.0875235
CD33	0.0922123	0.0102453	0.173894	1.02006	0.0003693	0	0.897525	0.102106
RAC1	0.92219	0.719174	0.451552	2.13057	0.0181256	0.000624171	0.897474	0.0837761
PPT1	0.291953	0.160315	0.322817	1.72763	0.00112614	0.000877352	0.897444	0.100552
2021-03-02	0.22976	0.13635	0.32271	2.40228	0.00159591	0	0.897339	0.101065
TMEM8B	0.0423718	0.0088446	0.116728	0.721523	0.00155321	0	0.89699	0.101456
NRP1	0.0241857	0	0.0979609	0.657915	0	1.56354e-05	0.896836	0.103149
FGR	0.272903	0.147704	0.338269	1.84373	0.00164767	0.000957445	0.896719	0.100676
HLA-E	2.19066	2.28805	0.485586	3.93596	0.0197585	7.71975e-11	0.896505	0.0837368
BEX3	0.172762	0.0638975	0.295868	2.08533	0.000853941	0	0.896231	0.102915
ITGA2B	0.063162	0	0.273631	2.47	0	0	0.895831	0.104169
LINC01857	0.0419215	0	0.159702	1.22358	0.00790919	1.4776e-11	0.895684	0.096407
CLEC1B	0.0427191	0	0.218653	1.76868	0.00201586	0	0.895558	0.102426
NCOA4	0.416519	0.223044	0.540251	3.93354	0.0181458	0	0.895428	0.0864265
MGST2	0.16385	0.0494432	0.23995	1.18104	0.00446754	0.000588668	0.895288	0.0996556
NAAA	0.308198	0.211106	0.3007	1.71215	0.00730619	2.32597e-11	0.895216	0.0974775
MAP1A	0.0456063	0	0.155896	1.01463	0.000557933	2.01199e-10	0.895154	0.104288
LINC01644	0.00882435	0	0.0306827	0.253401	0.000953738	2.34833e-07	0.894478	0.104568
PLEK	0.710078	0.638878	0.561387	2.27706	0.00973073	0.00125104	0.894416	0.0946024
PPP1R14A	0.136581	0.00379607	0.332955	2.45421	0.00504494	0.000418263	0.894038	0.100499
MPP1	0.167509	0.0456395	0.305748	2.17413	0.00649646	0	0.894009	0.0994946
IL2RB	0.18042	0.0532986	0.307141	1.60885	0.001983	0.000621439	0.893993	0.103403
ASAH1	0.468974	0.318656	0.415778	2.0768	0.00292991	0	0.893863	0.103207
LRP1	0.0712122	0.0119629	0.152352	0.797474	0.000447453	0	0.893783	0.105769
RPL36	3.179	3.25385	0.437392	3.72249	0.00264277	1.26592e-11	0.893746	0.103611
TYMS	0.121817	0.00191905	0.368603	1.9544	4.60344e-05	0.000289572	0.893544	0.106121
TSC22D1	0.160989	0.0515145	0.373553	2.64202	0.00280133	6.26839e-06	0.893201	0.103992
CORO2B	0.00146935	0	0.00646464	0.0502011	0.00085419	0	0.893137	0.106009
GRAP2	0.144641	0.0825349	0.296396	2.23633	0.00595238	0	0.893063	0.100985
DBI	1.06287	0.983469	0.463225	2.57612	0.000143324	0	0.892978	0.106878
PPM1J	0.0359085	0	0.108341	0.689699	0.00140096	0.000168235	0.892715	0.105716
CTSW	0.678167	0.257986	0.791632	3.20407	0.0437162	0	0.892659	0.0636253
NUCB2	0.577307	0.480775	0.457251	1.94127	0.00387231	0.00061494	0.892587	0.102926
SNX10	0.264897	0.143606	0.263303	1.36254	0.00225378	0.000326182	0.892512	0.104908
COX8A	1.20001	1.06327	0.472366	3.09371	0.00247443	0	0.892501	0.105025
UNC93B1	0.18106	0.0559492	0.248277	1.10536	0	0	0.892274	0.107726
VEGFB	0.288424	0.231928	0.281688	1.72457	0.000989468	0.000153463	0.892237	0.10662
SMOX	0.0323366	0	0.122847	0.993261	0	0.000618344	0.892223	0.107158
LILRB1	0.127275	0.0404245	0.21377	1.25424	0.0029802	0	0.89194	0.10508
SCIMP	0.134397	0.0127785	0.23087	1.76374	0.00629254	0	0.891597	0.102111
HMGN2	1.17193	1.02104	0.527112	3.51683	0.00157425	2.15016e-11	0.891562	0.106863
CD36	0.159492	0.0282821	0.281415	1.39183	0.00494099	0	0.891562	0.103497
LEF1	0.239352	0.0979991	0.298232	1.71984	0.00196712	0	0.891175	0.106858
CCR7	0.183885	0.0872766	0.22365	1.02252	0.00443941	0.000214177	0.891069	0.104277
CAPG	0.315334	0.158942	0.347203	1.47616	0.000384035	3.74861e-06	0.891038	0.108574
ARL4C	0.993284	0.919708	0.599174	2.34699	0.0192595	0.0010128	0.890597	0.089131
S100A9	1.02114	0.732087	0.922824	5.04486	0.0294731	0	0.890584	0.0799432
IGFBP7	0.187943	0.0166398	0.305629	1.51441	0.000206725	0	0.890426	0.109367
ID2	0.697438	0.589797	0.5516	2.18303	0.00754554	0.00042502	0.890288	0.101741
ZFAT	0.042516	0.0125333	0.11915	0.863682	1.38049e-10	1.25267e-11	0.889797	0.110203
GMPR	0.0603505	0.0020692	0.201814	1.75556	0.00408989	0	0.889533	0.106377
TSPAN33	0.130692	0.0199402	0.284916	2.07781	0.00726392	0	0.88947	0.103266
LGALS3	0.436736	0.236026	0.496802	2.37741	0.0033718	0	0.889465	0.107163
RPS3A	4.01883	4.14663	0.462826	4.71784	0.00788553	0	0.889449	0.102665
TUBA4A	0.388619	0.313109	0.415623	3.51801	0.00391566	0	0.889436	0.106648
KCNG1	0.00863856	0	0.0413211	0.337443	0.00297902	0	0.889153	0.107868
TCF7L2	0.085374	0.0163129	0.243397	1.62198	0.000568105	0	0.889152	0.11028
CD4	0.237106	0.107548	0.303346	1.43738	0.000787755	5.23513e-11	0.889055	0.110157
MT2A	0.711495	0.574514	0.554227	3.32931	0.000957469	0	0.889042	0.11
NCAM1	0.0566146	0.00300269	0.151997	0.933468	0.00172536	0	0.88889	0.109384
PAX5	0.0464586	0.000595749	0.129982	1.02006	0.000189946	1.62972e-11	0.888868	0.110942
H2AFZ	0.948922	0.7937	0.52111	3.05221	0.0107173	0.00146176	0.888856	0.098965
LGALS9	0.243746	0.113311	0.289937	1.51441	0.00310212	0.000741436	0.888674	0.107483
RPL5	3.35116	3.43826	0.474118	4.18434	0.00265649	0	0.888557	0.108786
EEF1A1	4.41213	4.51348	0.44092	5.36455	0.00193474	0	0.888495	0.109571
SPINT2	0.349982	0.234573	0.360275	2.04877	0	0	0.887872	0.112128
TMSB10	3.88313	3.93436	0.477401	5.13901	0.00573763	0	0.887819	0.106444
PLP2	0.601632	0.466334	0.419958	2.11913	0.00440015	5.96231e-05	0.887712	0.107829
TIMP2	0.16681	0.0402989	0.250611	1.41691	0.000185288	0.000225859	0.887701	0.111888
IRAK3	0.107011	0.0192127	0.208604	1.16276	0.00121997	0.000113969	0.887303	0.111363
WARS	0.176174	0.0593185	0.271532	1.4301	0.00833542	0.000976529	0.887238	0.10345
CD52	2.18986	2.37853	0.704782	4.00765	0.00491107	0	0.88708	0.108009
TPM3	1.555	1.47315	0.464223	2.98973	0.0177745	0	0.887004	0.0952216
HMOX1	0.11509	0.0135598	0.280623	2.32858	0.000522703	0.00078989	0.886931	0.111757
TLN1	0.979111	0.918809	0.544977	3.85795	0.0234757	0.000122612	0.886771	0.0896303
AIM2	0.0663994	0.0125556	0.144242	0.757444	0.00271527	0.000624272	0.886752	0.109908
IL18	0.102984	0.00734024	0.187469	0.942052	0.00165548	1.97157e-11	0.886685	0.111659
MGST1	0.0858241	0.0103289	0.153974	0.696423	0.00246913	0	0.886647	0.110884
TPD52	0.175166	0.123057	0.1958	1.06211	0.00140249	0	0.886572	0.112025
BST1	0.0549459	0.00942119	0.110882	0.598711	0.000285115	0.000668838	0.886529	0.112517
MTPN	0.991698	0.897214	0.461696	3.1651	0.00845989	0	0.886405	0.105135
CYP46A1	0.0142061	0	0.0617993	0.468913	0.0012588	0	0.886317	0.112424
LYST	0.326237	0.228199	0.338109	1.93925	0.00663621	0	0.886277	0.107087
VAMP8	1.01367	0.862764	0.457778	2.42687	0.0122562	0.00110875	0.886174	0.100461
MYDGF	0.508849	0.442681	0.332744	2.07153	0.000214847	0.000709503	0.886109	0.112967
CTSB	0.281796	0.144097	0.31617	1.82817	0.003768	0	0.886104	0.110128
AC091045.1	0.00699072	0	0.0232522	0.157982	0	0	0.885967	0.114033
SELENOS	0.408911	0.328709	0.374258	2.06776	0.001399	0	0.885814	0.112787
NT5M	0.0411542	0.00553138	0.131441	1.00958	0.00106231	0	0.885641	0.113297
AQP3	0.253049	0.104285	0.306855	1.59411	0.000709675	0	0.885292	0.113998
TCF7	0.458748	0.326564	0.418837	1.78001	0.0117923	0.000555438	0.88504	0.102613
RPS13	3.66562	3.77649	0.441159	4.34132	0.00514802	1.27618e-11	0.884723	0.110129
ITM2B	1.9018	2.0073	0.472007	3.57389	0.00813371	0.000121675	0.884636	0.107109
GSN	0.198985	0.035761	0.286769	1.47616	0.00261802	0	0.88463	0.112752
SLC25A5	1.14146	0.948991	0.500588	2.74387	0	0	0.884618	0.115382
SERF2	2.5457	2.49827	0.401865	3.88521	0.0128391	0	0.884571	0.10259
ARHGAP24	0.0754104	0.00281084	0.174881	1.02006	0.00804097	0	0.884455	0.107504
C5AR1	0.0973709	0.0105057	0.268432	2.10338	0.00237538	0	0.88434	0.113284
PRELID1	1.02026	0.876795	0.483131	2.90189	0	7.23767e-10	0.884236	0.115764
ARPC1B	1.37609	1.19991	0.55946	3.40896	0.0399381	3.78437e-11	0.884188	0.075874
DAB2	0.123945	0.00590426	0.284239	1.83814	0.00405932	0	0.884171	0.111769
PKIG	0.0727354	0.00862585	0.13703	0.691671	0.00130903	0	0.884087	0.114603
CLIC1	1.59894	1.69204	0.526613	3.05667	0.00645241	0.000447104	0.883974	0.109127
HHIP-AS1	0.0179476	0	0.0715639	0.435203	0.00083268	0	0.883903	0.115264
RHOC	0.370429	0.244817	0.394144	2.04798	0.00010363	6.73792e-05	0.883887	0.115942
AC147651.1	0.0484374	0	0.229479	1.8368	0.00222104	0	0.883813	0.113966
H2AFV	0.750658	0.642289	0.427684	2.5099	1.62928e-11	0	0.883507	0.116493
DTNA	0.00221011	0	0.00972314	0.0738923	0	0.000861789	0.883381	0.115757
CD9	0.0913805	0.0110113	0.320007	2.47948	0.00744428	0	0.883231	0.109324
RPL34	4.13742	4.17688	0.480642	4.81258	0.00690964	0	0.883228	0.109862
CMC1	0.379401	0.222637	0.445016	2.46531	0.0190986	0	0.883108	0.0977937
GPBAR1	0.0687807	0.00504927	0.183184	1.11266	0.00161947	0.000470441	0.883071	0.114839
PECAM1	0.249553	0.110681	0.361957	1.96009	0.0141091	0.000145134	0.882867	0.102878
PARK7	1.16936	1.07518	0.400415	2.29718	0.00308897	0	0.882556	0.114355
ARPC5	1.3282	1.17166	0.505272	2.91387	0.0253012	0.00232974	0.882257	0.0901119
AFF3	0.135076	0.0242704	0.211872	1.02006	0.00551378	0	0.881852	0.112634
FKBP1A	0.747943	0.512286	0.442728	2.17695	0.0176801	0	0.881699	0.100621
CD207	0.000802636	0	0.00440302	0.0470309	0	0	0.881671	0.118329
ZEB2	0.4154	0.307759	0.387015	1.85539	0.00781806	0.000328694	0.881617	0.110237
COX5A	0.865251	0.707971	0.412809	2.53517	0.000278672	0.00130934	0.8816	0.116812
SPCS1	1.09643	1.01415	0.417188	2.61056	0.00159141	0	0.881521	0.116888
GNLY	1.23879	0.592354	1.42228	5.20245	0.0431867	0	0.881413	0.0754006
ADAMTS5	0.000841779	0	0.00400983	0.036782	0.000314361	9.81862e-06	0.881341	0.118335
CCNB2	0.0407898	0	0.152937	1.34637	0.000874092	0.00118838	0.880902	0.117036
RPS12	4.51244	4.5878	0.478473	5.35025	0.0186279	0	0.880761	0.100611
RPL14	3.44837	3.55837	0.443201	4.44737	0.00346725	0	0.88066	0.115873
KCTD12	0.145339	0.0284517	0.243143	1.11865	0.00584029	0.00123863	0.880644	0.112277
RPLP0	2.83221	2.96046	0.471107	3.83092	0.0127167	1.97394e-10	0.880357	0.106926
RPL3	3.45548	3.60869	0.480353	4.03596	0.0145295	1.43394e-11	0.880221	0.10525
GAS2L1	0.0353476	0.00110641	0.132059	1.29567	0.00219591	9.11492e-11	0.88011	0.117694
RCAN3	0.327836	0.207414	0.285119	1.07687	0.00870999	0.00151654	0.880003	0.109771
PTPRC	1.93212	2.02601	0.557012	3.1813	0.0205666	0.00308594	0.879923	0.0964245
TXK	0.176666	0.10711	0.206619	0.94191	0.00702109	0.000924983	0.879865	0.112189
EEF1B2	2.87586	2.97895	0.473803	3.66439	0.00415313	0.00011797	0.879789	0.11594
NOSIP	0.667299	0.495432	0.436584	1.91943	0.00172438	0	0.879666	0.11861
LCP1	1.3957	1.33296	0.58869	3.3532	0.0336438	0.000264916	0.879444	0.0866472
PLA2G16	0.20977	0.109815	0.256448	1.47668	0.00470941	0	0.879407	0.115883
TPM4	0.535957	0.378844	0.47412	3.11481	0.0139268	0.000604863	0.879353	0.106116
LILRA1	0.0687183	0.00446444	0.167248	1.11841	0.001191	0	0.879343	0.119466
TNFAIP2	0.141537	0.0292487	0.242793	1.51441	0.00489267	0.00077449	0.879293	0.11504
RPS3	3.84077	3.98334	0.499242	4.52162	0.00444152	0	0.879214	0.116344
RPL9	3.34375	3.41947	0.458498	4.09082	0.014765	0	0.878922	0.106313
UBE2J1	0.366764	0.218599	0.383156	2.08491	3.22583e-11	0	0.878875	0.121125
C2orf88	0.0771999	0.00660281	0.272806	2.58114	0.00143979	0	0.878718	0.119843
C20orf27	0.245741	0.123693	0.278244	1.42262	0.000529913	0	0.87859	0.120881
RPS6	3.5297	3.61078	0.472813	4.27493	0.00996721	1.73796e-11	0.878458	0.111575
RPL23A	3.32928	3.43197	0.427306	3.85733	0.00818798	0	0.878421	0.113391
RPL30	4.14196	4.22	0.488657	4.89527	0.0100643	0	0.878193	0.111743
ATP6V0B	0.678873	0.506082	0.417638	1.85861	0.00430254	0.00145191	0.878123	0.116122
SHISA8	0.00669349	0	0.0280936	0.22055	0.00606565	0	0.878107	0.115827
SSR4	1.42486	1.38587	0.446594	3.53662	0.000407068	0.000316907	0.877959	0.121317
CPXM1	0.010523	0	0.0493763	0.413161	0	0.000267599	0.877819	0.121913
CD99	1.13358	1.08328	0.549644	2.71409	0.0124164	0	0.877499	0.110085
CLDN5	0.042943	0	0.202232	1.66881	0.000879375	0	0.877448	0.121673
RPL24	3.11642	3.21324	0.40432	3.7145	0.00163815	0	0.877235	0.121127
EEF1D	2.31562	2.38814	0.36524	3.05667	0.000616497	2.31048e-09	0.877218	0.122166
BLOC1S1	0.801301	0.690945	0.378805	2.03706	0.00912335	0.000236115	0.877201	0.11344
PLXNB2	0.0828579	0.0110878	0.149499	0.826769	0.00240876	0	0.877101	0.12049
SWAP70	0.155286	0.0484455	0.250136	1.21623	0.0159595	0.00127988	0.876973	0.105787
LEPROTL1	0.688667	0.61475	0.387697	1.75583	0.00441357	0	0.876665	0.118922
S100A8	0.810544	0.590381	0.808503	4.76077	0.0297077	1.20789e-11	0.876286	0.0940064
SLC11A1	0.0941536	0.0297221	0.17832	1.02006	0.00135012	0.000356798	0.876175	0.122118
RPS11	3.02359	3.02609	0.471416	3.94751	0.00611078	0.000415187	0.875973	0.117501
CLNK	0.0336325	0	0.130622	1.11785	0	0	0.875965	0.124035
SYK	0.214069	0.113303	0.242825	0.946468	0.00386159	0.00135683	0.87588	0.118902
AES	1.45837	1.5516	0.491735	2.57195	0.00382333	0	0.875856	0.120321
KIR2DL4	0.0123063	0	0.0568497	0.471585	0.00127609	0	0.875657	0.123067
LIX1-AS1	0.00166497	0	0.00625206	0.0464138	0.000133147	0	0.875588	0.124279
SNN	0.121652	0.0463456	0.211982	1.92847	0	0	0.875379	0.124621
EREG	0.0203792	0	0.0813351	0.711396	0.00220988	0	0.87526	0.12253
SLC25A6	1.56976	1.50591	0.416291	2.64968	0.00426226	0.000836836	0.874955	0.119946
RACK1	2.82832	2.92336	0.458449	3.74198	0.000862163	0.000353687	0.874576	0.124208
DUT	0.643743	0.530398	0.441072	2.49629	0.00128796	0	0.874554	0.124158
RPL12	3.56584	3.62498	0.458051	4.31398	0.00894264	0	0.874551	0.116506
RPS25	3.45513	3.4939	0.468635	4.18322	0.00577112	0	0.874509	0.11972
RPL32	4.10638	4.14828	0.482633	4.87277	0.0110418	0	0.874413	0.114545
SEL1L3	0.179041	0.0894374	0.226707	1.12502	0.00834015	6.99935e-05	0.874212	0.117378
RPL35	2.8857	3.02562	0.407183	3.36286	0.000145277	1.4715e-11	0.87411	0.125745
HVCN1	0.183645	0.0734805	0.233061	1.21655	0.0043737	0	0.874026	0.1216
HLA-DOA	0.0621251	0.00847018	0.103731	0.712275	0.00229234	0.000348899	0.87384	0.123519
IFITM1	0.379692	0.3845	0.315126	1.47616	0.0042459	0.000793353	0.87374	0.121221
RPL39	3.99107	4.03495	0.446264	4.58306	0.00983401	0	0.873702	0.116464
SPOCK2	0.435669	0.376283	0.3465	1.53152	0	0	0.873669	0.126331
AC133644.2	0.0354244	0.00389524	0.0837763	0.54652	0.00401256	0	0.873624	0.122363
UGT8	0.00536927	0	0.015193	0.0791836	0.000470746	0.000173087	0.873394	0.125962
GLIPR1	0.539043	0.425088	0.391227	1.71	0.0081153	0	0.873362	0.118522
CNPY3	0.511804	0.36525	0.33848	1.57065	0.00607376	0.000817183	0.872834	0.120275
AL139020.1	0.00972682	0	0.0462518	0.427076	0.00365929	0	0.872158	0.124183
MAPKAPK2	0.216519	0.16205	0.25601	1.68836	0.00144908	2.33255e-11	0.871923	0.126628
RPL18A	3.72263	3.76912	0.462435	4.4491	0.00770696	0	0.8718	0.120493
SLC15A4	0.124684	0.0791886	0.191465	1.17561	0.000904883	0.000886085	0.871708	0.126501
MACROD2	0.0119784	0	0.0413772	0.254572	0.00676744	0	0.871493	0.12174
CSTB	0.887197	0.765706	0.450425	2.31795	0.00658288	0.000807944	0.871436	0.121173
RHOA	1.27294	1.17935	0.398803	2.57118	0.00627047	0	0.871266	0.122464
PGLS	0.744591	0.562519	0.410718	2.40949	0.00176322	0	0.870743	0.127493
LILRB3	0.0884904	0.0135655	0.194327	1.24083	0.00157885	0.000746345	0.870739	0.126936
TTC39A	0.008877	0	0.04146	0.312448	0	0.000343561	0.870679	0.128978
CCND1	0.0192106	0	0.085532	0.697097	2.07041e-10	0.000358061	0.870617	0.129025
FCGR2B	0.0618342	0.00277762	0.130293	0.634168	0.0087953	0	0.870554	0.120651
KIRREL3	0.00374506	0	0.0211035	0.248277	0.00201991	0	0.870512	0.127468
LRRC26	0.0408791	0	0.178889	1.32395	0.00439948	0	0.870496	0.125104
RPS21	3.25099	3.32133	0.443733	3.83145	0.00217935	0	0.870337	0.127483
GNAS	1.7676	1.64691	0.44072	3.6088	0.0168641	0	0.870097	0.113038
NETO1	0.00399726	0	0.01439	0.125637	0.00542368	0.000483066	0.870023	0.12407
HMGB1	2.13743	2.04841	0.437798	3.70684	0.0116572	0	0.869978	0.118364
CLEC17A	0.00431107	0	0.0130905	0.0818734	0.00374938	0	0.869923	0.126328
RPL6	3.4926	3.60757	0.404208	3.97014	0.015123	0	0.869748	0.115129
LINC02573	0.0129661	0	0.0722489	0.71229	0.0011196	0.000510044	0.869614	0.128757
BIRC3	0.302957	0.206167	0.276181	1.44877	0.0143146	0.000321581	0.869529	0.115835
SAMD3	0.328476	0.166828	0.352545	1.64665	0.00255381	3.32524e-11	0.869425	0.128021
CTSC	0.67976	0.607099	0.46132	2.24594	0.0153179	0.000820401	0.869259	0.114603
PASK	0.130616	0.0512341	0.181825	1.00258	0.00615243	0.000123947	0.869167	0.124557
SERPINB1	0.77086	0.61037	0.451629	2.68963	0.00361145	0.00139629	0.869138	0.125854
TPM1	0.132787	0.0564744	0.299172	2.49648	0.00811881	0	0.868939	0.122943
ENO1	0.986682	0.877127	0.398063	2.26956	0.00561361	0.000313517	0.868785	0.125288
RPA3	0.334887	0.251354	0.30398	1.91829	0.00557401	0.000393643	0.868679	0.125353
LAMTOR1	0.771469	0.620577	0.393924	2.53037	0.00039448	0.000274173	0.868652	0.130679
CAT	0.353588	0.206833	0.331076	1.50911	0.0122744	0	0.868612	0.119114
C12orf57	1.09921	1.06245	0.450972	2.09544	0.00932638	0.000605384	0.868565	0.121503
SMC2	0.157644	0.0811174	0.245536	1.38776	0.00182725	0	0.868446	0.129727
JPT1	0.565012	0.439679	0.411137	2.70094	0.00622571	0	0.868291	0.125484
CD1E	0.0070631	0	0.035457	0.306682	0.00148985	0	0.868289	0.130221
RNH1	0.555773	0.395679	0.37961	1.94161	0.00894669	0	0.868047	0.123007
RPL21	3.67085	3.71905	0.421372	4.38339	0.00420248	0	0.867974	0.127823
DUSP2	0.429986	0.206197	0.476505	2.32241	0.0221671	0.00115376	0.867896	0.108783
RAP1B	1.16171	1.02862	0.454692	3.07839	0.0182774	0.00116112	0.86786	0.112701
ARHGAP6	0.0309189	0	0.139544	1.28221	0.00232021	0	0.867791	0.129889
LINC00861	0.327341	0.340662	0.276817	1.32606	0.00854426	0.00031587	0.867718	0.123422
LSP1	1.03457	0.910641	0.451699	2.42779	0.0262771	0.000674151	0.867662	0.105387
TRBC1	0.67405	0.678052	0.557162	3.52192	0.00693254	0	0.867383	0.125684
P2RY14	0.0599182	0.00276313	0.148478	0.99732	0.00137734	1.03444e-09	0.867145	0.131478
ITGAX	0.15806	0.0374905	0.233516	1.04725	0.00633432	0.000350741	0.867068	0.126247
C3AR1	0.0343058	0.00438304	0.0885809	0.546343	0.00417032	0	0.86698	0.128849
CD86	0.128004	0.0108847	0.212632	1.19085	0.0118316	6.39699e-05	0.866537	0.121568
CD72	0.061455	0.0134825	0.1193	0.687497	0.00544004	3.91334e-11	0.866245	0.128315
CD48	1.53314	1.64707	0.454306	2.59223	0.00375575	0	0.866087	0.130157
LIMS1	0.473854	0.304447	0.488297	3.68547	0.0149434	0	0.865856	0.1192
CALM2	1.34011	1.15642	0.482272	2.77116	0.0156634	0.000799185	0.865617	0.11792
AC119428.2	0.0386089	0.00350061	0.11593	0.771399	0.00891947	0	0.86551	0.125571
SNX22	0.0343846	0.00230662	0.0829592	0.441211	0.00227922	0.000805339	0.865499	0.131416
RPS27A	4.18943	4.32948	0.433564	4.86207	0.0280276	0	0.865436	0.106536
GRK3	0.124154	0.0306057	0.174241	1.1504	0.00125574	0	0.865337	0.133407
AXL	0.0352692	0	0.187583	1.68331	0.00371358	8.02657e-11	0.865199	0.131087
HSP90AA1	1.60468	1.58746	0.44127	2.95676	0.0170722	0.0085558	0.865066	0.109306
NUDT16	0.139251	0.0596915	0.17759	0.941217	0.000260372	0.000523194	0.865018	0.134198
RPS9	3.28902	3.40708	0.42187	3.90981	0.0181775	0	0.864984	0.116838
VCL	0.291644	0.195436	0.357938	2.69928	0.00779046	0.00174881	0.864918	0.125543
SPCS2	0.883776	0.8258	0.373593	2.38261	0.0105919	0.00131314	0.864658	0.123437
RPL29	3.53123	3.61629	0.432925	4.23606	0.0014583	0	0.864321	0.134221
RPS7	3.65991	3.79303	0.408942	4.17144	0.0124253	6.38331e-06	0.863802	0.123766
CD38	0.124403	0.0313462	0.203908	1.44256	0.00224079	0	0.863675	0.134085
RPL22	3.0229	3.12182	0.447216	3.69077	0.0136751	0	0.86367	0.122655
GNAI2	1.13634	0.983597	0.451233	2.43209	0.0250438	0.000387686	0.863576	0.110992
PTTG1	0.166647	0.0583918	0.348328	2.43539	0.00133868	0	0.863565	0.135096
SIRPA	0.0348073	0.00492972	0.0815665	0.427489	0.000277764	0.000322325	0.863559	0.135841
RPS27	4.17938	4.26683	0.483436	4.90555	0.0298899	4.30605e-11	0.863543	0.106567
SLC35F3	0.015043	0	0.0592252	0.438284	4.25891e-11	0	0.863532	0.136468
RPL11	4.05828	4.1165	0.454933	4.71789	0.0289088	0	0.863292	0.107799
RPL10	4.58785	4.67981	0.40251	5.11705	0.00908813	0	0.863101	0.127811
RPS15	3.70148	3.79641	0.408328	4.22302	0.0113588	0	0.863101	0.12554
NACA	3.2288	3.32159	0.398985	3.81469	0.00148298	0	0.862975	0.135542
ODC1	0.463916	0.32094	0.407639	2.88623	0.00428171	0.000533176	0.862926	0.132259
CALM3	0.674585	0.546055	0.450132	2.80199	0.000375084	0	0.862825	0.1368
KLK1	0.0100867	0	0.0352124	0.335256	0.00415274	0	0.862716	0.133131
SARAF	1.58994	1.54286	0.413811	2.88371	0.00366232	0.000797361	0.862657	0.132883
SYNE1	0.293798	0.173786	0.27061	1.47996	0.0105922	0.000460992	0.862608	0.126338
ACTG1	2.57158	2.48343	0.609993	4.66023	0.0187339	0.00104351	0.862262	0.117961
BLVRB	0.281132	0.115547	0.323913	1.40723	0.00306286	0.00029504	0.86216	0.134482
ATP5MF	0.990581	0.855675	0.389588	2.3071	0.00538921	4.10477e-05	0.862134	0.132436
KLRC1	0.174674	0.017943	0.371033	1.94396	0.0214808	1.69788e-11	0.862097	0.116422
SNX2	0.434025	0.273489	0.324278	1.392	0.0186596	0.000297911	0.86169	0.119353
CD160	0.0961134	0.0138207	0.205096	1.04903	0.00584281	3.57202e-05	0.861594	0.132528
GDI2	0.781794	0.622719	0.397525	2.03495	0.0171177	0.000637156	0.861562	0.120683
MAPKAPK3	0.187739	0.105396	0.204443	1.17805	0	0	0.861539	0.138461
GCA	0.192356	0.0898652	0.22396	1.16537	0.016622	0.000239267	0.861223	0.121916
RPL19	4.01148	4.11767	0.449697	4.62264	0.0142038	0	0.861105	0.124691
TMEM140	0.0490234	0.0173329	0.147427	1.35191	0.00135513	0.000633246	0.860911	0.1371
QPCT	0.0233311	0.00306212	0.0574288	0.321757	0.00200034	0.000618128	0.860706	0.136675
RPL28	4.05221	4.14033	0.404961	4.56873	0.0121947	0	0.860625	0.12718
RPS28	3.89512	3.98101	0.447604	4.58465	0.0274252	0	0.86038	0.112195
HIST1H2BJ	0.0494735	0.00691264	0.187408	1.89717	0.00103586	0	0.86032	0.138644
NCR3	0.223099	0.0958167	0.309605	1.91786	0.00427464	0.0014272	0.860284	0.134014
PTGS1	0.0457206	0.00166975	0.143334	1.23883	0.00124612	0	0.860281	0.138473
LAT	0.379041	0.426699	0.319914	1.71984	0.0070681	0	0.860281	0.132651
ESAM	0.0277045	0	0.131768	1.18907	0.00189295	0	0.859829	0.138278
DMXL2	0.0695199	0.0150872	0.144855	0.920399	0.00435321	0.00131285	0.859631	0.134703
HDAC9	0.1074	0.0350869	0.156133	1.11418	0	2.58093e-11	0.859605	0.140395
RPL18	3.63456	3.71184	0.450151	4.20207	0.00960449	0	0.859499	0.130897
RPL8	3.43187	3.53085	0.439238	4.15221	0.0412758	0	0.859487	0.0992368
ABHD17A	0.659542	0.508092	0.384801	1.84373	0.00615488	0	0.859484	0.134361
IFI30	0.0884974	0.0106941	0.181837	1.09243	0.00277167	0.000328706	0.859303	0.137597
OPTN	0.376646	0.318903	0.292531	1.71984	0.00664252	0	0.859155	0.134202
TPI1	0.941835	0.802229	0.430969	2.39169	0.0109906	0	0.859114	0.129895
POMP	0.762478	0.674447	0.360776	2.19587	0.00586218	0	0.858905	0.135233
DAPP1	0.220884	0.0838576	0.274901	2.04994	0.0163796	0.000343572	0.858879	0.124398
IER5	0.222297	0.146767	0.2297	1.3334	0.011088	0.00238355	0.85868	0.127848
UPK3A	0.0599708	0.00117586	0.158598	1.26237	0.000176367	0	0.858675	0.141149
IL1B	0.028917	0	0.107395	1.18085	0.000429762	0.00126978	0.858348	0.139953
ATP5F1E	2.59082	2.5116	0.353646	3.34191	0.00286713	0	0.858108	0.139025
RGS7	0.00652499	0	0.0254858	0.201609	0.00114898	0	0.857871	0.14098
NXPH4	0.00615508	0	0.0194843	0.122001	0.00120735	0	0.857857	0.140936
PKM	0.693707	0.515296	0.426024	3.10533	0.0017906	0	0.857768	0.140442
RPL41	4.48817	4.57484	0.383205	4.94827	0.00733726	0	0.857726	0.134937
RPS23	4.11768	4.23613	0.468892	4.74286	0.0165281	0	0.857598	0.125874
MCM7	0.143255	0.0629781	0.259989	1.53083	0.00297481	0.000608773	0.857571	0.138845
SELL	0.913613	0.89991	0.499723	2.88371	0.0145607	0	0.857571	0.127868
PPIA	1.95218	1.88778	0.440928	3.35994	0.0131995	5.85947e-05	0.857565	0.129177
TREM1	0.0181103	0.00187711	0.0480683	0.331541	0.00224554	0	0.856525	0.14123
PIK3IP1	0.407136	0.321382	0.340932	1.51441	0.025808	0.00281584	0.856476	0.1149
ACTN1	0.147918	0.0676958	0.21953	1.84425	0.00494835	1.38021e-08	0.85642	0.138631
LTK	0.0382976	0.00197835	0.103884	0.841557	0.00189923	4.28202e-10	0.856339	0.141762
LDHA	0.912811	0.8613	0.405194	2.44074	0.00641898	0	0.856269	0.137312
RPS15A	4.02167	4.13402	0.428469	4.60499	0.00500293	1.99062e-11	0.856245	0.138752
CTSA	0.263271	0.173348	0.328932	2.53566	0.0142872	0.000129617	0.855757	0.129826
CTDSPL	0.0474759	0	0.210282	2.33328	0.00218286	0	0.855697	0.14212
HINT1	1.98051	2.04857	0.457232	3.0256	0.000335968	0	0.855657	0.144007
ST14	0.0455738	0.00138668	0.102487	0.709578	3.68644e-11	0	0.855536	0.144464
C16orf74	0.096495	0.0597331	0.127755	0.790982	0.0132179	0.000428697	0.855507	0.130846
SCN9A	0.0495897	0	0.155847	0.978194	0.005162	0	0.855465	0.139373
HERPUD1	0.607489	0.495933	0.458997	2.28103	0.0132645	0.00207681	0.855404	0.129255
PTP4A2	1.1758	1.1025	0.358437	2.34497	0.00205491	1.16283e-10	0.855357	0.142588
GIMAP7	0.907484	1.00987	0.641056	2.40949	0.0577627	0.00089084	0.85511	0.0862367
CUEDC1	0.0254143	0	0.0769816	0.5296	0.00081926	0.00108616	0.854998	0.143097
AL096865.1	0.058097	0.0119516	0.138768	0.868727	0.00269556	2.11959e-11	0.854927	0.142378
CD163	0.0280455	0.00355816	0.0746174	0.511224	0	4.13585e-17	0.854743	0.145257
CENPF	0.0835495	0.00891383	0.253712	1.82617	0.00180725	7.34637e-11	0.854102	0.144091
AL161781.2	0.0130983	0	0.0398588	0.250659	0.00794132	0	0.85408	0.137978
XBP1	0.444027	0.363088	0.333122	1.95025	0.00426127	0	0.853938	0.141801
RPL35A	3.58864	3.6483	0.405674	4.22338	0.0122047	0	0.853675	0.13412
SMCO4	0.139984	0.0305697	0.198473	0.990172	0.00846468	0.00240083	0.853243	0.135891
RPL23	2.69371	2.79701	0.479776	3.42929	0.00451312	0.00280791	0.853239	0.13944
ATP5MC3	1.07285	0.966462	0.400723	2.29062	0.0104901	0.000697333	0.853137	0.135676
SRP14	1.93593	1.90785	0.343421	2.88371	0.0041151	0	0.853074	0.142811
LINC02446	0.100308	0.0192354	0.225149	1.36217	0.0049406	3.38473e-11	0.853014	0.142046
XCL1	0.104239	0.00434759	0.322829	3.05667	0.00181701	0	0.852888	0.145295
DMTN	0.0474739	0.0093467	0.143668	1.31875	0.00691012	0.000206969	0.85287	0.140013
ADA2	0.196674	0.0969394	0.212365	0.9008	0.00679363	0	0.852836	0.14037
KLF4	0.110814	0.0139278	0.222321	1.5649	0.012764	0.000383277	0.852668	0.134185
CALR	1.00093	0.892274	0.449794	2.7341	0.00117558	0.000324055	0.852655	0.145845
CADM4	0.00693608	0	0.0300086	0.24859	8.02116e-11	0.000259706	0.852572	0.147168
CHCHD2	1.57741	1.5458	0.390595	2.68761	0.00734656	0	0.852491	0.140163
PDIA4	0.239654	0.16908	0.261715	1.77859	0.00276689	0	0.852223	0.14501
YWHAE	0.522148	0.319556	0.368334	1.50581	0.0192587	0.00124869	0.852156	0.127337
NUDT1	0.373944	0.235057	0.320694	1.63982	0.00235935	0	0.852117	0.145524
RXRA	0.110634	0.027965	0.21447	1.76697	5.58463e-05	0	0.852091	0.147854
TBXAS1	0.132894	0.0363625	0.208365	1.3334	0.00218419	0.000864661	0.852067	0.144884
C12orf45	0.237384	0.150482	0.25085	1.38738	0.00599124	0.00136929	0.851925	0.140714
FGD2	0.139917	0.0165386	0.196749	1.14344	0.00130366	0.000682792	0.851914	0.146099
HSBP1	0.374255	0.2094	0.3251	1.75578	0.0089999	0.000753331	0.851828	0.138419
RORA	0.343047	0.254144	0.319408	1.28234	0.00660694	0.000215714	0.851761	0.141416
AC020656.1	0.391034	0.181493	0.602477	3.17433	0.0518231	0	0.851705	0.0964722
PDGFA	0.029035	0	0.145039	1.27161	0.00402785	0	0.851613	0.144359
LTA4H	0.350661	0.225123	0.307619	1.87678	0.0062236	0	0.850999	0.142777
NPM1	1.95929	2.04601	0.474924	3.21238	0.00176608	3.69351e-11	0.850936	0.147298
DDAH2	0.225862	0.155355	0.225559	1.26123	0.00444871	0.000170488	0.850921	0.144459
SECTM1	0.0612797	0.00593192	0.14611	1.10741	0.00188272	0	0.85076	0.147357
LINC01724	0.0111484	0	0.0441201	0.323412	0.00180121	0	0.850566	0.147633
OSBPL10	0.0705988	0.037011	0.102076	0.507702	0.00174538	0.00306699	0.850564	0.144623
CLIC2	0.0394685	0.000885415	0.0997285	0.653424	6.57448e-05	0.0012353	0.850492	0.148207
RPL15	3.12989	3.20875	0.387391	3.84835	0.00154934	0	0.850444	0.148007
BEND2	0.0185071	0	0.0918641	0.860115	0.00255058	0	0.850427	0.147023
TXNIP	2.88052	3.08506	0.707412	4.50594	0.0389483	0.00277339	0.850386	0.107892
SLC40A1	0.112495	0.0278622	0.226758	1.48386	0.00308961	0	0.849962	0.146948
COMT	0.349826	0.23289	0.264756	1.06894	0.00841372	0.000299666	0.849958	0.141329
RPL37	3.77641	3.88671	0.427101	4.30517	0.0154049	0	0.849904	0.134692
SFT2D2	0.262407	0.180965	0.236198	1.24969	0.00103463	0.00145136	0.849823	0.147691
SNRPB	0.831871	0.746174	0.364424	2.0674	0.00189458	0	0.849589	0.148517
CD300E	0.0669703	0.0130032	0.15002	0.998699	0.00591047	0.000310591	0.849522	0.144257
AC120193.1	0.00347222	0	0.0106057	0.0596362	0.0025786	0	0.84934	0.148082
PFDN5	2.39985	2.47074	0.398681	3.69324	0.00161833	0	0.849141	0.14924
XCL2	0.144878	0.00922408	0.387303	3.05667	0.00545219	0	0.849117	0.145431
RPS16	3.28181	3.35692	0.421222	3.87445	0.0263381	0	0.848939	0.124723
LYL1	0.169721	0.0487216	0.229595	1.23153	0.012422	0	0.848833	0.138745
FLNA	0.670027	0.544641	0.423674	2.58406	0.00155055	4.94588e-05	0.848572	0.149828
FXYD6	0.00404894	0	0.0138604	0.0975925	0.000268714	0	0.848431	0.1513
MYLK	0.0417056	0.00165411	0.160381	1.70557	0.00374937	0	0.848378	0.147872
RPS14	4.13692	4.23564	0.435321	4.80418	0.0198051	0	0.848167	0.132028
RPL13A	3.42787	3.51198	0.423923	4.10187	0.00768319	2.23724e-11	0.848075	0.144242
CENPM	0.0864913	0.0162806	0.223673	1.42661	0.00145432	0	0.847977	0.150568
OPN3	0.0946207	0.0380963	0.148319	0.911023	0.00448834	0.001293	0.847811	0.146408
SPINK2	0.104933	0.0104075	0.312073	2.67445	0.00118857	0	0.847772	0.151039
MYL12B	1.61879	1.644	0.369096	2.75101	0.00658141	0.000581377	0.847596	0.145241
TGFB1	0.681047	0.625857	0.407952	2.95226	0.003346	0	0.847434	0.14922
RIMS3	0.00528325	0	0.0195535	0.179757	9.91958e-11	0.000939877	0.84742	0.15164
OXNAD1	0.220175	0.172788	0.203322	1.15641	0.00307037	0.00236919	0.847392	0.147168
CACNA2D3	0.0258668	0	0.0797459	0.594823	0.003216	2.05689e-10	0.847374	0.14941
FPR1	0.0667437	0.00956515	0.161936	1.17529	0.00298794	0	0.847099	0.149913
RPS5	3.07395	3.17683	0.517465	3.85002	0.0516074	0	0.846922	0.10147
ASGR1	0.0718553	0.0116493	0.166184	1.28234	0.000384145	0	0.846832	0.152784
CD300LF	0.0686945	0.00702648	0.153531	1.05131	0.00304403	0	0.846789	0.150167
CXCL16	0.0754191	0.0109601	0.157905	1.06098	7.37695e-05	0.000592005	0.846699	0.152635
DOK2	0.416456	0.360724	0.318296	1.36179	0.0144669	0.00135703	0.846623	0.137553
FERMT3	0.485592	0.394619	0.372866	2.90998	0.0149047	0.000127425	0.846421	0.138547
ATP5F1B	0.73114	0.573393	0.362178	2.04798	0.00499316	0.00263844	0.84641	0.145958
COCH	0.025312	0.00432087	0.0731925	0.465361	0.0105581	0	0.846404	0.143038
SLC25A3	1.1996	1.06767	0.404766	2.26434	0.00651068	0.000288968	0.846196	0.147004
CARD16	0.583183	0.454144	0.385446	1.92841	0.0190391	0.000232058	0.84616	0.134569
RPL7	2.72267	2.80118	0.403155	3.47344	0.00130476	0	0.846152	0.152543
ANKRD9	0.047006	0.00686028	0.165704	1.83554	0.00116738	0	0.845651	0.153182
ZNF860	0.00763489	0	0.0227972	0.149219	0.00921908	0.000315247	0.845559	0.144907
P2RX5	0.118262	0.0342429	0.214401	1.02006	0.000145555	0	0.845542	0.154313
CRHBP	0.0127984	0	0.0682255	0.685919	4.44437e-10	0	0.845403	0.154597
CA2	0.0537573	0.00168355	0.206208	2.10566	0.00394926	0	0.845342	0.150709
PYHIN1	0.230783	0.105158	0.26542	1.74567	0.0194471	0.000758672	0.845283	0.134511
RPS24	3.887	3.92391	0.4102	4.72196	0.0183573	0	0.845121	0.136521
ANGPT1	0.0125214	0	0.0542088	0.460342	0.000224703	0.000852799	0.84511	0.153812
PDIA6	0.678269	0.607892	0.395755	2.25658	0.0079982	0.000134219	0.845056	0.146812
RUBCNL	0.0362371	0.000811753	0.0726889	0.366029	0.00347651	0.000824153	0.844936	0.150763
FAM30A	0.132624	0.00707131	0.270123	2.02724	0.000700476	0.000229696	0.84479	0.15428
GMFG	1.60731	1.61789	0.374483	2.81952	0.00233831	0	0.844748	0.152913
NUCKS1	0.955286	0.917797	0.375188	2.53517	0.0150268	0.0019506	0.844571	0.138452
TPT1	4.09413	4.13589	0.364474	4.80316	0.00708992	0	0.844568	0.148342
HGD	0.0210525	0	0.108148	0.919058	0.00108865	0	0.84455	0.154361
FAU	3.55363	3.62006	0.356744	3.98653	0.00954996	0.00041095	0.844501	0.145539
RPL38	2.70059	2.72472	0.402564	3.33132	0.0013128	0	0.844465	0.154222
2021-09-07	1.42661	1.36845	0.388221	2.53471	0.0333715	0.000713618	0.844425	0.12149
HMGN1	1.2801	1.23724	0.401639	2.7418	0.00680997	0.000526858	0.844397	0.148266
XCR1	0.0145273	0	0.0853865	0.785654	0.00259306	0	0.844232	0.153175
RPS6KA4	0.11345	0.0485007	0.163133	0.921392	0.00113217	0.0001322	0.844153	0.154583
SH3BGRL	0.947066	0.83017	0.380542	2.39039	0.00867581	0	0.844012	0.147313
PCNA	0.179582	0.0849253	0.314379	1.8335	0.00422151	9.28039e-06	0.84394	0.151829
HMGA1	0.339832	0.227487	0.300148	1.41623	0.000162054	1.40923e-10	0.843939	0.155898
EIF3L	0.854417	0.804848	0.331447	1.8705	0	0	0.843805	0.156195
CDKN2D	0.7374	0.642529	0.423881	2.93936	0.0292319	0.000367865	0.84374	0.126661
TUBB	0.497419	0.343944	0.430038	2.61058	0.00364571	0.000467727	0.843596	0.152291
THEMIS2	0.174336	0.0768194	0.219915	1.02795	0.021734	0.000221549	0.843586	0.134459
RPS20	2.76706	2.79271	0.427818	3.53331	0.0103183	8.85988e-11	0.843498	0.146184
GRAMD1B	0.0424607	0.0128352	0.0945596	0.673065	0.00167291	7.95651e-05	0.843405	0.154843
SMIM14	0.247098	0.15303	0.238512	1.07233	0.0203016	0.000723413	0.843196	0.135779
CIITA	0.121394	0.01951	0.178685	1.02006	0.00712269	0	0.843065	0.149812
LRRK2	0.111253	0.0197801	0.187752	1.08607	0.0045554	0.00215109	0.842866	0.150428
BTF3	2.22187	2.25279	0.383618	3.15674	0.0152774	0	0.842804	0.141919
RAB31	0.19087	0.0469246	0.272561	1.44618	0	0.00036142	0.84263	0.157009
FAM177B	0.00801585	0	0.0242073	0.179702	0.00389414	0	0.842548	0.153558
RPL10A	3.11829	3.24863	0.467335	3.77471	0.0190125	0	0.842521	0.138467
IMPA2	0.113654	0.0227965	0.164585	0.800865	2.6711e-05	0.000633483	0.842214	0.157126
RPL13	4.36886	4.43318	0.470322	5.06094	0.0430267	0	0.842205	0.114768
RPLP2	3.70112	3.741	0.414175	4.31277	0.0119677	0	0.84216	0.145873
TPX2	0.0540439	0.001513	0.177381	1.3608	0.00184502	0.000766666	0.842066	0.155322
PSME2	1.08548	1.04658	0.450198	2.81123	0.00184975	0.00124771	0.842026	0.154876
PLXDC2	0.10887	0.0194353	0.176766	0.820683	0.00133915	8.86885e-05	0.841898	0.156675
FOXP3	0.0138564	0	0.0554366	0.405428	3.33419e-11	0.00106504	0.841645	0.15729
RPL26	3.62323	3.7076	0.415866	4.25832	0.0162011	0	0.841619	0.14218
JAK1	1.16011	1.11538	0.382491	2.44621	0.0235073	0	0.841286	0.135206
LAPTM5	1.19838	1.15998	0.373948	2.45446	0.00775525	0	0.841138	0.151107
RTKN2	0.0577336	0.00705933	0.166673	1.47616	0.00321215	0	0.841033	0.155755
SMIM6	0.00985235	0	0.035419	0.252388	0	0	0.840975	0.159025
PPM1K	0.251479	0.212457	0.206458	1.21567	0.00735612	0	0.84096	0.151684
MTSS1	0.145793	0.0511801	0.219853	1.51441	0.00423476	0	0.840919	0.154846
IDH3A	0.127885	0.0633423	0.171922	1.03278	0.00181703	0	0.840889	0.157294
PTGDR	0.122626	0.0149799	0.207445	0.996682	0.0313392	0.000944178	0.840743	0.126973
BIRC5	0.0784935	0	0.27409	2.11162	0.000297788	0	0.840614	0.159088
CAMK2D	0.143363	0.112324	0.147435	0.984548	2.4518e-10	0.000171191	0.840314	0.159514
YBX3	0.378252	0.232814	0.387498	1.65065	0	0	0.839861	0.160139
CORO1A	1.65777	1.65738	0.470301	3.12276	0.0215889	6.20637e-05	0.839522	0.138827
SYNGR2	0.317008	0.172191	0.265074	1.53843	0.00881535	0.0022909	0.839425	0.149469
BACE2	0.0238231	0	0.0563984	0.278748	0	0	0.839415	0.160585
TRABD2A	0.11942	0.0624224	0.151007	0.700438	0.0139263	1.10709e-10	0.839406	0.146668
OSTC	0.660667	0.548559	0.369796	2.04798	0.0100455	0	0.839249	0.150706
MSN	0.917666	0.851879	0.401143	2.40808	0.0115166	0.00182435	0.839016	0.147644
ERP29	1.25418	1.24483	0.363087	2.32904	0.00175458	1.79465e-10	0.838573	0.159672
AGTRAP	0.265765	0.156184	0.250635	1.1177	0.0066067	0.00110892	0.838545	0.153739
TNFRSF18	0.0954631	0.0207098	0.222841	1.65595	0.00516517	0	0.838521	0.156314
CD63	0.826812	0.792736	0.47953	3.20407	7.00408e-05	0	0.838501	0.161429
COX6A1	1.24076	1.15435	0.363874	2.45446	0.00197827	1.96082e-11	0.838317	0.159705
SLAMF7	0.165628	0.0694366	0.218187	1.07278	0.0121943	0.000219402	0.838105	0.149481
CNFN	0.0292314	0.00480963	0.0580419	0.376814	0.000452609	0	0.838017	0.16153
NINJ1	0.172061	0.125159	0.206682	1.23907	0.00336842	0	0.837964	0.158667
AEBP1	0.0225988	0.00285246	0.0628493	0.493388	0.00380987	0.000406016	0.837914	0.15787
NUP214	0.213154	0.120009	0.234173	1.21022	0.00432509	0	0.837861	0.157814
DNMT1	0.373722	0.316925	0.288066	1.71365	0.0140821	0	0.837763	0.148155
FKBP2	0.513813	0.458309	0.325562	1.7752	0.00378255	0.000471408	0.837536	0.15821
YWHAQ	0.608211	0.527001	0.302405	1.87298	0.00410476	0	0.837512	0.158384
PSMB2	0.467773	0.371102	0.296383	1.71984	0.00845378	0	0.837468	0.154078
TNNI2	0.0692533	0.00437245	0.15251	1.10015	0.00445136	0.000225008	0.837174	0.15815
SEC61G	0.888605	0.859827	0.366279	2.34775	0.00248978	0	0.837121	0.16039
TMEM158	0.0232069	0	0.115831	1.06866	0.00214593	0	0.836874	0.16098
PIK3AP1	0.153583	0.0867018	0.20946	1.27594	0.00345173	0	0.836809	0.159739
FES	0.0909431	0.0154892	0.135876	0.874983	0.0113113	0.000413516	0.836761	0.151514
APMAP	0.273808	0.160781	0.263091	1.36179	0.0149393	0.00109171	0.836731	0.147238
UBA52	3.10704	3.18293	0.312898	3.54027	0.00368158	0	0.836706	0.159612
RHOG	0.480745	0.354016	0.328171	2.14088	0.00375966	1.64216e-11	0.836684	0.159556
FCRL5	0.0398747	0	0.104123	0.616399	0.0061997	0.000453094	0.836603	0.156744
RRM2	0.057392	0	0.190752	1.29485	0.000415829	0	0.836475	0.163109
SMIM3	0.0712662	0.0240241	0.147633	1.21858	0.00182339	0	0.836422	0.161755
AL133467.1	0.0119892	0	0.0524404	0.465269	0	0	0.836277	0.163723
FCMR	0.28569	0.257766	0.240233	1.47616	0.00811456	0.000236981	0.836181	0.155468
KCNK6	0.106388	0.0308497	0.171358	1.13825	0.0035869	0	0.835577	0.160836
CD93	0.0701482	0.0128377	0.142814	0.870422	0.00103305	0	0.835444	0.163523
ETS2	0.116202	0.0351653	0.188543	1.06763	0.00340894	0	0.835376	0.161215
PRAM1	0.0893178	0.0152209	0.160388	0.961116	7.6047e-11	0.00072754	0.835371	0.163902
SERP1	1.28873	1.25732	0.345467	2.38613	0.0113462	0.00034241	0.835134	0.153177
ATP5MC2	1.82384	1.77723	0.384179	2.71424	0.0014358	0	0.835074	0.163491
SIGLEC10	0.0750272	0.00696717	0.174895	1.176	0.00611592	8.63429e-05	0.834853	0.158945
UQCR10	1.10784	1.03136	0.329047	2.27043	0.0116106	0.00239471	0.834848	0.151147
ST6GALNAC4	0.0811908	0.0367917	0.14079	0.858646	0.0165017	0.000880201	0.834669	0.147949
SMC4	0.206726	0.114333	0.282177	1.72038	0.00456306	0	0.834645	0.160792
RPL7A	3.64245	3.74135	0.411344	4.35633	0.01217	0	0.834581	0.153249
FCGR2A	0.0940394	0.0155247	0.196422	1.51441	0.00393287	0.000345229	0.834565	0.161157
ADGRE2	0.0689115	0.00602311	0.171081	1.49802	0.0017302	2.60577e-11	0.834399	0.163871
RAB11FIP1	0.298248	0.189723	0.271786	1.4705	0.0204767	0.00126803	0.834344	0.143911
CCDC167	0.304438	0.204397	0.294855	1.79546	0.00514861	0.0029003	0.834267	0.157684
ITGB2	1.1103	0.946474	0.617155	2.79886	0.0928784	0	0.834171	0.0729502
TXNDC5	0.0270754	0.00143752	0.117854	1.10571	0.00613445	0	0.834167	0.159699
RAB27B	0.0632677	0.00672105	0.177387	1.52714	0.00817465	0	0.834135	0.15769
TUBB6	0.0371097	0.00155053	0.0883463	0.570823	0.00260799	0.000710757	0.833891	0.16279
CUX1	0.264849	0.147317	0.261039	1.59083	0.00653404	9.87823e-05	0.833882	0.159485
CLN8	0.0782204	0.036153	0.127438	0.789228	0	0.000318268	0.833596	0.166085
EMP3	1.61277	1.61317	0.416067	2.68238	0.0384185	0.00252073	0.833414	0.125647
LCNL1	0.0197814	0.00103876	0.0588156	0.447421	0	0	0.833399	0.166601
RASSF4	0.0946081	0.0202442	0.156635	1.23687	0.00108982	0	0.833342	0.165568
CHST2	0.109924	0.0332073	0.17518	1.22738	0.00620981	0.000623257	0.833229	0.159938
CPNE5	0.0483542	0.000930269	0.121686	0.868764	0.0137847	0	0.833225	0.15299
PMEPA1	0.0419875	0.00238886	0.10572	0.702476	0.00415148	0.000598475	0.833198	0.162052
ELL2	0.0334001	0.0131888	0.0969887	0.872692	0.00262511	0.000915404	0.833044	0.163416
YBX1	2.03447	1.95041	0.407389	3.20407	0.00336065	0	0.832853	0.163787
IL1R2	0.00929599	0	0.0376268	0.282687	0.00347313	5.68277e-11	0.832602	0.163925
CD82	0.125873	0.0729939	0.150613	0.928224	0.00494523	0.00107753	0.832576	0.161401
REPIN1	0.157565	0.104976	0.165651	1.20727	0.00076978	5.94732e-11	0.832493	0.166738
PAXX	0.590313	0.500143	0.32811	1.6147	0.00100802	0	0.832453	0.166539
ENPP1	0.0173788	0	0.0794016	0.799052	0	8.8267e-11	0.832402	0.167598
CLEC4D	0.0102704	0	0.0363097	0.286827	0.0028808	0.000284954	0.8324	0.164434
RAN	1.07344	1.01086	0.397547	2.64087	0.0149243	0.00458912	0.832103	0.148384
STRBP	0.158186	0.0924358	0.177178	1.02006	0.0044422	0.000171236	0.832064	0.163323
CAMK1	0.0835191	0.0114373	0.183817	1.39242	0	0	0.831803	0.168197
KIF2A	0.736648	0.73721	0.390131	3.49681	0.0264995	0.00102962	0.831761	0.14071
DYNLL1	0.859925	0.756673	0.443359	2.38859	0.0438763	0.00922318	0.831728	0.115172
SDF2L1	0.375214	0.292854	0.302255	1.855	0.00199148	0.000182585	0.831704	0.166122
MYB	0.041885	0.00248106	0.120057	0.862177	0	0	0.83158	0.16842
ME1	0.0073941	0	0.0251704	0.19023	0	0	0.831509	0.168491
TOP2A	0.0718711	0.00193481	0.242201	1.82509	0.00215825	0.000343275	0.831459	0.166039
ATP5MG	1.9647	1.97947	0.347178	3.14218	0.000991035	0	0.83143	0.167579
NAT8L	0.00330782	0	0.0181234	0.155179	0.0023112	0	0.831108	0.166581
TMIGD2	0.121876	0.0548986	0.148962	0.566822	0.00759924	0.0003479	0.831093	0.16096
BCL2A1	0.170504	0.0973272	0.242806	2.45446	0.00791988	0.000929959	0.830957	0.160193
ZAP70	0.218511	0.195681	0.214152	1.36179	0.00866168	0	0.830726	0.160613
LY6E	0.894522	0.835992	0.408926	2.31141	0.00662665	0	0.83065	0.162724
STEAP1B	0.00246034	0	0.00867134	0.0672603	0.00182014	0	0.830608	0.167571
MFSD1	0.1984	0.0980638	0.225045	1.58596	0.00546853	0	0.830512	0.164019
ZWINT	0.0564851	0.00420093	0.167804	1.03506	0.000266724	0.00055644	0.830331	0.168846
GATA2	0.0276531	0	0.1303	1.19302	0.00331039	0.00166411	0.830083	0.164942
SNHG7	0.525569	0.418971	0.334943	2.16579	0.0247479	0	0.829971	0.145281
CNTNAP2	0.0218173	0	0.071138	0.533255	0.0069907	0	0.829842	0.163167
RPS2	4.01194	4.13534	0.440597	4.73528	0.0393082	0	0.82974	0.130952
SNCA	0.118211	0.00398652	0.308173	2.23972	0.0129044	0	0.829551	0.157544
SPCS3	0.694154	0.649057	0.32153	2.09352	0.0206441	0.00104652	0.829494	0.148816
LINC00937	0.0187173	0.00661075	0.0455752	0.277741	0.00597909	0	0.829443	0.164578
NDUFV2	0.673058	0.556939	0.346246	1.93637	0.0220425	0.00112051	0.829336	0.147501
AAK1	0.491748	0.625044	0.307121	1.45976	0.00474478	0.00251394	0.829333	0.163408
MXRA8	0.00334636	0	0.0118245	0.0948596	0.00718286	0	0.829282	0.163535
ALOX5	0.0994025	0.0194661	0.153367	0.954613	0.00358316	0	0.829082	0.167335
ABCB9	0.0176596	0.00303806	0.0696935	0.634213	0.000925574	3.47342e-05	0.829047	0.169992
AJAP1	0.00648905	0	0.0309645	0.279136	0.00342245	0	0.829013	0.167564
FHIT	0.0945793	0.0524468	0.122271	0.703071	0.00272501	0	0.828846	0.168429
COX7B	1.00882	0.917778	0.363479	2.34566	0.0141565	6.47625e-05	0.828799	0.15698
AC096667.1	0.0379965	0.00516016	0.077719	0.391769	0.00372931	0	0.828711	0.16756
RPL37A	3.198	3.27418	0.421651	3.81134	0.00403883	4.53109e-05	0.828628	0.167288
IGHA2	0.063339	0	0.282963	2.83548	0.00276492	3.65074e-11	0.828507	0.168728
EVL	0.857195	0.944702	0.37878	2.11118	0.000984826	6.80778e-10	0.828315	0.170701
ARRB2	0.459707	0.375247	0.314551	2.11192	0.00569009	0	0.828113	0.166196
BTK	0.163498	0.01933	0.202521	1.04468	0.00790546	0	0.828006	0.164089
TAL1	0.0235717	0	0.0980636	0.99322	0.000201824	0	0.827871	0.171927
PDIA3	1.02076	0.987481	0.38768	2.39254	0.015354	0	0.827749	0.156897
COX7C	2.04912	2.10827	0.348234	2.85066	0.00888072	0	0.827518	0.163601
ITGB5	0.0304292	0	0.148259	1.61119	0.000102955	2.96528e-11	0.827345	0.172552
NOG	0.0267925	0.00301394	0.0567633	0.29895	0.00718885	0	0.82733	0.165481
NME4	0.164118	0.112996	0.191845	1.29561	0.0287866	0	0.827203	0.14401
CBFA2T3	0.0851516	0.00484655	0.146981	0.89245	0.00952412	0.000827552	0.827152	0.162497
TESC	0.159664	0.0842599	0.217715	1.47513	0.00692206	0	0.826901	0.166177
ADGRG1	0.0889439	0.0108746	0.169618	1.09125	0.0128752	0	0.826864	0.160261
SH3BGRL2	0.0383546	0	0.163311	1.39346	0.00250928	0	0.826743	0.170748
CSF2RA	0.0716111	0.00369094	0.144301	1.02006	0.000168839	0	0.826716	0.173115
LINC01871	0.204564	0.0741975	0.254333	1.49816	0.00768918	0	0.826555	0.165756
PHB	0.467319	0.386789	0.282449	1.64997	0	0	0.826401	0.173599
NASP	0.474299	0.374827	0.356803	2.29755	0.00934805	5.73844e-05	0.826211	0.164383
STX7	0.296997	0.16723	0.285513	1.84373	0.0225042	0	0.825983	0.151513
RHEX	0.0411269	0	0.109789	0.650652	0.00489114	5.41942e-05	0.825911	0.169143
PRDX1	0.719444	0.648618	0.354503	2.31918	0.00870872	0.000942138	0.825886	0.164463
APEX1	0.547858	0.461657	0.309775	1.84466	0.0150546	0.0013528	0.825665	0.157928
ZNF703	0.0290134	0.000815757	0.0969456	1.02006	0	3.31286e-05	0.825521	0.174446
MEGF9	0.121846	0.060581	0.173754	1.0535	0.00609653	2.87787e-11	0.825499	0.168404
IKZF3	0.330277	0.324977	0.271166	1.56236	0.030261	0	0.82533	0.144409
PSMA7	1.24672	1.19823	0.381717	2.95676	0.0142889	0.00258785	0.825064	0.158059
C1orf21	0.142725	0.0252601	0.215686	1.3971	0.00631498	0	0.824869	0.168816
ANKRD28	0.123171	0.0719499	0.187732	1.43394	0.00577805	2.70241e-11	0.824803	0.169419
TOMM7	2.06753	2.11655	0.390912	2.72662	0.0164179	0	0.824737	0.158845
PSMB9	1.14293	1.11249	0.421254	2.44069	0.0385227	0.00188629	0.824616	0.134975
RBM24	0.00197746	0	0.00989269	0.104706	0.00327345	0	0.824572	0.172155
TNFSF10	0.273863	0.178572	0.282398	1.52993	0.016716	0.00150347	0.824553	0.157228
CAP1	0.939242	0.821996	0.418462	2.35631	0.0268906	0.000352727	0.824487	0.14827
CARHSP1	0.287408	0.197598	0.278806	1.75583	0.0102165	0	0.8243	0.165483
HIGD2A	1.0649	1.01189	0.34121	2.27356	0	0	0.824262	0.175738
CD151	0.126918	0.0693717	0.207605	2.00406	0.0158411	4.71706e-11	0.82405	0.160109
IGLC2	0.302383	0.0752529	0.628806	6.35279	0.0076008	0	0.824047	0.168352
BCL11B	0.22364	0.164508	0.207176	0.975623	0.00815059	0.000597219	0.823997	0.167255
OTULINL	0.198329	0.127677	0.229035	1.47668	0.000116048	0	0.823965	0.175919
GNS	0.106966	0.0440574	0.165426	1.31145	3.7614e-11	0	0.823953	0.176047
NCF4	0.138381	0.079522	0.139749	0.60107	0.000373334	0.000182079	0.823687	0.175758
TXNDC11	0.0907356	0.0655093	0.140586	1.14493	0.00270117	0	0.823357	0.173942
SH3BP2	0.129134	0.0743602	0.157593	1.02006	0.00684699	0.00157648	0.823351	0.168226
ANP32B	1.17916	1.11972	0.391775	2.75761	0.00505911	0.000105213	0.823106	0.17173
NDUFC2	0.810174	0.738833	0.366114	2.40949	0.0123784	0	0.823081	0.164541
PFKFB2	0.0285008	0.00323326	0.079994	0.522926	0	0	0.823078	0.176922
PSME1	1.4882	1.51015	0.349014	2.78987	0.0111694	0.00033855	0.823035	0.165457
PTRHD1	0.383849	0.295123	0.252646	1.28234	2.77961e-05	6.80946e-10	0.82296	0.177012
ALCAM	0.0749913	0.0290207	0.12271	1.08445	0.000299473	0.00176782	0.822869	0.175064
PRCP	0.163186	0.0930692	0.180572	1.04629	0.00335223	0	0.822831	0.173817
TRGC1	0.143333	0.0240205	0.278353	2.09548	0.0210789	0	0.822829	0.156092
AC002454.1	0.0131506	0	0.0707347	0.606226	0.000596159	0	0.822701	0.176703
ZFAS1	1.23374	1.24575	0.420042	2.85318	0.0430919	0	0.822591	0.134317
MCUR1	0.218317	0.121692	0.217785	1.44834	0.00156158	0	0.822584	0.175854
APOBEC3G	0.432979	0.309244	0.319437	1.67556	0.0183187	0.000190265	0.822584	0.158907
COX5B	1.28189	1.1952	0.350828	2.19554	0.00604613	0	0.822546	0.171408
CLTA	0.577453	0.428657	0.33647	1.57271	0.0380267	0.00134614	0.822543	0.138084
CCDC186	0.302139	0.263706	0.230774	1.6182	0	0	0.822353	0.177647
OST4	1.60571	1.5655	0.395948	3.70555	0.00961581	0.000191273	0.822295	0.167898
PEBP1	0.900164	0.935517	0.339335	2.26439	0.0045414	0.000555938	0.822187	0.172715
EIF4EBP1	0.224985	0.11494	0.226348	1.36179	3.85016e-10	9.1795e-11	0.822087	0.177913
ADGRE5	0.347004	0.265093	0.272913	2.10127	0.00646515	0.000708508	0.822084	0.170743
S1PR5	0.0752814	0.00848996	0.140389	0.896737	0.00218644	2.26967e-11	0.821985	0.175829
CADM1	0.0344325	0.00130326	0.117838	0.980519	0.00190685	0.00120129	0.821793	0.175099
ALDH1A1	0.0408947	0.00486952	0.109614	0.752513	0.00564141	4.45748e-05	0.821576	0.172738
DUSP6	0.129631	0.0372774	0.251414	1.51473	0.0125684	0.00116833	0.821297	0.164966
PSMA4	0.607604	0.478911	0.353984	1.96172	0.0220914	0.00479841	0.821273	0.151837
LMAN1	0.360923	0.29149	0.281226	1.84663	0.0104652	0	0.821037	0.168498
SOD2	0.243174	0.159657	0.234174	1.43454	0.00403276	0	0.820218	0.17575
COX6B1	1.46431	1.3708	0.355213	2.81322	0.0100113	0	0.820109	0.169879
CTSD	0.393003	0.311723	0.290135	1.68751	0.0229939	0	0.819895	0.157111
DRAP1	0.925475	0.838234	0.36664	2.24121	0.0132303	0.00136684	0.819873	0.16553
CKAP4	0.0665941	0.0344751	0.111487	1.04177	0.00333305	0	0.819799	0.176868
PID1	0.0419613	0.00338296	0.0990028	0.56059	0.00138216	0	0.819785	0.178833
ATG3	0.370637	0.226476	0.310299	2.09106	0.00687552	0.000192801	0.819523	0.173408
ASAP1	0.183717	0.111363	0.197853	1.20382	0.00686292	0.000380136	0.819504	0.173252
NOP53	1.30694	1.32931	0.363803	2.11118	0.0139542	0	0.819405	0.166641
UNC119	0.174749	0.0946363	0.195823	1.34669	0.000527191	0.000144402	0.818957	0.180371
SMAP2	0.851448	0.782494	0.346957	1.90912	0.013967	0.00914561	0.818758	0.15813
OSCAR	0.0552329	0.00834245	0.106474	0.582691	0.00167713	0.000194932	0.818645	0.179483
MGLL	0.104558	0.00617511	0.218151	1.90039	0.00305973	0.00152009	0.8186	0.17682
ZDHHC19	0.00567621	0	0.0190605	0.145752	0.00383257	0.000261656	0.81852	0.177386
TK1	0.0655764	0.00165258	0.212385	1.51169	0	1.78882e-05	0.818359	0.181623
TRGC2	0.244812	0.0603323	0.357668	2.31315	0.00752502	0.00107494	0.818344	0.173056
FUOM	0.143402	0.0878526	0.140718	0.800635	0	0	0.81834	0.18166
HNRNPA1	1.77077	1.80183	0.399759	2.91378	0.0233464	0	0.818224	0.158429
ZNF385A	0.0987594	0.013789	0.176519	1.09591	0.00102475	0.000415921	0.818214	0.180345
FAM49B	0.690961	0.62782	0.346818	2.02494	0.0221506	0.00226748	0.818129	0.157453
RGS19	0.463459	0.3942	0.283254	1.55408	0.00765507	0.00201775	0.818025	0.172302
IL18RAP	0.0527836	0.00520959	0.102586	0.619496	0.013021	0	0.817979	0.169
IRF2BP2	0.353389	0.283791	0.253502	1.51441	0.00529561	0.00238299	0.817772	0.17455
DUSP1	0.540235	0.424921	0.391644	2.2736	0.0245217	0.00434578	0.817598	0.153534
IL2RG	0.659196	0.628136	0.321608	1.64755	0.00966227	7.81486e-11	0.817543	0.172795
MAD2L1	0.0892232	0.0425652	0.166619	1.15641	0.00283474	0	0.817019	0.180146
RPL27A	2.93348	3.00396	0.429167	3.65353	0.0103811	0	0.816991	0.172628
IL4R	0.114923	0.0795227	0.163202	1.03111	0.00492345	7.27941e-10	0.816469	0.178607
LSM3	0.580454	0.512329	0.264461	1.82593	0.00389121	0.00066967	0.816307	0.179133
TMEM170B	0.0509316	0.0121141	0.0919991	0.487246	0.00118974	0.000216132	0.816265	0.182329
LAMTOR4	0.980098	0.903569	0.326451	2.22717	0.00177507	0.00107308	0.816208	0.180944
MYOM2	0.0589821	0.0137644	0.156708	1.11961	0.0114079	0.000215483	0.816117	0.17226
SELP	0.0177704	0	0.0850348	1.06978	0	3.12696e-05	0.816109	0.18386
COX6C	1.49132	1.49734	0.36388	2.83178	0.000758688	0.000221864	0.815986	0.183033
REL	0.456803	0.411628	0.278229	1.46001	0.0167091	0	0.815955	0.167336
P2RY13	0.0660049	0.00645608	0.147899	0.944143	0.0076349	0	0.815662	0.176703
ATP5F1C	0.807601	0.687561	0.344711	2.05207	0.00436161	0.00210838	0.815648	0.177882
RAC2	1.21763	1.20008	0.375915	2.52245	0.0233586	0.00172949	0.815635	0.159277
IRF4	0.0852513	0.0146803	0.194089	1.20494	0.00278699	0	0.815571	0.181642
PSMB3	0.783374	0.674782	0.353188	2.04798	0.00439931	0	0.815368	0.180233
CDKN3	0.0577204	0.00597592	0.18193	1.53273	9.89378e-11	0	0.815308	0.184692
SLC15A3	0.0509811	0.00740428	0.090155	0.578493	0	0	0.815295	0.184705
HNRNPA2B1	1.89776	1.85995	0.394931	3.55151	0.018763	0.00108369	0.814968	0.165185
GALNTL6	0.00404333	0	0.0172923	0.160536	0.00444763	4.31061e-06	0.814506	0.181042
CENPW	0.0748197	0.0115607	0.160447	1.00676	2.54891e-11	0.000585121	0.814474	0.184941
ELOB	1.35355	1.31429	0.356636	2.58196	0.00281735	0.000595357	0.814461	0.182127
FCRL6	0.095788	0.0120084	0.173973	1.28234	0.00264401	0	0.81445	0.182906
SNRPF	0.791107	0.717574	0.323948	2.04882	0.0019802	0	0.814202	0.183818
RUNX3	0.328057	0.224161	0.252893	1.14928	0.00065632	0.00108433	0.814154	0.184105
GNB2	0.47071	0.348539	0.28708	1.84373	0.00160231	0	0.813862	0.184535
CDH23	0.051176	0.00715359	0.113736	0.89847	0.000859889	2.53632e-11	0.813782	0.185358
LAP3	0.304866	0.184897	0.250176	1.23436	0.000778013	0.000400244	0.81339	0.185432
SLC43A2	0.0734583	0.0179903	0.113016	0.63722	0	0	0.813302	0.186698
HIST1H3H	0.0630194	0.0112424	0.19682	1.83057	0.00347692	0	0.813253	0.18327
MAX	0.357974	0.300479	0.298184	2.59121	0.0101145	0	0.813146	0.176739
PDZK1IP1	0.0376462	0	0.168854	1.61715	0.00755172	0	0.81304	0.179409
CLEC2D	0.514785	0.540273	0.343526	1.9548	0.0416169	0	0.812686	0.145697
FAM49A	0.109036	0.0577261	0.145388	1.00197	0.00344753	0	0.81253	0.184022
NAGK	0.241734	0.129909	0.23691	1.41691	0.00387028	9.5887e-05	0.812451	0.183583
COMMD6	1.69666	1.7496	0.354698	2.5167	0.0191523	2.09239e-10	0.812138	0.16871
TMEM156	0.170871	0.114188	0.184501	1.40205	0.024747	0	0.81212	0.163133
QKI	0.376591	0.28464	0.243409	1.17282	0.00776087	0	0.811536	0.180703
PTMA	3.51754	3.50352	0.341025	4.46873	0.0230556	0.00166375	0.811393	0.163887
UBE2E2	0.0850977	0.0267671	0.118137	0.61226	0.000795105	1.29174e-10	0.811333	0.187872
CLSPN	0.0683162	0.00311154	0.222442	1.82618	0.000426393	4.11786e-05	0.811322	0.18821
PON2	0.061444	0.0143388	0.116603	0.800865	0.00066843	0	0.811253	0.188078
TXNDC17	0.37991	0.242336	0.303172	1.80552	0.0154291	0.000723887	0.811062	0.172785
RNF11	0.163297	0.107048	0.227456	2.19307	0.00505976	0.00149428	0.810918	0.182528
ABHD15	0.0586636	0.032691	0.0964904	0.677412	0.000578302	0.000339754	0.81077	0.188312
SNX18	0.133539	0.0590427	0.181986	1.02006	0.00820931	0.000507985	0.81064	0.180642
NAGA	0.0953174	0.0234889	0.141949	0.961116	0	0	0.810616	0.189384
SEC11A	0.791529	0.65923	0.344966	2.17282	0.0114109	2.15626e-09	0.810552	0.178037
MZT2B	1.22597	1.23657	0.335854	2.64087	0.00601609	0	0.810512	0.183472
TMEM154	0.215974	0.134832	0.194988	1.23687	0.00859622	0	0.810362	0.181042
C4orf48	0.389358	0.320657	0.254869	1.31012	0.00375118	0	0.810305	0.185944
SCPEP1	0.163762	0.0894467	0.163634	0.79019	0.000606086	4.70349e-05	0.810219	0.189127
ITGB3	0.0186491	0	0.0946124	0.965918	0.000925246	0	0.809978	0.189097
MYCL	0.051733	0.00180082	0.114478	0.794723	0.00246875	0	0.809847	0.187685
FAM69B	0.022199	0	0.0738312	0.601004	0.00341397	0	0.809844	0.186742
CDK6	0.166211	0.117342	0.233435	1.57465	0.00146115	3.19804e-11	0.809807	0.188732
LAPTM4A	0.354092	0.289629	0.213408	1.14477	0.0149424	2.92924e-11	0.80964	0.175418
SKAP2	0.365363	0.32007	0.276075	1.12408	0.0188058	1.6428e-10	0.809499	0.171695
ASPH	0.0797196	0.0446709	0.113799	0.765796	0.0040326	3.9199e-11	0.809112	0.186855
PABPC1	1.92934	1.97241	0.412528	2.76955	0.0697947	0	0.808853	0.121353
ADAP2	0.0568099	0.00454167	0.115147	0.656637	0.00543287	0.00213389	0.808745	0.183688
CALHM6	0.17731	0.0672223	0.248938	1.69012	0.042656	1.02904e-10	0.808683	0.148661
ARHGAP18	0.145604	0.083092	0.221944	1.87468	0.00477889	0	0.808107	0.187115
OFD1	0.322547	0.289172	0.236695	1.48317	0.0115619	0	0.808061	0.180377
SVOPL	0.00648521	0	0.0293723	0.321867	0.00105794	0.00178836	0.807968	0.189186
NFE2	0.0531904	0.00250656	0.141502	1.00586	0.0132287	0	0.807968	0.178804
LPCAT2	0.0806888	0.00525671	0.156055	1.32884	0.00394109	0	0.807733	0.188325
COX7A2	1.31005	1.28301	0.328135	2.53517	0.00764304	0	0.807219	0.185138
RPL31	2.30037	2.3804	0.413034	3.06177	0	0	0.807159	0.192841
A1BG	0.226204	0.181292	0.181122	1.19037	0.0168164	0.000817751	0.807047	0.175319
IFNGR2	0.1752	0.0755875	0.219169	1.51441	0.00151633	0.000529624	0.806927	0.191028
SYTL3	0.13591	0.069908	0.162375	1.05591	0.00350574	4.45536e-05	0.806821	0.189628
SEMA4A	0.0814093	0.0105295	0.143662	0.790316	0.00309169	0.00138627	0.806753	0.188769
VASP	0.53449	0.43196	0.360517	2.28025	0.00941331	0	0.806527	0.184059
ELOVL7	0.0155094	0	0.0801775	0.918792	0.000219201	0.000231168	0.806518	0.193032
TMA7	1.85531	1.90051	0.299812	2.72073	0.00570372	0	0.806447	0.187849
RPL4	2.06225	2.11129	0.344784	2.67445	0	0	0.805814	0.194186
PRDM1	0.221836	0.0898186	0.255306	1.36179	0.0279632	0.000432266	0.805811	0.165793
GPR65	0.299461	0.215354	0.238545	1.03413	0.0135969	0.00126452	0.805761	0.179378
ANP32E	0.526314	0.456638	0.354482	2.34566	0.0147448	0	0.805661	0.179594
CD81	0.827236	0.807726	0.375474	2.40949	0	0.000146751	0.80556	0.194293
STAP1	0.0376192	0.00517733	0.0681853	0.315658	0	0	0.805463	0.194537
ASF1B	0.0403108	0.00355482	0.121615	0.919253	0.00320889	0.000440924	0.805005	0.191345
RPS19	3.79024	3.90348	0.431052	4.4647	0.00537689	0	0.804973	0.18965
MYO1E	0.0398584	0.00213036	0.0910414	0.767364	0.00789781	1.3455e-05	0.804849	0.18724
GPR183	0.291669	0.200834	0.295638	1.64548	0.0237009	0	0.804797	0.171502
PSMB8	0.963941	0.901832	0.374104	2.31918	0.0133812	0.00634674	0.804741	0.175531
YWHAH	0.407806	0.293614	0.36939	2.73544	0.0177901	0.000312731	0.804663	0.177234
MYD88	0.181834	0.0951063	0.199629	1.0554	0	0.000642898	0.804649	0.194708
UQCRB	1.85132	1.88741	0.328872	2.7418	0.00344389	9.88216e-05	0.804599	0.191859
LINC00402	0.0422104	0.00689271	0.0686355	0.368556	0.00533286	0	0.804163	0.190504
PLA2G12A	0.0456676	0.0259071	0.0978027	0.946702	0.00459927	0.00177813	0.804091	0.189531
NDUFB7	0.789264	0.814717	0.296121	1.82618	0.00703791	0.000163147	0.804064	0.188735
HLA-A	2.7306	2.74628	0.400308	3.8042	0.0548982	0	0.804031	0.14107
NEAT1	1.20746	1.09931	0.547835	3.28256	0.0103789	0.00219678	0.803791	0.183634
FGD4	0.0404444	0.00414299	0.0880842	0.710087	0.000825895	0	0.80368	0.195494
EIF3E	1.32844	1.36244	0.38061	2.40949	0.018849	0	0.803615	0.177536
CDK2AP2	0.402127	0.303184	0.310906	1.73387	0.0125414	1.9262e-09	0.803554	0.183905
P3H2	0.0117335	0	0.0461105	0.362917	0	0	0.803553	0.196447
NREP	0.0659911	0.00989311	0.124514	0.981032	0.00226663	6.49016e-11	0.803508	0.194225
HSPA5	0.721301	0.667437	0.382052	2.32204	0.00920032	0.00319504	0.803414	0.184191
BHLHE41	0.0150378	0	0.0476857	0.387018	0	0.00171331	0.803344	0.194942
DPP4	0.0791771	0.038359	0.101557	0.540004	2.64356e-10	0.00287991	0.803309	0.193811
TM9SF2	0.315023	0.215907	0.246535	1.30405	0.0217741	0.00322612	0.803307	0.171693
NUSAP1	0.0813344	0.00809042	0.233211	1.64096	0.00169526	0	0.8033	0.195005
YWHAB	1.43039	1.41166	0.354428	2.37143	0.0331422	0.00246888	0.80307	0.161319
IQGAP1	0.679263	0.624404	0.330276	1.78807	0.0232863	0.000633135	0.802961	0.173119
MANF	0.272338	0.188345	0.259477	1.62726	0.00317394	0	0.802761	0.194065
PDE5A	0.0269718	0.00206987	0.118046	1.24818	0.00217756	0.000254217	0.802633	0.194936
ZYX	0.335396	0.226841	0.279737	1.53273	0.00494983	0.00164773	0.802625	0.190777
KDM1B	0.104051	0.0404489	0.161282	1.59371	4.93508e-05	0	0.802333	0.197618
ITGAM	0.102907	0.0396815	0.135988	0.759437	1.06755e-07	0	0.80228	0.19772
PLAUR	0.0871072	0.015597	0.1629	1.22738	0.00344392	7.56397e-05	0.80227	0.19421
RGS2	0.223124	0.114674	0.277782	1.37185	0.0376713	0.000521146	0.802235	0.159572
TMEM132B	0.00143668	0	0.00820528	0.0854223	0.00419297	0.00051534	0.802049	0.193243
ARMH1	0.127922	0.0669522	0.176539	1.36217	0.014236	0.000480455	0.802034	0.183249
ABI3	0.182906	0.0811262	0.232046	1.26062	0.0223627	0.0013956	0.802008	0.174234
OSTF1	0.650479	0.616165	0.289195	1.80552	0.00705216	0.000317707	0.801952	0.190678
SRSF9	0.900465	0.859369	0.306581	2.04798	0.00971976	0.000554651	0.801787	0.187938
DENND5B	0.0275542	0	0.0599758	0.512929	0	0	0.801755	0.198245
TBC1D9	0.0777807	0.00490039	0.118465	0.68708	0.0167793	0	0.801738	0.181483
MCM4	0.0892802	0.02078	0.221691	1.67556	0	0.000340216	0.801695	0.197965
LSM4	0.550192	0.473507	0.284565	1.80552	0	0.000667826	0.801105	0.198227
NEXN	0.0398716	0.0112723	0.142458	1.42658	0.00286573	0	0.800903	0.196232
HNRNPR	0.742147	0.687233	0.29351	2.07278	0.0275361	0.00331936	0.800437	0.168707
SNRNP25	0.235967	0.109367	0.265528	1.63978	0.00889786	0.000394838	0.800431	0.190276
RANBP1	0.485681	0.400913	0.290715	1.81342	0.00684176	5.05768e-11	0.800352	0.192806
RTN1	0.031094	0.00192097	0.0811643	0.699392	0.00142879	0.000592761	0.800156	0.197823
CAST	0.962782	0.970239	0.379223	2.45446	0.0264483	0	0.799873	0.173679
HSP90AB1	1.67402	1.69807	0.391572	2.93984	0.0113733	0.00389784	0.79981	0.184918
RAB13	0.0433015	0.00432191	0.0917182	0.649986	0	0.00131892	0.799694	0.198987
KCNG2	0.0051005	0	0.0245212	0.226516	0.00502725	1.01704e-10	0.79968	0.195293
CD69	0.412677	0.386981	0.317796	1.47616	0.0186269	0.00775693	0.799673	0.173943
TMED10	0.556945	0.497578	0.286172	1.47668	0.00237915	0	0.799534	0.198087
PLXNC1	0.108995	0.0450167	0.153364	0.924765	0.00137295	0	0.799473	0.199154
KYNU	0.0795451	0.00780404	0.112386	0.556028	0.00808009	0	0.799392	0.192528
BLVRA	0.162121	0.0882321	0.194152	1.24522	0.00200497	0	0.799162	0.198833
CEBPA	0.0832846	0.014114	0.157416	1.36956	0.00264334	0	0.799143	0.198213
AOAH	0.160072	0.0545199	0.202859	0.970381	0.0164472	0	0.798754	0.184799
LGALS12	0.012656	0	0.0596427	0.609528	0.00622396	0	0.798633	0.195143
RRBP1	0.264374	0.171307	0.281873	1.54313	0.00876013	0.00222497	0.798485	0.19053
ZNRF1	0.0419848	0.0127041	0.101026	0.746243	0.0002737	0.0016534	0.798274	0.199799
LRRFIP1	0.934811	0.8599	0.375738	2.41244	0.0481353	2.38559e-11	0.798265	0.1536
COL4A3	0.00777865	0	0.02422	0.139599	7.988e-17	0	0.798244	0.201756
ARPC5L	0.47286	0.3882	0.294776	1.8676	0.0160643	0	0.798218	0.185718
BAALC	0.0136051	0	0.05614	0.539711	0.00129611	0	0.79821	0.200494
PHF19	0.143265	0.077297	0.209013	1.26324	0.00337735	0.00221137	0.797892	0.196519
RPL27	2.55668	2.65543	0.392489	3.09442	0.0016421	0.000774342	0.797883	0.199701
PRDX3	0.266373	0.146349	0.243405	1.27374	0.0317952	0.00201038	0.797858	0.168337
CCT8	0.570123	0.477071	0.278745	1.47425	0.0161796	0.000773665	0.797674	0.185373
ARHGDIB	1.89912	1.89339	0.362621	3.12993	0	0	0.7975	0.2025
RAB34	0.0886866	0.0244047	0.134507	0.801114	0.00326038	0	0.797487	0.199253
FAM107B	0.918941	1.00579	0.428484	2.27311	0.0381187	0	0.797479	0.164402
AP001453.2	0.0141462	0	0.058617	0.479968	0.00166044	0	0.797362	0.200977
NLRP12	0.0131381	0.00145503	0.0352543	0.219977	0.00373595	0	0.797326	0.198938
TLR2	0.046787	0.00781736	0.10008	0.545166	0.00275226	0.00463046	0.797314	0.195304
SLC31A2	0.0710771	0.0174066	0.135478	1.02512	0.0037035	0.000280327	0.797202	0.198814
IL1RN	0.0216893	0.000460715	0.0531338	0.290573	0.00421046	0.000534911	0.7972	0.198055
PGAM1	0.577848	0.480647	0.330339	1.91786	0.00473213	0.00133954	0.797165	0.196764
METTL7A	0.147446	0.0660706	0.165658	0.904895	0.0126439	0	0.796914	0.190442
CXCR4	0.59717	0.53689	0.387958	1.83996	0.053042	0.00799406	0.796901	0.142062
SH2D1A	0.172122	0.0930218	0.220674	1.60114	0.0104185	0.00133025	0.796871	0.19138
TMEM14C	0.403494	0.329199	0.265801	1.36179	0.0181855	0	0.796358	0.185457
OAS1	0.152047	0.0690949	0.199697	1.28295	0.0170034	0.000864825	0.796351	0.18578
CAVIN1	0.00596912	0	0.0341289	0.433275	2.98394e-11	0.000784747	0.79626	0.202955
UCP2	1.04151	0.983509	0.375856	2.22167	0.049469	0.000704849	0.796058	0.153768
RAB10	0.289387	0.209277	0.224689	1.54645	0.0309377	0.0012563	0.796043	0.171763
LAT2	0.160422	0.0655577	0.172675	0.671091	0.00519867	2.86776e-11	0.795586	0.199215
FABP5	0.304817	0.144411	0.345939	2.43539	0.00704328	0	0.795559	0.197398
MRC1	0.00734908	0	0.0358825	0.361796	0.0066245	0	0.795463	0.197912
AP001059.3	0.00966243	0	0.0263455	0.184701	0.00621929	0	0.795453	0.198327
FZD2	0.0102647	0	0.0244418	0.1417	0	0.00152452	0.795212	0.203263
RNF213	0.741529	0.710294	0.358945	2.07278	0.0134144	0.00129271	0.795184	0.190109
CD300A	0.207366	0.108865	0.221781	1.51441	0.0136598	0	0.795143	0.191197
GYPC	0.860059	0.907384	0.407339	2.27356	0.0292627	0	0.795072	0.175665
DHFR	0.0953308	0.0451611	0.166235	1.00676	0.00650031	0	0.794981	0.198519
NDUFA12	0.828295	0.7767	0.30351	2.11118	0.00259106	0	0.794941	0.202468
RAB7B	0.00877099	0	0.0504665	0.488181	0.00197211	0	0.79491	0.203118
TPMT	0.132732	0.0850735	0.136015	0.805824	0.00662596	0	0.794882	0.198492
MYOF	0.0497615	0.00189055	0.119675	0.797474	0	0.00164592	0.794667	0.203687
HRH2	0.0931521	0.0280835	0.149197	0.862116	0.00263621	0.000528911	0.794602	0.202233
LY96	0.135567	0.063231	0.164173	0.833817	0.015224	0	0.7946	0.190176
HNRNPA3	1.22962	1.18722	0.345467	2.43963	0.036549	0.00196855	0.794424	0.167058
SNAP23	0.334475	0.260527	0.251107	1.99035	0.031525	0	0.794369	0.174106
SLFN5	0.417517	0.431351	0.313792	1.69506	0.0662434	0.000735174	0.794052	0.138969
FBP1	0.123217	0.0454373	0.17807	1.22766	0.0203373	0.00026853	0.793871	0.185524
PPM1G	0.597063	0.505057	0.304217	1.91073	0.0216567	0.000772329	0.793781	0.18379
TFEC	0.0476704	0.00724218	0.0822703	0.450299	0.0013893	0	0.793635	0.204976
WNT16	0.00279251	0	0.0108659	0.100047	0.0104088	0	0.79346	0.196132
CHCHD10	0.642684	0.590962	0.354937	2.28377	0.0116293	0	0.793215	0.195155
MYL6B	0.116541	0.0417112	0.156517	1.11606	0.00380231	0	0.793195	0.203002
ARPC4	0.798911	0.710252	0.339142	1.89447	0.0313652	6.49101e-05	0.793163	0.175407
CD28	0.0977435	0.0353281	0.13642	0.928315	0.00870383	0	0.793151	0.198145
METRNL	0.190243	0.074448	0.238408	1.44618	0.0143881	0.0020535	0.7931	0.190458
TSPAN3	0.200377	0.134511	0.174627	0.827857	0.00397279	0.000520637	0.792953	0.202554
RNASE2	0.020003	0.000163598	0.0585178	0.382786	0.00410213	0	0.792896	0.203002
TBX21	0.0878932	0.0182409	0.140286	0.877638	0.0129119	0.000262946	0.792879	0.193946
MRPL51	0.524484	0.424151	0.297643	1.74976	0.0317415	0.00418505	0.792798	0.171275
ZNF106	0.419936	0.313674	0.275003	1.43991	0.0175752	0.00188078	0.792645	0.187899
SNRPG	0.642424	0.555457	0.334229	2.08267	0.0351774	0.00303177	0.792469	0.169322
SLC7A11	0.00879247	0	0.0376204	0.309603	0.000115291	0	0.79246	0.207425
GRIP1	0.0127524	0.00249812	0.0384084	0.324054	0.00190727	0.000292425	0.792452	0.205348
ATP6V1B2	0.140825	0.0777639	0.161261	0.993575	0.0239653	0.0018155	0.792198	0.182021
RAB3D	0.0415102	0.0118104	0.0796383	0.525446	0	0	0.792076	0.207924
REEP5	0.555801	0.526714	0.279198	1.51441	0.00301068	2.028e-05	0.792034	0.204935
TST	0.0687566	0.0125347	0.126221	1.0785	0.000246203	6.88384e-11	0.791895	0.207859
COL4A4	0.017448	0.000720223	0.0429352	0.310431	0.00138965	0	0.791679	0.206931
MCM3	0.163425	0.0925182	0.249294	1.92609	0.00327032	0	0.791492	0.205238
CRIP3	0.0150228	0	0.0511651	0.422529	0.0054549	0.000294902	0.791464	0.202786
EVI2B	0.81068	0.717026	0.395964	2.13152	0.0554318	0.00102637	0.791421	0.152121
SCARB2	0.119771	0.0589176	0.164944	1.06941	0.0010099	0.00031434	0.790907	0.207769
HRASLS2	0.0255286	0.000509507	0.123646	1.11353	0.00186439	2.24819e-10	0.790857	0.207279
SLC24A4	0.0501106	0.00516638	0.112662	0.839043	0.00676432	0.000952711	0.790772	0.201511
OCIAD2	0.48238	0.506968	0.252105	1.47616	0.000163665	0	0.790756	0.209081
STK17A	0.616443	0.620377	0.396637	1.98712	0.0523818	0.00280543	0.790669	0.154144
PPY	0.00671898	0	0.0403121	0.40902	0.00173266	0	0.790668	0.207599
MCM5	0.14179	0.0710123	0.206039	1.33789	0.00239738	0	0.790652	0.20695
ATP5PB	0.6774	0.579597	0.287572	1.96172	0.00401524	0.000844935	0.790561	0.204579
CMTM6	0.495511	0.418476	0.294729	1.67407	0.0350437	0.000987726	0.790523	0.173446
RPLP1	4.50876	4.59136	0.352394	5.15547	0.0336563	0	0.790499	0.175845
SRSF3	0.956543	0.895841	0.345829	2.08267	0.0135628	0.00396937	0.790385	0.192082
BMP8B	0.0114502	0	0.0487787	0.408338	0	0	0.790195	0.209805
NDUFB2	1.04289	0.986396	0.357205	2.40949	0.032631	0.00256822	0.790146	0.174655
SLC1A5	0.10742	0.0328102	0.149704	0.753448	0.00569883	0	0.790108	0.204194
HIGD1A	0.184636	0.132886	0.18356	1.24021	0.0121421	0	0.790083	0.197775
B4GALT1	0.279978	0.249882	0.203873	1.20984	0.00510839	0	0.789875	0.205017
TCL1B	0.00268031	0	0.0113876	0.101011	0.00619226	0	0.789808	0.204
GLUL	0.207711	0.109915	0.228805	1.18514	0.00171772	0.0018832	0.78963	0.206769
2021-03-01	0.00895786	0	0.0299685	0.204886	0.00382873	0	0.789485	0.206686
SPATS2L	0.088131	0.0321946	0.146227	1.12575	0	0.000405113	0.789348	0.210247
GSTO1	0.563172	0.41355	0.34573	2.24736	0.0115422	8.6502e-06	0.789274	0.199176
P4HB	0.576082	0.544328	0.317271	2.04798	0.00420662	0.000984831	0.78927	0.205538
AHNAK	0.802601	0.782764	0.386361	1.95731	0.0316088	0	0.78927	0.179121
IFT57	0.19064	0.119105	0.19326	1.02006	0.00330752	0.0011521	0.789267	0.206274
CKS1B	0.141805	0.0758029	0.187228	1.10263	0.00299728	0	0.789187	0.207815
CAPZB	0.912369	0.854522	0.325028	2.19802	0.0175374	0.00126599	0.789061	0.192136
PTAFR	0.0440962	0.00641834	0.0984787	0.797474	0.00742402	0	0.789038	0.203538
RETREG1	0.081184	0.0463509	0.0880117	0.567551	0.00276414	0	0.788723	0.208512
TGFBR3	0.0974905	0.0261285	0.137978	1.00676	0.00473217	0	0.78863	0.206638
EGLN3	0.0469816	0.00153175	0.11938	0.712064	0.00535002	0	0.788611	0.206039
PRDX2	0.705116	0.740156	0.352244	2.39163	0.0362433	8.56994e-10	0.788605	0.175152
TRAT1	0.177769	0.0901749	0.200992	1.19144	0.0177614	0	0.788546	0.193692
HSPB11	0.313151	0.244252	0.225146	1.39364	0.00855235	0	0.788452	0.202996
PARVB	0.155933	0.0725296	0.220913	1.90091	0.00260147	0.000900444	0.788306	0.208192
CD200	0.0153129	0.000580207	0.0413063	0.307736	0.00354065	0	0.788276	0.208183
SUPT4H1	0.453464	0.357249	0.249849	2.09106	0.00318763	2.76211e-10	0.788262	0.208551
NDUFA2	0.714873	0.615739	0.300385	2.22882	0.00699186	0.000605738	0.788242	0.20416
LHFPL2	0.0235341	0.000634725	0.0662669	0.482426	0.00139185	0.000933465	0.78789	0.209785
RPS18	4.05598	4.1387	0.482609	4.77468	0.107328	6.75347e-11	0.787769	0.104903
NCKAP1L	0.322083	0.24894	0.214003	1.38761	0.0147006	0	0.787568	0.197732
PYGL	0.0631023	0.00654496	0.126161	0.952279	0.000299928	0	0.787534	0.212166
BRK1	0.852257	0.765692	0.310589	2.04798	0.0113277	0	0.787029	0.201643
COPE	0.80739	0.734207	0.3166	1.85759	0.00454469	0.00145252	0.786807	0.207196
NLRP7	0.00960027	0	0.0404069	0.278792	4.31713e-05	0	0.786664	0.213293
CTSL	0.0446674	0.00430867	0.137463	1.23975	7.51664e-10	0	0.786639	0.213361
UBL5	1.23758	1.21863	0.335802	2.63813	0.0233325	0.003347	0.786578	0.186743
IDH2	0.376541	0.271947	0.310038	2.35631	0.00108156	0	0.786496	0.212422
CRTAP	0.179791	0.119696	0.166104	0.797713	0.00393624	0.00125642	0.786379	0.208428
EEF2	1.56449	1.62798	0.349472	2.4988	0.0433867	0	0.78615	0.170463
NDUFB5	0.505934	0.427523	0.254743	1.71984	0.00952104	0	0.786082	0.204397
C12orf42	0.0179171	0.00522975	0.0289926	0.144745	0.000555744	0.000683706	0.786015	0.212745
NCK2	0.360347	0.336961	0.24063	1.83109	0.0043731	0.00103098	0.785765	0.208831
ATP5MPL	1.04602	0.928609	0.320253	2.00214	0.0110983	0.00170777	0.785719	0.201475
ZNF467	0.0700657	0.0186118	0.121639	0.776138	0.000910371	0	0.785714	0.213376
GP1BA	0.0197015	0.00144927	0.0903618	0.89073	0.00216441	0	0.785675	0.212161
EIF3K	1.75744	1.79407	0.336966	2.48516	0.00118305	0	0.78558	0.213237
C19orf33	0.0338543	0	0.134934	1.11001	0.0108193	0	0.785397	0.203784
ANGPTL1	0.0108993	0	0.0300726	0.260012	0	0.000734368	0.785347	0.213919
ARID5B	0.292138	0.257743	0.225042	1.57271	0.00720251	0.000232687	0.785333	0.207232
SEM1	0.696079	0.576399	0.346814	2.43539	0.0118605	0.00032052	0.785307	0.202512
HNMT	0.0619807	0.00712659	0.137722	0.9008	0.00263668	0.000980154	0.785054	0.211329
SIVA1	0.547301	0.477684	0.269855	1.82546	0	0.00127788	0.784986	0.213736
PLXNA4	0.0153872	0	0.0572872	0.39761	0.00118098	0	0.784929	0.21389
GLIPR2	0.38017	0.327757	0.260597	1.47616	0.00435782	0	0.784919	0.210723
PSMB1	0.97496	0.927621	0.303899	2.15634	0.00385841	0	0.784857	0.211285
AK5	0.0465973	0.0168173	0.0663245	0.315294	0.00174824	0	0.78467	0.213582
HNRNPD	0.88286	0.824027	0.312734	2.23171	0.0347902	0.00245383	0.784548	0.178208
PPP1CA	0.702152	0.647963	0.320949	2.17648	0.0128606	0.000507478	0.784518	0.202114
IFI16	0.702143	0.672976	0.332273	2.27043	0.0244204	0.00553005	0.784487	0.185562
PGK1	0.847878	0.747832	0.309035	2.15049	0.00404066	0.000650976	0.784471	0.210837
NECTIN1	0.0128681	0.00165117	0.0330654	0.27793	0.00147719	2.41162e-10	0.784336	0.214187
LINC02432	0.0216455	0	0.0751731	0.565773	0.00963486	0.00123479	0.783834	0.205296
PARVG	0.319758	0.237978	0.240989	1.33196	0.00783676	0.000363397	0.783548	0.208252
CDCA7L	0.122013	0.0436514	0.162004	0.9371	0.00149572	9.23403e-05	0.783541	0.214871
SLC2A6	0.0845526	0.0188724	0.150478	1.0801	0.00121631	7.2146e-05	0.783485	0.215227
VPS35	0.378043	0.288953	0.23455	1.51441	0.0224393	0.00226712	0.783367	0.191926
LRMDA	0.0350762	0.00212958	0.0733835	0.406486	0.000871069	0.00030856	0.783282	0.215539
DPPA4	0.0236739	0	0.0735434	0.549954	0.00627515	0	0.783271	0.210454
PNRC1	1.65221	1.8033	0.408788	2.50381	0.0352952	0	0.783265	0.18144
CD2AP	0.182282	0.133913	0.185939	1.22487	0.0073237	0.00131993	0.782784	0.208572
PSMD8	0.672372	0.596909	0.301433	1.95706	0.000853214	0	0.782412	0.216734
MFAP3L	0.0145672	0	0.0699104	0.644345	0.000466228	0	0.782242	0.217292
ZFAND5	0.271399	0.188934	0.242329	1.5966	0.0132293	0.0020764	0.781753	0.202941
NDUFS6	0.682733	0.60069	0.307399	1.82618	0.00292124	0.00256372	0.781711	0.212804
SUMO2	1.51892	1.48126	0.315221	2.63813	0.0235218	0.000796232	0.781391	0.194291
EHBP1L1	0.185591	0.115329	0.184944	1.22738	0.00690568	0.00116207	0.781385	0.210547
ATP1B3	0.29464	0.224287	0.230222	1.57501	0.00325892	0.00318466	0.781306	0.212251
SLC8A1	0.0791134	0.00613526	0.163081	0.989241	0.00231723	0.00184745	0.781277	0.214558
GRB2	0.671674	0.574895	0.276061	1.7362	0.0450233	0.000270832	0.781144	0.173562
RASGRP3	0.0317623	0.00364749	0.0778702	0.713607	0.00664263	0	0.781046	0.212311
MYO1F	0.379243	0.30731	0.308871	1.67799	0.026862	0.00292371	0.780967	0.189248
CPED1	0.0206056	0	0.0410779	0.225288	0	0.00322709	0.780872	0.215901
MYO1G	0.352133	0.282771	0.235518	1.51441	0.010375	0.000153132	0.780754	0.208718
LINC01127	0.00212068	0	0.00806533	0.0708523	0.00278643	3.0876e-11	0.780717	0.216497
GPX4	1.07939	1.02459	0.348286	3.08097	0.0118883	0.00068982	0.780599	0.206823
GPAT3	0.0379099	0.00615044	0.0829662	0.597889	0.00582961	0.00121966	0.780536	0.212415
MSRB1	0.105781	0.0566574	0.123622	0.617151	0.00407211	0.00145019	0.780305	0.214173
FAXDC2	0.0231371	0	0.0990231	0.940856	0.00290857	0	0.780043	0.217048
TTC38	0.0898754	0.031205	0.148908	0.924555	0.0160505	1.11249e-05	0.779943	0.203995
MTDH	0.888467	0.799754	0.334556	1.92084	0.0191375	0.00339828	0.779579	0.197885
SNRPD1	0.561312	0.464716	0.305149	1.95706	0.0107145	0	0.779536	0.209749
CLEC2B	0.724229	0.668402	0.353395	2.09106	0.0119207	0	0.7793	0.208779
ASPM	0.0418668	0	0.149372	1.24296	0.00643277	0	0.779241	0.214327
USP6NL	0.0498653	0.0167309	0.0681171	0.297938	0	2.58778e-05	0.779133	0.220841
UQCRH	1.39843	1.29556	0.34681	3.0465	0.0010173	0	0.778793	0.22019
PTPN6	0.481565	0.384399	0.313789	1.84373	0.0329571	0.00134846	0.778518	0.187176
CAMK4	0.164164	0.0777908	0.181028	0.862407	0.0219048	0	0.778431	0.199664
MS4A4A	0.0418935	0	0.107972	0.799895	0.00187582	0	0.778426	0.219698
FAM198B	0.0344788	0.00492493	0.0801647	0.494422	0.00638957	0	0.778354	0.215256
RETN	0.0327629	0.00554708	0.0703717	0.406555	0.0109664	0	0.778232	0.210802
DUSP5	0.0719809	0.0250626	0.132696	0.864277	0.0163479	0.000601402	0.777988	0.205062
ZFP36L2	1.39041	1.39117	0.519876	2.7393	0.0361253	0.00667372	0.777981	0.17922
ADTRP	0.034054	0.00624127	0.0692155	0.394653	0.0162325	0	0.777568	0.206199
CANX	0.611296	0.57455	0.306108	1.59386	0.0217725	0.000544872	0.777565	0.200118
SKA2	0.194783	0.135812	0.205914	1.6784	0.00831789	0	0.777428	0.214255
PHACTR2	0.272896	0.224502	0.230331	1.57271	0.00250499	0	0.77732	0.220175
PARP8	0.266997	0.198484	0.193428	1.1477	0.0207915	0.000613712	0.777209	0.201386
PRDX4	0.194971	0.130122	0.201636	1.62404	0.00311399	0.000696702	0.777194	0.218995
TFDP2	0.220151	0.152607	0.189529	1.17199	0.00734995	0	0.777151	0.215499
ATP5F1A	0.812338	0.723492	0.31533	2.20164	0.0202292	0	0.777092	0.202678
ARRB1	0.0816689	0.0277141	0.132398	1.00042	0.00240413	4.22621e-05	0.776933	0.220621
CAPNS1	0.551296	0.484061	0.287992	1.84373	0.00236883	0	0.77688	0.220751
GLT1D1	0.0207365	0.00188251	0.0506085	0.424491	0.00104722	0.00170635	0.776724	0.220523
CEP78	0.17468	0.088391	0.203491	1.67799	0.00734775	0	0.776605	0.216047
HNRNPAB	0.469283	0.368095	0.314628	1.84646	0.028408	0.00187658	0.776594	0.193121
NOTCH2	0.141735	0.0690668	0.173171	1.51441	0.00333849	5.24141e-05	0.776528	0.220081
GAS7	0.0861393	0.0267363	0.126539	0.589264	0.00106016	0	0.776391	0.222548
SELPLG	0.348494	0.320756	0.238599	1.62696	0.0134203	0	0.77638	0.2102
ST8SIA6	0.0191283	0.000429705	0.0529504	0.513025	0.000409326	0	0.776246	0.223344
OGFRL1	0.216127	0.121016	0.24274	1.48322	0.000392629	0.00011163	0.776062	0.223434
MALAT1	5.58531	5.75765	0.739989	7.05202	0.0243911	4.04867e-05	0.776033	0.199536
GUCY2C	0.00195054	0	0.00667442	0.0513697	0.00656498	4.88718e-11	0.775889	0.217546
MGAT4A	0.433391	0.445009	0.269045	1.25737	0.0130863	0.00335172	0.775735	0.207827
TTC39C	0.347557	0.295545	0.224545	1.29622	1.65879e-07	0.00152634	0.77573	0.222744
MYBL2	0.0623428	0.000273179	0.149929	0.919884	0.00303595	0.000107424	0.775615	0.221242
SH2D1B	0.048138	0.00283544	0.111195	0.59783	0.00822284	0	0.775484	0.216294
TGFB1I1	0.014814	0	0.0659222	0.755827	0.000369075	0.000513853	0.77517	0.223947
COX4I1	2.15857	2.20611	0.302174	2.94101	0	0.00125134	0.775058	0.223691
PSMB6	0.655439	0.594638	0.291132	1.76349	0.00086089	0	0.775031	0.224108
FYN	0.591474	0.604072	0.292586	1.84808	0.0105135	0	0.774862	0.214624
HSPA8	1.22296	1.26287	0.369187	2.58196	0.027362	0.0187378	0.774737	0.179163
EPB41L3	0.0583723	0.00477476	0.131304	1.06098	0.00684067	0	0.77457	0.21859
STX11	0.108111	0.0370985	0.166444	1.13498	0.00134717	0.00192813	0.774534	0.222191
CRISPLD2	0.0126033	0.00108461	0.0438099	0.36423	0.00020261	0	0.774215	0.225582
GRINA	0.130289	0.0594902	0.158995	1.04468	1.12067e-08	2.45797e-10	0.77394	0.22606
GRIN1	0.00201947	0	0.0108057	0.102995	5.6714e-05	0.000787876	0.773903	0.225252
DNM3	0.0174419	0.000938561	0.076175	0.82864	0.00165171	0	0.773901	0.224447
UQCRQ	0.775653	0.711145	0.324432	2.11162	0.0323262	4.80529e-11	0.773677	0.193996
DHRS7	0.563603	0.517981	0.27226	1.43709	0.00342666	8.62921e-05	0.773643	0.222844
SULT1A1	0.0980056	0.0408694	0.153526	1.14599	0.0118239	0	0.77356	0.214616
BIN1	0.479653	0.514404	0.243526	1.49516	0.0122485	0.00073328	0.773483	0.213535
BACH2	0.0680058	0.0395911	0.0884368	0.485914	5.4132e-05	0	0.773405	0.22654
CD6	0.169515	0.10926	0.174636	1.28234	0.00778864	2.06299e-10	0.773247	0.218965
RGS6	0.0110381	0	0.0615446	0.713295	0.00294448	0	0.773203	0.223853
DDOST	0.404862	0.341299	0.240411	1.47597	0.00737357	0	0.773188	0.219439
NDUFA4	1.49445	1.45154	0.330231	2.67445	0.000679563	0.000597938	0.773117	0.225606
FLNB	0.0706123	0.0365135	0.100218	0.597132	0.00586475	0.00124463	0.77306	0.21983
PLAGL2	0.0436994	0.0193678	0.0785694	0.54809	0.00158363	0.00281167	0.772606	0.222999
MCM6	0.0739727	0.02527	0.157957	1.26612	0.00153941	0.000821968	0.7725	0.225138
PPA1	0.594342	0.50043	0.358086	1.87266	0.0754493	0	0.77234	0.152211
PRSS23	0.0747625	0.0068863	0.15453	1.23021	0.0117416	0	0.772158	0.2161
SERPINB6	0.349287	0.269732	0.254385	1.34533	0.00811421	0	0.772036	0.21985
FAM110A	0.115996	0.0474634	0.184115	1.27422	0.0197762	0.00116394	0.771994	0.207066
ELOVL4	0.00909826	0	0.028423	0.24564	0.0134332	0	0.771734	0.214833
WDR1	0.464198	0.393917	0.271741	1.59503	0.0150656	7.8083e-05	0.771465	0.213391
PTPN4	0.259402	0.228586	0.204995	1.14627	0.0215724	0	0.771436	0.206992
HCLS1	0.735724	0.672709	0.277895	2.11162	0.000938755	0	0.771433	0.227628
IL18R1	0.112338	0.0404285	0.168113	1.47616	0.000278315	0	0.771421	0.228301
SERPINF2	0.0221517	0	0.0682967	0.63389	0.000560199	0	0.771416	0.228024
ATOX1	0.358499	0.251696	0.22997	1.04951	0.0063768	0.000191865	0.771376	0.222055
MILR1	0.0372016	0.00251033	0.0705155	0.411372	0.00390332	0.00199657	0.771366	0.222734
NUDT17	0.0205044	0.00746899	0.0475137	0.344785	8.08577e-05	0	0.771265	0.228654
MBD2	0.573416	0.507041	0.292832	1.80143	0.00592753	0	0.771243	0.222829
CD164	0.619219	0.56572	0.304472	1.84555	0.0537598	0.00252092	0.770969	0.17275
CREG1	0.110989	0.0491214	0.136999	0.781216	0.00261602	0.000474408	0.770842	0.226068
GTSE1	0.0263599	0	0.0972316	0.764401	0.00448413	0	0.770822	0.224694
SNRPE	0.616095	0.528916	0.288291	1.78983	0.0033947	0.00251047	0.770337	0.223758
C9orf72	0.120409	0.0715852	0.135703	0.919108	0.00765573	0	0.770259	0.222086
EMB	0.543755	0.522028	0.275102	1.77625	0.00413455	0	0.770254	0.225612
TMEM106C	0.129422	0.081717	0.179321	1.051	0.00356319	0	0.770215	0.226222
EIF2AK4	0.20091	0.109413	0.193308	1.16674	0.00171899	0.0020181	0.77013	0.226133
SET	1.49648	1.49188	0.350892	2.58156	0.0543645	6.6413e-11	0.769806	0.175829
DTYMK	0.173199	0.122962	0.1875	1.36179	0	0	0.769633	0.230367
MCEMP1	0.0113232	0	0.0381682	0.339338	0	0	0.769028	0.230972
PROM1	0.0064442	0	0.0398716	0.572453	0	0.000298258	0.768859	0.230843
SFRP5	0.00318822	0	0.013539	0.121531	0.00383502	0	0.768804	0.227361
PA2G4	0.787268	0.777321	0.29197	1.98661	0.0205377	0.000188287	0.768782	0.210492
NAMPT	0.200743	0.113796	0.211237	1.44618	0.00103818	0.000287924	0.768669	0.230005
GINS2	0.0622367	0.00390376	0.19262	1.49816	0	0.000470448	0.768591	0.230938
CYSLTR1	0.136635	0.094147	0.149251	0.795794	0.008438	0.00116268	0.768573	0.221826
ROGDI	0.103619	0.0386317	0.138596	0.662756	0.0174959	0	0.768535	0.213969
DBNL	0.522303	0.460866	0.241365	1.45219	0.00387332	0.00115373	0.768234	0.226739
PTMS	0.200843	0.0932676	0.253061	1.40055	0.0242126	1.20169e-05	0.768129	0.207647
SMARCD3	0.0229236	0.0090556	0.0440055	0.28068	0.00228528	0.00100437	0.768069	0.228641
SLC25A4	0.0622081	0.045659	0.0818344	0.795418	0.00808765	0.00083083	0.767997	0.223085
SNRPD2	1.26205	1.29156	0.329704	2.53517	0.0518409	1.41103e-09	0.767815	0.180344
E2F5	0.0377915	0.0102617	0.0596843	0.254795	0.0086633	0.0012909	0.767805	0.22224
LRRCC1	0.0497192	0.0232392	0.0862136	0.813672	0.000126553	0	0.767794	0.23208
SERBP1	1.07901	1.01408	0.316873	2.31263	0.0401498	0.00237375	0.767455	0.190021
HELLS	0.116142	0.0527322	0.218021	2.17648	0.000141476	0.000394871	0.767437	0.232026
VAC14	0.0447969	0.0232845	0.085992	0.742495	0.00109906	0	0.767251	0.231649
MIDN	0.198603	0.13536	0.203998	1.7913	0.0100348	2.7756e-11	0.767037	0.222928
H3F3B	2.69727	2.70469	0.3465	3.46112	0.0674078	0.00976957	0.766946	0.155877
CHMP2A	0.542661	0.472854	0.254518	1.54967	0.00267126	0	0.766946	0.230383
HEMGN	0.0412413	0.00293759	0.112994	0.810797	0.00802581	1.02803e-10	0.766893	0.225081
NFKBIZ	0.228043	0.165524	0.234886	2.45446	0.00503923	0.00254042	0.766792	0.225629
GNA15	0.0605163	0.00421832	0.112548	0.69157	0.00635771	0	0.766713	0.226929
PTPN18	0.304355	0.219987	0.252158	1.68237	0.00731508	0	0.766648	0.226037
ERG	0.00571007	0	0.0342531	0.377273	1.36675e-05	0	0.766559	0.233427
HPGDS	0.0162031	0	0.0737393	0.69003	0	0	0.766527	0.233473
ZBTB16	0.0550282	0.0170353	0.0793816	0.412783	0.00713618	0.00111113	0.766427	0.225325
SERPING1	0.0185235	0	0.0519066	0.366214	0.00293095	0	0.766393	0.230676
CPA3	0.0126528	0	0.0730669	0.8046	0	0.001799	0.766389	0.231812
MND1	0.0271126	0	0.0885723	0.798582	0.000318978	0	0.766314	0.233367
DNAJC9	0.231338	0.170836	0.254321	2.17648	0.00900356	0.000140612	0.765961	0.224895
C11orf74	0.0322124	0.00999736	0.0680461	0.592643	0	0	0.765797	0.234203
CEP55	0.030954	0	0.11738	1.15641	0.00155941	1.61456e-05	0.765692	0.232732
RTRAF	0.780419	0.71696	0.27708	2.04798	0.0121836	0.00254126	0.765612	0.219663
CSF2RB	0.068718	0.00648023	0.128325	0.799648	0.00189418	1.50366e-05	0.76551	0.232581
ATP5PF	0.967335	0.89988	0.299818	2.17648	0.00615535	0.00151376	0.765437	0.226894
DNAJC4	0.280961	0.20863	0.19795	1.34441	0.00424973	0.000401189	0.765396	0.229953
GUK1	1.05968	1.06015	0.328969	2.23278	0	0	0.765174	0.234826
BIN2	0.721972	0.71989	0.326323	1.99874	0.02039	0.000874251	0.765151	0.213585
ARID3A	0.083793	0.0320414	0.116389	0.617405	0.0119821	0.00298279	0.765006	0.220029
ZNF521	0.00976744	0	0.038765	0.325659	0.000952101	3.45956e-11	0.764792	0.234256
CXCR3	0.113161	0.0523415	0.167958	1.08277	0.016113	7.70896e-11	0.764658	0.219229
HHEX	0.145501	0.0283816	0.186352	1.47616	0.00671147	0	0.764628	0.22866
EIF3H	1.18707	1.19785	0.30638	2.01605	0.000544234	0	0.764506	0.23495
RBX1	0.813313	0.683513	0.323555	1.84373	0.0205655	0.000427597	0.764476	0.214531
IGSF10	0.0162976	0	0.0595039	0.501558	0.000299433	0	0.764453	0.235247
E2F1	0.0414369	0.00110602	0.132667	1.36179	0	0.00129559	0.764423	0.234281
AL731557.1	0.014144	0	0.0784101	0.92642	0.00627711	0	0.764421	0.229302
NDUFA1	1.08684	1.06294	0.29932	2.01962	0.0141753	0	0.764087	0.221737
ITGAL	0.293487	0.218301	0.219469	1.37498	0.0113212	0	0.764037	0.224642
EMILIN2	0.0961104	0.0216618	0.156108	1.23898	0.00171626	0.00246863	0.763998	0.231818
HMGB3	0.0728002	0.00990714	0.159372	1.11606	0	0.000378341	0.763937	0.235684
PVALB	0.0148325	0	0.0822618	0.794658	0.00442956	0	0.763793	0.231778
TMEM109	0.264794	0.208399	0.195715	1.18296	0.00626121	0	0.763687	0.230051
RAD51AP1	0.0424687	0.0048441	0.107362	0.742472	0.00225019	0	0.763639	0.234111
MDK	0.018071	0.00153563	0.0759391	0.842994	0.000142802	0	0.763581	0.236276
ENY2	0.553561	0.473395	0.248503	1.65319	0.00864916	9.45246e-05	0.763555	0.227702
CYB5R3	0.20976	0.141287	0.186849	1.13047	0.0014615	0.00231333	0.763411	0.232814
KLF10	0.209	0.114896	0.236992	1.54645	0.00702172	1.3491e-05	0.763232	0.229733
SDCBP	0.388751	0.298566	0.261918	1.47616	0.0101687	0	0.76313	0.226702
UBE2L3	0.657241	0.609508	0.272728	1.82618	0.00831955	0.00119573	0.762974	0.227511
RIC3	0.103281	0.0697711	0.1063	0.567551	0.0254363	0	0.762899	0.211665
CAPZA2	0.454887	0.332871	0.279691	1.58817	0.0408698	0.00238122	0.762796	0.193953
NDUFB11	1.09792	1.06126	0.304271	2.10366	0.0670384	5.78949e-05	0.762769	0.170135
MARCKSL1	0.292794	0.216652	0.236055	1.19566	0.00736735	0	0.762671	0.229961
SYPL1	0.317516	0.261055	0.227845	1.47616	0.016086	0.000217364	0.762638	0.221059
UTRN	0.500733	0.471324	0.263121	1.67598	0.01463	0	0.762496	0.222874
FHL1	0.0848359	0.0332706	0.157664	1.6188	0.00320855	1.05616e-05	0.76248	0.234301
CLMN	0.0272558	0.00329576	0.0480178	0.243649	0.00213874	0.00286788	0.762436	0.232557
NRG1	0.0134501	0.00109999	0.0428125	0.308804	0.00923249	0	0.762263	0.228504
NANS	0.17278	0.0782358	0.176187	1.02006	0.00461445	0.00336628	0.762084	0.229935
WDR76	0.0789487	0.0385097	0.156563	1.36179	0.000934478	0.0018146	0.761933	0.235318
SOD1	1.04043	1.07108	0.297839	2.03158	0.00674407	0	0.761922	0.231334
CHEK1	0.0597642	0.00943222	0.168194	1.49816	0	0.000644226	0.761918	0.237438
HACD4	0.301706	0.211854	0.261805	1.91785	0.00549783	0.00181535	0.761883	0.230804
LBH	0.427938	0.458758	0.318396	1.73677	0.103926	0.000241789	0.761798	0.134034
HIST1H4C	0.860775	0.815588	0.428903	3.28178	0.0538879	0.00136026	0.761697	0.183054
HMGN3	0.595905	0.536264	0.265134	1.51441	0.00650377	0.000744974	0.761593	0.231159
IL31RA	0.000160133	0	0.000818984	0.00875181	0.00392243	0	0.76144	0.234638
HOTAIRM1	0.222274	0.162246	0.202618	1.51441	0.0023492	0.00292409	0.761439	0.233288
ATP5F1D	1.23593	1.20387	0.281685	2.17088	0.00289995	0	0.761404	0.235696
CBX3	0.802783	0.735183	0.305532	2.4129	0.0498923	0	0.761132	0.188976
ERN1	0.194534	0.130492	0.187371	0.896737	0.00412188	0	0.761106	0.234772
LEPROT	0.234578	0.144732	0.215085	1.44774	0.00940391	0.00182751	0.760953	0.227816
AC108879.1	0.000464794	0	0.00246223	0.0229585	0.00155093	0	0.760949	0.237501
GBP2	0.274613	0.246883	0.223606	1.3334	0.00997821	0.00215386	0.760552	0.227316
LSM5	0.540614	0.468526	0.263039	2.45918	0.0125014	0.00020173	0.760544	0.226753
VAMP5	0.457168	0.410856	0.265076	2.06483	0.0319183	0.00420505	0.76051	0.203366
PRDX6	0.688422	0.585391	0.324414	2.56352	0.00122526	0	0.760362	0.238413
RPS4X	3.65802	3.72899	0.478534	4.75351	0.143991	0	0.760237	0.0957723
RHOB	0.115566	0.0403827	0.196035	1.47616	0.0121686	0	0.760095	0.227736
KDELR2	0.392032	0.321668	0.254871	1.86414	0.0108379	0.00191915	0.760038	0.227205
MLEC	0.349744	0.254054	0.279856	1.47616	0.0318641	0.00299546	0.759959	0.205182
FANCI	0.0479764	0.0113951	0.120493	0.767061	0.000701519	0.00110244	0.759929	0.238267
LINC01281	0.00197155	0	0.00775031	0.0743886	0.00221363	0	0.759886	0.237901
TFPI	0.0264645	0	0.0943649	0.92642	4.05838e-11	0	0.759876	0.240124
CDC45	0.0219643	0	0.0809107	0.581477	0.000902105	0	0.759865	0.239233
FAM221B	0.00370441	0	0.0180062	0.158206	0.00418834	0	0.759857	0.235954
TPPP3	0.0352237	0.00122691	0.0844694	0.638324	0	0	0.75984	0.24016
WASF2	0.721784	0.639761	0.290592	1.88288	0.0221775	0.000283707	0.759807	0.217732
LY6G6F	0.0130474	0	0.071795	0.748095	0.00388347	5.73219e-05	0.759737	0.236322
LAMTOR2	0.424459	0.333545	0.25486	1.66849	0.00385195	0	0.759689	0.236459
CDT1	0.0496717	0	0.157976	1.49816	3.47895e-11	0.00191872	0.759688	0.238394
CCSER1	0.0236279	0	0.0665455	0.653827	0.00359275	0	0.75963	0.236777
AC106897.1	0.00694341	0	0.0403874	0.450984	0.00129617	0	0.759628	0.239076
MDH2	0.643516	0.582134	0.239358	1.67799	0.00312519	0	0.759406	0.237468
RHOQ	0.185656	0.112641	0.199648	1.67329	0.0111808	0	0.75938	0.22944
RNF144B	0.0899143	0.0191937	0.170135	1.57908	0.0123479	0.000390367	0.75923	0.228032
CORO1C	0.112849	0.0407938	0.154954	0.866243	0.00417313	6.03457e-05	0.758936	0.23683
AQP9	0.00855189	0	0.0274917	0.249938	0.00287575	4.40726e-11	0.758922	0.238203
ATG101	0.120148	0.0780402	0.13435	0.760612	0.00841052	0.00131744	0.75872	0.231552
SYNPO	0.00331603	0	0.0106944	0.07505	5.44134e-10	0.00166811	0.758641	0.239691
PCDH9	0.0409886	0.00118346	0.105511	0.642964	0.0106613	0	0.758542	0.230797
MGAT4B	0.150618	0.106047	0.181423	1.56677	0.00530177	0	0.758452	0.236247
ADGRE1	0.0329696	0.00362883	0.0930552	0.667179	0.00378766	0	0.758291	0.237922
ZFP36L1	0.516298	0.465846	0.278907	1.50288	0.015359	0.0013584	0.758245	0.225038
RHOBTB1	0.0109092	0	0.0520584	0.593882	0.000116706	0	0.758184	0.241699
PRCD	0.0116607	0	0.0258632	0.18326	0.00305792	2.3265e-16	0.757986	0.238956
LMNB1	0.141675	0.0603856	0.210783	1.23389	0.0107659	0.00065193	0.757953	0.23063
FCHSD2	0.158224	0.0844457	0.177573	1.44618	0.00698661	0.00144863	0.757927	0.233638
CX3CR1	0.154813	0.0206281	0.245099	1.23524	0.0296573	0.00589342	0.757746	0.206703
DCTN3	0.536902	0.491224	0.251285	1.72916	0.00167911	0	0.757463	0.240858
AC064805.1	0.0209792	0	0.0646989	0.582691	0.00854047	0	0.757463	0.233997
CENPH	0.0936797	0.0506281	0.157309	1.03131	0.00499843	0	0.757341	0.23766
PSMA5	0.547953	0.498845	0.290539	2.19587	0.0164444	0.00167851	0.75728	0.224597
DDX5	1.84514	1.90148	0.344483	3.08216	0.0605804	0.00403238	0.75719	0.178197
DNAJA1	0.543191	0.467299	0.270229	1.64145	0.0166095	0.0181037	0.7571	0.208186
AP003068.2	0.0409024	0.00342613	0.167768	1.55932	0.0118923	0	0.7571	0.231008
ABCC3	0.0271343	0	0.0984044	1.03975	0.003104	0	0.756672	0.240224
RPL36AL	2.22753	2.27336	0.339863	3.20407	0.0499901	2.11995e-05	0.756333	0.193656
FEN1	0.080749	0.0305559	0.168466	1.14799	0.00367398	0.0013703	0.756248	0.238708
AURKB	0.0218721	0	0.0805403	0.690158	0.000795827	0	0.756241	0.242964
STAB1	0.00959186	0.00205092	0.0228862	0.149893	0.00200571	0	0.756234	0.241761
AC073072.1	0.00138388	0	0.00578919	0.0613298	0.00494768	0	0.756227	0.238825
CDK14	0.0293028	0.000713347	0.0582971	0.307323	0.00418021	0	0.756155	0.239665
CREB5	0.0327239	0.00511737	0.0804188	0.828674	0.00449751	3.27847e-10	0.756097	0.239405
SP140	0.195462	0.160646	0.172598	1.19144	0.0102419	5.02705e-11	0.756032	0.233726
LINC01013	0.00253684	0	0.0101237	0.0857964	0.00656686	0	0.756018	0.237415
MAP7	0.0262598	0.00217923	0.0736934	0.594788	0.0012584	0	0.755975	0.242766
TMBIM6	1.09995	1.05283	0.329478	2.40949	0.0385752	0.000615702	0.755853	0.204956
CHPF	0.0279896	0.00509203	0.0734318	0.693416	0.00301944	0	0.755843	0.241138
USP1	0.298632	0.248248	0.222475	1.28059	0.0122922	0.00368991	0.755819	0.228199
NPC1	0.0606525	0.0311349	0.0947351	0.68855	0.00576978	0	0.755658	0.238572
TMPO	0.538375	0.463198	0.306651	2.11118	0.0283547	0.00364779	0.755637	0.21236
M6PR	0.633889	0.580875	0.257655	1.57169	0.022271	0.00140584	0.75555	0.220773
SELENOM	0.164943	0.131287	0.132159	0.770514	0.0125911	1.89866e-10	0.755429	0.23198
TIGIT	0.124408	0.030125	0.188041	1.16498	0.0155223	0	0.755385	0.229092
MEST	0.020937	0.00408808	0.0616391	0.478565	0.00089164	0.00120576	0.755305	0.242598
TMEM258	0.981059	0.954856	0.338368	2.28423	0.0498135	0.00230266	0.754839	0.193045
BOLA3	0.238835	0.222307	0.169466	1.28234	0.000464687	0.0032534	0.754644	0.241638
WNT10A	0.0134866	0.000133087	0.0375857	0.282313	0.000768559	0	0.754396	0.244835
LTBP1	0.016431	0	0.0854463	1.03523	0.0038681	0.000552006	0.754359	0.241221
TRAPPC3L	0.0151978	0	0.0808021	0.949816	0.000402828	0.00255544	0.75419	0.242852
SLC7A5	0.0380283	0.0121595	0.0811345	0.481708	0.00647355	0.000570063	0.754128	0.238828
TENT5C	0.116031	0.0604492	0.178603	1.30819	0.0192833	0.00017532	0.754104	0.226437
GIMAP4	0.629099	0.664112	0.457352	2.2771	0.0911917	0.00604606	0.754022	0.14874
GNB4	0.10865	0.0240501	0.147827	0.961116	0.00861841	0	0.753932	0.23745
SLFN12L	0.129933	0.106364	0.127599	0.719229	0	0	0.753907	0.246093
IFNGR1	0.239026	0.172045	0.20403	0.934519	0.0313915	0.000787834	0.753704	0.214117
SGMS2	0.0142395	0.000999329	0.036506	0.286419	0.00811853	0.000434932	0.753682	0.237764
CLECL1	0.0594902	0.0134772	0.114178	0.723713	0.0235682	0.00029882	0.753427	0.222706
NEDD8	0.965022	0.944675	0.273113	1.91768	0.012639	6.21775e-11	0.75337	0.233991
SH2D2A	0.0996206	0.0573204	0.115885	0.632805	0.0245832	4.2965e-11	0.753107	0.22231
CMTM3	0.260875	0.252819	0.171831	0.865719	0.0174334	7.56272e-11	0.752759	0.229808
THBS1	0.0333066	0.00203307	0.131806	1.74678	0.00400706	0	0.752461	0.243532
TSHZ2	0.0565606	0.0152204	0.0930759	0.523814	0.0249493	0.000159354	0.752425	0.222467
GUCY1B1	0.0338031	0	0.116646	1.20455	0.00262066	0	0.752421	0.244958
APOBEC3A	0.0649553	0.00786348	0.187052	2.321	0.00546115	0	0.752364	0.242175
EIF4A3	0.226281	0.152659	0.202417	1.32684	0.0194231	0	0.752293	0.228283
RTN3	0.30193	0.208064	0.220564	1.40867	0.0107313	0.000118889	0.752232	0.236918
KIF11	0.0318135	0.00374859	0.0979375	0.780636	0.00380242	0	0.752219	0.243979
ILK	0.240636	0.172043	0.245847	1.98001	0.0153366	0.000405068	0.752129	0.232129
JDP2	0.0615682	0.00812839	0.129982	1.51441	0.00014444	0.000935812	0.752123	0.246797
SLC12A3	0.00699299	0	0.0302664	0.219724	0.00692977	0	0.752	0.24107
TCF19	0.0362244	0.0112409	0.0898029	0.644662	0.000338895	3.24186e-11	0.752	0.247661
ACTR2	0.974149	0.885703	0.382506	2.37653	0.0583368	0.000516696	0.751889	0.189257
AC007240.1	0.00818973	0	0.0357088	0.347403	0.00209555	0.00010869	0.751756	0.24604
PLCD1	0.0291161	0.0134603	0.0698907	0.703089	0	0.000420236	0.751709	0.24787
TLR10	0.0607372	0.00187332	0.129449	1.02006	0.00985866	0.00144974	0.751708	0.236984
ITGB1	0.85288	0.807646	0.475517	2.83573	0.0269642	0.000339129	0.751606	0.221091
ACTR3	0.958594	0.875758	0.373166	2.23382	0.0653052	0.00485258	0.751312	0.178531
CCDC189	0.0196105	0.00156138	0.052997	0.323393	0.00466982	0	0.751304	0.244026
PPM1F	0.064681	0.0243622	0.110238	1.02006	0	0	0.751239	0.248761
SHD	0.0135125	0	0.0645835	0.541231	0.00736005	0	0.751224	0.241416
FEZ2	0.151885	0.0961817	0.155606	1.04426	0.0142445	9.68349e-16	0.750979	0.234776
GGA2	0.157818	0.10072	0.1546	1.02006	0.00199195	0	0.750873	0.247135
CAPZA1	0.582239	0.527506	0.2536	1.57341	0.0419549	0.00262421	0.750804	0.204617
RNF149	0.264278	0.205195	0.216015	1.54645	0.0101335	0.000648686	0.750754	0.238463
DBNDD1	0.00464154	0	0.0134268	0.105398	0.0320883	0	0.750678	0.217234
ODF3B	0.0908473	0.03736	0.124919	0.838663	0.00579603	0	0.750563	0.243641
LITAF	0.618912	0.57467	0.297255	1.6249	0.0308409	0.000974097	0.750534	0.217651
DSTN	0.644602	0.641913	0.308988	1.59289	0.0152949	0.000352774	0.750426	0.233927
CTNNA1	0.103933	0.0455753	0.134756	1.02006	0.00635422	0.00258547	0.749977	0.241083
CRYBG3	0.0682942	0.0281027	0.100491	0.666418	0.0159468	0	0.749977	0.234077
SSR2	1.26357	1.32598	0.296602	2.40949	0.00917135	0	0.74981	0.241019
INAFM2	0.0508797	0.0124411	0.112266	1.04925	0.000503801	0	0.749554	0.249942
TC2N	0.195577	0.171075	0.175361	1.55991	0.0134232	0	0.749524	0.237052
PTTG1IP	0.25732	0.153109	0.228063	1.32884	0.022454	0.000271567	0.749513	0.227761
YWHAZ	1.29631	1.31083	0.345755	2.72043	0.0437889	0.00130465	0.749417	0.20549
NADK	0.143026	0.0853547	0.156694	0.989241	0.00912266	0.00203719	0.749332	0.239508
FOXP1	0.69072	0.627412	0.319745	2.06162	0.00524829	0.00192897	0.749221	0.243602
GLRX	0.645114	0.574497	0.310826	1.63241	0.0353217	0.00838846	0.749219	0.207071
PTGER2	0.183497	0.137084	0.173084	0.896737	0.0305314	0.00278325	0.748837	0.217849
ALYREF	0.31378	0.249254	0.238711	1.49516	0.00167033	0	0.748621	0.249709
NEK8	0.0273929	0.0129447	0.0480618	0.308394	0.0025319	0	0.748349	0.249119
C1QBP	0.703629	0.664654	0.283157	1.71984	0.00172714	0.00242372	0.748224	0.247625
DDX39A	0.248708	0.185985	0.22604	1.6784	0.00338547	0.000878921	0.748167	0.247569
VDAC1	0.560258	0.457892	0.30702	2.07278	0.00168597	0.000138413	0.748034	0.250141
RELT	0.0740906	0.0251943	0.110364	0.838663	0.0111758	0.00531177	0.747978	0.235535
NT5DC2	0.0338162	0.002197	0.088471	0.704059	0.00955959	0	0.747706	0.242734
IL17RA	0.133838	0.0799269	0.160597	1.10741	0.00783333	0.00388851	0.747689	0.24059
CKLF	0.592213	0.572212	0.302195	1.73223	0.0182621	0.000588914	0.747655	0.233494
ZDHHC17	0.107709	0.07864	0.124885	0.839469	0.00467971	0	0.747615	0.247706
EZH2	0.0951739	0.0395453	0.166519	1.22691	0.00128292	0.00144396	0.747604	0.249669
CYTOR	0.321986	0.262759	0.279	1.50251	0.0103235	0	0.747597	0.242079
MCUB	0.51144	0.475509	0.241036	1.40531	0.00886742	0	0.747589	0.243544
LINC01550	0.0840072	0.0257775	0.121817	0.897038	0.00173169	0	0.747468	0.2508
SERTAD3	0.104099	0.0520012	0.132181	0.821424	0.0134235	0	0.747149	0.239428
TPST2	0.247572	0.171992	0.228721	1.33677	0.0160264	0.00102069	0.747103	0.23585
ITK	0.114372	0.0920633	0.107313	0.625059	0.0256637	0	0.747089	0.227247
ANXA6	0.500232	0.446674	0.287621	2.67445	0.00966232	0.000347606	0.747042	0.242948
GPM6A	0.00649994	0	0.0248358	0.211751	0.016133	0	0.74698	0.236887
TPP1	0.19159	0.110088	0.186144	1.00591	0.0234848	0.00236113	0.74668	0.227474
ENSA	0.595529	0.54727	0.235018	1.42517	0.00111856	0	0.746554	0.252328
MEFV	0.0377145	0.00323609	0.0912427	1.02006	0.00106595	0	0.746279	0.252655
CTBP2	0.123557	0.0456923	0.148186	0.792795	0.0110034	0.00167327	0.745984	0.241339
PIK3R1	0.573871	0.522088	0.302823	2.30859	0.0143903	0.0017831	0.745894	0.237932
GM2A	0.0673796	0.0243764	0.091033	0.591606	0.0168709	0	0.745863	0.237266
GLDC	0.00589416	0	0.0340954	0.34364	0.00216863	4.00451e-10	0.745791	0.25204
RUFY1	0.218803	0.139777	0.317676	2.70955	0.025325	0	0.745764	0.228911
SEMA4B	0.0292337	0.00852116	0.0500629	0.257697	0.00848494	0	0.745485	0.24603
PLSCR1	0.18185	0.115428	0.16589	0.961116	0.00512441	0.00149537	0.745469	0.247911
DACH1	0.0166551	0	0.0517925	0.324022	0.000741632	0.00211182	0.745426	0.251721
NT5E	0.025522	0.00428499	0.0481985	0.270046	0.0287417	0	0.745151	0.226108
LGALSL	0.0310775	0	0.156161	1.81761	0.00569884	0	0.745104	0.249197
ITM2A	0.361342	0.347306	0.302128	2.63813	0.0436149	3.59979e-11	0.745096	0.211289
BEX2	0.201436	0.186426	0.158179	0.889026	0.0158553	0	0.744825	0.239319
NDUFA6	0.511613	0.449083	0.257902	1.6222	0.0136654	0.000257317	0.744684	0.241393
HIST1H1D	0.866518	0.805763	0.418769	2.82004	0.0343046	0.000206596	0.744485	0.221004
CDC42	1.70139	1.71854	0.317588	2.48973	0.0721052	0	0.744452	0.183443
MYCT1	0.00999208	0	0.0424727	0.405644	0.000388032	0	0.74445	0.255162
TMED9	0.478094	0.446922	0.235852	1.47883	0.00304912	0.00281238	0.74436	0.249778
USF2	0.474051	0.397139	0.299285	2.52952	0.020781	0.00507249	0.744309	0.229837
RUNX2	0.120765	0.0544804	0.179751	2.04798	0	0.000259791	0.744112	0.255628
KRT73-AS1	0.00581289	0	0.0137833	0.118304	0.000569716	0.000149917	0.744089	0.255191
NT5C3A	0.279539	0.214623	0.242832	2.37889	0.00966057	0	0.744037	0.246302
SORT1	0.0494972	0.00418179	0.108498	0.941217	0.00161149	0	0.743986	0.254403
MYCN	0.00659964	0	0.0387863	0.373413	0.00423954	0	0.743859	0.251901
CLDND1	0.335727	0.279513	0.235091	1.40014	0.0103949	0	0.743653	0.245952
HIST1H1B	0.114329	0.0316727	0.247597	2.04737	0.00682238	0	0.743586	0.249592
PFDN2	0.461534	0.387691	0.239019	1.41188	0.0193014	0.00463614	0.743584	0.232478
RPL22L1	0.729951	0.683318	0.291473	2.04798	0.0121761	0.000579011	0.743421	0.243823
MARCO	0.0296466	0.00222694	0.0726575	0.645006	0.00842319	0.00155033	0.74339	0.246636
IMPDH1	0.136133	0.0913954	0.127252	0.799895	0.00932224	6.34685e-11	0.743386	0.247292
RASSF2	0.167273	0.0827292	0.193718	1.44618	0.0092118	0.000296408	0.743202	0.24729
RBM3	1.1533	1.11414	0.329086	2.30859	0.0304242	0.00259834	0.742807	0.224171
RPS29	3.56045	3.61469	0.47627	4.2992	0.147586	0	0.742619	0.109795
ASGR2	0.021434	0.00165241	0.0545797	0.333397	0.00508799	0	0.742613	0.252299
PSMA3	0.423416	0.362705	0.242682	1.51319	0.0311281	0.00191051	0.742581	0.22438
PTK2	0.0396894	0.00858649	0.0768332	0.52647	0.0110589	0	0.742572	0.246369
MCTP1	0.0654567	0.00989283	0.113161	1.02006	0.00431636	0	0.742514	0.25317
PHB2	0.618415	0.558813	0.254704	1.84808	0.000599396	0.000736432	0.742092	0.256572
NOP10	0.614588	0.530543	0.304297	1.84373	0.039122	0.00313083	0.742087	0.21566
CD96	0.264634	0.260502	0.223921	1.48626	0.00954979	0.000321296	0.741882	0.248247
UBE2C	0.0395501	0	0.142163	1.25644	0.00217091	0.000596517	0.74183	0.255403
ANPEP	0.0446884	0.00516084	0.102124	0.691155	0.00452722	0	0.741798	0.253675
ERH	0.789619	0.725666	0.302325	2.40949	0.0281979	0	0.741739	0.230063
SSR1	0.371197	0.292516	0.216536	1.36179	0.0238248	0	0.741736	0.234439
FAM96B	0.528656	0.467186	0.249016	1.57271	0.0172607	0.000284263	0.741699	0.240756
CNR2	0.0322095	0.00211859	0.0593644	0.328172	0.000897874	0	0.741564	0.257538
MTMR11	0.0377321	0.00261614	0.0916968	0.753448	0	0.00111847	0.741545	0.257337
PSTPIP2	0.119446	0.0573365	0.155379	1.12117	0.000274239	0.000992396	0.741544	0.25719
EVI5	0.079696	0.0158094	0.124129	1.1582	0.00358465	0.000282344	0.741543	0.25459
SKA3	0.0178276	0	0.061064	0.543445	0.00204903	1.97345e-10	0.741452	0.256499
ACTN4	0.360537	0.337678	0.236899	1.39513	0.0365013	5.12324e-10	0.741321	0.222177
HLA-B	3.09586	3.11551	0.397664	4.44737	0.134965	0.00013248	0.741281	0.123621
FKBP1B	0.038469	0.00578943	0.112678	0.84811	0.00169462	0.00067371	0.741255	0.256376
RAMP1	0.0427497	0.00210059	0.101069	0.641551	0.0126494	0.00103317	0.741218	0.2451
DRD4	0.0099045	0	0.0506431	0.466315	0.00461758	0	0.741094	0.254289
CNN2	0.476439	0.423251	0.251905	1.80552	0.0403661	0	0.740909	0.218725
SMARCB1	0.338573	0.240581	0.228929	1.47616	0.00296137	0.000663327	0.740888	0.255487
AC113404.1	0.00618693	0	0.0352654	0.38664	0.00145466	0	0.74083	0.257715
TLE1	0.0789178	0.020938	0.106811	0.646523	0.00579441	0	0.740663	0.253542
MMRN1	0.0365744	0	0.119852	1.23684	0.00484547	0	0.740587	0.254567
TTYH3	0.0465617	0.00884304	0.0901232	0.689609	0.00185416	0.000862464	0.740549	0.256734
TBC1D4	0.0964847	0.0398558	0.129196	0.711888	0.00505446	2.10983e-10	0.740449	0.254497
BST2	0.737904	0.643777	0.309434	2.04798	0.000904466	0.0018489	0.739981	0.257265
AC004130.1	0.012001	0	0.0402576	0.360448	0.000730894	0	0.739962	0.259307
MZT2A	0.680841	0.653402	0.337896	2.08489	0.0761867	2.61051e-05	0.739944	0.183843
NELL2	0.0961723	0.0243881	0.151994	1.6784	0.00413072	2.92196e-10	0.739846	0.256023
DAPK1	0.0555737	0.00438034	0.103939	1.02006	0.00269147	0	0.739701	0.257607
AR	0.0112222	0	0.0424874	0.286123	0.000347143	0	0.73961	0.260043
EIF3M	0.744474	0.711957	0.264499	1.67415	0.0197939	0	0.739445	0.240761
TIMM13	0.365863	0.282231	0.225108	1.3262	0.00291393	0.000553209	0.739335	0.257198
ATP5PD	0.800945	0.789285	0.263443	2.04798	0.00109171	0	0.739155	0.259753
PTGDS	0.169452	0.0256546	0.487979	4.29632	0.00683176	5.53289e-11	0.739125	0.254043
SFT2D1	0.252035	0.181238	0.193146	1.28845	0.00939631	0.00328608	0.73904	0.248278
RPN2	0.468992	0.4111	0.249433	1.50209	0.0240623	0	0.738872	0.237066
NDUFB8	0.906794	0.87744	0.278233	1.98626	0.0130341	1.24798e-10	0.738725	0.248241
CNRIP1	0.0122842	0	0.0744109	0.834584	1.67777e-10	0.000603426	0.738686	0.26071
SUMO1	0.652958	0.619826	0.245412	1.68209	0.0154034	0	0.738659	0.245938
CMBL	0.0122743	0	0.046434	0.383102	0.00924245	0	0.738571	0.252187
CENPU	0.0634558	0.00758486	0.165778	1.12172	0.0149493	0	0.738484	0.246567
MCTP2	0.0852568	0.0367548	0.116286	0.896737	0.0156714	0	0.738478	0.24585
HAVCR2	0.0736424	0.0142484	0.113663	0.707263	0.0122701	0	0.738212	0.249518
ERLEC1	0.290383	0.2506	0.209119	1.48608	0.0161916	0.00285357	0.738163	0.242792
ARHGAP22	0.0175067	0	0.0548403	0.517497	0	0.000869129	0.738083	0.261048
SLC9A3R1	0.439812	0.373378	0.283516	1.81342	0.029729	0.00153578	0.738069	0.230666
LMNA	0.0966285	0.0222172	0.198591	1.50312	0.00182409	0.000486372	0.737951	0.259739
VPS29	0.534946	0.444805	0.262851	1.67799	0.0204427	0.00208553	0.737935	0.239537
H1F0	0.0686853	0.00992451	0.143257	1.05584	0.00527038	0	0.737895	0.256834
TRG-AS1	0.170299	0.106253	0.166815	0.930596	0.00533957	0	0.737869	0.256791
DECR1	0.432424	0.353076	0.26246	1.84808	0.0182022	0.00391012	0.73774	0.240148
SPC24	0.022565	0	0.0824322	0.707109	0.00117273	9.12978e-05	0.737638	0.261098
ZDHHC1	0.039131	0.00284526	0.0889466	0.781908	0.000885582	9.0473e-05	0.737609	0.261415
NDUFS7	0.504769	0.420936	0.233992	1.36949	0.00428698	0.000340027	0.737396	0.257977
AC012236.1	0.0156774	0	0.049129	0.468974	0.00529132	5.30552e-06	0.737165	0.257538
NIPSNAP3A	0.117632	0.0569359	0.125242	0.761863	0.00361034	0.000864469	0.73674	0.258785
ANXA2R	0.224841	0.213081	0.15664	0.759334	0.0101122	0	0.736732	0.253156
MAN1A1	0.130913	0.0851137	0.163085	1.21301	0.0073919	0.002088	0.736727	0.253793
MRPL52	0.519198	0.447763	0.238649	1.40782	0.0236007	0.00468868	0.73672	0.234991
ENTPD1	0.0819181	0.018538	0.121303	1.02006	0.00373508	0.0022373	0.736621	0.257406
CLDN10	0.00313324	0	0.0194634	0.217397	0	0	0.73634	0.26366
LINC02422	0.0120527	0	0.0330278	0.214354	0.0214568	0	0.736273	0.24227
RBM47	0.0571487	0.00656784	0.0964165	0.556459	0.00884748	0	0.736222	0.25493
ATP6V1F	0.702579	0.623669	0.274997	2.09106	0.00239529	2.07747e-05	0.736107	0.261477
DOK3	0.0347572	0.00477934	0.0629386	0.37343	0.00613703	0	0.735838	0.258024
ABCB4	0.0120775	0	0.0354784	0.338285	0.000931332	0	0.735663	0.263406
TLR4	0.0478491	0.00612654	0.112635	0.919464	0.0107004	0.00137517	0.735576	0.252349
MOB1A	0.667443	0.597213	0.28182	1.74836	0.0268391	0.00391264	0.735553	0.233695
MLH3	0.0921466	0.0706163	0.123048	0.981751	0.0184626	2.56409e-05	0.735195	0.246317
VDAC3	0.456163	0.367112	0.265328	1.6784	0.0188855	0.000188342	0.735061	0.245865
HLA-F	0.741521	0.739005	0.283057	1.47616	0.0294193	6.57945e-10	0.734982	0.235598
GATA1	0.0124191	0	0.0509942	0.444929	0.000880575	0	0.734875	0.264245
MGAT1	0.251695	0.190031	0.171758	1.02006	0.00863225	0	0.734577	0.256791
NDUFA11	0.84715	0.795764	0.2717	1.82618	0.0524633	0	0.734491	0.213046
GSTK1	0.884124	0.882689	0.279192	1.87138	0.022552	0	0.734288	0.24316
CIRBP	1.38764	1.44452	0.30695	2.328	0.0438824	0.0114993	0.734281	0.210338
APOBR	0.087873	0.0475835	0.105699	0.545901	0.0140428	0.000400252	0.734223	0.251334
DPYD	0.140994	0.10613	0.143943	0.901648	0.00845351	0.0020803	0.733621	0.255846
RIN3	0.183611	0.126402	0.156981	0.970381	0.00621331	0	0.733559	0.260228
ZNF366	0.00823666	0	0.0384237	0.34904	0.00569916	0	0.733535	0.260766
TUBA1A	0.669667	0.586604	0.327306	1.84373	0.0254376	0.00600432	0.733391	0.235167
RNASEH2B	0.471253	0.385253	0.260667	1.64802	0.0220032	0.00297411	0.733384	0.241638
LSM7	0.977577	0.916661	0.296897	2.39163	0.00879827	0	0.733348	0.257854
UBC	2.02529	2.04147	0.30199	2.88371	0.02137	0.00521384	0.733312	0.240104
IGLC3	0.183975	0.0364416	0.411295	3.47538	0.0176964	0	0.733282	0.249021
CDCA5	0.0198693	0	0.0780932	0.805339	0.0025674	0	0.733257	0.264176
TCIRG1	0.174691	0.105579	0.172717	1.03707	0.00107504	0	0.733245	0.26568
LMAN2	0.50926	0.466188	0.253152	1.49195	0.0127076	0	0.733183	0.254109
NOTCH4	0.0161804	0.000286492	0.0498391	0.4159	0.00543799	0	0.733153	0.261409
ANAPC11	0.590962	0.517293	0.257756	1.48141	0.0115047	0	0.733143	0.255353
NDUFAB1	0.607645	0.53125	0.265895	1.67556	0.0092209	0.00077039	0.732946	0.257063
ATP5IF1	1.05668	1.03503	0.281347	2.39278	0.00235967	0	0.732898	0.264743
FDPS	0.338235	0.27385	0.223758	1.49816	0.00160274	0	0.732886	0.265512
LACTB	0.142348	0.0815255	0.149286	0.866474	0.00723017	0.0053346	0.732879	0.254557
RTN4	0.588186	0.499231	0.287885	1.65307	0.0168768	0.00469338	0.732724	0.245706
HIST1H1C	0.577265	0.490979	0.330184	2.20738	0.0132623	0	0.732476	0.254262
ERICH5	0.00576329	0	0.0346474	0.44613	0.00128003	0.000970577	0.732433	0.265317
LCN2	0.0147129	0	0.0762865	0.93038	0.000256935	1.98749e-10	0.732381	0.267362
TDRP	0.00567465	0	0.0318349	0.28399	0	0	0.732376	0.267624
MYC	0.196468	0.149656	0.163609	0.672676	0.0176178	0.00183822	0.732348	0.248196
VAV3	0.171563	0.129271	0.160414	0.890644	0.00940703	0.000252399	0.732276	0.258065
UBE2T	0.042875	0.0110527	0.108366	0.826025	0.0171684	0	0.732272	0.250559
PBXIP1	0.330758	0.29045	0.212629	1.02471	0.0373487	0	0.732246	0.230406
HM13	0.335569	0.259275	0.236584	1.51441	0.00517005	0	0.732194	0.262636
GTF3A	1.09046	1.10513	0.283356	2.27043	0.00186274	0	0.732163	0.265974
BEND6	0.0176878	0	0.0582819	0.520995	0.00376573	0.000518539	0.731816	0.2639
HOXA10	0.028469	0	0.0784555	0.691565	0.00123027	0	0.731659	0.26711
HP	0.00224808	0	0.00897621	0.0715491	0.000228987	2.20334e-05	0.731369	0.26838
CENPX	0.270467	0.222016	0.200539	1.40298	0	0	0.731347	0.268653
CRYGD	0.00835811	0	0.0507446	0.518601	0.00617606	0	0.73133	0.262494
ACAA1	0.332914	0.237502	0.229024	1.47616	0	0	0.731154	0.268846
TACSTD2	0.00835639	0	0.0442597	0.482069	0.00229838	0	0.731044	0.266658
EBP	0.240808	0.175845	0.219756	1.47616	0	0	0.731026	0.268974
P2RY6	0.0176565	0	0.0569758	0.444148	0.00355161	0.000418189	0.731019	0.265011
POLR2L	0.91487	0.889518	0.335727	2.37653	0.0281802	0.00254882	0.730967	0.238304
ARF1	0.851362	0.854183	0.288	2.28223	0.0210379	2.54868e-11	0.730902	0.24806
ATAD5	0.0846051	0.0483066	0.139438	0.873147	0.00363182	0.00159162	0.73086	0.263917
PHPT1	0.438992	0.372261	0.242164	1.52727	0.00171049	0	0.730849	0.267441
MIS18BP1	0.507092	0.445557	0.291334	1.65264	0.0243728	0.00348486	0.730726	0.241417
ARL6IP4	1.0966	1.05536	0.297814	2.28918	0.0150564	0	0.730637	0.254307
UBE2S	0.216268	0.153667	0.220485	1.91829	0.00484661	0.0025178	0.730598	0.262038
SEC14L1	0.240269	0.168164	0.214426	1.83216	0.00318526	0	0.730583	0.266232
PEAR1	0.00648254	0	0.033997	0.326248	0.00147384	0	0.730558	0.267968
GATA3	0.154966	0.114171	0.174948	1.146	0.0163435	0	0.730482	0.253174
SLFN13	0.0660562	0.0333006	0.0909676	0.591709	0.00287133	0	0.730448	0.26668
GAA	0.0749365	0.031496	0.103451	0.727479	0.0132526	0	0.730414	0.256333
ZNF706	0.665133	0.604346	0.272098	1.5845	0.048841	0.00858457	0.73028	0.212295
RASGRP1	0.235709	0.244436	0.18389	1.36179	0.00591456	0	0.730125	0.26396
XRCC5	0.947203	0.919993	0.295457	1.95513	0.0431583	0.00437723	0.729938	0.222527
GBP5	0.192446	0.124819	0.182987	1.47616	0.00539127	0.00461929	0.729533	0.260456
SLBP	0.29784	0.23212	0.252725	2.04798	0.00959784	0	0.729436	0.260966
EIF3F	1.29534	1.31869	0.295807	2.24107	0.00401305	0	0.729291	0.266696
AC009041.2	0.0201096	0.00524275	0.0325991	0.178341	3.42853e-11	0	0.729227	0.270773
HOXA9	0.0189592	0	0.0722526	0.688273	0.00116609	0.000986375	0.729163	0.268684
CXCL5	0.0227051	0	0.114653	1.62606	0.00180846	0	0.729151	0.269041
EIF3I	0.567152	0.509803	0.225406	1.82618	0.000758099	0.00110344	0.729145	0.268993
CCR6	0.0341148	0.00496636	0.0534805	0.307708	0.0104583	0	0.729098	0.260444
COPS9	0.798432	0.810955	0.254735	1.84808	0.00255563	0	0.72876	0.268685
C15orf39	0.0909473	0.0280988	0.13616	0.91784	0.0018973	0	0.728653	0.26945
TRAF5	0.167449	0.147987	0.137107	0.660843	0.0264489	0.00409983	0.728596	0.240855
TNFRSF25	0.11737	0.0658464	0.127453	0.730207	0.00345656	0	0.728536	0.268008
MT-ND2	2.3467	2.34685	0.420064	3.90646	0.0182009	0.00100765	0.728255	0.252536
CDKN1A	0.0473972	0.0067282	0.0953555	0.614519	0	0	0.728113	0.271887
ETV6	0.149169	0.0854763	0.154477	0.802982	0.0107107	2.04643e-10	0.727937	0.261353
C1QTNF4	0.00805648	0	0.0473827	0.582106	0	0.000497823	0.72786	0.271643
DDT	0.798211	0.739101	0.278526	1.8777	0.0116763	0.000147824	0.727828	0.260348
PKMYT1	0.0140687	0	0.058644	0.611022	0.000419648	0	0.727686	0.271894
PLVAP	0.00719787	0	0.0304608	0.223486	0.0113654	0	0.727603	0.261031
INPP4B	0.117742	0.0791129	0.1355	0.900452	0.0130414	0.000226038	0.72743	0.259302
CDCA7	0.0544455	0.00773676	0.138138	1.49816	0.00057908	1.4988e-10	0.727271	0.27215
SPN	0.438143	0.396198	0.300257	1.69384	0.040417	0.0107556	0.727221	0.221607
TUBA1C	0.203571	0.105749	0.265616	2.27375	0.00571574	0	0.727219	0.267065
ATAD2	0.108279	0.0572373	0.196531	1.82618	0.00454167	0.00155719	0.727045	0.266856
SMIM26	0.542692	0.505964	0.204706	1.19144	0.00301439	0	0.727	0.269986
SUSD1	0.0865388	0.0353406	0.128191	0.894863	0.00112265	0	0.726815	0.272062
DCPS	0.18505	0.121932	0.172512	1.02647	0.0169131	0	0.726612	0.256475
S100Z	0.0397471	0.00424331	0.0840748	0.683519	2.84138e-11	0	0.726601	0.273399
NDUFS5	0.996549	1.01419	0.277975	2.06375	0.00285281	0.000239519	0.726572	0.270336
NDUFB4	0.876498	0.813002	0.269382	1.99971	0.0204636	0	0.726343	0.253193
CHST12	0.205393	0.138913	0.173571	0.911944	0.0175613	0.00117909	0.726302	0.254957
WDR83OS	0.831326	0.778189	0.275514	2.04798	0.00761347	0.00100957	0.726284	0.265093
AKR1A1	0.321616	0.250787	0.184477	1.02915	0.00111837	0.000238436	0.726044	0.272599
DNAJB11	0.158848	0.114088	0.150141	1.09446	0.00820167	0.00222831	0.725982	0.263588
FXYD5	1.44685	1.433	0.368225	4.55945	0.0164985	0.00249451	0.72591	0.255097
CD44	0.69269	0.627452	0.299868	1.84373	0.00203434	0.000819468	0.725837	0.271309
EPHA2	0.0086239	0	0.0394074	0.305821	0.000676411	0.000918962	0.725716	0.272689
MPST	0.162697	0.0939312	0.169725	1.25431	0.000187043	0	0.725396	0.274417
TMEM176B	0.0627316	0.0073348	0.170621	1.02055	0.0206022	0.000422309	0.725368	0.253607
DIAPH3	0.0146055	0	0.0553957	0.371989	0.000300871	0	0.725355	0.274344
TMEM246	0.00354486	0	0.0210653	0.203836	0	0	0.725259	0.274741
SELENOH	0.820162	0.806105	0.262535	2.04798	0.00970004	0	0.725238	0.265062
MAP3K1	0.243035	0.183151	0.184926	1.32884	0.0228266	0	0.725224	0.251949
THEMIS	0.0974932	0.0334795	0.111002	0.625059	0.0125427	0	0.725192	0.262265
NDUFB10	0.839089	0.814387	0.269846	2.27043	0.00620024	0.00196565	0.725148	0.266686
CXCR5	0.0153951	0.0019878	0.0349029	0.241984	0	0	0.725144	0.274856
PARP1	0.50922	0.436627	0.272812	1.5818	0.0443793	0.00130413	0.725113	0.229204
CCND3	0.637039	0.631935	0.274691	1.89116	0.00972862	0.00428482	0.724971	0.261016
PDCD5	0.550146	0.509769	0.234599	1.65949	0.0170826	0.000142601	0.724945	0.25783
IL10RA	0.443507	0.44644	0.241897	1.52727	0.00875704	0.00423003	0.724855	0.262158
FAM96A	0.275374	0.19766	0.172756	1.0848	7.59821e-05	0	0.724822	0.275102
GBP1	0.196257	0.165358	0.190428	1.22805	0.0204612	0.00850389	0.724726	0.246308
PARM1	0.0118448	0	0.0377112	0.362509	0.00064655	0.00141454	0.724718	0.273221
CDC14B	0.0286246	0.0132458	0.0676194	0.636601	0.00248872	5.16482e-09	0.724608	0.272903
PROS1	0.0124411	0	0.0725207	1.00153	0	0.000190112	0.724557	0.275253
AMPD2	0.0694368	0.0331375	0.102356	1.07101	0	0	0.72452	0.27548
CCT5	0.494185	0.418868	0.267005	1.8902	0.0311097	0.00337694	0.724461	0.241052
SH3KBP1	0.537861	0.509823	0.242744	1.67556	0.0384035	0	0.724225	0.237372
APBA2	0.0416477	0.0140551	0.0552119	0.423188	0	0	0.724144	0.275856
HNRNPDL	1.44724	1.51325	0.310392	2.67445	0.0409025	0.00532218	0.723996	0.22978
SNX9	0.106249	0.0836397	0.109231	0.851267	0.000889804	0.000348098	0.723931	0.274832
TUBB4B	0.302636	0.22801	0.27662	2.15395	0.0128615	0.00188418	0.723812	0.261442
CRELD2	0.214003	0.160043	0.186774	1.35643	0.000575448	0.000689472	0.723747	0.274988
AC096733.2	0.0182668	0	0.040524	0.306439	0.00280346	0	0.723671	0.273525
TLR8	0.036563	0.00260833	0.0902917	0.840535	0.00821018	0.000474051	0.723619	0.267696
RUFY3	0.126412	0.0715819	0.134095	1.02006	0.00850119	0	0.723611	0.267888
SULF2	0.215423	0.128202	0.234295	1.4183	0.0912817	0	0.723565	0.185153
ATP6V0D1	0.285339	0.202948	0.221474	1.47616	0.0178631	0.00269197	0.72347	0.255975
CYC1	0.379427	0.305792	0.227607	1.47616	0.0035066	8.99844e-10	0.723399	0.273094
KIAA0930	0.147667	0.0617091	0.178679	1.47616	0.00555071	0.00265163	0.723246	0.268551
JUND	1.54399	1.55353	0.386218	2.80651	0.0872025	0.00802259	0.723051	0.181724
CD53	0.826512	0.834823	0.283391	1.91786	0.0173899	3.58983e-10	0.722995	0.259616
TRGV9	0.0346252	0.00232577	0.0738788	0.491377	0.017232	0.000467319	0.722802	0.259499
BACH1	0.171212	0.117803	0.158797	1.00008	0.0081708	0	0.722782	0.269047
RILPL2	0.313687	0.230809	0.248688	1.71984	0	0	0.722758	0.277242
ABLIM1	0.158137	0.155188	0.127815	0.897038	0.021403	0	0.722614	0.255983
PTPRJ	0.159411	0.113759	0.168555	1.0554	0.00289524	0.000312287	0.722586	0.274207
SRP9	0.68435	0.645319	0.249447	1.80552	0.0469587	0.00191157	0.722566	0.228563
GNAZ	0.0205674	0	0.103978	1.27477	9.69952e-05	0.00176709	0.722485	0.275651
CACYBP	0.495468	0.435332	0.24505	1.67556	0.00900584	0.00050659	0.722473	0.268015
KIF13A	0.0302059	0.007359	0.0525992	0.304255	0.00231467	0	0.722246	0.275439
INSM1	0.00124555	0	0.00746181	0.07416	0.00304201	0	0.722166	0.274792
VAV3-AS1	0.00654641	0	0.0181124	0.115288	0.013885	0	0.722161	0.263954
NENF	0.367181	0.303096	0.207554	1.1783	0.0093751	0	0.722086	0.268539
AL034397.3	0.0676172	0.0132532	0.105263	0.729512	0.0162188	0.00200722	0.722072	0.259702
ASCL2	0.128321	0.0461541	0.157816	0.860047	0.0105023	0	0.721719	0.267779
DAD1	0.868839	0.847723	0.271183	1.79908	0.0271463	0.000155323	0.721637	0.251062
TIMM8B	0.377087	0.283557	0.247486	1.96172	0.0229989	0.0012608	0.721618	0.254123
TMEM219	0.558043	0.470428	0.224217	1.51441	0	0.00037735	0.721237	0.278385
KCNA5	0.00259191	0	0.0156569	0.195418	0.000246576	5.46073e-11	0.721223	0.278531
PRKACA	0.112846	0.0648162	0.126305	0.981728	0.00505334	0	0.72109	0.273857
RAB8A	0.443502	0.386302	0.211198	1.26205	0.0320646	0.00292834	0.721045	0.243962
AP000547.3	0.0292486	0.000989517	0.0986359	1.05403	0.00659092	0	0.720781	0.272628
PCBP2	0.983467	0.917348	0.278311	2.01041	0.0166638	0.000850479	0.72066	0.261826
CHST15	0.0401975	0.00477679	0.0908537	0.993194	0.00665707	1.42591e-10	0.720544	0.272799
RPS27L	0.778583	0.732605	0.261233	2.07278	0.0129188	0.00484907	0.720485	0.261747
LSM2	0.445106	0.395401	0.239406	1.57271	0.0101004	5.28007e-05	0.720475	0.269372
HDGF	0.328993	0.238185	0.23291	1.82618	0.00572571	0.00171841	0.720462	0.272093
HSPD1	0.539805	0.458056	0.287811	1.82618	0.031858	0.00147638	0.72036	0.246306
CDK1	0.0313564	0	0.114999	1.09974	0.00259359	0	0.720359	0.277047
SCN1B	0.0357325	0.0015144	0.135306	1.47616	0.0024352	0	0.720164	0.277401
ATP5ME	0.934938	0.907514	0.266734	2.04798	0.0276785	0.00208856	0.720096	0.250137
ATM	0.604766	0.597273	0.259205	1.37463	0.0491916	0.000983663	0.720095	0.22973
IMPDH2	0.255469	0.223208	0.186628	1.15641	0.00642874	1.97576e-10	0.720042	0.273529
AP001189.1	0.0280194	0	0.144064	1.2294	0.0111544	0	0.719951	0.268894
LINC00853	0.0147246	0	0.0773327	0.962531	0.000347809	0.000727209	0.719931	0.278994
PRKAR1A	0.415145	0.343684	0.22454	1.23306	0.0144431	0.000459243	0.719923	0.265175
OSBPL10-AS1	0.00704849	0	0.0217272	0.196603	0	0.00200953	0.719755	0.278235
ATP5MC1	0.555148	0.490899	0.235586	1.38217	0.00422881	0	0.71943	0.276341
STOM	0.187467	0.130856	0.198339	1.49641	0.0204467	0.000779973	0.719429	0.259345
CKB	0.0423083	0.00366575	0.132508	1.03154	0.00211403	0	0.719285	0.278601
ATP1B1	0.0457875	0.014387	0.0860074	0.671997	0.00914471	0.001475	0.719195	0.270185
PLCB1	0.0774844	0.0312983	0.0933002	0.585411	0.0114781	0	0.719052	0.26947
ATP5MD	0.941058	0.926947	0.281893	1.82618	0.0139174	4.32879e-05	0.718698	0.267342
IPCEF1	0.135756	0.129269	0.115114	0.658164	0.00806658	0.000523887	0.718387	0.273023
DLGAP5	0.0342832	0	0.137086	1.67556	0.00113064	0.00156112	0.718385	0.278923
JUNB	1.20468	1.23309	0.504891	2.5485	0.130339	0.00679914	0.718355	0.144507
FEZ1	0.0300652	0.00283599	0.0648809	0.570009	0.00252908	0	0.718312	0.279159
SSRP1	0.203018	0.153998	0.157016	0.959716	0.00457916	0.000226973	0.718076	0.277117
ST3GAL4	0.0520874	0.018403	0.0815746	0.463784	0.00362552	0.000742822	0.718068	0.277563
SPATS2	0.0706843	0.0334052	0.111463	0.829437	0.00362579	0.00313557	0.717942	0.275296
EIF3D	0.667195	0.646693	0.223756	1.53273	0.00385989	0	0.7179	0.27824
CDV3	0.799461	0.735077	0.259961	1.60659	0.0117804	0.0011242	0.717795	0.269301
GIMAP1	0.374885	0.386719	0.266056	1.06624	0.0793462	0.00430671	0.717776	0.198571
EBI3	0.00401811	0	0.0116292	0.0865405	0.00207679	0	0.717551	0.280372
NDFIP1	0.56707	0.54503	0.222504	1.28234	0.0264187	0.00396936	0.717533	0.252079
CENPK	0.135315	0.0676524	0.191778	1.28234	0.0128862	0	0.71752	0.269594
SLC44A1	0.0937007	0.0501333	0.116612	0.7939	0.0048321	0.00219359	0.717491	0.275483
SYTL4	0.0155827	0	0.0766593	0.971281	0.00740789	0	0.717487	0.275105
LIG1	0.0852337	0.0525488	0.140968	1.06049	0.00441529	3.30374e-10	0.717431	0.278153
ZNF711	0.0196406	0.00357001	0.0467027	0.398603	0.00683724	1.1238e-10	0.717331	0.275832
TLR7	0.0249492	0.000858702	0.0664696	0.715638	0.00746852	0.000344496	0.71727	0.274917
SF3B5	0.73525	0.70704	0.248474	1.67804	5.38981e-05	0	0.717218	0.282728
DOCK2	0.392746	0.322711	0.235612	1.57631	0.00146531	0	0.717196	0.281339
MICAL3	0.0357967	0.0186955	0.0486616	0.236919	0.00802094	0	0.716992	0.274987
CCL3	0.031178	0.0057625	0.0683325	0.416713	0.00804649	0.00220905	0.716769	0.272975
TAP1	0.301849	0.254385	0.201666	1.54351	0.00441628	0.00356728	0.716732	0.275284
TIMP3	0.00573627	0	0.0304674	0.314268	0	0.000491532	0.716694	0.282815
SMC3	0.390535	0.326276	0.260582	2.07278	0.00703287	0	0.716657	0.27631
FNBP1	0.67558	0.651429	0.271063	2.1525	0.0174296	0	0.716502	0.266069
H2AFJ	0.395021	0.328805	0.229414	1.59808	0.0147398	0	0.716442	0.268819
RRM1	0.091631	0.0453808	0.164006	1.19144	0.0159929	0.000143384	0.716294	0.26757
FUT7	0.0913356	0.0398339	0.146463	1.19144	0.0155887	0.00262597	0.716117	0.265669
KNL1	0.0340579	0.00193656	0.104593	0.718645	0.00449768	0.00164944	0.715579	0.278274
PRKCH	0.223079	0.211858	0.206848	2.04798	0.00434723	0	0.71557	0.280083
FPR3	0.0019049	0	0.00803446	0.0948305	0.00285266	0.000224846	0.715412	0.28151
STAT4	0.12518	0.0940613	0.127422	0.827857	0.00680504	0.00101678	0.715389	0.27679
ERCC1	0.227861	0.155305	0.195348	1.36217	0.000510702	0.0012593	0.715362	0.282868
LIMD2	1.2884	1.31436	0.332829	2.67445	0.0128921	0	0.715335	0.271773
FUCA1	0.0609735	0.0336684	0.0864996	0.551333	0.00959624	0.00397632	0.715281	0.271146
PRKCB	0.556533	0.500114	0.279615	1.49587	0.0375755	2.53627e-05	0.71502	0.24738
HNRNPM	0.857026	0.829275	0.275568	2.06375	0.0310504	0.00627555	0.714806	0.247868
EPHX2	0.054253	0.0254359	0.0765334	0.59783	0.00664092	0	0.71464	0.278719
ILF2	0.415702	0.320079	0.270517	2.40949	0.00531039	0.000716918	0.714617	0.279355
AC090409.1	0.0196309	0	0.107159	1.21247	0.0015151	0.00222637	0.714294	0.281964
CAPN2	0.437967	0.446915	0.248402	2.07278	0.00977315	0.00201447	0.714203	0.274009
EID1	1.00573	0.98803	0.278396	2.67445	0	0.0035694	0.714044	0.282387
CDC25B	0.195758	0.176082	0.180265	1.18702	0.00501424	0.00183571	0.71403	0.27912
GNAQ	0.164828	0.0922702	0.174595	1.47616	0.00666663	0	0.713711	0.279622
NAIP	0.108239	0.0729667	0.121802	0.720637	0.00900109	0	0.713683	0.277315
DNAJC7	0.479119	0.40955	0.228337	1.37875	0.0264844	0.00269441	0.713438	0.257383
EIF4E2	0.304093	0.227606	0.200396	1.28295	0.00661954	3.64495e-11	0.713254	0.280126
ARL6IP5	1.13448	1.13748	0.285031	1.90181	0.0491462	0.00124524	0.713185	0.236423
KHDRBS2	0.012172	0	0.0298825	0.258214	0.00469856	0.00122364	0.713084	0.280994
MRPL41	0.520334	0.48053	0.2382	1.67556	0.00518935	0.000706186	0.712921	0.281184
UVRAG	0.210726	0.152395	0.161482	1.21186	0.0121564	7.00899e-11	0.712913	0.27493
FAM45A	0.175957	0.121436	0.173808	1.17805	0.0114078	0.000453265	0.712773	0.275366
CD40LG	0.0594761	0.0113891	0.091064	0.567551	0.00529665	0	0.712616	0.282087
HLA-C	2.79369	2.83995	0.496262	3.86893	0.194623	0	0.712581	0.0927968
DSE	0.0909407	0.0356865	0.126228	1.28065	0.00745746	0	0.712517	0.280026
HBM	0.0145569	0	0.0900701	0.913173	0.00916232	0	0.712436	0.278401
HACD1	0.0238196	0.00209129	0.0714845	0.625059	0.000237791	0	0.712394	0.287368
TNFAIP6	0.00044645	0	0.00199326	0.0195937	0.000654391	0.000566718	0.712383	0.286396
H2AFX	0.0956763	0.0502391	0.156391	1.30441	0.0123455	0.000858491	0.712349	0.274447
DNAJC15	0.478403	0.391952	0.266951	1.53273	0.0513308	4.63039e-05	0.712263	0.23636
NAA38	0.598769	0.507611	0.288523	2.40949	0.00235652	0.00100792	0.711977	0.284659
C1QA	0.0427851	0	0.166419	2.22901	0.00646989	0	0.711961	0.281569
AHR	0.0754662	0.0364617	0.103061	0.72581	0.00532305	0	0.711912	0.282765
AC004585.1	0.0424694	0.0067051	0.105166	0.928684	0.00300042	0	0.711761	0.285239
FAM111B	0.038997	0	0.117247	1.00676	0.00457915	1.19199e-09	0.711663	0.283758
CLCN5	0.0233172	0.0036982	0.0567546	0.464462	0	0	0.711593	0.288407
PPDPF	1.5359	1.53706	0.348501	3.17999	0.0596784	0.00562686	0.711525	0.22317
CLNS1A	0.464145	0.427394	0.197704	1.29555	0.0190159	0.000276454	0.711461	0.269247
SGO1	0.0257745	0.00339338	0.0700527	0.593334	0.00273796	0.00123195	0.711348	0.284682
CCT2	0.424854	0.366646	0.227617	1.26316	0.043151	0.0094848	0.711252	0.236112
PLOD2	0.00618664	0	0.0264838	0.225203	0	0.000415348	0.710987	0.288597
DNAJC3	0.303501	0.272255	0.194426	1.20706	0.0124378	0	0.710932	0.27663
ZBP1	0.0900148	0.0628373	0.121074	1.00676	0	0	0.710803	0.289197
FIBP	0.378044	0.311832	0.208058	1.15641	0.0258964	0	0.710755	0.263349
SPC25	0.0197478	0	0.0770394	0.71357	0.00631308	0	0.7106	0.283087
NTM	0.00271233	0	0.0152078	0.144705	0.00407793	0	0.710356	0.285566
LPGAT1	0.308804	0.271284	0.196654	1.17165	0.00686129	0.00455188	0.710291	0.278296
HINT2	0.310538	0.238845	0.200405	1.15543	0.00304184	0.000675676	0.710148	0.286135
RBPJ	0.241386	0.186117	0.166217	0.949934	0.0315804	0.00296871	0.710094	0.255357
IQGAP2	0.512274	0.50491	0.287153	2.04798	0.0346723	0.00227158	0.710012	0.253044
MAF	0.138695	0.0582599	0.176475	1.47616	0.00330759	0	0.709935	0.286758
VMP1	0.294761	0.228525	0.221094	1.43923	0.0191564	0.000417041	0.709863	0.270564
LINC02084	0.0522929	0.00753811	0.0764674	0.658409	0.000771922	0	0.709692	0.289536
P2RX1	0.0556236	0.00477095	0.106696	0.753448	0.00388206	0	0.709658	0.28646
AL357060.1	0.0546012	0.0414013	0.0722514	0.493716	0.00134263	0.000771552	0.709479	0.288407
MIF4GD	0.236417	0.177166	0.181473	1.23563	0.00691361	0.00102262	0.709473	0.282591
[truncated: 25,745 more rows]

## Sheet: 3d
Gene symbol	Gene name	Dominant variation	ICC	Comments on gene functions	Reference
LILRA4	leukocyte immunoglobulin like receptor A4	inter-cell-type	0.99074	a receptor that is predominantly expressed in plasmacytoid dendritic cells (pDCs) and prevents pDCs from overblown reaction to viral infections	J. Exp. Med. 206:1603-1614(2009)
CLEC9A	C-type lectin domain containing 9A	inter-cell-type	0.989837	an activation receptor on myeloid lineage cells that plays a role in proinflammatory cytokine production	J Biol Chem. 2008 Jun 13;283(24):16693-701.
CST3	cystatin C	inter-cell-type	0.98757	a proteinase inhibitor that exhibits an antimicrobial function	J Virol. 1990 Feb;64(2):941-3.
BANK1	B cell scaffold protein with ankyrin repeats 1	inter-cell-type	0.987121	a protein that is primarily expressed in B cells and plays major roles in B cell signaling	Cells. 2021 May; 10(5): 1184.
CD79A	CD79a molecule	inter-cell-type	0.984661	the alpha chain of the B cell antigen receptor (BCR) complex that is essential for B cell signaling cascade	J. Biol. Chem. 271:5158-5163(1996)
IGHD	immunoglobulin heavy constant delta	inter-cell-type	0.981858	the heavy chain of immunoglobulin delta (IgD) of B cells that binds to antigens and can induce cytokine release	Mol. Immunol. 37:871-887(2000); Immunology 88:355-362(1996)
IRF8	interferon regulatory factor 8	inter-cell-type	0.981286	a transcription factor that regulates the production of proinflammatory molecules and receptors in myeloid cells	Blood 124:1894-1904(2014)
C1orf54	chromosome 1 open reading frame 54	inter-cell-type	0.981149	not well studied
HLA-DRA	major histocompatibility complex, class II, DR alpha	inter-cell-type	0.981019	a component of the major histocompatibility complex (MHC) that presents antigenic peptides to T cells	Nature 368:215-221(1994)
FCER2	Fc fragment of IgE receptor II	inter-cell-type	0.980821	a low-affinity receptor for IgE that is essential for B cell growth and differentiation	Cell 55:611-618(1988)
MTRNR2L8	MT-RNR2 like 8 (pseudogene)	inter-donor	0.939736	Predicted to enable receptor antagonist activity.	https://www.ncbi.nlm.nih.gov/gene/100463486
XIST	X inactive specific transcript	inter-donor	0.912342	a transcript from X chomosome that initiates X-inactivation; high expression in ovary, low in prostate/testis	https://www.ncbi.nlm.nih.gov/gene/7503
RPS4Y1	ribosomal protein S4 Y-linked 1	inter-donor	0.833413	a ribosomal protein coded by a gene on Y chromosome; low expression in ovary, high in prostate	https://www.ncbi.nlm.nih.gov/gene/6192
RPS26	ribosomal protein S26	inter-donor	0.827195	a ribosomal protein with high expression in ovary, low to moderate in prostate/testis	https://www.ncbi.nlm.nih.gov/gene/6231
DDX3Y	DEAD-box helicase 3 Y-linked	inter-donor	0.653693	a RNA helicase coded by a gene on Y chromosome; low expression in ovary, high in testis	https://www.ncbi.nlm.nih.gov/gene/8653
TSIX	TSIX transcript, XIST antisense RNA	inter-donor	0.62138	a transcript from X chomosome that is antisense to XIST	https://www.ncbi.nlm.nih.gov/gene/9383
AC004556.1		inter-donor	0.590845	not well studied
RPL36A	ribosomal protein L36a	inter-donor	0.540673	a ribosomal protein coded by a gene on X chromosome; high expression in ovary, low to moderate in testis	https://www.ncbi.nlm.nih.gov/gene/6173
EIF1AY	eukaryotic translation initiation factor 1A Y-linked	inter-donor	0.532582	a translation initiation factor coded by a gene on Y chromosome; low expression in ovary, high in prostate/testis; may stabilize binding to 40S ribosomal subunits	https://www.ncbi.nlm.nih.gov/gene/9086
UTY	ubiquitously transcribed tetratricopeptide repeat containing, Y-linked	inter-donor	0.526955	a protein coded by a gene on Y chromosome; low expression in ovary, high in prostate/testis	https://www.ncbi.nlm.nih.gov/gene/7404

## Sheet: 3e
Gene	Mean	Median	SD	Maximum	Variance Explained by Donor	Variance Explained by Week	Variance Explained by Cell Type	Residual Variance
SPIB	0.668585	0.415429	0.410521	1.46124	0.00133791	0.000606346	0.972319	0.0257364
KLF4	0.705272	0.40317	0.587464	2.1491	5.89966e-05	0.000468432	0.967753	0.0317197
IFI30	0.709571	0.409493	0.515224	1.80525	0.00116605	0.00154362	0.966797	0.0304932
FOSL2	1.19509	1.29827	0.451771	1.87047	0.00173948	0.00684185	0.959853	0.0315653
TARP	0.448439	0.356373	0.280792	1.30985	0.00410386	0	0.958874	0.0370219
PRF1	0.739805	0.492158	0.505267	1.82133	0.00195788	0.000949313	0.958056	0.0390368
NPIPB3	0.0843346	0.0361376	0.0913993	0.298351	0.00374231	0.000897837	0.956315	0.0390445
CCL18	0.397587	0.238891	0.342789	1.18308	0	0.000184586	0.95602	0.0437958
IL2RB	0.839462	0.771927	0.384924	1.82262	0.00506168	0.00299167	0.954786	0.0371604
MS4A1	0.18019	0.0837824	0.243192	0.930055	0.00232573	0	0.954708	0.0429662
GZMB	0.666945	0.424336	0.455816	1.64532	0.0114352	0.00154939	0.954539	0.0324759
MIR378I	0.822481	0.650246	0.559893	2.39715	0.00279859	0.00215633	0.954018	0.041027
MPEG1	0.546464	0.32928	0.380375	1.36624	0.00416027	0	0.953349	0.0424903
LINC00877	0.814271	0.615166	0.418332	1.74523	0.0024802	0	0.952975	0.0445449
HCK	0.368523	0.231412	0.30526	1.11599	0.00186233	0.0012075	0.952147	0.044783
FLJ31356	1.24227	1.37548	0.416176	1.9372	0.000197171	0.0134975	0.95184	0.0344656
P2RX1	0.651685	0.47366	0.381118	1.61872	0.00311514	0.00107184	0.951472	0.0443408
SMIM25	0.430265	0.247709	0.418167	1.46953	0.00355334	0.00460435	0.951337	0.0405051
LYN	0.849969	0.737759	0.432151	1.67309	0.00507042	0.00126453	0.951307	0.0423581
LRRC25	0.648339	0.445709	0.413455	1.687	0.00362183	0.000963595	0.95122	0.0441944
MARCKS	0.650461	0.413865	0.452436	1.89055	0.0110217	0.00249517	0.950818	0.0356653
ZNF503-AS2	0.398206	0.270639	0.314971	1.2797	0.000780135	5.63473e-06	0.9504	0.0488145
HLA-DRA	0.478884	0.284226	0.319866	1.25985	0.00190504	0.00302112	0.950076	0.0449975
NCF2	0.353192	0.19433	0.279565	1.10889	0	0	0.950073	0.0499272
KRT74	0.424145	0.233991	0.400101	1.38903	8.07618e-12	0.000516888	0.949966	0.0495173
CD37	0.647906	0.516894	0.371841	1.69407	0.00477329	0.0002562	0.949946	0.0450247
TNFRSF13C	0.557221	0.419399	0.39987	1.78663	0.00547343	0.00321938	0.948962	0.0423452
VPREB3	0.236219	0.109016	0.309036	1.13458	0.00170024	0.000751513	0.947927	0.0496208
MS4A6E	0.314117	0.155296	0.261699	0.963265	0.00203134	9.49238e-10	0.947422	0.0505465
CD22	0.353384	0.250799	0.288643	1.19245	3.80914e-10	0.00283222	0.94732	0.0498477
CIITA	0.531677	0.438877	0.316769	1.24183	0.00601706	0.000878203	0.94709	0.0460152
S1PR5	0.568561	0.316609	0.455426	1.61136	0.00323937	0.00250403	0.946876	0.0473809
NKG7	0.486247	0.259886	0.421812	1.6165	0.0065165	0.000707186	0.946718	0.0460585
TTC38	0.495995	0.388812	0.333075	1.38156	0.00452931	0.00134332	0.946524	0.047603
HMOX1	0.457428	0.330009	0.287602	1.18432	0.000203471	0.00369487	0.946298	0.0498033
RAB32	0.304861	0.169847	0.28466	1.12403	2.16747e-11	0	0.945006	0.0549936
PEG3	0.218353	0.115445	0.239679	1.06843	0.00782668	3.47402e-05	0.944945	0.0471934
BCL11B	1.02058	1.01316	0.552369	1.86157	0.0156799	0.000914799	0.944814	0.0385911
MMP23A	1.33614	1.35746	0.572649	2.40584	0.0124828	0.00311008	0.944753	0.0396537
CST7	0.647391	0.448475	0.438381	1.65389	0.0126061	0.000878876	0.944716	0.0417994
BCL11A	0.654916	0.449092	0.361139	1.38564	0.00209659	0.0015643	0.944293	0.0520461
NCR1	0.222736	0.121538	0.237869	0.946709	0.00994926	0.00117216	0.944063	0.0448155
LOC100130872	0.739034	0.594234	0.324357	1.45484	0.00836359	0	0.94386	0.0477766
PPCDC	0.842318	0.748281	0.355724	1.59186	0.00608959	0.00363769	0.943555	0.0467176
PILRA	0.487357	0.471354	0.307507	1.21258	0	0	0.94342	0.0565804
APOBEC3A	0.357497	0.208441	0.343743	1.21478	0.00127235	0.00126493	0.943284	0.0541785
TREM1	0.410832	0.290714	0.292232	1.29771	0.0010795	0.000123938	0.943005	0.0557919
TIMP2	0.556948	0.467776	0.312723	1.27786	0.00128991	0.00178762	0.942856	0.0540666
SPI1	0.436979	0.308182	0.25482	1.14644	0.00649404	3.15886e-08	0.941936	0.0515702
NLRP3	0.43234	0.330316	0.266498	1.21545	0.00353304	0.000391211	0.94173	0.0543457
AFMID	0.354814	0.26061	0.234035	1.05459	7.05207e-05	0.00085209	0.941433	0.0576444
CCL5	0.420624	0.262305	0.32307	1.12092	0.00564263	0	0.94106	0.0532978
MIMT1	0.335335	0.192356	0.3355	1.47198	0.013629	0.000545823	0.940912	0.044913
HLA-DPA1	0.568568	0.454429	0.321917	1.37559	0.012175	0.000473977	0.940437	0.0469137
LILRA5	0.307699	0.152563	0.287597	0.912066	0.00712233	0.00181159	0.940358	0.0507084
MFAP4	0.292279	0.144935	0.300071	1.07791	0	0.00257744	0.940357	0.0570654
BLK	0.648697	0.457097	0.421854	1.8004	0.0128192	0	0.939142	0.0480389
CEBPD	0.557737	0.346587	0.377904	1.39105	0.00159546	0	0.93907	0.059335
APOBEC3H	0.695864	0.67471	0.38635	1.41442	0.0121258	0.00109416	0.938812	0.0479679
ZEB2	0.766417	0.710393	0.34062	1.67524	0.00974641	0.000954703	0.938556	0.0507426
CD300LB	0.448975	0.277342	0.35898	1.20498	0.00868486	0.00151179	0.938405	0.0513988
F2R	0.492251	0.355311	0.283965	1.26013	0.00218316	0	0.938321	0.0594962
DENND5B-AS1	0.291288	0.194007	0.241821	0.979932	0.00394361	0	0.938203	0.0578535
BEST1	0.503543	0.368163	0.312147	1.24255	0.00224274	0.00637613	0.938071	0.0533098
PTGS2	0.234116	0.137534	0.202569	0.813304	0.0013324	0	0.937743	0.060925
ZNF608	0.455661	0.360379	0.280421	1.21915	0.000430326	0	0.937168	0.0624016
HES1	1.0825	0.972195	0.437581	2.34756	0.0125859	0.0062169	0.936609	0.044588
HLA-DRB1	0.326236	0.262599	0.168553	0.809273	0.0125239	0.00165128	0.936417	0.0494074
TM4SF5	0.206073	0.110802	0.208943	0.758924	0.000983667	0.00282705	0.936218	0.0599715
TENT5B	0.477187	0.334496	0.320534	1.47679	0.00607954	9.81934e-05	0.936178	0.0576447
TBX21	0.737385	0.677346	0.322954	1.4684	0.00173154	0.00271311	0.936052	0.059503
CD247	0.930476	0.996924	0.368196	1.83052	0.00170225	0.00563415	0.93584	0.0568231
MIR4497	0.422372	0.256668	0.364226	1.36524	0.00264776	0.000274308	0.935791	0.0612865
BHLHE41	0.549314	0.445319	0.348924	1.60825	0.00709696	0	0.935788	0.0571153
LOC101929633	0.380155	0.272427	0.28604	1.08792	0.000855797	0.00115853	0.935381	0.0626044
IL21R-AS1	0.644244	0.632032	0.30686	1.35477	0.00431466	0.00314188	0.935047	0.0574967
LINC00656	0.441829	0.267372	0.369408	1.25363	0.0028298	0.00367355	0.934821	0.0586756
SH2D2A	0.71335	0.71969	0.330753	1.43682	0.00118598	0.00324052	0.934721	0.0608529
XXYLT1-AS1	0.462989	0.279518	0.332615	1.4903	0.000614514	1.60713e-11	0.934703	0.0646828
IL3	0.686899	0.467704	0.428353	2.0511	0.0110806	0	0.934375	0.0545449
MEF2C	0.505733	0.374648	0.282379	1.19444	0.0057005	0.00133377	0.934033	0.0589328
CEP295NL	0.473812	0.38768	0.280576	1.12237	0.00327109	0.00401975	0.93394	0.0587696
SIRPB2	0.265297	0.185367	0.199212	0.781841	0.00911714	0.00366182	0.933916	0.0533049
CD6	0.765033	0.642388	0.32967	1.52038	0.00301972	0	0.933858	0.0631219
LOC100132078	0.446528	0.340154	0.305171	1.38184	0.00235149	0	0.93355	0.0640985
MIR3945HG	0.218172	0.10807	0.226824	0.848678	7.94108e-09	0.000771477	0.933506	0.0657226
TNFAIP2	0.396237	0.249943	0.355541	1.3851	0.0100285	0.00462601	0.933207	0.0521381
SPON2	0.920224	0.773791	0.310443	1.67193	0.0103485	0.000213607	0.933114	0.0563243
RTP5	0.612111	0.446314	0.383552	1.50388	0.00172775	0	0.932735	0.0655375
DIRAS1	0.596636	0.501452	0.295547	1.48055	0.00289285	0.00325923	0.932576	0.0612716
LILRB2	0.248947	0.147618	0.199888	0.763154	0.00845835	0.00142697	0.932504	0.0576102
HLX	0.50344	0.293308	0.385901	1.47729	0.00249982	0	0.932301	0.0651991
MS4A7	0.226808	0.0906687	0.22894	0.82372	0.00705473	0	0.932195	0.0607505
LEF1	0.532629	0.380475	0.348847	1.53625	0.00366164	0	0.932151	0.0641869
CD74	1.11301	0.875809	0.44678	2.31923	0.0151252	0.00902733	0.932112	0.0437351
LINC00239	1.05218	0.981617	0.442174	2.03373	0.0211145	0.00446297	0.932105	0.0423178
MS4A5	0.118933	0.0649611	0.144283	0.562676	5.86407e-05	0	0.931768	0.0681737
GATA3-AS1	1.01515	1.2336	0.45292	2.0122	0.010647	0.00401758	0.931403	0.0539324
LINC02520	0.703663	0.747137	0.300485	1.28631	0.00541683	0	0.931206	0.0633775
LILRA4	0.288513	0.167392	0.219553	0.775906	0.00819995	0.00351713	0.931158	0.0571247
POU2AF1	0.516753	0.438837	0.279317	1.35975	0.000804453	0.0013406	0.930759	0.0670963
SYTL2	0.572484	0.702775	0.259165	0.989745	0	0	0.930465	0.0695354
CRYM-AS1	0.247023	0.14711	0.213183	0.862576	0.00978157	0.00174685	0.930239	0.0582327
KCTD12	0.740541	0.706144	0.359233	1.50105	0.00533111	0.00250647	0.929735	0.0624276
ACRBP	0.234327	0.138417	0.206155	0.907436	0.00052595	0.000183765	0.929065	0.0702256
LOC100506098	0.468351	0.27591	0.357485	1.50111	0.00981899	0.00234156	0.929	0.0588397
MATK	0.382025	0.309277	0.251906	1.24846	0.00835305	0.00165364	0.928977	0.0610159
KRTAP12-4	0.609076	0.472505	0.469508	1.55645	0.0128791	0.00657464	0.928784	0.0517622
HLA-DPB1	0.649702	0.571288	0.266801	1.31532	0.00957887	0.00378211	0.928709	0.0579298
METRNL	1.11047	1.08496	0.470173	2.08223	0.0180565	0.00387404	0.928393	0.0496765
CHST15	0.59908	0.433392	0.351354	1.39083	0.00630729	0.000426794	0.928379	0.0648865
CD3D	0.595776	0.559303	0.329173	1.19448	0	0.0029022	0.92834	0.0687582
MIR3945	0.322745	0.176843	0.312833	1.17532	0.0015952	0	0.928309	0.070096
CD86	0.317536	0.211772	0.219544	0.893846	0.00280767	0	0.927972	0.0692207
SSPN	0.537379	0.430815	0.269112	1.24463	0.00108113	0.00472318	0.927967	0.0662291
BHLHE40	1.45492	1.56893	0.391582	2.1898	0.0102258	0.00436574	0.927851	0.0575571
APOBEC3A_B	0.443726	0.336481	0.270263	1.12807	0.00239535	0.00198595	0.927685	0.0679338
KCNJ2	0.230723	0.118844	0.216829	0.74863	0.00518029	0.0049442	0.927358	0.0625178
LAMP5-AS1	0.211866	0.101949	0.233096	1.05375	0.00259642	0	0.927332	0.0700717
TPPP3	0.445101	0.294617	0.344515	1.30368	0.00357941	0.000893322	0.927213	0.0683138
FGFBP2	0.362721	0.253133	0.254538	1.06559	0.00326214	2.851e-11	0.926998	0.0697394
LOC105371433	0.608908	0.401077	0.335956	1.32081	0.00517513	0.00155906	0.926968	0.0662977
P2RY6	0.434364	0.305203	0.267846	1.12392	0.0137445	0	0.926752	0.059504
FPR3	0.289793	0.165166	0.270499	0.950278	0.0122311	0.00443028	0.926733	0.0566057
SYCP3	0.191236	0.0819668	0.236889	0.901774	0.00108344	0.000715537	0.9267	0.071501
TSPAN16	0.336829	0.247075	0.211685	0.941309	0.00864763	5.33758e-05	0.926611	0.0646883
THBD	0.364167	0.197378	0.335607	1.32005	0.000380943	0.0017998	0.926049	0.0717701
LOC100130357	0.336875	0.188344	0.249209	0.905541	0.00824228	2.37337e-11	0.92578	0.0659782
C5AR1	0.300969	0.195965	0.252885	1.01492	0.00537371	0	0.925214	0.0694126
GAS2L1	0.455078	0.332667	0.324083	1.30491	0	0	0.925115	0.0748848
E2F5	0.511214	0.404185	0.273796	1.25244	0.00750465	0.000674088	0.92477	0.0670513
KCNJ2-AS1	0.385922	0.218955	0.326526	1.13481	0.00704528	0.00362482	0.924677	0.0646531
MIR7850	1.03768	0.900094	0.380368	2.0912	0.0050208	0.00113751	0.92436	0.0694815
CENPM	1.10111	1.07029	0.355168	2.07942	0.00362746	0.00595816	0.924312	0.0661027
FAM71A	0.509248	0.374424	0.283857	1.20839	0.00779579	0.00363802	0.92426	0.0643062
MIR4758	0.399468	0.225366	0.388692	1.44921	0.0013448	0.00534502	0.924257	0.0690529
FAM49A	0.668914	0.608546	0.299932	1.48353	0.000344382	0.000548184	0.924193	0.0749148
KRTAP12-3	0.623052	0.463756	0.469838	1.57323	0.0114997	0.00678383	0.924138	0.0575781
FTH1	1.11893	1.01737	0.309419	1.83975	0.00561299	0.0146364	0.924025	0.0557258
DAD1	1.13888	1.27462	0.288588	1.52822	0.00651485	0.0134933	0.923731	0.0562606
CEBPA-DT	0.813571	0.654617	0.442995	1.86594	0.01046	0	0.923398	0.0661421
RUBCNL	0.346099	0.223864	0.227315	0.795388	0.0013822	0.00237225	0.923348	0.0728979
C12orf80	0.292309	0.162657	0.300816	1.32618	0.000483182	0	0.923098	0.076419
MIR6774	0.85824	0.813508	0.417519	1.87399	0.00713804	0.00345662	0.923046	0.0663593
LRG1	0.234278	0.127643	0.254201	0.943387	0.00122208	2.95759e-05	0.923032	0.0757162
RUNX3	1.28506	1.1894	0.365719	2.16187	0.0244491	0.0103466	0.922912	0.042292
PDLIM1	0.381919	0.315632	0.245183	1.15791	0.00545236	0.00155803	0.922868	0.0701213
MAFB	0.650089	0.444816	0.497626	1.99125	0.0151696	0.00371361	0.922771	0.0583459
PLEKHG1	0.571988	0.465788	0.33622	1.62152	0.00221526	0.00257441	0.922708	0.0725024
SLC37A2	0.34645	0.250739	0.241051	1.04916	0.00258965	0.000196292	0.922684	0.0745298
IGLL5	0.621725	0.457021	0.335012	1.43618	0.0102297	0.00761621	0.922645	0.0595091
NUPR1	0.282536	0.172252	0.245289	1.02894	0.00076425	0.000102337	0.922553	0.0765802
RAB39A	0.333192	0.226589	0.212231	0.862191	0.00178032	0	0.922538	0.0756813
MARCO	0.319078	0.232633	0.206986	0.991134	0	0.00429169	0.922472	0.073236
FPR1	0.283081	0.157525	0.276046	0.949561	0.0153148	0.00487549	0.922465	0.0573442
WFDC21P	0.295586	0.206952	0.189132	0.830405	0.0100224	0.00153903	0.922124	0.0663143
ZIM2	0.221537	0.151372	0.200615	0.948273	0.0129225	0.00209631	0.922009	0.0629725
SLC15A3	0.391229	0.274754	0.287835	1.15937	9.55755e-09	0	0.921789	0.0782114
WNT10A	1.05284	1.07509	0.376637	1.93512	0.0215928	0.00382225	0.921372	0.0532133
WDR86-AS1	0.688856	0.590271	0.358231	1.79473	0.00245915	0	0.921305	0.0762361
PTCH1	0.727628	0.788951	0.272677	1.26243	0.00146901	0.00336457	0.921241	0.073925
GATA3	0.679359	0.839866	0.346236	1.54067	0.017787	0.0035438	0.921213	0.0574557
RXRA	1.18469	1.05339	0.326927	2.13101	0.010453	0	0.921	0.0685469
PLXNB2	0.59522	0.407748	0.390118	1.66127	0.00818121	0.00365564	0.920326	0.0678368
CLLU1	0.400741	0.299847	0.240145	1.17536	0.0135761	0	0.920192	0.0662317
LIPN	0.139817	0.0728987	0.145989	0.592804	0.00309776	0	0.920041	0.0768612
MYBL2	0.448014	0.340755	0.279635	1.30171	0.0151547	0.00395709	0.9198	0.0610878
ADAMDEC1	0.193128	0.132159	0.168568	0.691978	0.000294641	0.00181468	0.919612	0.078279
PAX5	0.72384	0.600661	0.351358	1.87031	0	0.0046179	0.919305	0.0760774
ATP2B4	0.775148	0.776918	0.230467	1.22392	0.00182512	9.89658e-05	0.919128	0.0789478
TNFRSF25	0.669529	0.5022	0.405942	1.6962	0.000384959	0	0.919052	0.0805631
RBM47	0.501308	0.396274	0.286821	1.30095	0.000138112	0.00517015	0.91903	0.0756621
FCN3	0.193685	0.126127	0.171273	1.0182	0	0.00182592	0.919017	0.0791574
KLRD1	0.339204	0.216368	0.235446	0.99469	0	0	0.918791	0.0812092
CATIP-AS1	0.521168	0.355312	0.370813	1.56425	0.00267551	0	0.918328	0.0789965
MIR4752	0.427064	0.244667	0.344188	1.21938	0.00288145	0.00267739	0.918315	0.0761264
MS4A14	0.215384	0.110838	0.190001	0.686679	0.00613877	0	0.918281	0.0755799
AATBC	0.500557	0.368482	0.28575	1.20966	0.00743665	0.00084335	0.918206	0.0735144
MACC1	0.264111	0.150791	0.201757	0.897487	0.0078894	0.00324508	0.918127	0.0707382
LINC00870	0.342754	0.242087	0.255565	1.10554	0.0054284	0	0.917983	0.0765883
KLHDC4	0.597821	0.507045	0.291457	1.24593	0.00713852	0.00260175	0.917959	0.0723007
TIFAB	0.375909	0.252944	0.268526	1.2789	1.5566e-11	0.00426357	0.917825	0.0779113
MIR3621	0.306222	0.224063	0.307237	1.69912	0.0059808	1.18096e-10	0.917736	0.0762836
PLAUR	0.757905	0.722974	0.259994	1.31504	0.0129691	0.00304703	0.917245	0.0667392
LOC101929162	0.229419	0.15685	0.190034	0.807349	0.00434501	0.00665804	0.916617	0.0723803
CDCA7L	0.335208	0.237125	0.240075	1.078	0.00285361	0	0.916469	0.0806774
RIN2	0.452054	0.328694	0.285413	1.09238	0.0121772	0.00781452	0.916179	0.063829
ZBTB46-AS1	0.343533	0.255898	0.216841	0.997134	0.00177043	0.00306698	0.915835	0.0793276
CLEC17A	0.198029	0.12632	0.174337	0.658604	0.00130461	0.00833722	0.915829	0.0745296
CXXC5	1.08024	1.11714	0.323662	1.75683	0.0255204	0.00440411	0.915635	0.0544409
CD3G	0.370903	0.329788	0.239	0.837056	0.000351584	0.00332232	0.91549	0.080836
DCANP1	0.283517	0.171762	0.259782	1.20821	0	0.00229331	0.914967	0.0827396
CLEC11A	0.917619	0.922092	0.430684	1.90168	0.00692916	0.00234784	0.914962	0.0757607
CTSL	0.33853	0.239561	0.257489	1.04622	0.000538578	0	0.914741	0.0847202
TLR10	0.332909	0.218597	0.197649	0.800519	0.00260035	0.00209461	0.914712	0.0805934
EPN2-AS1	0.390587	0.275793	0.269172	1.10027	0.00643616	0.00452445	0.914682	0.0743575
MIR7845	1.36513	1.47992	0.441227	2.13221	0.010301	0.00416248	0.914507	0.0710294
ETV6	0.859633	0.758003	0.320985	1.71861	0.00414024	0.00233949	0.914445	0.0790756
ASGR2	0.368243	0.260636	0.246696	0.986515	0.00647538	0.000314078	0.914341	0.0788695
SLC43A2	0.809085	0.691212	0.293111	1.49393	0.0152315	0.00374088	0.914196	0.0668318
CEBPA	0.600191	0.507125	0.32819	1.33353	0.00728271	0	0.914029	0.0786886
CD8A	0.596384	0.453017	0.372948	1.62454	0.00298101	0.0036519	0.913867	0.0794999
B3GNT7	0.694291	0.584316	0.360387	1.74994	0.00360031	0.000119301	0.913784	0.0824966
TREX1	0.638244	0.505451	0.308553	1.50448	0.0112762	0.0052209	0.913681	0.0698221
MIR4802	0.415661	0.293014	0.282311	1.18918	0.00102189	0.00409291	0.913645	0.08124
LRRC26	0.300691	0.2294	0.270852	1.62573	0.0114098	0	0.913621	0.0749696
KIR2DL4	0.193469	0.107928	0.218775	0.857288	0.00783128	0.00121065	0.913588	0.0773701
PLEKHF1	0.931823	0.984848	0.326225	1.57405	0.0102939	0.00644291	0.91334	0.0699227
FNDC11	0.740606	0.725853	0.308157	1.51316	0.00728523	0.00345221	0.913016	0.0762463
RHEX	0.330035	0.210162	0.234288	1.0069	0.00334451	0.0039716	0.912894	0.0797894
CBFA2T3	0.754776	0.581157	0.387694	1.92979	0.00375011	0.00506087	0.912535	0.0786541
SH3BP5L	0.406312	0.319855	0.253188	1.10137	0	0.00185227	0.912432	0.0857158
FPR2	0.189301	0.103898	0.203596	0.721939	0.0154401	0.0054263	0.912431	0.0667031
GPR148	0.763733	0.768589	0.369433	1.63346	0.00230745	0.00100441	0.912355	0.0843332
PLCG2	1.02907	1.06057	0.366038	1.89642	0.00992333	0.00286689	0.912336	0.074874
IRF8	0.615294	0.581229	0.304982	1.34415	0.00588057	0.0137845	0.911952	0.0683829
VCAN	0.287873	0.205021	0.21018	1.00345	0.000928698	0.00570984	0.91188	0.0814817
MIR5191	0.483104	0.31729	0.368627	1.52178	3.07877e-11	0.00648178	0.911697	0.081821
PSAP	0.685806	0.537445	0.283691	1.48744	0.0133316	0.000577639	0.911564	0.0745265
CD1C	0.242435	0.134515	0.219194	0.921833	0	0.00232842	0.911185	0.0864869
NTRK1	0.727808	0.794087	0.277538	1.46326	0.00385657	0.00113277	0.910978	0.0840324
SOGA1	0.620495	0.501123	0.277977	1.24531	0.0231742	0.00228726	0.910893	0.0636454
IL7R	0.478805	0.35665	0.302739	1.13987	0.00745453	0	0.910759	0.0817869
GNB4	0.301725	0.206553	0.174435	0.6692	0.000765495	0	0.910674	0.0885604
TPRG1-AS1	0.303255	0.205689	0.228318	0.97223	8.72485e-11	0.00359578	0.910616	0.0857882
ZAP70	0.548909	0.585091	0.245265	0.999135	0.00431915	0.00226111	0.910599	0.0828204
LGALS2	0.271309	0.197443	0.176455	0.752478	0.00309794	0.00627978	0.910526	0.0800966
ODF3B	1.14788	1.05819	0.396947	1.98814	0.0139838	0.00804099	0.910358	0.0676175
PARVB	0.724559	0.570541	0.326199	1.50486	0.014657	0.0105003	0.910338	0.0645052
SULF2	0.714639	0.62432	0.323306	1.56034	0.023916	0.00420902	0.910289	0.061586
MIR4260	0.389228	0.289491	0.272899	1.18803	0.000205345	0.00224709	0.909877	0.0876707
RAB31	0.524125	0.426134	0.31269	1.22592	0.0138422	0.00556372	0.909834	0.0707604
P2RY2	0.505868	0.377895	0.284499	1.21136	0.0234366	0.000964013	0.909137	0.066462
FYN	1.20728	1.19769	0.296765	1.88659	0.00763048	0.0048329	0.909134	0.0784024
MIR150	1.37285	1.5537	0.433997	2.06676	0.0232481	0.00499528	0.909134	0.0626229
MIR6837	0.532892	0.417642	0.326863	1.33241	0.0126064	0	0.909048	0.0783458
LRRC32	0.694113	0.558665	0.314379	1.57738	0.00217901	0.00397137	0.909027	0.0848224
LINC00861	0.458368	0.550071	0.228294	0.836216	0.00815489	0.00166895	0.909003	0.0811736
ITGAX	0.510236	0.502415	0.286159	1.0831	0.0081266	0.00619127	0.908841	0.0768413
THRB-AS1	0.218262	0.154621	0.163351	0.768001	0	0.000614888	0.908769	0.0906162
TGM3	0.334326	0.233915	0.243066	1.01347	0.000581602	6.49693e-10	0.908753	0.0906654
MIR548H2	0.791995	0.628359	0.421558	1.79747	0.000279997	0.00519649	0.908741	0.0857825
PLA2G6	0.843149	0.83326	0.254102	1.70866	0.0162346	0.00725921	0.908231	0.0682757
FZD1	0.414847	0.279599	0.316462	1.30479	0.000886947	0.0013534	0.908069	0.0896902
TNFSF14	0.536534	0.470599	0.275573	1.18298	0.0191216	0.00313644	0.908049	0.0696933
LOC101928865	0.174964	0.0786082	0.17968	0.644495	0	0	0.907956	0.0920438
MS4A6A	0.239471	0.140352	0.198272	0.820297	0	0.00346816	0.907898	0.0886341
FASLG	0.60505	0.572766	0.241906	1.15805	0.00195895	0	0.907885	0.0901562
CLIC3	0.599942	0.530863	0.299856	1.50432	0.00361709	1.62499e-11	0.907885	0.0884982
HCAR3	0.157156	0.0612754	0.193974	0.778791	0.00695258	0.0017043	0.907825	0.083518
ADTRP	0.452672	0.387547	0.266254	1.55198	0.0059793	0.00368545	0.907726	0.0826088
LILRB3	0.473844	0.510307	0.232138	0.909304	0	0.00470395	0.907722	0.0875743
SCT	0.301435	0.220162	0.258585	1.45461	0.00798289	0.00217875	0.907721	0.0821174
EBF1	0.707332	0.64748	0.286229	1.59364	0.00292546	0.0117351	0.907518	0.0778212
HLA-DQA1	0.502519	0.401448	0.308044	1.55836	0.0374928	0.00527082	0.907512	0.0497241
SEMA4B	0.603808	0.485987	0.280324	1.51922	0.00601925	0.00733441	0.907447	0.0791993
LRRC46	0.5602	0.428418	0.301416	1.20993	0.0177742	0	0.907419	0.0748069
ARHGAP22	0.753724	0.607082	0.323022	1.40116	0.00771464	0.00434767	0.907315	0.0806229
MAML3	1.08031	1.09359	0.295315	1.78611	0	0.00483448	0.907186	0.0879793
PPP1R14A	0.425879	0.375378	0.274823	1.1577	0.000119629	0.00389321	0.907052	0.0889351
TCL1B	0.199369	0.119095	0.214611	0.969866	0.00684034	0.00275592	0.907021	0.0833827
MIR326	0.796904	0.751074	0.307725	1.64701	0.00534193	0.00311127	0.907004	0.0845425
BMS1P20	0.400756	0.308063	0.223327	1.00964	0.00893078	0.00315293	0.906986	0.0809299
BHLHE40-AS1	0.891101	0.905859	0.250524	1.48449	0.00531709	0.0041986	0.906966	0.083518
IL6R	0.588545	0.610591	0.252591	1.37044	0.00800215	0.00361612	0.90685	0.0815314
CD5	0.276344	0.221161	0.140655	0.636345	0.010284	0	0.906718	0.0829978
UNC93B1	0.71559	0.56432	0.305272	1.50034	0.00895609	0.00188362	0.906594	0.0825658
TBC1D9	0.433182	0.329259	0.238689	1.07452	0.00332971	0.00708289	0.906457	0.08313
LINC01506	0.405138	0.288846	0.258635	1.05334	0.000724611	0.00335089	0.906418	0.0895067
AQP3	0.611914	0.485234	0.308295	1.27395	0.0100791	0.000322171	0.906281	0.083318
CD8B	0.218301	0.149864	0.174455	0.727494	0.00313753	0	0.906198	0.0906647
LINC02280	0.551613	0.405005	0.345451	1.45979	0.00917109	0.0007507	0.906146	0.083932
HLA-DOA	0.617527	0.515804	0.327106	1.66388	0.0307813	0.00198889	0.906132	0.0610982
CTSZ	0.443317	0.298101	0.263288	0.986883	0.0118706	0.00225353	0.905959	0.0799166
PPAN-P2RY11	0.976554	0.973348	0.282018	1.52248	0.00228849	0.00938609	0.905838	0.082487
LINC02541	0.293726	0.178009	0.218288	0.863674	0.00122461	0.00174611	0.905782	0.0912474
CHST10	0.305767	0.224619	0.20199	1.14574	0	0.00153586	0.90577	0.0926943
LINC02273	0.725344	0.65771	0.337133	1.37609	0	0.00986099	0.905706	0.084433
S100P	0.523183	0.539059	0.286101	1.27265	0.00652334	0.00178996	0.905586	0.0861003
DAPK1	0.50338	0.378281	0.304995	1.26727	0.000269985	0.00939742	0.905475	0.0848578
CCR6	0.877782	0.821921	0.295382	1.642	0.0259555	0.000218513	0.905413	0.0684127
SH3BP2	0.967513	0.843011	0.293818	1.60538	0.0248779	0.000542161	0.90539	0.0691902
OLIG1	0.394772	0.272484	0.295263	1.07804	0.00861801	0	0.905319	0.0860629
D2HGDH	0.66961	0.563104	0.234397	1.22755	0.00990016	0.00682433	0.904785	0.0784903
ESPN	0.531921	0.434439	0.277855	1.3068	0.00420135	0	0.904765	0.0910337
HLX-AS1	0.250193	0.136508	0.196125	0.758646	0.00558717	0	0.904762	0.0896505
CLLU1OS	0.305767	0.226791	0.201921	0.919533	0.0113475	0.00110586	0.904686	0.0828603
PRKCQ	0.727459	0.7868	0.242789	1.25843	0.00740286	0.00248482	0.904674	0.0854384
LILRA6	0.221518	0.159807	0.148559	0.667227	0.013153	0	0.904343	0.0825036
MRPL10	0.527591	0.40327	0.278478	1.13095	0.0205773	0	0.904295	0.075128
PACSIN2	0.818928	0.687658	0.316845	1.52764	0.0124522	0.00828099	0.904286	0.0749804
ZMIZ1	1.38789	1.28951	0.298358	2.23929	0.0100055	0.000993482	0.904275	0.0847264
CNR1	0.24383	0.154317	0.230229	0.981042	0.00195628	0.0125195	0.904271	0.0812536
BAHCC1	0.726428	0.610991	0.31449	1.64812	0.00106023	0.00282749	0.904204	0.0919085
CUEDC1	0.61531	0.498153	0.279685	1.3779	0.0101726	0.00531964	0.9038	0.0807078
KRTAP16-1	0.711192	0.856453	0.367177	1.52219	0.00383197	0.00440952	0.903724	0.088034
CD79A	0.822277	0.760098	0.317313	1.68442	0.0034825	0.00797191	0.903588	0.0849572
HLA-DOB	0.271642	0.189816	0.19673	0.85394	0.00282847	0	0.903508	0.0936635
KRTAP29-1	0.677866	0.806287	0.329611	1.25842	0.00254585	0.00432778	0.903507	0.0896191
RORA-AS1	0.809938	0.871943	0.303132	1.57442	0.00378546	0.00874552	0.903376	0.0840932
LOC100129697	0.820569	0.673301	0.345864	1.97533	0.00779998	0.0058782	0.903326	0.0829954
SNORD105	1.29429	1.34504	0.355366	1.88541	0.000146895	0.00891673	0.903112	0.0878241
PPP1R3G	0.277719	0.18158	0.227007	0.958765	0.00297511	0	0.902867	0.094158
PFDN1	0.352599	0.275493	0.18629	0.925984	0.0144181	6.16715e-05	0.902757	0.0827629
SYK	0.531011	0.480182	0.265548	1.10465	0	0.00394855	0.902646	0.0934051
LINC01215	0.638797	0.563113	0.24635	1.39617	0.0140493	0.00116864	0.902631	0.0821512
CEACAM3	0.340264	0.260993	0.219958	1.01172	0.0169927	0	0.902424	0.0805834
LAPTM5	0.946649	0.834366	0.29118	1.86061	0.0284349	0.00625314	0.90219	0.0631222
LAMB3	0.251647	0.187221	0.186845	0.771558	0	0.0011101	0.902166	0.0967237
PIK3AP1	0.724272	0.792024	0.262327	1.32545	0.00908947	0	0.902154	0.0887566
ENTPD1	0.516336	0.441524	0.231516	1.06699	0.0080542	0.000206064	0.901951	0.0897886
TNFRSF1B	1.00486	1.04496	0.270716	1.67942	0.00909557	0.016491	0.901907	0.0725066
SPIDR	0.92178	0.829993	0.292225	1.60846	0.00655829	0.0118351	0.901873	0.0797341
FFAR2	0.56137	0.464747	0.290905	1.25759	0.00528613	0.000760056	0.901835	0.0921193
SWAP70	0.512087	0.43309	0.199323	1.07288	0.00420497	0	0.901803	0.0939922
TRERNA1	0.741219	0.719424	0.363056	1.81452	0.0215761	0.00467066	0.901627	0.0721264
MIR4526	0.966305	0.870883	0.391913	2.04334	0.00741781	0.00624815	0.901531	0.084803
BTBD19	0.901153	0.909694	0.298278	1.71414	0.00092181	0.00206656	0.901174	0.0958372
SCX	0.439185	0.325808	0.318382	1.50107	0.00736971	0.0015877	0.901003	0.0900395
IFNL1	0.358917	0.260128	0.264112	1.11759	0.0145055	0.00273032	0.90093	0.0818337
TMEM30B	0.732067	0.846485	0.293942	1.17769	0.00310595	0.00783376	0.900712	0.0883482
MIR4654	0.312169	0.259909	0.236461	1.43843	0.000977678	0	0.900669	0.098353
SPINT2	0.408085	0.405572	0.200978	0.920293	0	0.00535921	0.900532	0.0941083
TCF7	1.01507	0.981073	0.349473	1.78317	0.0169355	0.00487213	0.900521	0.0776712
TUBA1C	0.591905	0.521454	0.179854	1.16118	0.00174147	0.00711084	0.900448	0.0906995
ADGRE2	0.222381	0.140749	0.173501	0.627926	0.0103301	0.00218056	0.900187	0.087302
ARHGAP26	1.29707	1.37804	0.272072	1.87179	0.0100335	0.00241744	0.899981	0.0875679
MDS2	0.553719	0.53399	0.222716	1.03552	0.00689767	0.00180334	0.899973	0.0913258
GFRA4	0.316837	0.227229	0.276491	1.37487	0.00253086	1.69633e-11	0.899864	0.0976051
ZC3H12D	0.528548	0.525687	0.205273	1.0083	0.00198471	8.69155e-11	0.89981	0.0982051
CLEC7A	0.207439	0.12068	0.192861	0.844429	5.3991e-11	0.00197696	0.899583	0.0984405
MIB2	1.29213	1.30618	0.317498	2.05818	0.0325798	0.00893906	0.899266	0.0592155
ZCCHC7	0.639074	0.557913	0.230744	1.45794	0	0	0.899177	0.100823
RORC	0.440309	0.327687	0.276239	1.34769	0.0117996	0	0.898892	0.0893082
SGMS2	0.264952	0.19005	0.174673	0.824209	0	0.00490804	0.898781	0.0963106
LEXM	0.33163	0.272608	0.178627	0.92841	4.33381e-11	0.00142175	0.898723	0.099855
LILRB5	0.17526	0.112691	0.144735	0.697167	0.0135862	1.24017e-09	0.898686	0.0877275
IL1B	0.333552	0.22621	0.252929	1.19239	0.00250176	0	0.89866	0.0988387
NLRP12	0.251342	0.178719	0.187127	0.728356	0.00508779	0.00606836	0.898648	0.0901958
GOLIM4	0.383595	0.412549	0.167616	0.932226	0.0013892	0.00481849	0.898298	0.0954942
S100A9	0.295416	0.185563	0.268154	1.26652	0.000739198	0	0.898204	0.101056
TEAD2	0.343376	0.252886	0.214904	1.00353	0.0114305	0	0.898103	0.0904664
CCAT1	0.210655	0.159576	0.171715	0.741778	0.000408897	0	0.898039	0.101552
LINC01504	0.208053	0.147461	0.153054	0.671718	0	0	0.898018	0.101982
LINC02495	0.345902	0.234517	0.235466	1.04456	0	0	0.897836	0.102164
ADAM19	0.663464	0.620141	0.29113	1.47594	3.65448e-06	0.00108546	0.897828	0.101082
KCNE1	0.104341	0.056543	0.109874	0.411717	0	0.00267569	0.897643	0.0996812
MAP2K2	0.871711	0.800104	0.235503	1.58275	0.0113325	0.0139221	0.897613	0.077132
LINC00649	0.729902	0.779728	0.243991	1.2404	0.00543808	0.0154221	0.897562	0.0815781
STAT4	0.600122	0.569847	0.228718	1.08763	0.00681635	0.00415381	0.897537	0.0914926
TCP10L2	0.362249	0.324837	0.17892	0.816505	0.013419	0	0.897515	0.0890665
MYCL	0.497139	0.4042	0.24155	1.12636	0.00728616	0.000114089	0.897398	0.0952022
TENT5C	0.8875	0.95873	0.25378	1.37461	0.00488878	0.000691479	0.897129	0.0972904
PACERR	0.313338	0.189686	0.257771	1.13103	0.00375302	0	0.897124	0.0991227
KRT80	0.435222	0.356603	0.243701	1.21834	0.0028754	0	0.896862	0.100262
PPAN	1.00119	1.01657	0.282811	1.53164	0.00301751	0.00754521	0.896734	0.092703
ILDR1	0.272513	0.171081	0.189123	0.734805	0.00110292	0	0.896524	0.102373
SH3TC1	0.894596	0.779516	0.31563	1.81867	0.0383692	0.00143297	0.896321	0.0638772
TRNP1	0.606065	0.514541	0.255791	1.46428	0.0133601	0.000739845	0.89619	0.0897105
FCER1G	0.380378	0.264216	0.264691	1.14246	0.00431075	0.000137902	0.895889	0.0996619
LOC100996455	0.761907	0.614852	0.334131	1.5774	0.00137125	0.00410347	0.895839	0.0986868
OR7E47P	0.557839	0.499243	0.245652	1.30731	0.0182344	0.000742489	0.895493	0.0855296
BICDL1	0.904798	0.940586	0.25394	1.32051	0.0255384	0.00012138	0.89517	0.0791706
BASP1-AS1	0.330764	0.248605	0.191376	0.832312	0	0	0.895133	0.104867
SLC24A4	0.559123	0.42742	0.323009	1.30936	0.0169724	0.00751735	0.895073	0.0804376
GCSAM	0.363717	0.360907	0.206473	0.953795	0.0130997	0	0.895062	0.0918381
MIR4487	0.749756	0.623831	0.331573	1.59536	0	0	0.894986	0.105014
HLA-DMB	0.840799	0.699552	0.26801	1.65342	0.0188161	0.0101747	0.894829	0.0761805
ZNF80	0.530847	0.573108	0.229547	1.11269	0	0.000668391	0.894242	0.105089
ADPRH	0.26005	0.201712	0.166609	0.71421	0.0117171	0.000518859	0.894191	0.0935728
DIPK1B	0.405205	0.315178	0.250483	1.4598	0.00910824	0.00518221	0.89413	0.0915795
LINC01451	0.838312	0.801592	0.331171	1.72404	0.019977	0.00069323	0.894057	0.0852728
LOC102723322	0.748748	0.692672	0.316526	1.62673	0.0163557	0.00516061	0.893973	0.0845108
ASGR1	0.485366	0.425912	0.233655	1.10289	0.0121957	0.000912579	0.893942	0.0929499
THEMIS2	0.774487	0.6553	0.276793	1.43985	0.0226576	0.00122199	0.89392	0.0822
RETN	0.452406	0.387545	0.235964	1.00015	0.00214901	0.0128073	0.893817	0.0912265
DCPS	0.499658	0.494304	0.227774	1.04873	0	1.47043e-11	0.893809	0.106191
BCL2A1	0.436118	0.377286	0.220434	0.930144	0.00673497	0.00565512	0.893794	0.0938159
VAV2	0.951283	0.798083	0.346384	1.71437	0.00153337	0.00806217	0.893703	0.0967015
ACOX3	0.758003	0.642959	0.265009	1.43988	0.0278768	0.00333209	0.89343	0.0753609
CD1D	0.295585	0.18209	0.220788	0.935828	0.010083	0.000383169	0.893243	0.0962908
MAP1LC3B2	0.44649	0.392075	0.203035	0.83122	0.0086802	0.00392897	0.893228	0.0941624
MOGAT1	0.318974	0.258316	0.165618	0.800261	0.0122286	0.000403456	0.893163	0.0942054
MIR5571	0.790124	0.66532	0.350105	1.59604	0.0085645	0.00982571	0.892963	0.0886468
SIGLEC7	0.18604	0.114081	0.171916	0.69856	0.00929512	0.00253084	0.892915	0.0952591
ST14	0.358393	0.267349	0.211702	1.04204	0	0.00706806	0.892839	0.100093
SRMS	0.692983	0.694288	0.27841	1.364	0.00817227	0.00334839	0.892561	0.0959185
RAB11FIP1	0.795507	0.868884	0.278447	1.4067	0.0176993	0.00580934	0.892449	0.0840427
TK1	0.480549	0.402552	0.20146	1.0602	0.00588463	0.00734591	0.892322	0.0944479
LOC339874	0.467181	0.395988	0.168954	1.03197	0.00985772	0.000263964	0.891844	0.0980343
LINC02158	0.536747	0.420824	0.257184	1.17925	0.0136405	0.00856188	0.891839	0.0859591
MIR6069	0.64269	0.490696	0.326191	1.39708	0.0131388	0.00405676	0.891705	0.091099
TTC7A	1.04901	0.912709	0.309105	1.87366	0.0308392	1.0784e-11	0.891436	0.0777247
LPCAT1	0.844642	0.855398	0.305126	1.4827	0.00054129	0.00180068	0.891221	0.106437
BCAR4	0.164836	0.110421	0.137243	0.529611	0.00183177	0.000516565	0.890838	0.106813
TYROBP	0.768291	0.641129	0.278172	1.41562	0.00349621	0	0.890757	0.105747
BORCS5	0.711235	0.655936	0.217096	1.39192	0.0108083	0.00122727	0.890738	0.0972262
LOC101929524	0.445516	0.471296	0.214544	0.974459	0.00789772	0.00219998	0.890648	0.0992539
MYO1F	0.603348	0.592059	0.228161	1.105	0.0121226	0.00257748	0.890645	0.0946544
MCF2L2	0.765756	0.674293	0.244001	1.44296	0.0044092	0.00498513	0.890536	0.10007
SIRPA	0.389206	0.289865	0.248611	0.944764	0.00331685	0.00416391	0.890393	0.102126
BCL9	0.784101	0.869923	0.220606	1.25721	0.0205045	0.00425193	0.89036	0.0848833
PTCRA	0.208839	0.163361	0.177055	1.07615	0.0027992	0	0.890275	0.106926
ARHGAP24	0.707554	0.562834	0.358158	1.57584	0.00613644	0.0137765	0.890193	0.0898942
NRM	0.435773	0.329316	0.248636	1.15069	0.0048346	0.00128093	0.89017	0.103714
PLIN5	0.24605	0.166849	0.193115	0.741993	0.00672667	0.00418653	0.890134	0.0989523
DUSP16	0.64234	0.563809	0.255312	1.42697	0.00373355	0.00364814	0.890068	0.10255
LYL1	0.961559	0.830841	0.354588	1.88809	0.0172381	0.0156674	0.889929	0.0771655
CST11	0.335524	0.22155	0.245076	0.911244	4.29591e-10	0.00154294	0.889887	0.10857
LEF1-AS1	0.371508	0.301574	0.206344	0.933318	0.0050919	0.00306823	0.8898	0.10204
SNAP47	0.727049	0.772639	0.231225	1.32298	0.0127825	0.00451625	0.88969	0.093011
CXCR6	0.527727	0.467586	0.222972	1.20683	0.0218062	0	0.889546	0.0886477
PTGER2	0.576657	0.52187	0.271603	1.33755	0.0136053	0.00709971	0.889529	0.0897665
LINC01503	0.611118	0.53145	0.202454	1.22143	0.015668	0.000893856	0.889432	0.0940064
ADGRG1	0.619361	0.520403	0.267891	1.31627	0.00316432	0.00698763	0.889177	0.100671
FYCO1	0.635946	0.591222	0.219434	1.30874	0.0282778	0	0.888865	0.0828576
SBK1	0.790393	0.855779	0.26129	1.42439	0.0152878	0.00158381	0.888857	0.0942711
SEMA4A	0.4143	0.320488	0.196186	0.896177	0.0110413	0	0.888657	0.100302
KCNN4	0.464788	0.456779	0.207426	1.10236	0.00109141	0.00447487	0.888638	0.105796
LOC101927851	0.823291	0.775933	0.229033	1.43095	0.0220623	0.00350663	0.888486	0.0859448
CD300A	0.600122	0.656472	0.244659	1.26931	0.0180907	0.0100232	0.88848	0.0834061
MIR4668	0.574367	0.529981	0.264953	1.43869	0.00307319	0.00691227	0.888472	0.101543
KCTD15	0.450729	0.352772	0.254195	1.11085	0.0131841	0.00179119	0.888409	0.0966153
MRAS	0.302988	0.218116	0.209036	1.04471	0	0	0.888356	0.111644
MIR3150B	0.393041	0.267068	0.26163	1.01265	0.0037328	0	0.888162	0.108105
MFSD2A	0.578968	0.498393	0.200508	1.12714	0.014648	0	0.888155	0.0971974
FCRL1	0.15094	0.0950731	0.150669	0.627452	0	0	0.888117	0.111883
NOSIP	1.06925	0.99865	0.259425	1.59825	0.0124349	0.0185595	0.887986	0.0810199
LINC01032	0.231901	0.166401	0.165801	0.732945	0.00208195	0.00121345	0.887918	0.108787
LILRB4	0.172324	0.0967507	0.15464	0.697653	0	0.00825975	0.887832	0.103909
XCL2	0.278756	0.231263	0.173826	1.08505	0.0131727	0	0.887819	0.0990079
OPRL1	0.677061	0.624975	0.219547	1.40633	0.0106747	0.00557401	0.887586	0.0961649
LINC02611	0.512455	0.487573	0.200666	1.04023	0.00443239	8.73079e-11	0.887569	0.107998
BANP	1.00256	0.902677	0.275967	1.80993	0.0325094	0.0128507	0.887322	0.0673175
HCAR2	0.249063	0.163089	0.203396	0.807408	0.0274776	0.00288547	0.88731	0.0823269
RASGRP4	0.190463	0.143366	0.136622	0.56277	0.00289961	0.00577869	0.887133	0.104188
DUSP8	0.859402	0.909155	0.268347	1.47579	0.0145671	0.0172788	0.88704	0.081114
TLE1	0.589548	0.545815	0.251086	1.27355	0.00900766	0	0.887006	0.103986
PSD2-AS1	1.12071	1.02289	0.334456	1.97537	0.0222961	0.00724073	0.88689	0.0835736
TNFRSF21	0.406999	0.336538	0.226374	1.03781	0.0067017	0.00104768	0.886803	0.105447
LINC01993	0.71405	0.716586	0.250646	1.3816	0.0235908	0.00771963	0.88677	0.0819193
ITGAD	0.2498	0.20551	0.161823	0.890829	0.00683881	0.00552921	0.886654	0.100978
LOC100132813	0.34836	0.273276	0.241126	1.27448	0.00602048	0.00038884	0.886589	0.107002
PTGIR	0.53205	0.489494	0.297399	1.33004	0.0139664	0.00434648	0.886442	0.0952447
CTSD	0.672071	0.602646	0.246181	1.46601	0.0138606	0.00373552	0.88644	0.0959635
CX3CR1	0.708289	0.694797	0.255726	1.33759	0.0392223	0.0012971	0.886386	0.0730948
VASH1	0.412645	0.307058	0.267547	1.05899	0.0256308	0.00706773	0.886372	0.0809299
GPR68	0.909467	0.898616	0.256899	1.38455	0.0214144	0.00523868	0.886227	0.0871196
ZMYND15	0.440893	0.372067	0.229419	1.101	0.00349414	0.00760457	0.886142	0.102759
CD2	0.5392	0.552812	0.225541	1.0968	0.013073	0.000533559	0.886123	0.100271
ZFAT-AS1	0.432889	0.342112	0.271565	1.44424	0.00829867	0.00217443	0.886085	0.103442
SIX5	1.01623	1.06816	0.290255	1.56159	0.011701	0.0232809	0.88603	0.0789884
CD4	0.443103	0.381693	0.215077	1.02489	0.0268717	0.000737454	0.885998	0.0863932
HRH2	0.423097	0.384378	0.211277	0.961352	0	0.00721269	0.885696	0.107091
KRT36	0.256813	0.162404	0.231755	0.883252	0.00914842	0.000864864	0.885251	0.104736
SLC16A5	0.38252	0.304575	0.223368	1.05998	0.00362009	0.00198554	0.885134	0.10926
CYP2F1	0.509003	0.526359	0.237419	1.02717	0.029956	0.0055637	0.885089	0.0793917
PRR5	1.04458	0.956638	0.290707	1.63247	0.0142334	0.00479842	0.884968	0.0959999
RUFY4	0.492336	0.39999	0.232238	1.37457	0.00235807	0.00325811	0.884777	0.109607
LINC00332	0.439201	0.363248	0.253449	1.03761	0.00234852	0.00621052	0.884702	0.106739
TBC1D7-LOC100130357	0.479555	0.374531	0.208068	1.02434	0.0156707	0.0047684	0.884629	0.0949322
LINC01336	0.526403	0.459137	0.295935	1.34762	0.0036246	0.0017372	0.88462	0.110019
CTSE	0.283576	0.181974	0.206431	0.999339	0.0133803	0.00261019	0.884605	0.0994046
PRKCD	0.787462	0.714213	0.239843	1.40852	0.01992	0.00213041	0.884508	0.0934414
TM4SF20	0.23908	0.172637	0.156387	0.740035	0	0.0021659	0.8844	0.113434
VWA3B	0.496158	0.439158	0.203672	0.978229	6.08623e-10	0.0191609	0.884378	0.0964612
TRAF4	0.804569	0.692213	0.294103	1.62179	0.0119114	0.00807214	0.884334	0.0956828
COBLL1	0.348692	0.292899	0.212319	0.900304	0	0.00888525	0.884318	0.106797
SERPINA1	0.232795	0.146037	0.202495	0.73168	0.0197761	0.00660302	0.884316	0.0893045
SLC16A3	0.862089	0.79818	0.279236	1.56086	0.0135185	0.0123666	0.884245	0.0898703
LINC00850	0.186094	0.121104	0.146385	0.869667	0	0.00731429	0.884145	0.10854
IL23R	0.295139	0.260029	0.173132	0.949672	0	0	0.884136	0.115864
SDSL	0.209673	0.14295	0.166234	0.640936	0.00994529	0.00757826	0.883777	0.0986991
MPDU1	0.7064	0.613561	0.253113	1.47509	0.0173245	0.00907314	0.883709	0.0898933
SLFN13	0.314128	0.272962	0.15655	0.93968	0.00727748	0.00228075	0.883675	0.106767
RASSF2	0.797687	0.738719	0.278867	1.35271	0.0308197	0.010208	0.883672	0.0753004
GDF15	0.492415	0.385075	0.258901	1.12419	0.00955692	0	0.883639	0.106804
SNX22	0.523396	0.451629	0.223049	1.23024	0.00669497	0.00055773	0.883547	0.109201
STX11	0.534579	0.459831	0.198233	1.11003	0.0158294	0.00237554	0.883514	0.0982808
ANPEP	0.253003	0.176532	0.192394	0.832654	0.000606014	0.0051206	0.883426	0.110847
ZNF860	0.359988	0.282698	0.221064	1.31915	2.60299e-10	0.00223412	0.883363	0.114403
PHLDA2	0.855315	0.755267	0.374924	1.92502	0.0152808	0.00536509	0.88331	0.0960442
TNFRSF4	0.48666	0.402577	0.285428	1.62179	0.0025919	0	0.883275	0.114133
GAB2	0.586563	0.510931	0.200372	1.14662	0	0.00605256	0.88324	0.110707
ZNF667-AS1	0.21399	0.125969	0.198918	0.827976	0	0.00106935	0.882995	0.115936
FLT3	0.295376	0.228706	0.175917	0.898686	0.00381582	0.017064	0.882993	0.0961268
WBP1L	0.585974	0.492026	0.22256	1.40644	0.0181628	0.00166648	0.882959	0.0972121
TTC39A	0.313666	0.244263	0.253381	1.2747	0.00369503	0	0.882896	0.113409
ATRIP	0.560109	0.506377	0.181466	1.10062	0.0038484	0.0120611	0.882864	0.101227
MIR6855	1.04235	1.06793	0.362282	1.74142	0.00869215	0	0.882815	0.108493
SLC23A1	0.407545	0.404417	0.206232	0.967779	0.0075661	0.00283106	0.8828	0.106803
UPB1	0.295405	0.227598	0.159466	0.70424	0.00382131	0.00443621	0.882633	0.109109
MIR6813	1.10466	0.989557	0.351173	1.85713	0.00785377	0.0139486	0.882604	0.095594
MIR4257	0.643787	0.530161	0.313747	1.56533	0.0079291	0.00881654	0.88258	0.100674
SLAMF9	0.108127	0.0676737	0.119906	0.812912	0.00242074	0.000392552	0.882574	0.114613
SLC1A3	0.383942	0.31675	0.194549	0.988694	0	0.0005805	0.882422	0.116998
LCK	0.555736	0.606437	0.197667	0.985411	0.0104922	0.00751451	0.882348	0.0996448
ETS2	0.465009	0.397255	0.218164	1.07281	0.0139237	0	0.882346	0.10373
STARD3NL	0.613023	0.526412	0.207309	1.1582	0.00948723	0.00593126	0.882289	0.102292
KLF7	0.702519	0.772739	0.228611	1.18089	0.0130368	0	0.882207	0.104756
SLC7A7	0.459386	0.381706	0.189919	0.915405	0.00222931	0.00178875	0.882073	0.113909
NIPAL4	0.415112	0.361493	0.231481	1.22248	0.00345692	0.00187199	0.881937	0.112734
CTSB	0.583231	0.501418	0.233014	1.18031	0.0118578	0.000212029	0.881844	0.106086
ADORA2B	0.3185	0.245597	0.200483	0.804227	0.00866097	1.64949e-11	0.881756	0.109583
DGKG	0.565222	0.465035	0.242274	1.32453	0.00438189	0.00392326	0.881581	0.110114
KMO	0.246688	0.184842	0.144644	0.645677	0.00399568	0	0.881559	0.114446
CAMP	0.343479	0.220487	0.256013	1.04748	0.000635314	0.000406655	0.881444	0.117514
LINC00887	0.427095	0.345652	0.22699	1.11911	0.00756112	0.00514233	0.881303	0.105994
LINC00336	0.542708	0.505392	0.248223	1.23238	0.00771405	0.00254465	0.88122	0.108521
SHISA4	0.349258	0.247123	0.236204	1.27453	0	0.00203584	0.881192	0.116773
ADAMTS10	0.73434	0.77802	0.209656	1.16134	0.0046544	0.00326488	0.881148	0.110933
S100A2	0.492466	0.403984	0.239072	1.23557	0.00902823	0.000707118	0.881133	0.109131
CTBP2	0.612769	0.544591	0.251914	1.29976	0	0.0106947	0.880994	0.108311
ASCL2	1.02956	0.940884	0.382617	1.84418	0.0187438	0	0.880931	0.100325
FAM71B	0.48406	0.499208	0.220704	0.995744	0.0119642	2.28274e-11	0.880754	0.107282
MIR8061	0.372214	0.278914	0.25249	1.07231	0.00598744	0.00924941	0.880744	0.104019
RREB1	0.874065	0.828261	0.241323	1.6333	0.0108532	0.00229745	0.880717	0.106132
PTPRE	0.94545	0.879326	0.26026	1.63354	0.0136471	2.35312e-11	0.880403	0.10595
MIR4432HG	0.266632	0.202796	0.19489	1.08552	0	0.00730758	0.880383	0.112309
CELF5	0.754007	0.805467	0.241971	1.30824	0.0101873	0.00310057	0.880336	0.106376
STARD8	0.257032	0.18771	0.187739	0.925373	0.018975	0.00778203	0.880249	0.0929942
TGM2	0.292354	0.216956	0.212053	0.831359	0.0152915	0.00492666	0.880248	0.0995335
TRAK1	0.748176	0.665642	0.226836	1.37904	0.00413749	0.00276717	0.880234	0.112862
P2RY14	0.397356	0.340502	0.184176	1.05482	0.021199	0.00191674	0.880137	0.0967474
ID2	1.17416	1.2438	0.35498	1.92849	0.025639	0.0117175	0.880109	0.0825347
JAG1	0.339137	0.25119	0.206794	1.03325	0.00500914	0.00065161	0.879927	0.114412
TLR4	0.285058	0.221451	0.183316	0.8417	1.62295e-09	0.00600695	0.879868	0.114125
CXCL16	0.43443	0.352301	0.224331	0.985828	0.00126648	0.0062604	0.879816	0.112657
MYBPC2	0.452387	0.375754	0.177732	0.913528	0.00844698	0.00285703	0.87975	0.108946
BASP1	0.464134	0.371043	0.229512	0.968086	0.00219996	0.00374894	0.879683	0.114369
ARRB1	0.696649	0.703369	0.210972	1.19771	0.00903552	0.00715333	0.87967	0.104141
LRRC15	0.211522	0.158056	0.194247	1.01569	0	0.0067805	0.879665	0.113554
PBX4	0.657617	0.625672	0.195062	1.07913	0.0145675	0.00866603	0.879523	0.0972438
TKT	0.551688	0.470498	0.221311	1.23604	0.0126338	0.00329928	0.879454	0.104613
CRYGN	0.348936	0.267378	0.198236	0.766784	0.00737592	0	0.879447	0.113177
MIR4690	1.10781	1.02401	0.312625	1.78507	0.00298273	0.00290432	0.879381	0.114732
RPS9	0.864588	0.862781	0.254143	1.39915	0.00967288	0.019584	0.87928	0.0914634
FCAR	0.192418	0.132716	0.146302	0.567809	0	0.00408405	0.879032	0.116884
DNASE1L3	0.394002	0.292374	0.21175	1.06357	0.0121788	0.00486817	0.878982	0.103971
PMFBP1	0.272436	0.218473	0.163244	0.823119	0.00488271	0.00648767	0.87894	0.109689
PTGDR	0.382104	0.304311	0.21204	0.95401	0.0121945	0.00248138	0.878894	0.10643
LOC100996263	0.922895	1.01681	0.264692	1.42996	0.00728901	0	0.87875	0.113961
PXK	0.451315	0.391454	0.178446	0.977265	0.00164482	2.48444e-10	0.878583	0.119772
MIR6722	0.237518	0.109393	0.272233	1.17023	0.00799433	1.17799e-10	0.878507	0.113499
PLAU	0.40571	0.313889	0.203469	1.04606	0.0116217	0	0.878384	0.109994
ZNF674-AS1	0.544463	0.463363	0.214612	1.07871	0.00220792	0.00418023	0.878163	0.115449
CORO1C	0.795302	0.717954	0.20865	1.35549	0.00317376	0.00702479	0.878146	0.111655
APOBEC3G	0.481062	0.506075	0.184304	0.880512	0.0347775	0.00635243	0.878081	0.0807893
SEMA6B	0.370186	0.282063	0.215831	0.93147	0.0149988	0.00285086	0.878068	0.104082
IRAK3	0.392148	0.307311	0.189677	0.841439	0.00743999	0.00395993	0.87794	0.11066
CXCL8	0.319733	0.233328	0.2338	1.07842	0.000312362	0.00720369	0.877785	0.114699
FAM129A	0.640683	0.664235	0.225243	1.25867	7.84603e-11	0.00712919	0.877775	0.115096
CHST13	0.230036	0.14438	0.203381	0.920262	0.00174269	9.91024e-17	0.877691	0.120566
LINC01354	0.548747	0.462647	0.218751	1.20726	0.00577921	3.73102e-08	0.877604	0.116617
VPREB1	0.520455	0.418984	0.280169	1.27288	0.018118	0.0087485	0.877578	0.0955558
SNORD105B	1.1142	1.19179	0.291037	1.5931	0.000855396	0.00849095	0.877465	0.113188
BHLHE22	0.178639	0.114376	0.154157	0.689541	0.00716939	0	0.876848	0.115982
LOC389199	0.678904	0.820623	0.344768	1.75724	0.0184941	0.00370572	0.876781	0.101019
TC2N	0.512693	0.534347	0.21219	0.885443	0.0213842	0.00489491	0.876772	0.0969489
LOC149684	0.186534	0.123978	0.162204	0.667946	0.0264195	0.00016023	0.876742	0.0966781
RAB20	0.361699	0.272377	0.222204	0.915245	0.0056226	0.00760705	0.876728	0.110042
C5AR2	0.188913	0.138819	0.147104	0.619084	0.00476441	0.00708037	0.87649	0.111665
MICAL2	0.859841	0.902132	0.261232	1.43448	0.0171829	0.00364795	0.876431	0.102738
LINC02363	0.489746	0.400531	0.222898	1.25102	0.0208837	0.00208614	0.876412	0.100619
MAL	0.439878	0.298583	0.272584	1.15006	0.000690294	2.31204e-10	0.876341	0.122969
EFNA5	0.598865	0.518603	0.253621	1.30596	0.00306238	0.0130703	0.876306	0.107562
APCDD1	0.271131	0.219724	0.169077	0.91903	0.00149469	0.00702485	0.876189	0.115291
SDS	0.197083	0.13856	0.149679	0.617865	0.00139528	0.0174399	0.876074	0.105091
ARID5B	0.918842	0.877738	0.222826	1.6084	0.0197703	0.00296207	0.876033	0.101234
MIR557	0.537157	0.511185	0.252223	1.14849	0.000130748	0	0.87601	0.12386
EOMES	0.805461	0.817655	0.265676	1.41641	0.00537293	0.00238502	0.875939	0.116303
PRICKLE1	0.391359	0.323903	0.206138	1.00288	0	0.0156345	0.875929	0.108437
MIR6787	0.959318	0.87386	0.329741	1.71824	0.0021125	0.0015967	0.87586	0.12043
CXCR3	0.556905	0.513303	0.259595	1.31001	0	0.00466082	0.875678	0.119661
KIF21A	0.486928	0.49627	0.186321	0.954172	0	0.00877225	0.875498	0.11573
LOC388282	0.535162	0.523739	0.245605	1.10643	0.0238833	0.00354819	0.87516	0.0974085
MZB1	1.05427	1.08895	0.329092	1.79488	0.0261819	0.0153211	0.875113	0.0833842
SNORD66	0.246987	0.156428	0.222101	1.04968	0	0.00130781	0.875089	0.123603
SIGLEC14	0.231323	0.154943	0.179456	0.717008	0.00739254	0.00648622	0.875059	0.111063
MOB3B	0.510289	0.430667	0.217845	1.06168	0.00736305	0.00192325	0.874994	0.11572
INPP4A	0.982324	0.940009	0.236959	1.88886	0.0142336	0.000965384	0.874917	0.109884
SNORD56B	0.630373	0.518281	0.353779	1.48597	0.0243076	0.00841282	0.874832	0.092448
C5orf67	0.48808	0.48154	0.207227	0.943565	0.0185444	0.00224192	0.874788	0.104426
R3HDM4	0.698144	0.638741	0.252626	1.40891	0.0254929	0.00508005	0.874761	0.0946658
C20orf197	0.321409	0.259006	0.205363	0.896287	0.0112019	0.00660072	0.874634	0.107563
TBKBP1	0.732089	0.637825	0.254187	1.41379	0.0189825	0.00960573	0.874524	0.0968875
TMEM52B	0.190463	0.14669	0.129908	0.674948	0.0177874	0.000235259	0.874364	0.107613
FBLN7	0.36023	0.28321	0.208307	0.892156	0.00617873	0.00804157	0.874317	0.111463
LINC01484	0.354009	0.263355	0.211333	0.974421	0.020674	0	0.874295	0.105031
SCML4	0.831774	0.897454	0.225079	1.33222	0.00906208	0.00250849	0.874064	0.114365
AGPAT2	0.519299	0.42378	0.229849	1.21128	0.0178337	0.00445439	0.87406	0.103652
ADAP2	0.250581	0.177867	0.189962	0.689317	0.00388207	0.000801267	0.873994	0.121323
RNF130	0.546925	0.474613	0.207504	1.14146	0.00256316	0.00136306	0.873931	0.122142
TRIB1	1.02364	0.978173	0.251399	1.74423	0.0182192	0.00277391	0.873843	0.105164
MILR1	0.209591	0.14464	0.151461	0.784149	0.00438134	0.00101658	0.873829	0.120773
CHPT1	0.37035	0.299962	0.202786	0.958262	0.0158297	0.00760562	0.87381	0.102754
MIR24-2	1.42188	1.38921	0.512985	2.43983	0.0492289	0.0173856	0.873767	0.0596188
MIR4436A	0.49669	0.387544	0.329264	1.49955	0.0187116	0.00559546	0.873713	0.10198
MIR27A	1.54371	1.5111	0.514653	2.57506	0.0452935	0.020171	0.873711	0.060825
LRRK2	0.335792	0.262231	0.185685	0.929612	0.00216029	0.000210443	0.873655	0.123974
ZNF385A	0.585151	0.505677	0.215723	1.24951	0.0207715	0.0102548	0.87362	0.0953539
LOC286059	0.502045	0.459127	0.203575	1.12524	0.0103869	0.00847202	0.873586	0.107555
MIR612	0.746353	0.627966	0.297196	1.59543	0.00878417	0.00789499	0.873516	0.109805
CRY1	0.561279	0.543668	0.173044	0.919737	0.0245163	0.00429867	0.873502	0.0976834
CD80	0.227172	0.166516	0.159225	0.683107	0.0119454	0.00291921	0.873489	0.111646
LOC100506937	0.263177	0.197954	0.249592	1.37236	0	0.000842133	0.87337	0.125788
MGLL	0.550527	0.43552	0.277811	1.39082	0.0056674	4.8008e-09	0.873328	0.121005
NCALD	0.702996	0.621881	0.253532	1.33289	0.00235103	6.67872e-09	0.873312	0.124337
CD83	0.87197	0.763619	0.259396	1.53884	0.0247183	0.00392475	0.873301	0.0980558
IGSF9B	0.611657	0.562522	0.292606	1.28981	0.00192646	0.000471974	0.873297	0.124305
CCR3	0.44725	0.386306	0.179188	0.983064	0.00732602	0.000564161	0.872716	0.119393
LCN6	0.263819	0.160888	0.234513	0.920416	0.00356936	0.00615677	0.872654	0.11762
ITGA6	0.569569	0.501607	0.208517	1.14435	0.00662648	0.000774158	0.87256	0.120039
MAP3K8	0.75912	0.759079	0.225527	1.29767	0.0275913	0.0110047	0.87241	0.088994
S100A11	0.650455	0.595347	0.241325	1.35061	0.00800055	0	0.872387	0.119613
LINC01342	0.650547	0.58031	0.282153	1.61689	0.0317412	0	0.872385	0.0958734
ENC1	0.572338	0.526423	0.209015	1.07723	0.00232002	0	0.872332	0.125348
NCF4	0.511826	0.439971	0.224422	1.19225	0.0148551	0.0107657	0.872292	0.102088
LINC00926	0.272484	0.189916	0.189181	0.785074	0	0.00118592	0.872255	0.126559
PHETA1	0.47567	0.398235	0.193706	1.10263	0.0101825	0.00345002	0.872242	0.114125
CCNJL	0.321889	0.259509	0.190831	0.888282	0.00296391	0.00386494	0.872205	0.120966
ID2-AS1	1.00899	1.06422	0.293771	1.61526	0.0304421	0.0100403	0.872119	0.0873981
CCR7	1.0337	1.09911	0.327293	1.59186	0.0225653	0.0124902	0.87203	0.0929143
METTL22	0.381793	0.295045	0.214404	1.07479	0.0062325	0.00378046	0.871867	0.11812
BPI	0.177847	0.114408	0.159905	0.718712	0.0320741	0.00473094	0.871833	0.0913623
ZFAT	0.834768	0.797099	0.201	1.69092	0	0.00644568	0.871736	0.121818
LINC01814	0.74423	0.681619	0.255641	1.39829	0.0272325	0.000458537	0.871712	0.100597
PDE6H	0.150184	0.108251	0.118277	0.550011	0.00131053	0.00192648	0.871603	0.12516
ADAM28	0.22752	0.172384	0.142985	0.675451	0	1.8118e-11	0.87141	0.12859
TCN2	0.272113	0.197935	0.192262	0.855821	5.84651e-05	0.000724574	0.87132	0.127897
GRHPR	0.564064	0.503439	0.20224	1.1879	0.0150091	0.0011124	0.871306	0.112573
LINC01270	0.227821	0.149526	0.180289	0.734137	0.0149513	0.0059976	0.87127	0.107781
MIR6876	0.39142	0.318772	0.293607	1.47076	0	0.00279424	0.87127	0.125936
CLDND2	1.3303	1.30335	0.330455	2.16122	0.0214323	0.00423614	0.871057	0.103275
SIGLEC10	0.379791	0.287401	0.221994	0.970037	0.00018725	0.00439457	0.871039	0.124379
MIR23A	2.01187	2.01408	0.459956	2.91577	0.0351042	0.0292361	0.870962	0.064698
SLC6A12	0.364686	0.261818	0.234984	1.09909	0.00384085	1.33008e-10	0.870755	0.125404
CATIP	0.356684	0.268849	0.211822	1.03361	0.00529005	0	0.870716	0.123994
RASAL2-AS1	0.279718	0.201246	0.20082	0.845849	0	0.00826884	0.870668	0.121063
TMEM161B	0.442544	0.456336	0.168119	0.8371	0.0108914	0.00156075	0.870542	0.117005
CMKLR1	0.40793	0.345432	0.214697	0.920968	0.0171597	0.00870127	0.870534	0.103605
MIR6746	0.478384	0.400914	0.250319	1.26723	0.00132198	0.000505703	0.870455	0.127717
MGST2	0.359809	0.302385	0.171412	0.812419	0	0.00762061	0.87043	0.121949
ANKRD55	0.438611	0.424538	0.197061	0.858485	0.00421332	0.00279073	0.870225	0.122771
MIR6731	1.66285	1.64123	0.332633	2.52539	0.0399873	0.0123586	0.870202	0.0774519
PADI2	0.343191	0.264587	0.197835	1.12633	0.0121927	0.00140231	0.870066	0.116339
CD93	0.302631	0.219422	0.224754	1.06361	0.00681202	0.00628512	0.869708	0.117195
ATP6V0A4	0.388566	0.373229	0.190919	0.801829	0.00850878	0.00737075	0.869706	0.114415
SLC35F2	0.476554	0.416827	0.173814	0.941395	0	0.00199769	0.869674	0.128329
CLDN23	0.637089	0.538472	0.246211	1.34835	0.00418282	0.00629354	0.869496	0.120028
ITK	0.765588	0.802402	0.231969	1.31811	0.0202064	0.00588443	0.869468	0.104442
SNX30	0.593997	0.518256	0.183734	1.21484	0.0094386	0.000801635	0.869413	0.120347
FAM117A	1.18525	1.25329	0.207749	1.62509	0.0106036	0.0208377	0.869384	0.0991744
C1orf21	0.591127	0.558209	0.236194	1.24866	0	0.0123754	0.869232	0.118392
PLSCR1	0.271389	0.217581	0.142671	0.720167	0.00394908	1.95508e-11	0.869073	0.126978
ARHGAP27	0.633758	0.547544	0.212998	1.21559	0.0153292	0.00847955	0.86877	0.107421
TEX44	1.36268	1.26779	0.272187	2.02198	0.0401971	0.0109391	0.868742	0.0801223
ABHD17A	0.981494	0.942366	0.253673	1.582	0.0258167	0.0103234	0.868475	0.0953844
LINC02026	0.378027	0.319225	0.193303	0.80665	0	0.00173159	0.86832	0.129949
S100A5	0.841867	0.888108	0.239502	1.49193	0.0102819	0.00398578	0.868274	0.117458
SIRPD	0.201876	0.145007	0.142408	0.545676	0.00959194	0.00184426	0.868209	0.120355
XCR1	0.626601	0.595979	0.200932	1.16082	0.0186961	0	0.867967	0.113337
AIRN	0.387072	0.351507	0.204061	1.26568	0.0029794	0	0.867874	0.129147
TTC9	0.415006	0.370168	0.18819	0.866565	0	0.0102751	0.867839	0.121886
NRROS	0.489178	0.483296	0.199343	1.04217	0.0152698	0.00132819	0.86778	0.115622
MYBL1	0.492125	0.431343	0.166721	0.893338	0.0199713	0.00791496	0.86778	0.104334
CD28	0.514127	0.468104	0.207423	0.968744	0.0074113	1.86562e-11	0.8677	0.124889
N4BP3	0.831737	0.877432	0.264638	1.40717	0.0234246	0	0.867582	0.108994
LOC102723649	0.660128	0.650164	0.230756	1.27064	0.0225959	0.00313808	0.867494	0.106772
KAT8	0.67184	0.611863	0.191632	1.17395	0.0049576	0.0135505	0.867469	0.114023
HHEX	0.743177	0.785499	0.329878	1.46429	0.0264801	0.00188272	0.867439	0.104198
NEIL1	0.583738	0.565482	0.21691	1.17759	0.00381726	0.00274907	0.867396	0.126037
IL21R	0.760122	0.761221	0.195087	1.25288	0.0152047	0.012345	0.867323	0.105127
MIR4706	0.330468	0.212726	0.265996	1.35262	0	0.00132513	0.867298	0.131377
MIR4464	0.654789	0.573479	0.296649	1.71877	0.0138404	0.00504123	0.866928	0.114191
NRXN2	0.714265	0.650318	0.196515	1.26019	0.0214631	0.000382649	0.866821	0.111333
SERINC5	0.731966	0.678752	0.223572	1.33425	0.018032	0.000814927	0.866643	0.11451
C19orf84	0.782466	0.775669	0.26341	1.65259	0.00111124	0.00760539	0.866585	0.124698
POLD1	0.909978	0.855454	0.177428	1.35663	0.010694	0.0106426	0.866505	0.112158
MIR7112	0.690951	0.567696	0.360292	1.80629	0.0252043	0.000118244	0.866399	0.108278
MFGE8	0.524267	0.406236	0.263915	1.05928	0.0224147	0.00172828	0.866348	0.109509
KRT2	0.47957	0.494977	0.270205	1.22219	0.0095008	0	0.866315	0.124184
CCL3	0.475687	0.490938	0.294149	1.16547	0.0169739	0.000555811	0.866273	0.116197
TNS4	0.68105	0.723643	0.23466	1.21895	0.0239182	0.0115123	0.865986	0.0985836
AGPAT4	0.59895	0.538223	0.213535	1.12201	0.00986675	0.00628843	0.865984	0.117861
IL17C	0.826055	0.791713	0.322396	1.62364	0.0128287	0.00226995	0.865893	0.119008
LYAR	0.466861	0.39019	0.205452	0.957122	0.0174201	0.00504121	0.865851	0.111688
MIR4703	0.1718	0.106735	0.156583	0.812557	0.00339169	0.00520006	0.86579	0.125618
KRTAP5-AS1	0.692163	0.711924	0.231096	1.32063	0.0153585	0.0209599	0.865672	0.0980093
LOC102724467	0.74455	0.691932	0.228117	1.55215	0.0148994	0.00707651	0.865658	0.112366
FGR	0.789935	0.808866	0.228231	1.29595	0.0168041	0.00434411	0.86534	0.113512
ZNF710	0.727546	0.656908	0.233222	1.22349	0.00630548	0.0113537	0.865248	0.117093
ST3GAL6	0.214506	0.155137	0.147511	0.674972	0.00139529	0.00920619	0.865181	0.124218
JDP2	0.455426	0.377481	0.20579	0.927587	0.0160595	0.00779942	0.865152	0.11099
UPP1	0.732131	0.791715	0.211053	1.15755	0.00873774	0	0.86509	0.126172
DOCK5	0.563025	0.505884	0.256873	1.15764	0	0.0100825	0.865078	0.12484
TCOF1	0.67796	0.551229	0.242549	1.3469	0.00972916	0.0039801	0.864997	0.121294
ZEB2-AS1	0.770263	0.808328	0.281939	1.47173	0.0209342	0.00577653	0.864973	0.108317
ZC3H12C	0.256518	0.19812	0.156076	0.702084	0.000136504	0.00353237	0.864877	0.131454
RECQL5	0.50083	0.459468	0.178893	1.25768	0.0151438	0.00848962	0.864747	0.11162
PITPNC1	1.06327	1.13463	0.280177	1.51472	0.0126662	0.0117904	0.864746	0.110797
LOC100505942	1.02817	0.948617	0.256986	1.70916	0.00978035	0.0245869	0.864456	0.101176
ITPRIPL2	0.292349	0.234244	0.187641	1.08735	0.0126396	0.00195665	0.864439	0.120964
LHFPL2	0.585926	0.497746	0.250031	1.20104	0.00105078	0.00718765	0.864223	0.127539
LY9	0.555423	0.568099	0.173637	1.08493	0.013401	4.20827e-06	0.864152	0.122443
HBEGF	0.327752	0.264631	0.178346	0.949931	0.00907053	0.00208788	0.864139	0.124702
MIR3925	0.555809	0.46933	0.239675	1.37186	0.0088517	0.00974008	0.864068	0.117341
LINC01800	0.731346	0.607777	0.253544	1.45519	0.0309747	0.00564353	0.864005	0.0993763
SCARB1	0.628475	0.54276	0.226681	1.15006	0.0345177	0.00785218	0.863983	0.0936467
NACC2	0.702692	0.620748	0.262777	1.43735	0.00278772	1.36768e-11	0.863792	0.13342
SERPINF1	0.258595	0.238004	0.166895	0.919698	0.0176192	0.0066465	0.863777	0.111957
ZNF503	0.394164	0.328603	0.199684	1.09341	0.000144821	0.00391539	0.863757	0.132183
MIR5195	0.723248	0.67186	0.259828	1.57496	0.0272879	0.00275809	0.86366	0.106294
NECTIN2	0.42303	0.36422	0.188232	0.930514	0.000275374	0.00394708	0.863619	0.132159
MANBAL	0.446036	0.351404	0.214661	1.07573	0.0359131	0.00177175	0.863515	0.0988006
LINC01381	0.526491	0.469571	0.210369	1.24151	0.00267874	0	0.863371	0.13395
GFOD1	0.836267	0.906614	0.240959	1.37179	0.0005666	0.00112354	0.863169	0.135141
ANGPTL6	1.05985	1.07613	0.225574	1.50076	0	0.0121943	0.863139	0.124667
SCNN1A	0.357951	0.300088	0.170766	0.841892	0.00242628	0.00447224	0.863099	0.130003
PALM	0.482952	0.403681	0.215268	1.10593	0.00715828	0.00378923	0.863057	0.125996
LY6G6C	0.271109	0.171678	0.211869	0.960256	0.0166039	0	0.862885	0.120511
AP3S2	0.365581	0.318544	0.139516	0.819203	0.010209	0.00034617	0.86286	0.126585
FAM81A	0.587338	0.547201	0.216242	1.0325	0.0167073	0.0068687	0.862851	0.113573
LINC00299	0.783317	0.778107	0.267291	1.39266	0.00739945	0.0135574	0.862735	0.116308
TNFRSF18	0.709076	0.708592	0.289844	1.53317	0.0135642	0.00959906	0.862621	0.114215
EBLN3P	0.665151	0.594102	0.216428	1.48105	0.0149098	0.00419957	0.862441	0.118449
MIR4669	1.47313	1.42555	0.308042	2.28543	0.0435131	0.00549237	0.862292	0.0887026
C17orf99	0.606313	0.531466	0.203431	1.09191	0.000333092	0.00732435	0.86206	0.130282
NECTIN4	0.413515	0.353089	0.17989	1.02225	0.00219149	0	0.861804	0.136004
HLA-DRB5	0.175445	0.115931	0.13101	0.586015	0.0245795	0.00129224	0.861758	0.11237
PRKCQ-AS1	0.566372	0.614066	0.246984	1.05456	0.00775083	0.0142768	0.861597	0.116375
CCDC36	0.185767	0.121615	0.140098	0.580161	0.000157793	0.011486	0.861498	0.126858
ZNF250	0.895205	0.879822	0.233524	1.447	0.0358019	0.0108273	0.861094	0.0922765
LOC100507468	0.698217	0.654379	0.306222	1.47885	0.0140606	1.88657e-10	0.860989	0.12495
SUCNR1	0.2348	0.159908	0.172751	1.03787	0	0.0036604	0.860952	0.135388
LIMD1	0.725299	0.641341	0.207042	1.30457	0.0250694	0.00448465	0.860913	0.109533
CSF1R	0.274389	0.198013	0.185849	0.945031	0.00205264	4.87699e-09	0.860667	0.13728
SIGLEC5	0.225951	0.171739	0.134958	0.600986	0.00780315	0.00862655	0.860649	0.122921
MIR4666A	1.20392	1.2972	0.376093	1.97726	0.00927334	0.0154975	0.860629	0.1146
NFE2	0.358652	0.275239	0.199282	1.04071	0.00220268	0	0.860625	0.137172
SIGLEC9	0.379562	0.315815	0.218674	0.966289	0.0210729	0.00897118	0.860345	0.109611
RILPL2	0.480975	0.426226	0.192162	0.92793	0.0285533	0.000179162	0.860336	0.110932
PPM1F	0.616283	0.538867	0.20692	1.25226	0.0157898	0.00507536	0.860321	0.118814
SHISA8	0.697911	0.625064	0.287522	1.58504	0.0110514	0.00908751	0.860266	0.119595
RCAN3	0.613178	0.567221	0.216258	1.11668	0.00264871	0.00668042	0.860257	0.130414
LINC01094	0.275639	0.227852	0.165195	0.726506	0	0.00464254	0.860232	0.135125
TIMP1	0.272059	0.211986	0.172563	0.741754	0	0.0128351	0.860192	0.126973
KIT	0.33749	0.33324	0.151631	0.888383	0.00288161	0.00970618	0.860173	0.127239
KRT73-AS1	0.201994	0.140393	0.175522	0.721808	0.00318546	1.06804e-10	0.86017	0.136644
TNFSF13B	0.214727	0.182299	0.128694	0.724359	0.0204802	0.00829545	0.860039	0.111185
ADAT3	0.879945	0.836358	0.203054	1.61338	0.00954853	0.0115951	0.859942	0.118914
LOC100506801	1.13473	1.09142	0.277928	1.81186	0.0223844	0.00100787	0.85993	0.116678
SPRY2	0.555315	0.537614	0.228017	1.37599	0.00314191	0.00329744	0.859896	0.133665
GNAQ	0.734512	0.713607	0.219418	1.25534	0.00168014	0.0139708	0.859753	0.124596
GATA6-AS1	0.45868	0.367457	0.25802	1.39103	0.0252701	0	0.859734	0.114996
SERPINE1	0.380542	0.361587	0.169367	0.98321	0.00911587	0.0049791	0.859694	0.126211
KLRB1	0.186291	0.180752	0.108301	0.700681	0.00152372	0	0.859675	0.138801
IL1R2	0.331421	0.284415	0.156205	0.767518	0.0124973	0.00109996	0.859601	0.126802
TNFRSF13B	0.429926	0.335856	0.258163	1.20672	0.0112583	0.0211498	0.859434	0.108158
MIR5093	1.08669	1.18533	0.38015	1.86055	0.01797	0.0122352	0.859087	0.110708
SYBU	0.250278	0.206576	0.15192	0.808187	0.00037461	0.00480613	0.859084	0.135736
LMO2	0.507548	0.435762	0.198183	1.11326	8.68893e-18	0.00195293	0.85902	0.139027
PLEK	0.553136	0.543326	0.204859	1.0584	0.0182714	0.000962053	0.858953	0.121813
FBXO32	0.461005	0.501898	0.181427	0.847412	0.00182162	0.000622133	0.858942	0.138614
PLBD1-AS1	0.205498	0.158726	0.128503	0.57564	0.000558404	0.00303687	0.858832	0.137572
GLB1L2	0.42007	0.423358	0.191053	0.926329	0	0.00113012	0.858827	0.140043
KLF12	1.07663	1.1619	0.266919	1.44906	0.0259537	0.00679768	0.858578	0.108671
SPOCK2	0.699536	0.737768	0.256849	1.30567	0.00429045	0.00216832	0.858469	0.135072
NADK	0.584382	0.49492	0.210484	1.11269	0.0289301	0.00905721	0.858025	0.103988
VASH2	0.242378	0.195143	0.17787	0.978914	0.00435588	0.0108006	0.858025	0.126819
CPLX1	0.348151	0.308808	0.178442	1.2191	3.82541e-05	0.00232827	0.857964	0.13967
LYPD3	1.13226	1.12597	0.230544	1.62179	0.00828173	0.0163941	0.857892	0.117432
UGT8	0.185549	0.13436	0.144305	0.671476	8.31162e-10	0.00677487	0.85789	0.135335
TCL1A	0.295591	0.201873	0.261796	1.17523	0.0134026	0.00887185	0.857878	0.119847
KCTD5	0.413663	0.373811	0.177333	1.20883	0.0042375	0.00515701	0.857821	0.132784
PNMA8B	0.394076	0.354869	0.194863	0.859188	0.00209912	0.00768864	0.857756	0.132456
SLC16A4	0.146675	0.0916139	0.139749	0.610174	0.00242616	0.00724008	0.857708	0.132626
TOGARAM2	0.645843	0.613333	0.238741	1.28903	0.00477656	1.15696e-10	0.857517	0.137706
DENND3	1.0027	1.01891	0.243444	1.61664	0.041226	0.00468114	0.857178	0.096915
LOC284454	1.47351	1.41067	0.434216	2.44506	0.048198	0.0197285	0.857162	0.0749119
EFHD2	0.802728	0.825442	0.245065	1.51017	0.0271801	0.0108101	0.856988	0.105022
TCL6	0.238233	0.178623	0.183321	0.963582	0.0139138	0.00569068	0.856941	0.123455
MRVI1	0.413394	0.344931	0.198931	0.992071	0.00649647	0.00364014	0.856748	0.133115
S100A12	0.176203	0.103029	0.180229	0.780134	0	0	0.856715	0.143285
ALOX5AP	0.649557	0.665471	0.204097	1.11314	0.00513381	0.0077746	0.856393	0.130699
B3GNT5	0.451731	0.40068	0.180795	1.02865	0.00733042	0.0018047	0.856369	0.134496
LINC01634	0.387811	0.321017	0.199481	0.977572	0.00514049	0.00065375	0.856308	0.137897
EPHX3	0.477581	0.399935	0.231359	1.20268	0.0163945	0.0047876	0.856303	0.122515
IL6	0.343266	0.304349	0.216067	1.04143	0.00659689	0.000262768	0.856301	0.13684
PNOC	0.315689	0.246615	0.195054	0.953774	0.0129344	0.00155415	0.856141	0.12937
CYTH4	0.836409	0.764903	0.213742	1.37356	0.0111454	0.0136979	0.855998	0.119159
SFTPD	0.278319	0.194834	0.176685	0.739036	0.0100572	0.000303816	0.855944	0.133695
HVCN1	0.550409	0.5319	0.183436	1.09836	0.0120097	0.00594872	0.855892	0.12615
WARS	0.498713	0.396715	0.220671	1.17893	0.0176171	0.00961413	0.855639	0.117129
FOXP1	1.54532	1.47173	0.271241	2.23019	0.0254544	0.0066209	0.855515	0.11241
GAS7	1.01095	1.03809	0.368062	1.7274	0.038251	0.00763432	0.855511	0.0986037
UPK3A	0.76976	0.677985	0.228785	1.39185	0.00366832	0.0144475	0.855485	0.126399
NCK2	0.876709	0.852206	0.244752	1.46691	0.0133079	0	0.855456	0.131236
MSGN1	0.326964	0.264006	0.237442	1.26085	0.000665341	0.00916204	0.855255	0.134917
LOC100506725	0.433989	0.438566	0.196611	1.00351	0.0145973	0.00463028	0.855245	0.125527
HOOK1	0.369239	0.359828	0.170302	0.790686	0.0198767	0	0.855205	0.124918
FAR2	0.437911	0.369359	0.18819	1.07665	0.00141355	0.00309368	0.855176	0.140317
KLRK1	0.311926	0.297647	0.161423	0.740671	0.00902344	0.000444343	0.855099	0.135434
PRSS1	0.462406	0.522347	0.159757	0.794877	0.00881885	0.00321569	0.854907	0.133059
C1orf220	0.531503	0.458772	0.222478	1.2633	0.0103202	0.004992	0.854862	0.129826
UCP3	0.541626	0.564603	0.199302	0.925848	0.00769486	7.06723e-11	0.854835	0.13747
MIR200A	0.189097	0.138985	0.193511	1.32355	0.0118945	0.00257541	0.854835	0.130695
LCN10	0.256565	0.169981	0.204376	0.977947	0.000944652	0.00812791	0.854826	0.136101
IL13RA1	0.173879	0.141096	0.109555	0.588494	0.00533628	0.00193168	0.854724	0.138008
ADAMTS1	0.329481	0.248795	0.232114	1.23463	0.014525	0.00248814	0.854701	0.128286
MMP17	0.438299	0.361094	0.233241	1.08725	0.000819693	0.00459133	0.854387	0.140202
LOC100505716	0.610507	0.615355	0.207418	1.16013	0.00467451	0.00041011	0.854363	0.140552
SLC46A2	0.243378	0.172777	0.178138	0.750977	0	7.28045e-19	0.85436	0.14564
RHOH	0.704193	0.717009	0.242509	1.24167	0.0209848	1.48292e-11	0.854221	0.124794
FES	0.445032	0.398556	0.220683	1.20704	0.0026502	0.00685001	0.854025	0.136474
MOXD1	0.289522	0.22434	0.160301	0.720438	0.00198485	0.0125419	0.854025	0.131448
CD248	1.63068	1.57975	0.298077	2.59194	0.0468955	0.0115581	0.853973	0.0875739
GZMM	0.483935	0.462018	0.241894	1.14176	0	0.00474625	0.853958	0.141296
FCRLA	0.142331	0.0855419	0.146669	0.695223	2.23037e-11	0	0.853832	0.146168
GZMH	0.340583	0.230701	0.225447	0.938907	0.0114058	0.00190649	0.853815	0.132873
SRXN1	0.39784	0.343661	0.180264	0.896078	0.00322238	3.1618e-11	0.853733	0.143045
LINC01226	0.394502	0.279587	0.265103	1.14543	0.00161723	0.000559877	0.853714	0.144109
GNA15	0.499179	0.451606	0.20645	1.16607	0.0165263	0.00976314	0.85366	0.120051
LAMP5	0.135059	0.0882639	0.14834	0.845065	0.00163562	5.68937e-06	0.853623	0.144735
ST6GAL1	0.781945	0.752812	0.196024	1.35296	0.0176002	0	0.853594	0.128806
LOC101927787	0.19177	0.131752	0.144613	0.631973	8.32488e-10	0.00775058	0.853577	0.138672
SLITRK5	0.262241	0.207772	0.174787	0.936331	0.015852	0.00599278	0.853349	0.124806
FAM129C	0.553264	0.494665	0.178522	1.13081	0	0.00995748	0.853329	0.136714
SLFN5	0.685942	0.75125	0.213348	1.07437	0.038709	0.00717458	0.853263	0.100853
BACH2	1.15313	1.1583	0.257195	1.81462	0.0221488	0	0.853164	0.124687
IL12RB2	0.321253	0.266973	0.160323	0.801559	0.00905696	0.0030047	0.853124	0.134814
ZDHHC1	0.332981	0.270288	0.176654	0.748139	0.00831284	1.07756e-10	0.853075	0.138612
CNR2	0.352688	0.289283	0.189786	0.875603	0.0185612	0	0.852979	0.12846
MNS1	0.235726	0.196597	0.134427	0.664594	0.0162884	0.0132142	0.852943	0.117555
VCAM1	0.21064	0.164013	0.126571	0.634098	0.000781738	0	0.852722	0.146496
GRASP	0.847436	0.829243	0.266242	1.4965	0.00237308	0.00589691	0.852684	0.139046
QSOX2	0.717111	0.645839	0.225819	1.54389	0.0224975	0.000631441	0.852655	0.124216
CDKN1A	0.844135	0.797517	0.245794	1.5111	0.0220968	0.0130329	0.852609	0.112262
CREB3L1	0.480046	0.451214	0.164741	1.00643	0.00743409	0.00721866	0.852603	0.132745
SGK1	0.756331	0.80915	0.198592	1.22791	0.0051277	0.00241129	0.852589	0.139872
MIR365A	0.391435	0.34075	0.233385	1.30717	0	0.00184564	0.852516	0.145638
MMP23B	0.931855	0.941735	0.294949	1.61489	0.0878409	0.00722448	0.852383	0.0525515
GNAT2	0.610447	0.537658	0.215131	1.40049	0.031377	0.00412984	0.852269	0.112224
MS4A12	0.149416	0.0927563	0.142053	0.631226	0.00276726	0.000287137	0.852241	0.144704
SH2B2	0.524902	0.436424	0.221054	1.22694	0.0288227	0.00171903	0.852136	0.117323
CRYGS	0.309551	0.251925	0.16121	0.8759	0.0117833	0	0.852036	0.13618
MIR4489	1.42811	1.38492	0.274236	2.24647	0.0100605	0.00877512	0.852036	0.129128
LINC00482	0.245901	0.172689	0.184459	0.743584	0.00448315	0.00119555	0.851961	0.14236
ZFHX3	0.669154	0.556199	0.314231	1.42801	0.0161071	0.00835395	0.851952	0.123587
IFNG	0.255947	0.237346	0.175885	0.793839	0.00384854	0.0057442	0.851914	0.138493
CD58	0.581112	0.581777	0.19106	1.172	0.00635479	0.000438713	0.851578	0.141629
BLVRB	0.888553	0.818845	0.226467	1.43512	0.0318848	0.0156754	0.851575	0.100865
ACTN1-AS1	0.443904	0.398548	0.205208	0.88094	0.0176092	0.00174559	0.851534	0.129112
NEK6	0.59944	0.537796	0.23916	1.35195	2.24974e-10	0.00334374	0.851419	0.145237
MIR4502	0.334829	0.251494	0.236944	0.9904	0.0231867	0.00122404	0.851316	0.124273
SLC15A4	0.754116	0.839695	0.262852	1.21797	0.0471457	0.0061018	0.851258	0.0954948
LINC01054	0.233155	0.157541	0.165972	0.677852	0.00806327	0	0.851241	0.140696
DRD4	0.296886	0.235431	0.193229	1.01862	0.0143604	0.00715103	0.851229	0.12726
CYB561A3	0.554476	0.464363	0.197291	1.06135	0.00913039	0.012171	0.851055	0.127643
CDA	0.201112	0.135532	0.166722	0.834444	1.05289e-10	0.0131717	0.851055	0.135773
PDGFRB	0.369662	0.300174	0.203842	0.938919	0.013398	0	0.850772	0.13583
MSC	0.452509	0.417212	0.277557	1.26973	0.0317392	0	0.850702	0.117559
MIR4252	0.563768	0.497671	0.269029	1.29495	0.00173665	0	0.850677	0.147587
CCL2	0.261091	0.162656	0.230066	0.847285	0.000127603	0.00580939	0.850579	0.143484
TMEM45B	0.300668	0.244994	0.181858	0.843916	0.00755101	0.000637525	0.850532	0.14128
MIR6809	0.56606	0.444004	0.320021	1.30288	0.00742527	0.00531791	0.850503	0.136754
C10orf99	0.359846	0.322591	0.183139	0.883893	0.0100629	2.99687e-10	0.850429	0.139509
LOC101928661	0.228224	0.13911	0.190522	1.08124	0.00084432	0.000283221	0.850051	0.148821
VPS16	0.468895	0.390723	0.221403	1.06723	0.0126863	0.00220179	0.850004	0.135108
DKFZP434A062	0.4726	0.393436	0.204434	1.02984	0	0.00552271	0.849954	0.144523
CXCR5	0.712762	0.671798	0.249738	1.4309	0.0476753	0.000539593	0.849894	0.101891
LOC151484	0.258456	0.203619	0.187619	1.11897	0.00966657	0.0111224	0.849208	0.130003
SIPA1L3	0.83391	0.754942	0.307943	1.54084	0.0307737	0.0205054	0.849138	0.0995828
HSD11B1-AS1	0.241536	0.202429	0.151928	0.678647	0.00476652	0.00290907	0.849058	0.143267
CD69	1.07229	1.17439	0.284439	1.63101	0.0350433	0.0130868	0.849012	0.102858
ATXN1	1.30935	1.30871	0.217387	1.80562	0.00478668	0.000613463	0.849011	0.145589
KLRC4-KLRK1	0.334939	0.326037	0.161463	0.675138	0.0137047	0.00131118	0.848749	0.136235
LILRA1	0.17718	0.12314	0.135084	0.538379	0.0068024	0.00542167	0.848735	0.139041
NOG	0.698743	0.620224	0.35233	1.52566	0.0304167	0.00680761	0.848508	0.114267
AIF1	0.265866	0.215998	0.134387	0.615967	0.0176896	2.17072e-11	0.848497	0.133814
INKA2-AS1	0.53379	0.466219	0.205219	1.13968	0.00619924	0.00637434	0.848462	0.138964
MYO1C	0.731545	0.686089	0.207617	1.32215	0.0120765	0.0156779	0.848378	0.123868
CDC42EP4	0.417731	0.367815	0.170815	0.957532	0.0256238	0.00162087	0.848348	0.124407
MMP8	0.116079	0.0766002	0.106121	0.450728	3.33777e-10	0.00172529	0.84834	0.149935
LOC101927243	0.516577	0.473965	0.21348	1.10973	0.00639736	0.00187445	0.848338	0.14339
TEX12	0.166517	0.120864	0.113985	0.544137	2.39069e-09	0.0018165	0.848283	0.149901
C11orf42	0.216863	0.172899	0.168932	0.744444	0	0.00018505	0.848262	0.151553
CECR3	0.397115	0.335423	0.219432	1.19881	0.0184964	0.00634794	0.848252	0.126903
GNG7	1.20882	1.16265	0.206977	1.77269	0.0212221	0.016093	0.848246	0.114439
FCER2	0.519034	0.514501	0.208286	1.17391	0.0100376	0.00485574	0.848187	0.13692
NFAM1	0.505603	0.410739	0.228649	1.00239	0.0154712	0.00754912	0.848142	0.128838
SNORA70D	0.414408	0.366924	0.202358	1.27745	0.0107081	0.00175249	0.848087	0.139452
ZNF674	0.258512	0.214857	0.109805	0.538344	0	0.00518549	0.847997	0.146818
RHO	0.208491	0.138857	0.160532	0.704273	0.00142436	0	0.847901	0.150675
LOC340357	0.423479	0.364834	0.142275	0.85443	0.0111838	0	0.847891	0.140925
ARL5C	0.327331	0.27241	0.159178	0.864351	0	0.0013194	0.847729	0.150951
REM2	0.573077	0.540139	0.226887	1.16518	0.00310381	0.00387221	0.847675	0.145349
CST3	0.253564	0.173572	0.194693	0.943767	0.00132162	0.0149752	0.847536	0.136167
C3orf52	0.339447	0.331067	0.155962	0.896952	0.0278417	3.07139e-12	0.847495	0.124663
PDYN-AS1	0.273711	0.212054	0.182526	0.707254	0.00960374	0	0.84742	0.142976
ENPP5	0.286207	0.249654	0.153768	0.658955	0.00495152	0	0.847153	0.147895
SLC22A4	0.317099	0.261501	0.179173	0.884544	0	0	0.847134	0.152866
NFATC2	0.957988	0.958162	0.276586	1.58294	0.0393018	0.00860941	0.847083	0.105006
KCNE3	0.26804	0.190951	0.200378	0.966742	3.64918e-11	0.000399611	0.847068	0.152532
TGFBR3	0.705698	0.757478	0.21799	1.19093	0	0.00114778	0.846909	0.151943
KLRF1	0.266507	0.230841	0.125975	0.90984	0.0193096	2.02915e-11	0.846872	0.133819
SEMA7A	0.721313	0.667488	0.202081	1.28449	0.0141023	0.00915468	0.846864	0.129879
ALDH2	0.323096	0.261769	0.179144	0.748973	0.00937446	0.00590419	0.846853	0.137868
CLEC5A	0.108587	0.0667436	0.105086	0.497885	0	0.0031546	0.846832	0.150013
IL1RL2	0.387164	0.332111	0.184132	0.998363	0.0217937	0	0.84679	0.131416
PIK3CG	0.366415	0.328062	0.128821	0.742131	1.6826e-11	3.116e-11	0.846597	0.153403
CYFIP2	0.964464	1.02849	0.199472	1.32438	0.0329101	0.00732479	0.846597	0.113169
ACY3	0.464454	0.376219	0.223595	1.216	0.0257786	0.00408886	0.846586	0.123546
IKZF3	0.830074	0.905121	0.207052	1.20782	0.0188141	0.0127081	0.846552	0.121926
BMF	0.73691	0.652686	0.250185	1.39099	0.019085	0.00690112	0.846534	0.12748
CCDC13	0.379894	0.303535	0.173066	0.845085	0.00998373	0	0.846391	0.143626
DPYS	0.317633	0.243231	0.193609	0.900943	0.00711875	0.00832676	0.846128	0.138427
PARD6B	0.597053	0.614697	0.173824	0.937722	0.0335991	0.00373094	0.84607	0.1166
LOC643072	0.333736	0.26069	0.189825	0.914999	0.0057835	0	0.846031	0.148186
ZBTB20-AS5	0.224972	0.189882	0.135117	0.850589	0.00611094	0.00214018	0.845988	0.145761
EPN2	0.355455	0.2983	0.184919	0.818032	0.0179449	0.00978059	0.845971	0.126303
RGS12	0.815905	0.741474	0.222446	1.45317	0.0149504	2.1373e-05	0.845965	0.139063
ALOX5	0.434567	0.361065	0.204372	0.992769	0.00324087	0.00122416	0.845963	0.149572
LCP2	0.75469	0.807034	0.192791	1.13281	0.0150044	0.0127108	0.845867	0.126418
C15orf53	0.807217	0.865969	0.271187	1.31727	0.0151561	0.00542027	0.84564	0.133784
OAF	0.334231	0.29337	0.158458	0.850119	0	2.87245e-11	0.845617	0.154383
TTC39A-AS1	0.203036	0.153357	0.189343	1.03053	0	0.00141505	0.845466	0.153119
LINC02432	0.261123	0.200134	0.167998	0.941588	0	0.00636691	0.845294	0.148339
TRAT1	0.234298	0.202542	0.129827	0.673093	0.0106597	0.000286159	0.845292	0.143762
FCN1	0.327978	0.248645	0.222347	0.97694	0.00923271	0.00652144	0.845251	0.138994
TAT-AS1	0.399781	0.361463	0.152513	0.824627	0.0174483	0.00417393	0.844903	0.133474
CHI3L2	0.814799	0.848695	0.165498	1.20003	0.0226392	0.0103157	0.844896	0.122149
PIP4K2A	1.05965	1.02924	0.223876	1.64996	0.0375397	0.0048853	0.844875	0.1127
COL8A2	0.41354	0.368118	0.16701	0.87667	0.0270956	2.30976e-11	0.844584	0.128321
LRRC74A	0.45121	0.430363	0.149544	0.797574	0.00958761	0.00297937	0.844524	0.142909
SLAMF7	0.494495	0.455826	0.183319	0.998226	0.00846349	0.00558574	0.844514	0.141437
SLA2	0.362117	0.315722	0.185484	0.899681	0.0561264	0.00143642	0.844468	0.097969
MIR339	1.02055	0.860125	0.395132	2.10547	0.040865	0	0.844468	0.114667
LAT	0.522041	0.47411	0.213515	1.01502	0.0211169	0.00282826	0.844402	0.131652
THCAT158	0.41854	0.372485	0.171525	0.956235	0.00883935	0.00953148	0.844362	0.137268
UBR5-AS1	0.817491	0.839306	0.258815	1.43367	0.0294625	0.0104628	0.844282	0.115793
SNORD63	0.892293	0.806751	0.256144	1.65574	0.0042159	0.0163225	0.844142	0.13532
MYO5C	0.47584	0.420497	0.196209	1.10619	0.0202268	0.00120279	0.84402	0.13455
ADRB2	1.18029	1.20503	0.276079	1.84701	0.0114008	0.00829557	0.84386	0.136444
STRBP	0.541033	0.543785	0.156799	0.964402	0.00341858	0.00198078	0.843729	0.150871
GGA2	0.50156	0.479812	0.178315	0.872942	0.0226583	0.00441451	0.843703	0.129224
TMC6	1.15929	1.21554	0.237951	1.59369	0.0053924	0.0303492	0.843652	0.120606
CD81	0.63177	0.585126	0.207354	1.26525	0.0147362	0.0119428	0.843612	0.129709
SNORA30	0.277059	0.226063	0.171292	0.754134	0.00965751	0.00166727	0.843592	0.145083
KCNJ15	0.295984	0.237887	0.184155	0.763205	0.0170491	0.00394742	0.843516	0.135487
CHST2	0.855004	0.906605	0.270247	1.63859	0.0245773	6.40445e-11	0.843408	0.132015
GAB1	0.385559	0.32876	0.184414	0.907768	0.0134914	0.000886381	0.843383	0.14224
ZBTB16	1.09514	0.979135	0.306169	2.01386	0.048517	0.00594467	0.843365	0.102173
DEFB136	0.509139	0.42326	0.216562	1.08871	0.00193947	0	0.843324	0.154736
EZR	0.721005	0.685486	0.211729	1.40472	0.0229469	0.0106613	0.8433	0.123091
SELPLG	1.00055	0.968309	0.229634	1.75263	0.0229164	0.0120528	0.843271	0.12176
ATOH8	0.480763	0.41963	0.211681	1.36394	0.0274022	1.14053e-09	0.843105	0.129493
TGFBI	0.295242	0.240741	0.164875	0.717625	0.0052439	0.00145698	0.843003	0.150296
LOC439933	0.473979	0.470997	0.143741	0.995956	0.0281296	0.010723	0.842988	0.11816
PROC	0.558757	0.516341	0.207105	1.34067	0.00871779	0.00175619	0.842969	0.146557
P2RY12	0.176811	0.115513	0.137927	0.674976	0.00265867	0	0.84296	0.154382
LSM10	0.585097	0.517042	0.27081	1.53859	0.0307631	0.000688128	0.842896	0.125652
CCR1	0.404374	0.381755	0.176328	0.885112	0.00908838	0	0.842889	0.148023
AP1S3	0.470192	0.474384	0.167151	0.992136	0.00159923	0.00417239	0.842847	0.151382
JAKMIP1	0.547095	0.49791	0.249019	1.23624	0.00609322	0.0173721	0.842837	0.133698
TMEM210	0.256173	0.198642	0.222161	1.41718	0.0177405	0	0.842795	0.139464
ADGRG5	0.718271	0.676887	0.188042	1.23981	0.0169324	0.0194578	0.84276	0.12085
DAPP1	0.417407	0.412036	0.158711	0.926602	0	0.00731118	0.84273	0.149958
PMEPA1	0.641269	0.543347	0.285393	1.52221	0.0370277	0.00403479	0.84273	0.116208
LOC105377590	0.868891	0.979389	0.296855	1.51906	0.0336402	0.00175829	0.842692	0.121909
SNX29P2	0.362468	0.334279	0.186577	0.878921	0.036391	0.011648	0.842629	0.109332
VAMP3	0.348787	0.293049	0.167452	0.916106	9.6923e-05	0.0126914	0.842457	0.144755
LINC02201	0.228947	0.180443	0.164358	1.01323	0	0.00548836	0.842456	0.152055
ANKRD33	0.632255	0.594427	0.206774	1.26076	0.00470948	0.00447089	0.842401	0.148419
LGMN	0.514063	0.494872	0.16524	0.961891	0.0148465	0.00276793	0.842382	0.140004
SHANK1	0.581877	0.563013	0.244661	1.34862	0.00405225	0.0032998	0.842354	0.150294
APBA2	0.73395	0.661736	0.316866	1.47118	0.0137342	0.0215413	0.842323	0.122401
TRMT1	0.715386	0.665349	0.212888	1.36548	0.00794645	0.0210459	0.842314	0.128694
MIR4539	0.8495	0.669186	0.487014	2.13073	0.0103416	0.00315185	0.842292	0.144214
ORAI2	0.756575	0.702839	0.199505	1.43414	0.0101387	0.00482017	0.842274	0.142767
APMAP	0.564872	0.500393	0.177139	1.01461	0.0113685	0.00679572	0.842187	0.139648
INPP5D	0.923813	0.930354	0.195505	1.45254	0.0235282	0.000710986	0.842186	0.133575
LINC01840	0.708737	0.675765	0.227445	1.36952	0.0428686	0.00674018	0.842047	0.108344
DOCK9-DT	1.23601	1.30381	0.330919	1.72117	0.0193905	0.00385291	0.841845	0.134911
PDK4	0.242867	0.172357	0.162593	0.732914	0.00276249	0	0.841543	0.155694
MIR6127	0.177574	0.116236	0.200932	1.31707	0.00419173	0.00329822	0.841399	0.151111
KRT5	0.243948	0.187366	0.198642	1.16102	0.00236738	0.0033939	0.841381	0.152858
STEAP1B	0.487575	0.432475	0.202083	1.35066	0	0.0128696	0.841324	0.145806
MIR5680	0.560246	0.545811	0.257035	1.36186	0.000360557	0	0.841125	0.158515
USH1G	0.332337	0.276666	0.166362	0.767974	0.00803842	0	0.841098	0.150863
FAM129B	0.623495	0.573973	0.215167	1.31988	0.015604	0.00462101	0.841064	0.138711
PTPRS	0.566629	0.501479	0.279295	1.59035	0.0266599	0.0113702	0.840835	0.121135
SLC43A3	0.346526	0.300259	0.174759	1.00489	0.00228444	0.00715936	0.840828	0.149728
CDHR5	0.572427	0.501439	0.217891	1.34358	0.0402623	0.00773611	0.840775	0.111227
ALDH3B1	0.615886	0.550588	0.19246	1.07143	0.0120537	0.00305468	0.840763	0.144128
BEND6	0.235727	0.20229	0.121372	0.724014	0	0.00169578	0.840617	0.157687
FAM111B	0.269298	0.226053	0.147944	0.717862	0.0178902	0	0.840613	0.141497
VIPR1	0.522463	0.538025	0.190454	0.880148	0.0186003	0	0.840605	0.140795
RHOB	1.09349	1.07206	0.318229	1.84113	0.026843	0.000683872	0.840564	0.131909
RNF175	0.242007	0.213209	0.124097	0.604718	0.0086169	4.46612e-11	0.840159	0.151224
RELT	0.972296	0.906302	0.23523	1.56803	0.0273135	0.0132153	0.840158	0.119313
CD300E	0.316175	0.222925	0.204603	0.919311	0.0158039	0.00262872	0.840065	0.141502
LBH	0.950158	0.98661	0.224719	1.49541	0.0357361	0.00546804	0.840045	0.118751
LINC01127	0.308005	0.261959	0.171092	0.902518	0.00304314	0.00153401	0.839879	0.155544
GRAP2	0.546708	0.533633	0.206743	1.01845	0.0193462	0.00713095	0.839876	0.133647
RAC1	0.44141	0.370824	0.160531	0.875161	0.0179642	0	0.839844	0.142192
AIM2	0.369832	0.412558	0.153022	0.766175	0.00449879	1.32564e-10	0.839806	0.155695
SRGN	0.83816	0.877663	0.250174	1.37542	0.0145668	0.016294	0.83973	0.12941
KCNH2	0.582835	0.576231	0.204471	1.13495	0.00362708	0.00360986	0.839716	0.153047
FGD4	0.428938	0.355405	0.206629	0.980758	0	0.0178916	0.839703	0.142406
CYBB	0.201999	0.13573	0.13899	0.624086	0.0188859	0.0117238	0.839629	0.129762
SH3BP4	0.47728	0.401304	0.239341	1.24403	0.00873287	0.0107466	0.839552	0.140969
CRYM	0.218312	0.169576	0.145057	0.68805	0.0221331	0.00384139	0.839535	0.13449
IL32	0.546848	0.599858	0.200811	1.261	0.0201537	0.00534428	0.839519	0.134983
CTD-2270F17.1	0.319232	0.253894	0.179206	0.825055	1.80696e-10	0.00644571	0.839503	0.154051
PLD4	0.414327	0.343287	0.189292	1.13878	0.0191235	0	0.839405	0.141472
MPIG6B	0.233788	0.15926	0.166835	0.820467	0.0218199	0	0.839195	0.138985
MIR6076	0.449503	0.45363	0.219669	1.05379	0.0148714	0.013783	0.839189	0.132157
TRIB2	0.741999	0.82144	0.202387	1.13071	0.0258059	0.00862436	0.839102	0.126468
PMP22	0.233572	0.184122	0.14674	0.694202	0.0132807	0.00876925	0.839083	0.138867
TAT	0.410031	0.37945	0.154241	0.829027	0.0155488	0.00512585	0.839013	0.140312
ETS1	1.00007	1.05912	0.207587	1.48331	0.0275797	0.00342461	0.838952	0.130044
SMIM20	0.756396	0.695774	0.179696	1.50375	0.0138759	0.00118867	0.838914	0.146022
AXIN2	0.513604	0.472892	0.205161	0.999595	0.036286	0.00051662	0.83883	0.124367
SNORD96B	0.470352	0.424951	0.173177	0.844916	0.00104369	0.0129502	0.838827	0.147179
TMEM154	0.366166	0.328711	0.160024	0.788359	0	0.00301301	0.838819	0.158168
CLEC4C	0.124467	0.0886383	0.123884	0.681794	0	0.00548639	0.838731	0.155783
LINC00189	0.615619	0.529126	0.189027	1.21337	0.0107311	0.00414624	0.838706	0.146417
SLC1A4	0.552794	0.53389	0.191407	1.21386	0.0202802	0.00670395	0.838638	0.134378
PROB1	0.860468	0.897363	0.256674	1.48785	0.033817	0.020267	0.838579	0.107337
LOC101927539	0.713413	0.671385	0.258677	1.58787	0	0.0107535	0.838506	0.150741
ZNF627	0.689837	0.643431	0.170444	1.3132	0.0284383	0.0158386	0.838475	0.117248
MEIS1-AS3	0.230438	0.15727	0.179977	0.934982	0.000604099	0	0.838351	0.161044
CCDC9B	0.784159	0.720696	0.206266	1.29016	0.00940522	0.0139793	0.838194	0.138421
TAF8	0.601729	0.55878	0.206986	1.16968	0.0282011	0.00938187	0.838086	0.124331
FMNL2	0.538117	0.454168	0.230148	1.1379	0.00245388	0.0309522	0.837901	0.128693
FFAR1	0.434765	0.398934	0.215219	1.09178	0.00663879	1.97993e-09	0.837873	0.155488
GUCY1B1	0.29383	0.257133	0.17196	0.752715	0.0048544	9.37578e-10	0.837794	0.157351
KCNC3	0.880491	0.922435	0.30287	1.42111	0.0412045	0.00547304	0.837762	0.11556
KRT86	0.351215	0.281752	0.20163	0.879449	0.014589	0.00109999	0.837591	0.14672
GALM	0.423195	0.372532	0.183976	0.93448	0.0148282	0.00336267	0.83746	0.14435
ITGA9-AS1	0.381014	0.370735	0.170148	1.06944	0.000190212	0.00163006	0.837458	0.160721
ARRDC4	0.731555	0.839094	0.270755	1.13374	0.0205921	0.00504728	0.837372	0.136988
PLXDC2	0.574507	0.502004	0.236858	1.2219	0.0199459	0.0223547	0.837259	0.120441
RAB44	0.361771	0.309281	0.15662	0.788348	0.00516358	0.00538593	0.837198	0.152252
KIR3DX1	0.227681	0.169407	0.167241	0.693619	0.00945512	0.0111664	0.837148	0.142231
LINC01416	0.157815	0.129227	0.122653	0.682254	0.0108702	0.0125518	0.837059	0.139519
SPATA13-AS1	1.18631	1.28434	0.299285	1.64349	0.026535	0.0136509	0.837013	0.122801
CDH23	1.66461	1.58219	0.241272	2.3977	0.0547492	0.000887746	0.837008	0.107355
ABHD16B	0.488225	0.421798	0.223899	1.10831	0.00249481	0.00936512	0.836979	0.151161
TNS3	0.754327	0.668097	0.297271	1.49638	0.00143257	0.0309074	0.836888	0.130772
CFAP45	0.277209	0.216055	0.159971	0.752289	0.0188385	7.53682e-09	0.836856	0.144306
MIR378G	0.445828	0.377286	0.235046	1.14503	0	0.00383598	0.836824	0.15934
LDLRAD4	1.16867	1.24452	0.304127	1.88486	0.0207719	0.022497	0.836776	0.119955
ADORA3	0.724261	0.618656	0.244078	1.32475	0.0405015	0.0111585	0.836763	0.111577
CFLAR-AS1	0.231548	0.18222	0.125921	0.764568	0	0.00201947	0.836672	0.161308
LYZ	0.277249	0.229137	0.165537	0.711489	0.00233334	0.00512845	0.836602	0.155936
AXIN1	0.967394	0.954432	0.214288	1.50048	0.0162777	0.0117317	0.836562	0.135429
ACTN4	0.814	0.799919	0.208054	1.43015	0.00136435	0.0130693	0.836486	0.14908
KRT73	0.26666	0.212953	0.178048	0.759885	0.00210389	0	0.836242	0.161654
SRC	0.550881	0.462788	0.232525	1.17554	0.0404622	0.0199353	0.836242	0.103361
PRDM4	0.480984	0.432517	0.169653	0.961373	0.000349635	0.0150666	0.836223	0.148361
P2RY1	0.276237	0.208609	0.164486	0.825605	0.00585731	0.0110033	0.836212	0.146928
MYC	1.10735	1.18426	0.316485	1.75878	0.0205756	0.0215095	0.836195	0.12172
EDN1	0.339903	0.285154	0.179455	0.804674	0.00828269	0.000106326	0.835943	0.155668
RRAS2	0.454425	0.444278	0.166208	0.975777	1.07847e-09	0	0.835888	0.164112
C18orf65	1.07158	1.14186	0.32404	1.75909	0.0154427	0.0153018	0.835874	0.133381
TNFSF9	0.918793	0.901434	0.279377	1.80048	0.0360472	0.010323	0.835857	0.117773
SCAMP4	0.786023	0.772257	0.181544	1.36691	0.0215218	0.0102548	0.835759	0.132464
MIR4287	0.459156	0.388775	0.285426	1.67551	0.010998	6.83193e-10	0.835748	0.153254
S100A6	1.02896	1.04119	0.238868	1.70513	0.00795849	0.00213208	0.835568	0.154342
MIR3909	0.239404	0.172017	0.188051	0.800456	0.00281522	0.00123026	0.835483	0.160471
LINC01948	0.335077	0.335218	0.152751	0.677609	0.00692366	1.86637e-11	0.835363	0.157713
NBPF18P	0.559528	0.526971	0.16982	1.01453	0.0147323	0	0.835051	0.150217
IL18BP	0.236942	0.179878	0.160731	0.732536	0.00361611	0.0034719	0.835025	0.157887
CERNA1	0.502668	0.518123	0.174976	0.874104	0.0493391	0.00615272	0.834962	0.109546
LOC100507071	0.122411	0.0869166	0.134357	0.798072	0	0.0057462	0.834928	0.159326
ARMC9	0.565377	0.528373	0.193235	1.22365	0.00159255	0.0063389	0.834877	0.157192
OSBPL5	0.614666	0.603614	0.233117	1.22912	0.00784853	0	0.834783	0.157369
FCHSD2	0.818804	0.749542	0.192077	1.50586	0.0213229	0.00103813	0.834753	0.142886
DTX1	0.434078	0.367077	0.207442	1.11805	0.0040713	0.0045501	0.834603	0.156776
BATF3	0.503094	0.435907	0.163678	1.05031	0.00747789	0.000983641	0.834567	0.156971
WDR86	0.6093	0.533792	0.228026	1.34287	0.0231679	0.000550863	0.834534	0.141747
LINC01104	0.349317	0.292686	0.21665	1.11755	0.00831004	0.00175922	0.834458	0.155473
GJC2	0.268696	0.222462	0.211148	1.26439	0	0	0.834248	0.165752
CD3E	0.538508	0.573218	0.191873	0.968917	0.0308903	0.000585252	0.834196	0.134328
TUBB6	0.265109	0.201106	0.166773	0.760769	0.0290811	0.0139562	0.834117	0.122846
KLRC1	0.180114	0.132672	0.122013	0.733384	0	0.0034461	0.834087	0.162467
NDST1-AS1	0.449753	0.366836	0.202748	1.13921	0.0150137	0.00298997	0.833986	0.14801
MIR29B2	1.00506	0.948079	0.244613	1.63516	0.0138988	0.00651155	0.833934	0.145655
LINC01132	0.730174	0.751568	0.214856	1.26799	0.00868123	0.00827199	0.833904	0.149142
CSNK1D	0.91055	0.837209	0.214133	1.41122	0.0207847	0.0325635	0.833891	0.112761
KNCN	0.294117	0.232852	0.202109	0.958577	0.0160197	0.00672213	0.833818	0.143441
CATIP-AS2	0.442419	0.383893	0.161569	1.02965	0.00846344	0.00227792	0.833776	0.155483
PIWIL4	0.318043	0.268823	0.145269	0.780713	0.00229914	0.00294177	0.833757	0.161002
PHLDA1	0.816706	0.783916	0.23858	1.44861	0.0497237	0.00593733	0.833727	0.110612
LINC00426	0.59284	0.606029	0.191662	1.09616	0.000178762	0.0088189	0.833697	0.157305
CYP1B1-AS1	0.35559	0.271923	0.216612	1.04147	0	0.000349681	0.833667	0.165983
DPP4	0.369657	0.324965	0.165239	0.916344	0	0.0038759	0.833616	0.162508
MBD3L5	0.16049	0.135396	0.100296	0.564412	0.0175277	0.00888526	0.833484	0.140103
IRF5	0.459352	0.369829	0.254209	1.0803	0.0372048	0	0.833461	0.129334
MIR4777	0.437945	0.379411	0.263128	1.19541	0.00456675	0	0.833366	0.162068
SP140	0.487192	0.462758	0.142165	0.943679	0.0119965	0	0.833227	0.154777
SYDE2	0.347989	0.286448	0.164533	0.794087	0.0350544	0.00255734	0.833202	0.129187
NANOS1	0.554572	0.505262	0.214788	1.29293	0.00884486	0.0058949	0.833137	0.152123
AMN	0.47344	0.420325	0.199577	1.05542	0.016858	0.00192624	0.833088	0.148128
MIR661	1.40207	1.32715	0.317186	2.3234	0.0294126	0.0317285	0.833069	0.10579
RBPJ	0.830574	0.775371	0.183418	1.40154	0	0.000532935	0.833051	0.166416
RGS19	1.03163	0.978837	0.223716	1.62548	0.0156267	0.0250252	0.832865	0.126483
YWHAQ	0.79166	0.765143	0.152463	1.19534	0.0382631	0.00530656	0.832822	0.123608
LGR6	0.586164	0.522489	0.228183	1.2509	0.00686568	0.00557678	0.832777	0.15478
FYB1	0.687973	0.71947	0.212294	1.36157	0.0146214	0	0.832601	0.152778
UNC45B	0.413015	0.460468	0.147171	0.851553	0.000123278	0.00146134	0.832543	0.165872
CD24	0.331295	0.269787	0.185196	0.902795	0.00392838	0	0.832495	0.163576
GFI1	0.717811	0.715952	0.258528	1.81142	0.0322437	0.00713163	0.832473	0.128152
ECHDC3	0.431645	0.441682	0.177272	1.02048	0.0165739	0.00813718	0.832458	0.142831
MIR1303	0.626659	0.538837	0.253763	1.51092	0.000544316	0.00613453	0.832437	0.160884
SIGLEC6	0.203508	0.154752	0.146375	0.729168	0.00738948	0.000969922	0.832347	0.159294
ANKRD33B	0.602979	0.544079	0.192696	1.14241	0.0270344	5.85644e-09	0.832342	0.140624
XKR6	0.881691	0.961851	0.205468	1.37644	0.00132576	0.00660965	0.832222	0.159843
LOC102724297	0.391596	0.358878	0.156812	0.786353	0.0282309	0.00103418	0.832061	0.138674
CD40	0.422429	0.329824	0.230342	1.10623	0.0359123	1.80873e-11	0.831896	0.132191
HSPC324	0.523204	0.456467	0.209176	1.19336	0.0148589	0.0194921	0.831826	0.133823
ETFB	0.820293	0.807424	0.211037	1.34864	0.0275031	0.00491993	0.831815	0.135762
BCR	1.00171	0.939935	0.226881	1.5999	0.0226697	0.010054	0.831787	0.135489
ADRB1	0.648694	0.598942	0.217207	1.30019	0.00712663	1.02789e-10	0.831784	0.16109
NAPA-AS1	0.438764	0.398598	0.1903	1.37486	0.00489925	0.00496665	0.83162	0.158514
OSM	1.16533	1.12085	0.254215	1.88323	0.0279669	0.0154606	0.831579	0.124993
NSMCE1	0.722617	0.754752	0.185571	1.3753	0.014695	0.0238052	0.831339	0.130161
MIR4424	0.373358	0.28863	0.273311	1.476	0	0.00963633	0.831263	0.159101
ZNF703	0.807618	0.71711	0.2479	1.66299	0.0032855	0.0162092	0.831179	0.149326
KLHL33	0.236652	0.197156	0.18592	1.07452	0	0.00780322	0.831023	0.161174
MIR4259	0.588085	0.533105	0.212119	1.2295	0.0102693	0.00312219	0.831004	0.155605
C6orf99	0.803978	0.805568	0.178646	1.37209	0.0288835	0.00654883	0.830982	0.133586
ITGB3	0.484542	0.437748	0.162619	1.0196	0.00074652	0.00350169	0.830703	0.165048
RORA	1.24156	1.34672	0.355898	2.05201	0.051551	0.0145947	0.830702	0.103152
PLXND1	0.83776	0.860894	0.198561	1.33339	0.029071	0.00399955	0.830605	0.136325
SLC16A10	0.364624	0.322082	0.165468	0.839095	0.00381958	0.00715542	0.83053	0.158495
RNF216-IT1	0.561347	0.529819	0.176667	1.11695	0.0121252	0.0125961	0.830526	0.144752
ESR2	0.630553	0.565696	0.24841	1.27364	0.0292921	0.0132845	0.830409	0.127015
INHBA-AS1	0.287024	0.230107	0.166281	0.816238	0.00764422	0.00926998	0.830309	0.152777
HID1-AS1	0.469163	0.479687	0.169618	1.00202	0	0.0131505	0.830233	0.156616
TLR1	0.330258	0.310007	0.136045	0.669329	0.0120333	0.00836188	0.830218	0.149387
TMEM105	0.414462	0.331054	0.201906	1.04242	0.0214168	0.000914615	0.830094	0.147574
LOC388780	0.351399	0.269	0.22137	0.963066	0.00593661	0.00070594	0.830071	0.163286
GIMAP2	0.261867	0.275326	0.123602	0.647071	1.05367e-10	1.27243e-10	0.830043	0.169957
ZNF697	0.169746	0.120101	0.137387	0.650648	1.7806e-11	0	0.829923	0.170077
NUDT1	0.351604	0.260436	0.189728	0.966408	0.0232048	0.00426087	0.829558	0.142976
TNFSF18	0.224244	0.171287	0.129403	0.725704	0	0.0150976	0.829469	0.155433
RNF135	0.35229	0.311468	0.157115	0.710571	0.0274667	0.00308103	0.829354	0.140098
MIR2277	0.588952	0.496063	0.263102	1.39771	0.00543231	0.00528129	0.829339	0.159947
ZNF471	0.20109	0.148247	0.144336	0.771075	0.0169302	0.00040856	0.829327	0.153334
LINC01700	0.356592	0.27869	0.227453	1.01897	0.0015058	0.00950615	0.829318	0.15967
CFAP97	0.5577	0.602049	0.151708	0.943113	0.00996683	0.0109726	0.829306	0.149755
SSTR3	0.400256	0.394025	0.190008	0.798323	0.00611307	0.0117477	0.829229	0.15291
MPO	0.20688	0.137297	0.173449	0.704453	0.00724361	0.0134618	0.829219	0.150075
MIR6075	0.940833	0.926983	0.27624	1.77197	0.00265451	0.00165746	0.829207	0.166481
CD226	0.464536	0.45349	0.183116	0.992454	0.0070885	0.0102472	0.829008	0.153656
ABLIM1	0.744896	0.794277	0.184673	1.12718	0.00390241	0.0148253	0.828935	0.152337
ACOT7	0.863834	0.855471	0.210104	1.37152	0.00458952	0.00479156	0.828921	0.161698
ZSCAN18	0.399261	0.400931	0.160241	0.905363	0.00960498	0	0.828832	0.161563
DENND4B	0.725663	0.687826	0.208834	1.28324	0.0102464	0.0185995	0.828803	0.142351
MIR4457	0.515495	0.514924	0.242463	1.05909	0.0135848	0.00504561	0.828709	0.15266
CD79B	0.353749	0.294057	0.204098	1.15102	0	0.00362458	0.828675	0.1677
KYNU	0.363135	0.319515	0.152531	0.761059	0.00739745	0.00555171	0.828673	0.158378
CPQ	0.757008	0.68408	0.250903	1.44565	0	0.00621435	0.828623	0.165162
HSH2D	0.369891	0.350204	0.153081	0.870398	0.0102013	0.0159853	0.828536	0.145277
RBM38	1.40031	1.41808	0.243461	1.98478	0.0215069	0.0181401	0.828469	0.131884
BAIAP2L1	0.3776	0.331186	0.188383	1.14908	0	0	0.828339	0.171661
NDFIP1	0.605079	0.565563	0.191571	1.24624	0.0128083	0.000130161	0.828317	0.158744
ZNF529	0.456948	0.456893	0.149676	0.760504	0.0121943	0.0020789	0.828299	0.157428
TTYH3	0.890695	0.821611	0.238075	1.82911	0.0478995	0.0033046	0.828248	0.120548
LINC01262	0.21024	0.161028	0.140257	0.60502	3.93111e-10	0.0312279	0.828158	0.140614
CD9	0.528897	0.467728	0.198344	1.1857	0	0.0108132	0.828146	0.161041
PECAM1	0.560922	0.509248	0.218063	1.11461	0.0323235	0.00540289	0.827624	0.134649
TRIT1	0.475412	0.413107	0.164215	1.05295	0.0107109	4.47562e-11	0.827492	0.161798
TNFRSF10B	0.461891	0.441466	0.134882	0.850012	0.0033917	0.00584793	0.827463	0.163298
GPRIN3	0.578567	0.561895	0.177716	1.02186	0.0157295	0	0.82736	0.156911
SLC25A4	0.529947	0.557834	0.197083	1.06427	0.000556046	0.00502156	0.827347	0.167076
MRC1	0.220801	0.198691	0.117171	0.624314	1.421e-10	0.0150835	0.827265	0.157651
TCF4	0.722063	0.710115	0.256353	1.32872	0.018619	0.0282021	0.827196	0.125983
GPR33	0.119051	0.0809299	0.0999067	0.528261	0.00250129	0	0.827068	0.170431
LOC101928100	0.420149	0.391949	0.149995	0.890313	0.0208579	0.00658027	0.826771	0.145791
HEXB	0.344143	0.337388	0.120866	0.678528	0.00170505	0.00284576	0.826768	0.168681
EPHA4	0.69222	0.722301	0.214862	1.12791	0.00684466	0.00239446	0.826742	0.164019
ACSS2	0.50831	0.487286	0.157587	0.927826	0.0258147	0.00850849	0.826679	0.138998
AKNA	1.30833	1.25172	0.23222	1.97017	0.02968	0.0166529	0.826583	0.127084
ADAP1	1.02829	1.02477	0.222918	1.72551	0.0518402	0.00355747	0.826531	0.118072
IL10RB-DT	0.613851	0.55437	0.233209	1.13752	0.0115969	0.000688018	0.82643	0.161286
LOC100129083	0.521548	0.456682	0.227959	1.18661	0.00627574	0.00778057	0.826341	0.159603
MIR7976	0.888684	0.811376	0.273413	1.90909	0.00525958	0	0.826312	0.168428
MIR4648	1.2379	1.15314	0.312419	2.29965	0.0549022	0.0145276	0.826185	0.104385
POTEI	0.0625179	0.051385	0.0336901	0.187289	0.00954124	0	0.826173	0.164286
RAPGEF1	1.39221	1.4325	0.212747	1.90926	0.0324073	0.00936541	0.826147	0.13208
CMIP	1.28307	1.34748	0.26804	1.73014	0.0522266	0.00842666	0.826097	0.113249
ETV5	0.562306	0.549414	0.173109	1.19549	0.0166888	0	0.826053	0.157258
FXYD6-FXYD2	0.491451	0.467882	0.188183	1.20845	0.0486968	2.74962e-11	0.82581	0.125493
TRPV4	0.256726	0.199144	0.153745	0.643749	0.00529844	0.00820276	0.825799	0.160699
LOC101928847	0.307058	0.276885	0.187658	0.965394	0	0	0.825733	0.174267
CUX1	1.11974	1.06255	0.251868	1.91595	0.000444359	0.0239579	0.825716	0.149882
GPRC5C	0.413821	0.378294	0.166711	0.929341	0.0296107	0.00232777	0.825704	0.142357
LINC01704	0.254716	0.208952	0.134504	0.631197	0.00488542	6.13907e-11	0.825677	0.169437
HCAR1	0.168642	0.117043	0.157376	0.881195	0.00389618	0	0.825663	0.170441
SLFN12L	0.485577	0.437571	0.162911	0.940158	0.0275194	0.0076691	0.825589	0.139222
KRT71	0.287707	0.195247	0.213088	0.929003	0	0	0.825469	0.174531
ZDHHC7	0.443427	0.389833	0.166994	0.873828	0.0215239	0.00379562	0.825413	0.149267
TCF7L2	0.592608	0.536561	0.212295	1.34655	0.000683448	0.0172335	0.825412	0.156672
ZNF70	0.508716	0.460279	0.174533	1.02889	0.00834684	0.0082565	0.825391	0.158005
DEF8	0.418153	0.335214	0.185571	0.911855	0.00795552	0.00345111	0.825344	0.163249
MIR429	0.214808	0.169317	0.195321	1.35555	0.020794	0.00153498	0.825339	0.152332
ISM1	0.289746	0.223143	0.171183	0.739357	0.0134433	0.00996326	0.825334	0.151259
SLC38A1	0.781888	0.816773	0.162816	1.13785	0.0280348	0.00685135	0.825305	0.139809
PPP1R16B	0.840952	0.915852	0.259125	1.30571	0.0684739	0.00500118	0.825289	0.101236
PIK3R6	0.273727	0.222176	0.147527	0.69094	0.0230787	0.0139176	0.825272	0.137731
RBM11	0.266856	0.227959	0.132398	0.613329	0.00758246	0.0026375	0.825181	0.164599
SOX4	0.738597	0.703519	0.269519	1.35867	0.0278214	0.00416936	0.825121	0.142889
XXYLT1-AS2	0.418234	0.381364	0.200095	1.21249	0	0.00761067	0.825116	0.167274
RRM2B	0.6942	0.702575	0.207417	1.26342	0.0236938	0.00789189	0.825088	0.143326
YBX3	0.367729	0.326205	0.186494	1.20935	0	0.00796978	0.825067	0.166963
WNT7A	0.530657	0.47719	0.225982	1.03512	0.00527803	0.0144471	0.82505	0.155225
FURIN	0.574978	0.559816	0.175198	0.935913	0.0151333	0.00743188	0.824879	0.152555
PLEKHG3	0.50383	0.574318	0.194271	0.928882	0.00485832	0.00862575	0.824871	0.161645
NMUR1	0.578939	0.501931	0.25528	1.42516	0.0461864	0.00226738	0.824837	0.126709
UCK2	0.448612	0.391857	0.15932	0.93546	4.7032e-16	0.0121204	0.82469	0.16319
GABARAPL1	0.636864	0.681197	0.214483	1.06883	0.01857	0.0159151	0.82452	0.140995
ZEB1-AS1	0.669957	0.736681	0.223768	1.19954	0.0307532	0.00813867	0.824464	0.136644
MTA3	0.575458	0.587122	0.180454	1.08601	0	0.0134302	0.824273	0.162297
CLN5	0.804364	0.813732	0.185857	1.22674	0.00284514	0.0151106	0.824075	0.157969
WNT16	0.128088	0.0901836	0.10572	0.509482	1.78544e-05	0	0.824011	0.175971
MAFF	0.712424	0.707389	0.21105	1.28527	0.0194252	0.0281281	0.823929	0.128518
PPIEL	0.274222	0.228642	0.141312	0.741943	0.000882014	0	0.823833	0.175285
KRT81	0.180922	0.140966	0.144325	0.699348	0	0.0044343	0.82376	0.171806
DUSP3	0.415781	0.353059	0.172645	1.04932	0.00893313	0.0169313	0.823739	0.150396
LOC101926963	1.01082	1.01095	0.263931	1.87523	0.0257832	0.000850724	0.823702	0.149664
LOC100996351	0.373176	0.334215	0.17876	0.84848	0.0179304	0.00220803	0.8237	0.156162
PTGES	0.473139	0.411844	0.201975	1.27462	0.0117991	0	0.823696	0.164505
AHNAK	1.09028	1.06791	0.21782	1.63597	0.0301579	0.012179	0.823692	0.133971
C16orf47	0.209939	0.175896	0.136409	0.619475	0.0276033	0.0133039	0.823327	0.135766
GUCA2A	0.270714	0.217482	0.224387	1.27424	0.0057143	0.000876095	0.823138	0.170271
SMOX	0.444274	0.39074	0.166698	0.929056	0.0222671	0.0116851	0.823134	0.142914
MAN1C1	0.912199	0.888156	0.213505	1.54624	0.0314246	0	0.823049	0.145527
SIGLEC11	0.171555	0.126601	0.123763	0.6621	0.0100725	0	0.823036	0.166891
GAS2L3	0.211081	0.156651	0.145764	0.660074	0.0218552	0.00931795	0.822986	0.145841
HRK	0.254963	0.189588	0.176359	0.8369	0.0378692	0.00213458	0.822909	0.137088
TSPAN2	0.586484	0.596648	0.160225	0.966896	0.027398	0.000181755	0.822854	0.149567
HK2	0.561074	0.574698	0.200158	1.0646	0.00182647	0.00125299	0.822786	0.174135
UST	0.90706	0.831091	0.208673	1.5994	0.0199927	0.00619056	0.822662	0.151154
CAMK4	0.472987	0.418437	0.20135	0.916452	0.0227005	0.00665428	0.822551	0.148094
GBP5	0.490358	0.485021	0.156273	0.846997	0.0137545	0.00280061	0.822542	0.160902
ZBTB17	0.535492	0.500879	0.176337	1.02848	0.0118696	0.00556665	0.822504	0.160059
TRERF1	0.921221	0.9081	0.221366	1.39978	0.0301123	0	0.822435	0.147453
MID1IP1-AS1	0.73901	0.743688	0.238145	1.28247	0.00418597	0.00663182	0.822422	0.16676
CTLA4	0.485139	0.509457	0.188333	0.920209	0.0128005	0.00835985	0.82239	0.156449
PLEKHG5	0.5098	0.477075	0.184411	0.975425	0.000753196	0.00120305	0.822369	0.175675
HIST3H2A	0.920628	0.990012	0.301319	1.51885	0.00872024	0.0224615	0.822304	0.146514
ZFPM1	1.18755	1.16165	0.2348	2.02114	0.0399183	0.0139401	0.822283	0.123859
IGF2R	0.718902	0.682548	0.187153	1.49618	0.00925482	0.00220919	0.822255	0.166281
FLT1	0.456727	0.406109	0.21218	0.967406	0.0192574	0.0160962	0.822236	0.142411
PLBD1	0.165893	0.125821	0.115047	0.535537	0.00143214	0.00367869	0.82218	0.172709
HIGD1A	0.616157	0.55828	0.148479	1.06903	0.0334988	0.0102383	0.822135	0.134128
MIR4710	0.531645	0.462608	0.25858	1.27802	0.0104538	0.00591654	0.821951	0.161679
LOC101930010	0.243489	0.245336	0.113012	0.624347	0.00103518	0	0.821868	0.177097
PGAM2	0.315099	0.248906	0.18893	0.858301	0.0243407	0	0.821856	0.153804
MCTP2	0.691988	0.646559	0.224217	1.19198	0.0520129	0.00415044	0.821625	0.122212
TBXAS1	0.729306	0.64507	0.220575	1.24752	0.00306123	0	0.821572	0.175367
LOC374443	0.701959	0.742491	0.192717	1.09232	0.0203803	0.00243689	0.821558	0.155625
GZMA	0.29698	0.346958	0.162157	0.584385	0.0156577	0.0085303	0.821531	0.154281
LINC00211	0.323003	0.281618	0.133552	0.73111	0.00493133	0.00761757	0.821526	0.165925
HOXA10-AS	0.307752	0.257281	0.186771	1.06464	0.0102004	0.00350153	0.821515	0.164783
HOXA9	0.493208	0.465653	0.191739	1.08783	0.0250038	0.0192696	0.82144	0.134287
VPS13A-AS1	0.908202	0.956628	0.249444	1.47149	0.0133846	0.00527296	0.821418	0.159924
GYG1	0.466261	0.412377	0.162871	1.0279	0.0318562	0	0.821405	0.146738
IRS2	0.724929	0.791961	0.189395	1.00991	0.00828538	0.00846379	0.821322	0.161929
ACP5	0.630843	0.583564	0.204625	1.36961	0.0212499	0.00999808	0.821227	0.147525
GNLY	0.439068	0.423431	0.21927	1.26335	0.025145	0	0.821214	0.153641
A4GNT	0.141829	0.0870303	0.132888	0.584341	0	0.00417953	0.821213	0.174607
LINC00309	0.318082	0.293689	0.160419	0.73322	0.00945644	0.00124966	0.821117	0.168176
ABCA1	0.556438	0.511076	0.177789	0.993969	0.0040863	0.00381726	0.820796	0.1713
DAGLB	0.592773	0.549692	0.143879	1.10719	0.0255205	0.0153523	0.820737	0.13839
MIR6847	0.67461	0.58089	0.267954	1.48545	0.014592	0.0100345	0.820488	0.154885
LINC00243	0.28963	0.253404	0.134557	0.693783	0.0225522	2.29612e-10	0.820383	0.157065
AFAP1	0.610215	0.6106	0.23141	1.1506	0.0202451	0.0125148	0.82029	0.14695
PLIN3	0.417019	0.382043	0.142112	0.772884	0	0.000606074	0.820272	0.179122
CSF3R	0.285161	0.220292	0.160596	0.692562	0.0092772	0.0036251	0.820084	0.167014
SLC7A11	0.188184	0.145196	0.111384	0.591127	0	0.00409723	0.820054	0.175849
MIR3197	0.224022	0.164065	0.200377	1.02832	0.00294566	0.0020527	0.819988	0.175013
MIR4740	0.692656	0.624771	0.273281	1.69944	0.0136816	0.00177169	0.819968	0.164579
LOC100130370	0.499778	0.470927	0.194645	1.07233	0.00363223	0.00155399	0.819895	0.174919
LOC101927472	0.835156	0.824344	0.212838	1.32033	0	0.0016995	0.819881	0.178419
FZD5	0.557803	0.503878	0.231699	1.22217	0.0289074	0.00303495	0.819859	0.148198
SORD	0.310446	0.262101	0.138412	0.660674	0.0159471	0.00366807	0.819838	0.160547
PRSS8	0.160221	0.119873	0.119753	0.616011	0.00370125	0.00658668	0.819658	0.170054
MIR29B2CHG	0.868494	0.835158	0.19328	1.40126	0.0284779	0.0152255	0.819572	0.136724
SOX30	0.373946	0.355543	0.121771	0.685492	0.00917428	0.000929351	0.819569	0.170328
SMPD3	0.791831	0.760944	0.20178	1.60892	0.01657	0.00465373	0.819559	0.159217
EEPD1	0.898079	0.880528	0.193218	1.52445	0.0398505	0.00448418	0.819556	0.13611
NCOR2	1.25187	1.22887	0.260035	1.78387	0.0277108	0.0135289	0.819503	0.139257
BCL7A	0.464295	0.404997	0.174359	0.939771	0.00359402	0.00430294	0.819475	0.172628
C7orf65	0.267337	0.208794	0.185528	0.978499	0	0.000465753	0.819415	0.180119
CASR	0.296989	0.252508	0.147973	0.775514	6.63899e-10	0.0127494	0.81933	0.167921
NUMBL	0.68646	0.609696	0.207622	1.27652	0.0163066	0.00356104	0.819272	0.160861
HDC	0.232695	0.197638	0.145308	0.908169	0.00393067	0.0149538	0.81925	0.161866
GRK3	0.391732	0.335367	0.180747	0.831873	0.0275488	0.00617158	0.819234	0.147046
YES1	0.416391	0.432561	0.159018	0.751973	0.0434429	0.00295185	0.819218	0.134388
ARHGEF1	0.998308	1.01083	0.211737	1.45481	0.0381885	0.0265835	0.818855	0.116373
CSF2RB	0.289494	0.207406	0.203697	0.969026	0.013704	0.0199184	0.81875	0.147628
SMIM6	0.236802	0.178331	0.205873	1.15843	0.0194169	0.00108896	0.818742	0.160753
CDC123	0.402768	0.353563	0.158472	0.981771	0.0302956	0.00165047	0.8187	0.149354
CLEC6A	0.132054	0.104084	0.0913525	0.379753	0.00334643	0	0.818648	0.178005
NFIL3	0.700367	0.675816	0.181656	1.24763	0.0336139	0.0163265	0.818633	0.131427
MIR6836	0.793264	0.6826	0.297808	1.81842	0.0368488	0.0037053	0.818507	0.140939
LSM7	0.870984	0.840274	0.230121	1.45092	0.024585	0.00950863	0.818311	0.147596
MMP24	0.549438	0.503122	0.169565	1.37275	0.021035	0.00781728	0.818305	0.152842
ITGAE	0.816506	0.760405	0.200396	1.2944	0.0120913	0.0197316	0.818264	0.149913
LOC101927950	0.349173	0.336671	0.154108	0.725846	0.00130735	0.00666708	0.818192	0.173833
TNS1	0.624317	0.550961	0.241153	1.20685	0.00149483	0.0164185	0.818165	0.163922
PI16	0.345365	0.347489	0.159777	0.921676	0.0127386	0	0.818068	0.169193
RGMB-AS1	0.858642	0.819452	0.288204	1.73052	0.0249083	0.0137381	0.818047	0.143306
LINC01623	0.881939	0.946795	0.240004	1.38849	0.0275508	0.012079	0.818028	0.142342
OR52K2	0.21854	0.160055	0.160617	0.678197	0	0.0134284	0.818023	0.168548
LRRC20	0.534699	0.476694	0.173221	1.1088	0.00528486	0	0.817985	0.17673
MGAT4A	0.658284	0.711999	0.175948	1.10761	0.0177982	0.0115888	0.817849	0.152764
DGKD	0.83186	0.820766	0.193739	1.4654	0.0379146	0.0039459	0.817835	0.140305
IL18R1	0.321113	0.300319	0.137273	0.775219	0.00411163	0.00168777	0.817705	0.176495
LOC399715	0.669614	0.643406	0.175362	1.09333	0.0148603	0.00444827	0.817703	0.162988
SEMA4D	1.28899	1.32982	0.218582	1.78914	0.0496411	0.00954445	0.817699	0.123116
TMIGD3	0.472998	0.420443	0.159406	0.988968	0.0262782	0.00295364	0.817697	0.153071
IPO9-AS1	0.500434	0.449214	0.168646	1.02579	0.0170724	6.45579e-11	0.817611	0.165317
CASC19	0.282854	0.299928	0.129505	0.558793	0.0125288	0.00313013	0.817509	0.166832
LAMTOR5-AS1	0.355193	0.303477	0.128757	0.776257	0.00658668	0.00145145	0.817489	0.174473
PPARG	0.291045	0.245044	0.16391	0.821751	0.00666013	0.0159366	0.817377	0.160026
ZNF280B	0.337074	0.30139	0.13758	0.795879	0.0146855	0.00966681	0.817144	0.158503
LOC283214	0.450872	0.359351	0.201083	1.00037	0.0181491	0.00788675	0.817131	0.156834
LOC101927811	0.293445	0.232435	0.16556	0.781122	0.00493962	0	0.817061	0.178
LINC00501	0.400137	0.357202	0.116272	0.757511	0.00656092	0	0.817046	0.176394
BEAN1-AS1	0.547627	0.535533	0.170948	1.02209	0.0151019	0.00447155	0.816969	0.163457
MTSS1	1.02158	0.961262	0.217291	1.78928	0.025236	0.000968615	0.816785	0.157011
DST	0.659129	0.608355	0.209509	1.23017	0.00418947	0.0404372	0.816729	0.138644
CEACAM4	0.297033	0.250707	0.165595	0.75319	0.000847268	0.00782032	0.816655	0.174678
DLG5	0.632044	0.562551	0.225293	1.19094	0.0068811	0.010129	0.816498	0.166492
LINC02085	0.295045	0.268727	0.135105	0.605644	0.000132547	0.00272848	0.816461	0.180678
IKBKE	0.429693	0.359743	0.185636	1.07249	0.027753	0.000545752	0.816448	0.155253
HPCAL4	0.386129	0.32388	0.19177	0.87495	0.0482506	0.00842925	0.816343	0.126977
PRAM1	0.324016	0.267852	0.16682	0.777016	0.0269724	0.00206516	0.816343	0.154619
CCNI2	0.309877	0.307955	0.170846	0.848138	0.00751608	0	0.816131	0.176353
BFSP2-AS1	0.274452	0.233832	0.141396	0.750123	0.0266347	0	0.816123	0.157243
SMCO4	0.395428	0.333523	0.184167	0.872117	1.15002e-10	0.0107827	0.816108	0.17311
LOC101928565	0.25871	0.255898	0.107195	0.570645	0.0161203	0.00319392	0.816098	0.164588
RNASE1	0.328464	0.25854	0.173927	0.772563	6.34304e-11	0.00216374	0.816025	0.181812
MIR3150BHG	0.398578	0.341407	0.152816	0.926596	0.0207009	0	0.816014	0.163285
MIR4537	0.686719	0.555907	0.380462	1.84245	0.016836	0.00338875	0.815997	0.163778
TGFB1	1.25482	1.22764	0.201459	1.67257	0.0290435	0.0307743	0.815933	0.124249
LINC00111	0.284899	0.210912	0.207508	0.86468	0.0297273	0.0105321	0.815811	0.143929
ABHD2	0.707844	0.67088	0.179369	1.4304	0.0242898	0.00759374	0.815732	0.152384
EXOSC4	0.590416	0.503148	0.228885	1.28841	0.0160864	0.00877054	0.815667	0.159476
LINC02202	0.473038	0.448742	0.198314	1.1324	0.0196175	0.0051572	0.815607	0.159618
MAPK13	0.755713	0.752352	0.187466	1.23315	0.0251969	0.00395092	0.815582	0.15527
GNA12	0.841649	0.768719	0.203728	1.37569	0.0546845	0.00143576	0.815529	0.128351
ANXA1	0.422687	0.391299	0.179122	0.978374	0.0378213	0.000720806	0.815497	0.145961
SLC7A5	0.824852	0.798436	0.21996	1.69334	0.0108422	0.0134211	0.815468	0.160268
ETV3L	0.344393	0.291617	0.178199	0.918011	0.00118661	5.25758e-10	0.815462	0.183351
AGPAT4-IT1	0.430294	0.378459	0.207833	1.01842	0.00143678	0.0069296	0.815445	0.176188
CLMN	0.414414	0.352486	0.207182	1.03252	0.0560511	0.012178	0.815425	0.116346
BIK	0.313957	0.27915	0.15589	0.900139	0.0113193	0.0049995	0.815333	0.168348
MGAT5	0.995938	0.936174	0.258244	1.8166	0.0368766	0.00668186	0.815312	0.14113
SH3BGRL3	0.720086	0.675209	0.217566	1.30321	0.0221396	0.0151362	0.815262	0.147463
SNX9	0.908715	0.919286	0.25205	1.51933	0.041469	0.000559815	0.815151	0.142821
SERINC2	0.389331	0.33355	0.169963	0.92369	0	0.00859341	0.815149	0.176257
WDR66	0.47877	0.410698	0.191161	1.1628	0.0122768	0.00412788	0.815129	0.168467
MORN3	0.833156	0.790825	0.168905	1.2559	0.00970984	0.0269577	0.815119	0.148214
MIAT	0.769253	0.742057	0.176969	1.2248	0.0109541	0.018865	0.815067	0.155114
LINC02345	0.21512	0.160426	0.145495	0.611622	0.0221756	0.00803372	0.81506	0.154731
MIR4432	0.317268	0.244661	0.222238	1.0529	0.00135836	0.00210786	0.815048	0.181485
GOLGA7B	0.375977	0.420644	0.165663	0.814054	0.00636293	0.00798223	0.815021	0.170634
P3H2-AS1	0.146607	0.110657	0.106641	0.575927	0.000230874	0.0028196	0.814995	0.181955
BSPRY	0.216145	0.18461	0.130431	0.804474	0.0296856	0	0.814983	0.155331
C10orf71	0.297513	0.258022	0.153576	0.82864	0.00835963	0.00786214	0.814921	0.168857
CACNA2D2	0.983176	0.920592	0.213934	1.6001	0.0124278	0	0.814877	0.172695
NAPRT	0.415135	0.342993	0.211919	0.922674	0.0349487	0.00577219	0.814776	0.144503
MBOAT4	0.299467	0.301573	0.149803	0.884579	0.00487368	0.00607768	0.814719	0.17433
TCTN1	0.447056	0.408575	0.145244	0.859367	0.0103698	0.000607192	0.81469	0.174333
PLCG1	0.6947	0.717974	0.199966	1.05103	0.0374293	0.00817188	0.814684	0.139715
MID1IP1	0.566204	0.55689	0.200132	1.04195	0.00411461	0.00645397	0.814605	0.174826
GPR88	0.424986	0.381375	0.203116	1.11841	0.00018033	0.00393326	0.814602	0.181285
SCRG1	0.220179	0.187773	0.113153	0.550618	0.00865792	0.00635279	0.81458	0.170409
STEAP4	0.272344	0.22948	0.117821	0.681682	0.0173	0.00373488	0.814477	0.164488
MIR6124	0.745239	0.782241	0.244878	1.41477	0.00616178	0.00964257	0.814441	0.169755
ZNF276	0.898066	0.927188	0.193609	1.29416	0.0253931	0.031245	0.81423	0.129132
TIGIT	0.407183	0.424314	0.185671	0.960726	0.0286111	0.0031804	0.814228	0.15398
DLG3-AS1	0.454931	0.449866	0.168975	0.892696	0.00206756	0.0077547	0.814171	0.176007
NEAT1	1.33225	1.30104	0.277435	2.11748	0.0322673	0.0326575	0.814157	0.120918
DPYSL2	0.791674	0.725339	0.18338	1.30798	0.00768716	0.00280811	0.814089	0.175416
GAPT	0.20761	0.130411	0.151296	0.590906	0	0	0.814019	0.185981
CLCN4	0.260912	0.20849	0.152514	0.690925	0.0232893	0.00456939	0.81398	0.158161
CYSTM1	0.538179	0.501668	0.159769	0.984861	0.00706144	0.0104538	0.813813	0.168672
ITPRIP	0.808276	0.783565	0.177697	1.21535	0.00551824	0.00567369	0.813812	0.174996
MIR3139	0.387634	0.346816	0.208672	1.21707	0.00971114	8.80635e-17	0.813712	0.176577
SCIMP	0.440002	0.479607	0.184082	0.878211	0.00937853	0.0197837	0.81364	0.157198
MIR3186	1.08836	1.03321	0.291537	1.94344	0.000692467	0.0101723	0.813605	0.175531
ZNF667	0.217756	0.144009	0.172429	0.723156	0.00078029	0.00498837	0.813568	0.180663
MIR139	0.746989	0.619536	0.296934	1.53893	0.0253201	0.00118782	0.813299	0.160193
DHRS9	0.211744	0.159328	0.126298	0.636698	0.00187553	3.0358e-11	0.813228	0.184897
NOD2	0.352133	0.310582	0.166715	0.740585	0.0113576	0	0.813112	0.17553
EPHB3	0.643497	0.614117	0.194966	1.26151	0.0284181	0.000265215	0.813066	0.158251
PIGV	0.77324	0.753867	0.206598	1.3658	0.049327	0.0229437	0.813021	0.114708
TSPO	0.403006	0.345454	0.185412	0.910062	0.0112084	0.00247739	0.812997	0.173317
C11orf24	0.800291	0.744827	0.21142	1.43421	0.0386947	0.01607	0.812962	0.132274
PART1	0.224988	0.173947	0.145885	0.826676	0.00736156	0.0122274	0.812924	0.167487
UTS2B	0.277684	0.244199	0.146437	0.741096	0.0269184	0.00187445	0.812912	0.158295
RGS10	0.670092	0.61022	0.180559	1.17466	0	0	0.812833	0.187167
SIDT2	0.552186	0.490346	0.176389	1.02916	0.0268139	0.0127478	0.81283	0.147609
CLEC4G	0.206925	0.165695	0.136021	0.565592	0.0116847	2.65987e-09	0.812777	0.175538
PEX14	0.66288	0.634648	0.188319	1.21872	0.00113237	0	0.812714	0.186153
SSR1	0.460551	0.416193	0.131701	0.875088	0.0220978	0.00427195	0.812566	0.161065
MESP2	0.219046	0.165025	0.146293	0.646701	0.00315841	0.00226996	0.812517	0.182054
PCNT	0.877893	0.824976	0.211653	1.42421	0.0247599	0.00644999	0.812507	0.156283
BRAT1	0.902116	0.807478	0.255621	2.01233	0.0543436	0.0247933	0.812501	0.108362
PANDAR	1.14869	1.14447	0.281703	1.88031	0.0266267	0.0196909	0.812499	0.141184
GNG8	1.17131	1.12616	0.309459	1.85669	0.0201685	0.0253578	0.812497	0.141977
ZNF541	0.379082	0.360227	0.139971	0.964285	0.0117429	0.00967132	0.81208	0.166506
EPHB4	0.265235	0.207457	0.146461	0.643459	0.0236047	0	0.812071	0.164325
SLC9A1	0.814036	0.751363	0.199289	1.46168	0.0662033	0.00520857	0.81203	0.116558
CASC11	0.709144	0.749217	0.205815	1.16344	0.0213162	0.0132672	0.812007	0.153409
MIR3922	0.635387	0.58384	0.224667	1.17134	0.0247467	0.00916811	0.811932	0.154153
SARDH	0.524021	0.448263	0.240891	1.21898	0.0225239	0.000953719	0.811897	0.164625
SPATA12	0.323165	0.248716	0.162862	0.786703	0.00449378	0.0112185	0.811888	0.1724
CCDC110	0.404573	0.44791	0.149365	0.794159	0.0336484	0.00228119	0.81186	0.15221
IL1A	0.170366	0.121451	0.119197	0.492352	0.00451743	0	0.811819	0.183663
DUSP2	1.71856	1.75438	0.318037	2.3503	0.0110926	0.0126708	0.811763	0.164473
CCDC167	0.691708	0.695559	0.216804	1.19196	0.0264614	0.0138522	0.811732	0.147955
IER3	0.794986	0.713724	0.259763	1.686	0.0154537	0.00237588	0.811731	0.170439
MIR6795	0.434987	0.3716	0.216273	1.20616	0.0204328	0.00155252	0.811679	0.166335
MOB1B	0.564647	0.541343	0.144426	1.27683	0.0188118	0.00543757	0.811659	0.164092
LINC00484	0.564148	0.563174	0.182864	0.949526	0.0275261	0	0.811623	0.160851
TNRC18	0.836123	0.795999	0.18115	1.54912	0.0295791	0	0.811594	0.158827
B4GALT6	0.317179	0.267646	0.1526	0.793181	0.0269826	0.000671977	0.811479	0.160866
DAGLA	0.734793	0.722408	0.202225	1.25523	0.0233926	0.0029253	0.811453	0.162229
TXK	0.315597	0.297693	0.140047	0.718507	0	0.00426753	0.81144	0.184292
CUTA	1.53896	1.58487	0.276094	2.18437	0.0471776	0.0254596	0.811438	0.115925
PTGDS	0.701437	0.633505	0.282878	1.53528	0.049071	0.0068374	0.811422	0.13267
TTC22	0.304772	0.283564	0.126214	0.699724	0.000658827	0.0118055	0.811414	0.176122
C3AR1	0.146957	0.114507	0.10364	0.44267	0	0.00350119	0.81137	0.185129
DSCR10	0.246569	0.19355	0.167504	0.661778	0.015466	0.00236619	0.811354	0.170814
SAMD3	0.487589	0.520734	0.186032	1.03624	0.0119898	0.00123751	0.811329	0.175444
OR5AN1	0.39558	0.362983	0.19659	0.953046	0	0.0153898	0.811232	0.173378
CD300C	0.275371	0.185153	0.212473	0.839225	0.00744785	0.00740165	0.811172	0.173978
NKX2-3	0.348834	0.283344	0.181965	0.86206	0.0182732	1.02813e-10	0.81116	0.170567
IFNLR1	0.318051	0.262599	0.16861	0.844905	0	0	0.811134	0.188866
VOPP1	0.72209	0.673133	0.204876	1.71205	0.0448547	0.00393149	0.811097	0.140116
RAMP1	0.437492	0.382981	0.175733	1.08785	0.0187663	0.00285136	0.811046	0.167336
HK3	0.171576	0.118621	0.139313	0.570306	0	0.00358636	0.811044	0.18537
P2RX5	0.397842	0.344931	0.159879	0.892955	0.0109051	0.0114373	0.810982	0.166676
G0S2	0.244371	0.181091	0.203019	0.819244	0.0144343	0.00404392	0.810815	0.170706
KIF1BP	0.432181	0.397519	0.141711	0.838723	0.00164782	4.77426e-09	0.810694	0.187658
PLA2G16	0.269888	0.244145	0.118246	0.813905	0	0	0.810677	0.189323
MRPS12	1.0404	1.00579	0.214177	1.53256	0.0107081	0.0228908	0.810384	0.156017
ECSCR	0.33914	0.333911	0.14993	0.713781	0.00449203	0.00645051	0.81031	0.178748
S100A8	0.253542	0.185021	0.212864	0.947974	0	0	0.81028	0.18972
OSGIN1	0.217421	0.158353	0.152714	0.61798	1.63575e-05	0.0138764	0.810245	0.175863
ARHGAP9	0.735699	0.714769	0.186141	1.19448	0.0211549	0.0124811	0.810234	0.15613
CD302	0.153038	0.11625	0.0959123	0.491623	0.0103798	0.0018368	0.810225	0.177558
FUT7	0.736755	0.699496	0.200765	1.40235	0.0145178	0.0143538	0.810116	0.161013
LOC100505918	0.254372	0.242376	0.129275	0.656779	0.00874088	0.0031278	0.810111	0.17802
C1orf141	0.367764	0.36267	0.159816	0.972282	0.00126548	0	0.810068	0.188667
OR52K1	0.238318	0.196193	0.141931	0.714173	0	0.00811062	0.810031	0.181858
PTX3	0.176612	0.122442	0.134336	0.618225	0.00578436	0.02031	0.810018	0.163888
LINC01635	1.23483	1.21877	0.240218	1.88822	0.0158591	0.0191571	0.809979	0.155005
FBLN5	0.432053	0.408797	0.170956	0.804026	0.0217319	0.00645555	0.809952	0.16186
MIR4285	0.573178	0.480685	0.290514	1.71011	0.0325045	0	0.809948	0.157548
RINL	0.681745	0.699882	0.164941	1.05497	0.0182185	0.0128888	0.809845	0.159047
MIR4709	0.0934794	0.0479395	0.155979	0.965498	0.0018355	1.12933e-09	0.809626	0.188538
NCR2	0.616644	0.58937	0.201793	1.19219	0.0547104	0	0.80956	0.13573
HSD17B1	0.528581	0.476193	0.171242	1.02495	0.00543541	0.0105257	0.80948	0.174559
LINC02324	0.478333	0.464964	0.172157	1.04686	0.0143184	0.0154458	0.809441	0.160795
VIM-AS1	0.938189	0.905623	0.184402	1.50338	0.0499548	0.0228935	0.809438	0.117714
HOXA10-HOXA9	0.403751	0.378066	0.174702	1.00982	0.0311206	0.0156485	0.809408	0.143823
LINC00528	0.934199	0.844636	0.280298	1.61242	0.0313467	0.0112416	0.809379	0.148033
FHAD1	0.579804	0.607921	0.2077	1.02968	0.00546025	0.00981312	0.80935	0.175377
C17orf97	0.748949	0.763221	0.198927	1.25281	0.0142942	0.0253622	0.809291	0.151053
NOTCH3	0.349827	0.318371	0.16657	1.06829	0.0131569	0.00177957	0.80928	0.175783
KIAA0754	0.496581	0.484608	0.188262	1.47496	0.00231886	0	0.809261	0.18842
CCRL2	0.422199	0.335248	0.231122	1.02965	0.0193724	0	0.809224	0.171404
MCM5	0.61011	0.552171	0.184545	1.12453	0.0128929	0.00927367	0.80922	0.168614
XXYLT1	1.07089	1.03966	0.186907	1.8905	0.0185733	0.0073797	0.809143	0.164904
KIFC3	0.544753	0.52836	0.198774	1.00809	0.0352581	0.00952713	0.809132	0.146083
ANXA5	0.372726	0.353301	0.141597	0.700641	0.00350397	0.00435982	0.808933	0.183203
LINC00838	0.261564	0.225116	0.167501	1.01428	0.00125205	0.0151742	0.808922	0.174652
ARMC2	0.603262	0.575314	0.153177	1.06426	0.00798983	0.00249916	0.808918	0.180593
MIR7152	0.400621	0.326757	0.210628	1.03969	0.00756989	0	0.808863	0.183567
ZNF683	0.560632	0.511234	0.197184	1.02764	0.00288604	0	0.80878	0.188334
OLR1	0.176376	0.143635	0.0988923	0.6086	0.00335444	0.0031312	0.808734	0.18478
DMXL2	0.339572	0.269601	0.19535	0.814593	0.0155767	0.00405402	0.808597	0.171772
KDM4B	1.16088	1.09647	0.232676	1.73539	0.00956546	0.0159068	0.8085	0.166028
ZSCAN22	0.374458	0.332278	0.172462	0.857909	0.0114714	0.00547168	0.808322	0.174735
LDLRAD2	0.278616	0.257746	0.143176	0.807499	0	0.000158442	0.808295	0.191546
RHBDD2	0.500281	0.455579	0.158889	1.14336	0.0375614	0.0134547	0.808245	0.140739
GGA3	0.622808	0.594766	0.156549	1.17146	0.0225596	0.013083	0.808119	0.156239
TREML4	0.167901	0.117198	0.133282	0.68139	0.0145642	7.12635e-09	0.808106	0.17733
FBP1	0.379807	0.296531	0.195552	0.995867	0.00446856	0.00827077	0.808099	0.179162
ENTPD1-AS1	0.884526	0.835078	0.175886	1.34395	0.0141107	0.00147513	0.807966	0.176448
MIR340	0.623748	0.563108	0.184417	1.31923	0.00919777	1.15106e-06	0.807937	0.182864
MIR548T	0.237506	0.204035	0.166035	0.945752	2.91653e-11	0.00607941	0.80778	0.186141
ZMIZ1-AS1	0.958794	0.983877	0.159485	1.39152	0.0330451	0.0013136	0.807766	0.157875
TK2	0.730167	0.695136	0.185174	1.10287	0.0379173	0.0156503	0.807546	0.138886
MIR7846	1.05757	1.10724	0.273744	1.62796	0.0140532	0.0160492	0.807458	0.16244
LAT2	0.373403	0.343466	0.166826	0.848735	0.0386224	0.000594921	0.807328	0.153455
ANKRD50	0.307278	0.282782	0.120729	0.634867	0	0.0210207	0.807243	0.171737
TMPRSS13	0.440086	0.380079	0.192005	1.26885	0.0437127	0	0.807206	0.149082
NR1H2	1.24862	1.24261	0.237463	1.78144	0.055793	0.0255962	0.807198	0.111413
RIPOR1	1.01885	0.964389	0.20553	1.58197	0.0124274	0.0389757	0.807138	0.141459
OXNAD1	0.768407	0.831307	0.177767	1.20461	0.0418917	0.0190713	0.807123	0.131914
TSPAN13	0.185618	0.137672	0.124687	0.582182	0	0	0.807077	0.192923
LINC00229	0.5788	0.587845	0.201196	1.03256	0.0163607	0	0.807037	0.176602
ZNF695	0.202743	0.155139	0.132973	0.563195	0.00393885	0.00631931	0.806949	0.182793
LINC00334	0.239959	0.194234	0.155232	0.690995	0.0162546	0.00943325	0.80682	0.167493
SOX15	0.272537	0.220245	0.186019	1.21422	6.14236e-11	0	0.80678	0.19322
LINC00114	0.321265	0.26361	0.164482	0.769455	0.0136319	0.00677985	0.806682	0.172906
PTPN18	0.561519	0.507019	0.173654	1.18297	0.0116297	0.00959911	0.806664	0.172108
LRRK1	0.58597	0.514513	0.216954	1.08401	0.0366851	0.0119073	0.806636	0.144772
FAM84B	0.726348	0.756917	0.226023	1.22519	0.00826935	0.0046761	0.80657	0.180485
LRP1-AS	0.337157	0.279353	0.169703	0.882772	0.0052362	0.00150137	0.806544	0.186719
CYP1B1	0.190758	0.129759	0.154984	0.716902	0	0	0.806411	0.193589
KBTBD11	0.416395	0.363861	0.16679	0.871696	0.01943	0.00425146	0.806411	0.169907
NEK8	1.28354	1.23839	0.204623	1.81983	0.0234521	0.0362317	0.806337	0.133979
FAAH	0.332749	0.279207	0.184832	1.03362	0.00889081	0.00054683	0.806274	0.184288
SCAMP5	0.485805	0.457779	0.14538	1.11572	0.0199353	0.00156856	0.806251	0.172246
BTLA	0.272474	0.250364	0.116059	0.631218	0	0.00917665	0.806183	0.184641
IL18	0.131661	0.0952685	0.0990723	0.430507	0.0167262	0.00673808	0.806073	0.170462
SDHD	0.366621	0.325348	0.117977	0.732818	0.00896838	0.00318436	0.805783	0.182064
ADAT1	0.419266	0.396896	0.154401	1.04893	0.0183489	0.0124973	0.805759	0.163395
PCAT29	0.569141	0.513746	0.205417	0.994271	0.0263509	0.0233362	0.805667	0.144646
LOC101927143	0.183866	0.141748	0.120162	0.618266	0.00277442	0.00527887	0.805632	0.186315
H2AFY	0.483254	0.404292	0.187993	1.07895	0	0.00687779	0.80563	0.187492
PRR5L	0.628728	0.678818	0.188123	1.0319	0.0285296	0.00897413	0.805611	0.156885
ZBED4	0.785904	0.726132	0.18526	1.35575	0.0083037	0.0298265	0.805607	0.156262
LINC01740	0.540935	0.49057	0.153566	1.06658	0.0268266	0.00366989	0.805527	0.163977
CRB2	0.571939	0.531054	0.16256	1.07971	0.000211944	0.00767136	0.805524	0.186593
NIPSNAP3B	0.193148	0.144442	0.116207	0.561903	0.000978903	0	0.805474	0.193547
WDFY4	0.643827	0.575683	0.249305	1.35821	0	0.0432054	0.805399	0.151396
LINC01686	0.58542	0.54672	0.220631	1.11658	0.0220923	0.00288775	0.805336	0.169684
FAM200B	0.342858	0.302098	0.129969	0.764235	0.00383344	0.00108486	0.805278	0.189804
DYNLT1	0.661761	0.669558	0.180176	1.22936	0.010919	0.00296603	0.805197	0.180918
PCDHGA11	0.351413	0.305303	0.156066	0.919578	0.00671381	0.00657033	0.805062	0.181653
LINC00589	0.29621	0.252072	0.16065	1.01517	0.0170436	0	0.804958	0.177998
AQP7	0.26666	0.225137	0.136326	0.664741	3.01425e-10	0.0056917	0.804757	0.189552
PPP5D1	0.783115	0.76032	0.164694	1.16442	0.00979405	0.00731579	0.804752	0.178138
GUCY2D	0.407827	0.346672	0.168104	0.988216	0.0098373	0.00256215	0.804727	0.182874
PARP15	0.222572	0.179705	0.134256	0.684438	0	0.00145954	0.80465	0.19389
CLASRP	0.471731	0.409145	0.153075	0.854983	0.00223502	0.0092907	0.804636	0.183838
PRDM2	0.920884	0.887466	0.20023	1.69619	0.0464329	0.00948825	0.804634	0.139444
ZC3H3	0.771501	0.752421	0.20094	1.29615	0.0312453	2.01423e-10	0.804596	0.164159
CD40LG	0.0991732	0.0697967	0.0837504	0.368841	0	0.00333328	0.804463	0.192204
MEF2C-AS1	0.338869	0.313239	0.153796	0.740233	0.000672495	0	0.80441	0.194917
LMX1B	0.80536	0.724193	0.210103	1.42477	0.00886571	0.00547114	0.8044	0.181263
TMPRSS9	0.326691	0.272924	0.169319	1.0096	0.00654234	0.0139689	0.804351	0.175137
ABHD1	0.300159	0.25648	0.15392	0.985163	0.00523431	0	0.804301	0.190465
MIR2116	0.229879	0.156031	0.178545	0.692268	0.00257359	0	0.804236	0.19319
MIR4783	0.31588	0.252724	0.219122	1.19001	0	0.00274226	0.804233	0.193025
LINC01356	0.234219	0.202269	0.117054	0.708477	0.014384	0.00780773	0.804153	0.173655
LINC00607	0.40279	0.343863	0.20391	1.08784	0.00209694	0.00406712	0.804042	0.189794
SPPL2B	1.17632	1.12675	0.199009	1.69218	0.0182276	0.0192939	0.80404	0.158439
MIR4425	2.12748	2.10122	0.302116	2.9703	0.0791918	0.0146904	0.804025	0.102092
KRT72	0.325796	0.352521	0.177221	0.694443	0.0123374	0.00264611	0.803954	0.181063
MIR548B	0.596136	0.575563	0.179902	1.06991	0.00706439	0.000711019	0.803944	0.18828
CCL1	0.397367	0.296746	0.243982	1.12038	0.00620646	0.00994244	0.803887	0.179964
RUSC2	0.305172	0.241413	0.177715	0.862804	0.000656497	0.00959778	0.80383	0.185915
SCARNA17	0.742049	0.715167	0.243693	1.29248	0.00162461	0.0126808	0.803816	0.181879
HIVEP2	1.15683	1.17822	0.219707	1.71651	0.0447933	0.00309492	0.803765	0.148347
LINC00885	0.427873	0.420479	0.146624	0.930534	0.045026	0.00113911	0.803642	0.150193
KCCAT198	0.459787	0.460257	0.159688	0.874889	0.0173901	2.10662e-10	0.803614	0.178996
PARD6G-AS1	0.39363	0.352763	0.147779	0.841665	0.00322638	0.00447384	0.803601	0.188699
SNED1	0.544236	0.512048	0.199816	1.11508	0.010678	0.00104576	0.803507	0.184769
MIR21	0.525489	0.520136	0.208497	0.965332	0.035261	1.16677e-10	0.803434	0.161305
LOC101928370	1.19246	1.24551	0.25171	2.025	0.0345399	0.00643642	0.803389	0.155634
CHRNA1	0.455115	0.418346	0.164369	1.01067	0.0179414	0	0.80337	0.178689
PDGFC	0.337433	0.276465	0.184522	0.96618	0.00368168	0.0126713	0.803282	0.180365
PKD2L1	0.218821	0.198106	0.0953726	0.464138	0	0.00793489	0.803276	0.188789
FCRL5	0.207766	0.178314	0.11742	0.659094	0	0	0.80289	0.19711
PARVG	0.48766	0.415299	0.194667	0.985644	0.0139236	0.00439906	0.802662	0.179015
COL23A1	0.824727	0.769807	0.210919	1.46218	5.84997e-05	0.0422724	0.802639	0.15503
CXCL2	0.223751	0.158784	0.16975	0.775057	0.00602303	0.0120883	0.802617	0.179272
PLEKHM2	0.39099	0.360666	0.142592	0.854554	0.00521932	0.000690889	0.802582	0.191508
FADS3	0.634148	0.578643	0.19274	1.32307	0.050613	0.00293489	0.802483	0.14397
TMEM263	0.519738	0.549813	0.16785	0.887768	0.0364346	0	0.802449	0.161116
APBB1	0.495165	0.447953	0.186498	1.03279	0.0251406	0	0.802383	0.172476
CACNB4	0.519229	0.438841	0.205329	1.14842	0.00422162	0.00430426	0.80231	0.189164
LY86	0.536211	0.530136	0.182756	1.2007	0.0258952	0	0.80231	0.171795
SCAT1	0.396174	0.359384	0.167091	0.805209	0.0237413	0.0218283	0.801926	0.152504
RNF157	0.662599	0.622904	0.175867	1.05592	0.0200269	0.00918302	0.801887	0.168903
OLFML2B	0.280664	0.230353	0.167034	0.849537	0.00584309	0.003723	0.801876	0.188558
COL9A3	0.407724	0.359534	0.188599	1.0846	0.062979	0.0040114	0.801853	0.131156
DBNL	0.62927	0.600724	0.163786	1.06874	0.0464143	0.0118544	0.801662	0.140069
GTPBP8	0.312973	0.303479	0.111782	0.921221	0.00523875	0.0042741	0.801625	0.188862
MLLT3	0.697194	0.711984	0.162015	1.14864	0.00481403	0	0.801571	0.193615
SMKR1	0.648685	0.642622	0.198026	1.12116	0.0378732	0.0122328	0.801563	0.148331
AMPD2	0.719548	0.656275	0.20708	1.50319	0.0518597	0.0067911	0.801488	0.139861
LTBR	0.347244	0.290686	0.145826	0.859368	0.00203459	0	0.801475	0.196491
PTK7	0.385983	0.348437	0.160567	1.14587	0.00854972	0.00631474	0.801374	0.183762
TNFRSF6B	0.363553	0.325911	0.190392	1.16012	0.00387987	0	0.801289	0.194831
C9orf47	0.282665	0.220342	0.188258	0.889014	0.00676018	0	0.801153	0.192086
PARD6G	0.400369	0.354947	0.177473	0.890217	0.0164767	0.00904029	0.801148	0.173335
GPR152	0.211	0.164064	0.15093	0.762486	0.0043231	0.0019992	0.801108	0.19257
MIR648	0.469075	0.382869	0.210661	1.01743	0.0114333	0.0071893	0.801007	0.18037
LMTK3	0.901938	0.936203	0.167691	1.23113	0	0.0208303	0.80099	0.17818
PCDHGB7	0.379269	0.333134	0.154541	0.923946	0.00660568	0.00699171	0.800932	0.185471
IFITM3	0.554884	0.536049	0.186306	1.28985	0.0348196	0.0211975	0.800844	0.143139
IKZF2	0.574413	0.539027	0.192135	1.18008	0.0385909	0	0.800728	0.160682
RIN3	1.26567	1.26986	0.213249	2.08363	0.038646	0.0235816	0.800643	0.137129
FCHO1	0.73617	0.666839	0.186696	1.22346	0.00164383	0.013794	0.800545	0.184017
ZNF385C	0.472116	0.444263	0.171568	1.12009	0.00461215	0.0113053	0.80054	0.183542
TRIQK	0.254488	0.222726	0.130106	0.633857	0	0	0.800306	0.199694
C15orf38-AP3S2	0.357837	0.322513	0.119149	0.765099	0.0176086	0.00133608	0.800214	0.180841
SBF1	0.860259	0.896563	0.197407	1.35186	0.0175698	0.0122012	0.800183	0.170046
GPAT3	0.313762	0.275875	0.136223	0.7516	0	0.00840217	0.800156	0.191442
SMAD3	1.07974	1.10919	0.222742	1.59691	0.0209548	0.0260223	0.80013	0.152893
PCDHGA10	0.396766	0.356549	0.155808	0.948102	0.0074857	0.00576197	0.800048	0.186704
MIR641	1.34721	1.35966	0.274405	2.06254	0.0152413	0.0192896	0.800015	0.165454
LOC101927914	0.374849	0.3248	0.179455	0.808024	0.00453829	0	0.799718	0.195744
LINC00092	0.418303	0.419835	0.181426	0.884789	9.05499e-06	0.00627228	0.799649	0.19407
MMP9	0.541779	0.49209	0.193697	1.1535	0.0325877	0.00797437	0.799592	0.159846
GHRH	0.252254	0.191594	0.158353	0.689338	0.0166147	0.0129579	0.799545	0.170882
PRKCE	1.23672	1.20478	0.211669	1.76453	0.0131735	0.0204708	0.799403	0.166953
FOXP1-AS1	0.260034	0.220705	0.126271	0.722349	0.011397	0.0146159	0.799325	0.174662
MIR486-1	0.570733	0.47726	0.289561	1.37539	0	3.42265e-11	0.799237	0.200763
RHBDF2	0.98467	0.989147	0.204494	1.50336	0.0103529	0.0199219	0.799046	0.17068
CISD3	0.885412	0.873498	0.214306	1.35801	0.00280831	0.0425299	0.799024	0.155638
CRYBB1	0.400328	0.380232	0.137093	1.00079	0.00416315	0.00774149	0.798987	0.189109
VSIG10L	0.496088	0.468339	0.150604	0.88775	0.00471095	0.0104507	0.798981	0.185857
LRRC8C-DT	0.67092	0.6368	0.181396	1.13757	0.0221496	0.0106105	0.798794	0.168446
PCDHGA9	0.415244	0.376884	0.154785	0.950008	0.00821461	0.00825302	0.798793	0.184739
FBXO10	0.490663	0.461364	0.138658	0.916795	0.00988287	3.08187e-11	0.798701	0.191416
LYVE1	0.193318	0.14398	0.13826	0.679962	0.00781879	0	0.798668	0.193513
LGALS3	0.354969	0.318844	0.151251	0.778051	0.000483814	0.0084334	0.798662	0.192421
KLF13	1.66207	1.72693	0.208229	2.11021	0.018392	0.030069	0.798657	0.152882
LINC02539	0.542426	0.557695	0.160524	0.938485	0.0415101	0.000311023	0.798622	0.159557
LOC401463	0.212044	0.166801	0.130848	0.615058	0.0059894	8.56114e-05	0.798569	0.195356
PCDHGB5	0.419208	0.383067	0.153327	0.950083	0.00869118	0.00912241	0.798505	0.183681
TPCN2	0.664009	0.643291	0.198624	1.20784	0.0232266	0.00403879	0.798458	0.174276
DGAT2	0.362466	0.297465	0.161853	0.835307	0.00692446	0.00223887	0.7983	0.192537
IL10RA	0.882722	0.838996	0.183129	1.42187	0.0448366	0.00308861	0.798244	0.153831
SLC25A26	0.680245	0.699039	0.188889	1.04991	0.00788266	0.0196691	0.798187	0.174262
P2RY11	0.83664	0.801551	0.200956	1.41074	0.00762521	0.0174662	0.79802	0.176889
TPGS1	1.12448	1.15386	0.194397	1.51798	0.0114836	0.0335994	0.79798	0.156937
MIR3189	0.546164	0.467014	0.248181	1.21986	0.0116008	0	0.797917	0.190482
BCO2	0.42892	0.392274	0.116436	0.791724	0.00329564	0.00781023	0.797816	0.191078
GIMAP8	0.427464	0.444803	0.156488	0.811345	0.0256789	0.0183448	0.79773	0.158247
VXN	0.379034	0.354386	0.156448	0.900954	0.0346955	0	0.797556	0.167749
BCL9L	1.24512	1.23253	0.225286	1.8373	0.0396749	0.0335771	0.797434	0.129314
LINC02384	0.761147	0.731094	0.173573	1.20939	0.00838437	0.0167652	0.797382	0.177469
TRG-AS1	0.635703	0.611548	0.204813	1.21716	0.0729113	0.00266501	0.797281	0.127142
KCNA5	0.421554	0.366689	0.221307	1.2463	0	0.0403112	0.797185	0.162504
PCDHGB6	0.403667	0.369774	0.154556	0.943017	0.00759624	0.00638038	0.797182	0.188842
CHST3	0.420351	0.373406	0.191035	1.10557	0.0198062	0.00535234	0.797067	0.177774
NHSL2	0.775964	0.806258	0.187779	1.2285	0.0212256	0.0136672	0.797053	0.168054
PCDHGA8	0.426737	0.390113	0.151948	0.945008	0.00704563	0.0110236	0.797052	0.184879
RET	0.5397	0.47788	0.188081	1.12144	0.0300347	0.00152233	0.797019	0.171424
NR5A1	0.28477	0.250858	0.175319	1.08651	0.00743377	0.0237927	0.796977	0.171797
PDCD1LG2	0.295651	0.26417	0.142151	0.725983	0.003712	4.6029e-10	0.796887	0.199401
DMPK	0.857264	0.860992	0.196123	1.29077	0.00700219	0.0352919	0.796684	0.161022
ARHGAP45	1.16334	1.16177	0.215367	1.60856	0.02041	0.0361096	0.796664	0.146817
CARD11	0.756435	0.727986	0.197684	1.50367	0.00354525	0.00210821	0.796636	0.197711
C19orf57	0.599467	0.550568	0.138186	0.988812	0.00314626	0.00778912	0.79658	0.192485
GIMAP7	0.337219	0.32673	0.163981	0.760633	0.011561	0.00205812	0.796571	0.18981
MIR3198-1	0.372823	0.33436	0.180163	0.827194	0.0298015	1.51782e-09	0.796549	0.17365
TCP11L2	0.600492	0.569737	0.150107	0.892528	0.0226746	0.0220261	0.796543	0.158756
ISG20	0.964375	1.01062	0.22278	1.45023	0.0305538	0.0410711	0.796506	0.13187
TCEA3	0.292088	0.287501	0.12548	0.727395	0.00440326	0.00772795	0.796352	0.191517
HIST3H2BB	0.836802	0.895959	0.249932	1.30776	0.00810811	0.0240103	0.79631	0.171571
AMPD3	0.687392	0.656824	0.199291	1.17872	0.0253976	0.0126487	0.796238	0.165715
GPBAR1	0.407534	0.364296	0.187028	1.13483	0.0135518	0.00622931	0.796103	0.184116
MIR199A1	0.596498	0.598213	0.251435	1.3793	0.0112706	0.0185839	0.796021	0.174124
SLC38A11	0.216911	0.17948	0.140519	1.07764	0.00980143	0.0083175	0.796007	0.185874
TIMM10	0.72091	0.724399	0.207953	1.31814	0.0222337	0.0165162	0.795999	0.165251
MEF2B	0.33499	0.303038	0.136654	0.776915	0	0	0.795646	0.204354
OSBPL10	0.623925	0.578158	0.212755	1.3964	0.00325472	0.0375888	0.795502	0.163654
NSUN7	0.20175	0.163496	0.11166	0.51553	0.00837859	0.00818234	0.7955	0.187939
PCDHGB4	0.430944	0.399948	0.151151	0.947791	0.0066676	0.0110445	0.795392	0.186896
FNDC3B	0.832439	0.797307	0.185735	1.33236	0	0.00699199	0.795316	0.197692
PRMT7	0.51645	0.496021	0.159339	1.20942	0.0204815	0	0.79521	0.184309
TRAPPC5	0.699748	0.692034	0.173827	1.06668	0.0103182	0.0136553	0.795152	0.180875
GHRL	0.223159	0.19279	0.142626	0.733655	0.00976171	0.00135645	0.795148	0.193734
TBC1D3	0.107985	0.0803082	0.0693462	0.296023	0.0182364	0.0149134	0.795021	0.171829
MIR1205	0.615531	0.620098	0.202879	1.12853	0	0	0.794942	0.205058
UBAP1L	0.161808	0.135649	0.115071	0.72837	0.019899	0.00368764	0.794585	0.181828
SPEF2	0.54103	0.48987	0.209736	0.987337	0.0262052	1.17597e-09	0.794524	0.179271
LRRC38	0.222229	0.17342	0.171337	0.963929	0.00157849	0.0178984	0.794448	0.186075
GPT2	0.393594	0.365211	0.148078	0.857771	0.0056971	0.00685745	0.794443	0.193002
POLR1E	0.553549	0.53318	0.170863	1.10478	0.029875	0	0.794417	0.175708
FSIP1	0.619539	0.560798	0.197365	1.08816	0.0244519	0.0211672	0.794274	0.160107
NDUFB8	0.577823	0.56	0.178723	1.07606	0.04212	0.0079756	0.794268	0.155637
GIMAP5	0.321119	0.330248	0.137385	0.71197	0.0150857	0.00187871	0.794106	0.18893
GPR183	0.531215	0.51806	0.180581	1.01466	0.00679546	0.0121318	0.793895	0.187177
CCDC85C	0.745893	0.782371	0.195003	1.06667	0.0413433	0.00550082	0.793858	0.159298
LINC02608	0.36874	0.359312	0.172991	0.887067	0.0236954	0	0.793849	0.182456
PTPRCAP	0.932461	1.01688	0.276844	1.47098	0.0400404	0.0126793	0.793834	0.153447
LOC101927502	0.465533	0.45239	0.169494	0.877104	0.0298982	0.000388477	0.793775	0.175938
WDFY3-AS2	0.152769	0.120271	0.10468	0.484783	0.00165532	0.00325331	0.793737	0.201354
EPB41L3	0.437812	0.368724	0.217668	0.951368	0.0598831	0.0120094	0.793611	0.134496
LINC00592	0.177497	0.11871	0.141325	0.634459	0.00181879	0.00297834	0.793597	0.201605
DCUN1D2	0.303911	0.269953	0.129299	0.621651	0.0068137	0.0138874	0.793587	0.185712
BCAT1	0.392857	0.345031	0.17076	0.942563	0	0.0108996	0.793423	0.195677
RASGEF1A	0.734434	0.684876	0.184073	1.47906	0.00161888	8.26112e-11	0.79332	0.205061
ZNF296	0.715321	0.646781	0.232316	1.39439	0.0120608	0.0171615	0.793314	0.177464
MIR4420	1.50647	1.44844	0.259221	2.42608	0.0651744	0.014448	0.793313	0.127065
TMEM243	0.623987	0.61269	0.160547	1.12843	0.0242941	0.00445738	0.793304	0.177944
OR10P1	0.557424	0.503713	0.183079	1.05765	0.00531233	0.00132091	0.793212	0.200155
PWWP2B	0.891917	0.823352	0.242906	1.59219	0.0405427	0.0134625	0.793136	0.152859
GRN	0.656387	0.606489	0.174447	1.28425	0.0195873	0.0168164	0.792963	0.170633
IL1RN	0.243356	0.200397	0.124677	0.645254	0.00410089	0.000849811	0.792931	0.202118
IFITM10	0.308565	0.277165	0.147543	0.784872	0.0105133	0	0.792868	0.196619
PLEKHA2	0.893094	0.883687	0.192137	1.39639	0.0551154	0.00909021	0.792657	0.143138
LGALS12	0.157494	0.116865	0.125067	0.58944	6.37713e-11	0.00578011	0.792634	0.201586
CHKA	0.495031	0.453211	0.157205	0.953714	0.0291084	0.000975006	0.792544	0.177372
MCEMP1	0.695319	0.689725	0.18893	1.14062	0.0288092	0.0098781	0.79248	0.168833
LOC541472	0.356087	0.331998	0.188934	0.989529	0.00374974	0.00426708	0.792463	0.19952
LGALS3BP	0.443675	0.411697	0.172042	0.879185	0.0151262	0.00795949	0.792186	0.184728
MIR4725	0.176365	0.135164	0.183912	0.938443	0.000733128	0.00513484	0.792167	0.201966
PALM2-AKAP2	0.7419	0.726436	0.195226	1.26003	0.00926022	0.0258289	0.792096	0.172815
TICAM1	0.433477	0.384303	0.156322	0.826468	0.0410724	0.00583528	0.791785	0.161307
AZU1	0.158565	0.118904	0.12775	0.604417	0	0.0107578	0.791727	0.197516
MED12L	0.888878	0.866973	0.191918	1.49392	0.0454837	0.00559051	0.791692	0.157234
LOC101929698	0.598861	0.587424	0.163031	0.953297	0.0272794	0.00851384	0.791689	0.172518
RASGRP1	0.55567	0.614631	0.190499	0.876492	0.0427024	0.00915155	0.791535	0.156611
CCL25	0.396052	0.36502	0.150653	0.887265	0.0293352	0.00802375	0.791523	0.171118
TMC8	1.35987	1.39108	0.207636	1.74543	0	0.0466658	0.791432	0.161902
CYGB	0.417532	0.385216	0.145712	0.840064	0.00385021	0.0218603	0.791359	0.18293
OR4D1	0.451004	0.494656	0.193193	1.04757	0.0190995	0.00536296	0.791288	0.184249
GALNT6	0.579077	0.549025	0.163691	1.19986	0.0362269	0.0132798	0.791237	0.159257
P2RX7	0.464141	0.419337	0.158875	0.901706	0.0281277	0.00361877	0.791234	0.177019
GPX3	0.256283	0.213006	0.143265	0.782281	0.00316395	0	0.791216	0.20562
GDF10	0.384607	0.375559	0.189378	0.804381	0.00842754	0	0.791213	0.200359
ARMH3	0.528694	0.507007	0.148314	1.02399	0.000620692	2.38545e-05	0.791198	0.208157
SARS2	0.656	0.635247	0.148713	0.990075	0.0267861	0.00636118	0.791193	0.175659
LOC101929234	0.283843	0.224134	0.175235	0.767097	0.00402391	0.00081503	0.791136	0.204025
OR7G3	0.100133	0.0678776	0.122137	0.653536	7.6918e-11	0.00166669	0.791108	0.207226
LHPP	0.825633	0.786118	0.201875	1.57324	0.0296801	0.00294101	0.791079	0.1763
MIR3686	0.247025	0.187371	0.161649	0.772984	0.0120486	0.00775507	0.790932	0.189264
SETD7	0.595864	0.627932	0.156585	0.999084	0.0383204	0.0117535	0.790928	0.158999
IL17RA	0.56507	0.55403	0.170723	1.04015	0.00294589	0.00560417	0.790878	0.200572
MYBPH	0.168514	0.119038	0.127673	0.716093	0.0107707	0.0142761	0.790877	0.184076
DOK3	0.643446	0.566365	0.206754	1.28814	0.0540775	0.0165754	0.790821	0.138526
IQCJ-SCHIP1-AS1	0.388048	0.338102	0.188272	1.10506	0.013219	0.0187425	0.790637	0.177402
C15orf39	0.954931	0.903022	0.188399	1.4331	0.00893508	0.01485	0.79063	0.185585
TTYH2	0.476378	0.441091	0.153213	0.919384	0.0232199	0	0.790561	0.186219
GRB2	0.709664	0.663356	0.172696	1.08532	0.043001	0.00179079	0.790548	0.16466
TMIGD2	0.199471	0.163325	0.138328	0.813433	0	0.00098789	0.790508	0.208504
CRYBA1	0.494967	0.44875	0.139065	0.874501	0.0244129	0.000217705	0.790353	0.185016
CCDC69	0.669064	0.619327	0.156052	1.133	0.0546283	0.0115985	0.79031	0.143463
VNN2	0.209819	0.172545	0.117957	0.58873	0.0101723	0.00655957	0.790304	0.192964
PLTP	0.420598	0.440723	0.151951	0.733461	0.00417197	0.00191859	0.790239	0.203671
CAND1.11	0.601412	0.553948	0.145624	1.07775	0.0224881	0.00597026	0.790227	0.181315
ADD3-AS1	0.6383	0.674065	0.140758	0.981023	0.0629352	0.00213013	0.790115	0.14482
FLJ46906	0.470961	0.420454	0.171934	1.04029	0.0390215	0.00887097	0.790083	0.162025
MIR4633	1.0885	1.16816	0.258724	1.53815	0.0271546	0.00100706	0.790025	0.181813
RASGRF2-AS1	0.275106	0.243547	0.161633	0.680496	0.00283464	2.40213e-11	0.789921	0.207245
RGMB	0.535614	0.511957	0.186576	1.23186	0.0255345	0.00669706	0.789822	0.177947
DERL3	1.01309	0.932277	0.228884	1.60902	0.0459886	0.026269	0.789756	0.137986
MAP9	0.42658	0.454542	0.134867	0.761174	0.0150023	7.69231e-10	0.789662	0.195336
LOC105369438	0.38568	0.334306	0.164131	0.89885	0.00348341	0.00721119	0.789578	0.199727
OBP2A	0.145509	0.106302	0.138747	0.747784	0.00377677	0.00653001	0.789496	0.200197
DARS-AS1	0.482934	0.451933	0.132225	0.971536	0.0191617	0.00643222	0.789297	0.185109
ZNF787	0.849847	0.823421	0.167185	1.20739	0.026555	0.0132987	0.789264	0.170882
DPF1	0.452014	0.405045	0.166521	1.13631	0	0.00390534	0.789184	0.206911
MIR548AX	0.20942	0.164573	0.139053	0.605814	0.00436598	0.00296968	0.789	0.203664
IQSEC1	1.53757	1.57117	0.233528	2.29723	0.0856163	0.00594412	0.788977	0.119463
LTK	0.335173	0.279224	0.169953	0.896287	0.00859865	0.00391911	0.788957	0.198525
FXYD2	0.689247	0.667516	0.212211	1.41947	0.0974018	0.00178487	0.788941	0.111872
OTOP2	0.269677	0.233871	0.125503	0.651613	0.00437871	0.00576833	0.788832	0.201021
LINC00708	0.351579	0.385315	0.148832	0.694897	0.00259019	0.0354708	0.788529	0.17341
VDR	0.531866	0.47984	0.177788	1.36607	0.00440518	0.00532817	0.788492	0.201775
MIR202	0.653126	0.585138	0.208621	1.30717	0.0120095	0	0.788464	0.199526
ZNF101	1.02691	1.09789	0.178499	1.28557	0.0236824	0.0162326	0.788423	0.171662
MROH6	1.01178	0.9608	0.209896	1.67232	0.0139317	0.0452341	0.788319	0.152516
RGS9	0.558178	0.534773	0.164424	0.880646	0.0360639	0.0031114	0.788192	0.172632
LRRC34	0.350124	0.309397	0.146458	0.816531	0.0145578	0.00934335	0.788179	0.187919
MANBA	0.525956	0.520096	0.140449	0.904487	0.0423725	0.00363899	0.788104	0.165885
AADACL2-AS1	0.25351	0.210652	0.138675	0.9733	0.00418785	0.0290469	0.788067	0.178698
LPP	1.13144	1.10534	0.214223	1.65227	0.0154892	0.0249513	0.787801	0.171758
CEBPB	1.06989	1.05589	0.269196	1.64463	0.00376081	0.0326943	0.787682	0.175863
MIR3972	0.211565	0.137746	0.200238	0.849106	0.0030939	0.0083708	0.787681	0.200854
RNF144B	0.294824	0.243699	0.148505	0.687965	0.00521503	0.00827973	0.787666	0.198839
KLHL6-AS1	0.342291	0.327549	0.136475	0.934756	0.00583992	0.000389548	0.787629	0.206141
GAPDH	1.00164	0.991159	0.231061	1.87539	0.0370016	0.0119981	0.787586	0.163414
JUP	0.439883	0.424201	0.156419	0.832938	0	0.00531	0.787561	0.207129
SLC35G3	0.205832	0.20345	0.110335	0.460808	0.00851145	0.00871237	0.787559	0.195217
PCDHGA7	0.432384	0.402394	0.150745	0.945658	0.00692773	0.0116327	0.787327	0.194112
CCDC140	0.240238	0.20823	0.14311	0.698178	0.00156045	0.00185098	0.787327	0.209261
BID	0.556417	0.501783	0.167364	1.0645	0.05859	0.00532141	0.787322	0.148766
HOXC4	0.417286	0.387068	0.166251	0.841985	0.0305508	0.00624353	0.787278	0.175928
IGSF3	0.372692	0.353924	0.109385	0.795315	9.37409e-11	0	0.787257	0.212743
MIR373	0.192855	0.1581	0.12337	0.560118	0.017535	0.00624908	0.787229	0.188987
RIMS3	0.482373	0.423946	0.167901	1.30789	0.0413178	7.34455e-11	0.787209	0.171473
SNAI3	0.658842	0.618748	0.19997	1.319	0.00326617	0.0263853	0.78715	0.183198
SMIM3	0.352798	0.340677	0.153568	1.08391	0.0207539	0.00390251	0.787128	0.188215
FGD3	0.798409	0.821945	0.177437	1.2271	0.0174369	0.00667818	0.787071	0.188814
SLC25A37	0.597562	0.540231	0.172854	1.23045	0.00241241	0.0088014	0.786951	0.201836
LINC01485	0.404466	0.330237	0.226265	1.12804	0.0113422	0.000778603	0.786769	0.20111
CLRN3	0.234855	0.184983	0.138648	0.62408	0.00265871	0.00541927	0.786763	0.205159
RAI1-AS1	0.175455	0.131687	0.126919	0.705674	0.0156302	0	0.786762	0.197608
LOC101928307	0.341399	0.261383	0.233021	1.15577	0	0	0.786694	0.213306
IL12A-AS1	0.646718	0.598426	0.1946	1.22025	0.00257601	0.0455049	0.78663	0.165289
LOC100126784	0.776931	0.806426	0.204292	1.53293	0	0.00540798	0.78662	0.207972
ICAM1	0.618311	0.577194	0.17691	1.08096	0.0383338	0.0184109	0.78662	0.156636
LOC101928304	0.333815	0.30494	0.125042	0.666636	0	0.0149531	0.786495	0.198552
MXRA7	0.70541	0.660998	0.177248	1.18346	0.00316319	0.0290822	0.786318	0.181437
TBC1D8	0.870375	0.812696	0.173843	1.52563	0.00752578	0.00749418	0.786314	0.198666
S100A4	0.492932	0.520321	0.185331	1.10597	0.00652644	2.08558e-10	0.786292	0.207182
ARSD	0.198166	0.160317	0.131971	0.755822	0.0130003	0.00639285	0.786204	0.194403
C10orf105	0.876257	0.902777	0.179927	1.2645	0.0350219	0.00118835	0.786193	0.177597
ARL4C	1.3772	1.42129	0.235986	1.93682	0.0221467	0.00429676	0.786083	0.187474
MIR4673	0.659121	0.621905	0.205048	1.26386	0.0228455	0	0.78607	0.191084
CDC14A	0.778594	0.741685	0.161133	1.24969	0.0193167	0.00400333	0.786054	0.190626
LOC101929705	0.240571	0.215877	0.101881	0.594908	0.00127748	0.000706436	0.786009	0.212007
MYOF	0.464173	0.427353	0.164208	0.933345	0.00412961	0.0183278	0.786003	0.191539
FAM102A	1.02593	1.00961	0.230469	1.65363	0.0675203	0.0126247	0.78599	0.133865
LINC01344	0.512099	0.464699	0.196685	1.04249	0.00764134	0.0108106	0.785942	0.195606
FAM198A	0.374604	0.381737	0.145566	0.741118	5.05624e-10	0.000766503	0.785899	0.213335
LOC101929626	0.568964	0.579761	0.200285	1.02731	4.81866e-10	0.016285	0.785897	0.197818
B3GNT8	0.426194	0.357241	0.209314	0.998542	0	8.37452e-05	0.785848	0.214069
SLC6A13	0.23029	0.186117	0.14135	0.826302	0.00544994	0.00343757	0.785818	0.205294
TOP1MT	0.38752	0.34378	0.14295	0.813512	0.0233282	0	0.785786	0.190886
VENTX	0.321849	0.254764	0.17591	0.783175	0	3.95113e-11	0.785775	0.214225
CCDC65	0.452149	0.489102	0.148686	0.799472	0.0173613	0.000390693	0.785712	0.196536
MYLK4	0.284382	0.246034	0.134958	0.653519	0.0104835	0.00325428	0.785697	0.200565
RAD21L1	0.39079	0.364725	0.139049	0.719869	0.0214288	0.0032676	0.785695	0.189609
PDE4A	1.04969	1.07559	0.191888	1.46383	0.0171801	0.0353856	0.785602	0.161832
MIR155	0.20788	0.167364	0.1615	0.809645	0	0.0044809	0.785596	0.209923
KCNIP2	1.0152	0.985787	0.219885	1.73601	0.0540745	0.0278908	0.785528	0.132507
SESTD1	0.368451	0.335902	0.1382	0.697519	0.0346761	0.0122013	0.78543	0.167693
VMP1	0.576683	0.558667	0.156125	0.919526	0.0607845	0.00387377	0.78538	0.149962
LAIR1	0.403927	0.358798	0.155153	0.803945	0.0321792	0.000241638	0.785338	0.182241
CD207	0.237692	0.211898	0.140828	0.833404	0.0110391	0	0.785301	0.20366
STPG4	0.78368	0.723815	0.147954	1.25063	0.0196528	0.0164123	0.785181	0.178754
IFNGR1	0.655157	0.611477	0.180761	1.23962	0.0312171	0.0168404	0.785176	0.166767
ZFR2	0.468726	0.488795	0.168632	0.889649	0.0192299	0.003877	0.785166	0.191728
KCNIP1	0.76497	0.708721	0.251468	1.38899	0.013406	0.0347404	0.784842	0.167012
SPATC1	0.477152	0.423539	0.152187	0.943104	0.0251576	0.00117954	0.784749	0.188914
MIR1208	0.561285	0.491671	0.229081	1.10453	2.72326e-11	0.0222274	0.784738	0.193035
RBP5	0.483441	0.509358	0.171025	1.01969	0.034799	0.00482195	0.784431	0.175948
LOC283710	0.773858	0.705586	0.198597	1.28378	0.0243157	0.0166459	0.784424	0.174614
ADPRHL1	0.213863	0.170748	0.143413	0.846941	0.0263703	0.00840489	0.784341	0.180883
C10orf71-AS1	0.302091	0.263048	0.171427	1.01823	0.0081545	0.0107899	0.784267	0.196788
LCN8	0.318751	0.244255	0.202125	1.07996	0.0359474	4.12389e-11	0.784097	0.179955
TRABD	1.1737	1.1232	0.208545	1.79911	0.0267234	0.0407677	0.784085	0.148423
CNKSR3	0.646562	0.608746	0.173069	1.22324	2.55238e-05	0.0209077	0.784073	0.194994
MX2	0.50042	0.501503	0.158548	0.901486	0.0442835	5.29203e-10	0.784008	0.171709
ZGPAT	0.626309	0.658372	0.164225	1.09796	0.0212969	0.00753605	0.783898	0.187269
PCDHGA12	0.311899	0.275626	0.144163	0.854714	0.0100905	0.00736421	0.783857	0.198688
RPS6KA1	0.853648	0.798073	0.196284	1.41614	0.029558	0.0107016	0.783845	0.175896
PIK3IP1	0.76163	0.76999	0.196637	1.1599	0	0.0513955	0.783708	0.164896
ARHGEF10L	0.612853	0.521115	0.267244	1.37828	0.0375412	0.0197869	0.783703	0.158969
CD244	0.448592	0.425052	0.129937	0.815014	0.0136925	0	0.783629	0.202679
SLC4A3	0.454438	0.427865	0.152332	0.950012	0.00324399	0.00102793	0.783403	0.212325
PLCL1	0.569993	0.543648	0.181956	1.11116	0.0136835	0.0339336	0.783344	0.169039
TSPAN15	0.4831	0.436843	0.171282	0.914679	0.0130036	0.00287421	0.783271	0.200851
LINC00950	0.231045	0.194033	0.13446	0.714735	0.00962104	0	0.78323	0.207149
ZNF844	0.267695	0.291543	0.107889	0.467516	0.0190941	0.00569834	0.783187	0.19202
TTLL9	0.352928	0.318956	0.124874	0.720034	0.0472449	0.00457114	0.783122	0.165062
C2orf15	0.713588	0.741578	0.157719	1.0541	0.0214467	0.0235166	0.783058	0.171979
LIPE	0.552179	0.602162	0.160262	0.894437	0.0215823	0.00325746	0.783042	0.192118
MEF2A	0.59523	0.55085	0.159421	0.930228	0.0568913	0.00708985	0.783039	0.15298
BLNK	0.291504	0.237426	0.169713	0.877964	0.00545472	0	0.78303	0.211515
MIR4538	0.602211	0.487676	0.393387	1.66431	0.0210391	0.0024511	0.783029	0.193481
GH1	0.306443	0.236508	0.185814	0.871768	0	0.0097095	0.783026	0.207265
MAST4-AS1	0.606335	0.577244	0.197788	1.08406	0.00211504	0.00288715	0.783022	0.211976
S1PR4	0.91293	0.875885	0.252588	1.6458	0.0184607	0.0224584	0.782948	0.176133
MIR567	0.311342	0.272177	0.188227	1.1602	0.0532723	0	0.782926	0.163802
MIR29B1	0.776965	0.754545	0.208012	1.49846	0.0621818	0.00780579	0.782778	0.147234
CXorf21	0.220647	0.174603	0.11824	0.613565	0.0202426	0.00110288	0.782765	0.19589
CYBA	0.800344	0.783069	0.209236	1.25407	0.0183961	0.00796732	0.78274	0.190896
FTL	1.00437	0.919756	0.250363	1.71474	0.0150851	0.0117089	0.78274	0.190466
TRDMT1	0.290116	0.275017	0.0845056	0.757293	2.40004e-11	0.00293245	0.782732	0.214335
MIR619	0.30398	0.247117	0.193575	0.93879	0.0169509	0.00777763	0.782607	0.192664
PGS1	0.48643	0.420156	0.202031	1.03821	0.0231089	0.00644809	0.782496	0.187947
ADAMTSL4	0.664196	0.603277	0.185096	1.26736	0.0266337	0.0225594	0.782423	0.168384
EDAR	0.370703	0.32702	0.166987	0.825783	0.00622857	1.76147e-09	0.782407	0.211365
UXS1	0.792261	0.76181	0.180247	1.23675	0.0200915	0.00241791	0.782401	0.195089
LINC01588	0.96382	0.943817	0.178453	1.4399	0.0407927	0.0390943	0.782281	0.137832
CABP4	0.241089	0.209087	0.135866	0.698407	0.0125028	0.00330503	0.782276	0.201916
PIK3R2	1.13611	1.09876	0.190432	1.66246	0	0.0325922	0.782226	0.185181
MRTFA	0.904769	0.886199	0.17219	1.4281	0.0215916	0.0143025	0.782081	0.182025
MIR3665	0.97447	1.05607	0.256793	1.42265	0.0307925	0.00311817	0.781994	0.184096
LOC101928132	0.348043	0.304756	0.153871	0.73867	0.000231676	0.0231698	0.781899	0.1947
B4GALNT4	0.482382	0.479139	0.186765	1.06838	0.0379326	0.00498721	0.781559	0.175521
SLC26A4-AS1	0.174282	0.149891	0.112962	0.590886	0.00443935	1.32158e-10	0.781521	0.214039
MIR6775	0.830904	0.80699	0.24223	1.74788	0.0185027	0.0132448	0.781464	0.186788
CBX7	1.02291	1.03747	0.1736	1.45009	0.00795783	0.0330547	0.781429	0.177558
ZNF594	0.544731	0.526585	0.143288	0.921617	0.00617639	0.00413299	0.78141	0.20828
GHRLOS	0.230494	0.196657	0.135142	0.681432	0.00248783	0.00417865	0.781401	0.211932
SAMHD1	0.51082	0.546956	0.16418	0.795111	0.0311541	0.0150053	0.781394	0.172447
LOC101928002	0.442633	0.452589	0.138824	0.740341	0.00633633	0.0193284	0.781359	0.192976
TAB2	0.750894	0.757053	0.150798	1.13577	0.0302042	0	0.781358	0.188438
MPPE1	0.446756	0.418282	0.139371	0.743769	0.0144022	0.0147794	0.781311	0.189507
RASSF4	0.625283	0.611883	0.168477	1.23673	0.0302795	0.00469581	0.781294	0.18373
PDGFB	0.753298	0.73826	0.198462	1.50186	0.0183506	0.0120486	0.78129	0.18831
B4GALT5	0.581171	0.577394	0.188437	0.981057	0.0355139	0.0113022	0.781207	0.171977
KIAA1671	0.733783	0.805461	0.246468	1.14937	0.0710962	0.0138446	0.781074	0.133985
CTDSPL	0.439502	0.441872	0.157814	0.855481	0	0	0.781042	0.218958
SEMA3C	0.296373	0.244465	0.15489	0.864556	0.00681519	0.00939134	0.781002	0.202791
LOC102724153	0.382134	0.321658	0.182581	0.849389	0.0134671	0	0.780865	0.205668
NECTIN1	0.60019	0.559168	0.16814	1.18263	0	0.00222235	0.780748	0.217029
TCF4-AS1	0.144571	0.132028	0.0838495	0.465713	0.00105974	0.00949941	0.780727	0.208714
PVR	0.235331	0.197229	0.135617	0.716519	0.00749363	0	0.780613	0.211893
DDX59	0.457406	0.416781	0.127229	0.929562	0.0317643	0.0183804	0.780544	0.169312
ZSCAN1	0.194611	0.151376	0.137275	0.943831	0.0186314	0.00209345	0.780522	0.198753
FLNA	1.28149	1.26801	0.20304	1.83882	0.00998116	0.0229502	0.780473	0.186596
S1PR1	0.743375	0.78823	0.212861	1.51297	0.0330989	0	0.780471	0.18643
ABCC6	0.208383	0.18374	0.123228	0.673802	9.98415e-11	0.012726	0.780317	0.206957
ADORA2A	0.837571	0.82268	0.191063	1.43567	0.00615125	0.0266412	0.780163	0.187044
IL1R1	0.287529	0.225666	0.166813	0.821104	0	0.00955612	0.780104	0.21034
LINC01237	0.895316	0.901117	0.157862	1.33683	0	0.00190304	0.780014	0.218083
RAB37	0.803415	0.766787	0.195875	1.32327	0.0216974	0.0139477	0.779995	0.18436
LOC101929384	0.272371	0.197518	0.207813	1.00447	0	0.00488575	0.779924	0.21519
HS3ST3B1	0.839559	0.88026	0.176633	1.21989	0.00169548	0.0193771	0.779901	0.199027
MINOS1-NBL1	0.63328	0.579213	0.158821	1.03961	0.0100998	0.0130731	0.77989	0.196938
FAT4	0.25954	0.230789	0.118858	0.740515	0.0189869	0.0118542	0.779659	0.1895
CHN2	0.71048	0.714334	0.21826	1.63276	0	0.00877328	0.779657	0.21157
LINC01220	1.37603	1.29662	0.289374	2.11791	0.0796566	0.0310999	0.779477	0.109766
NMRAL1	0.650633	0.609882	0.160358	1.17284	0.0167907	0.00830389	0.779458	0.195447
MICAL1	0.677918	0.635891	0.169616	1.16372	0.00962113	0.019817	0.779452	0.19111
MIR5189	1.13783	1.14193	0.280838	1.97987	0.0610505	0.0113887	0.779443	0.148118
TEX45	0.401759	0.35395	0.159995	0.843265	0.0172654	0.00571438	0.779419	0.197601
CCDC191	0.431744	0.368722	0.151801	0.968441	0.0230954	0.0129284	0.779391	0.184586
TP53I11	0.568666	0.538858	0.16494	1.1286	0.019573	0.00107401	0.779386	0.199967
GPNMB	0.288408	0.262448	0.121591	0.77573	0.013065	0	0.779221	0.207714
FIGLA	0.21169	0.190941	0.118145	0.638275	0.00683836	0	0.779052	0.21411
PCDHGA6	0.449319	0.416602	0.151498	1.06132	0.0059113	0.0123849	0.778944	0.20276
CDC7	0.393462	0.387103	0.110899	0.723373	0.00449084	0.000608288	0.778864	0.216037
EBF4	0.633498	0.659816	0.185099	1.02938	0.0101798	0.0128815	0.778826	0.198113
MIR1284	1.06602	1.09784	0.23743	1.63907	0.0423766	0.000511369	0.778822	0.17829
SLC2A1-AS1	0.711019	0.73718	0.168664	1.10143	0.0296232	0.00785051	0.778792	0.183734
SVIL	0.684913	0.717312	0.191497	1.14035	0.00356795	0.0050735	0.778724	0.212635
LINC00544	0.293312	0.255933	0.149164	0.749062	0.0177882	0.0212971	0.778528	0.182387
DBNDD1	0.436092	0.384735	0.17341	1.16869	0.0174732	0.00790827	0.778514	0.196104
SH3RF3	0.992194	0.96819	0.253223	1.89539	0.0160206	0.0450856	0.778383	0.16051
IL2RA	0.546421	0.536023	0.164089	0.961631	0.0425281	0.00400979	0.778368	0.175094
MBOAT1	0.425378	0.395775	0.138897	0.867648	0.016277	0.00868585	0.778269	0.196768
CHAD	0.18276	0.128586	0.178732	1.01508	0.00707103	0.00649835	0.778175	0.208256
ACTN1	0.67819	0.624297	0.214513	1.13386	0.0315514	0.0173655	0.778102	0.172981
LINC00892	0.272102	0.259978	0.150005	0.608654	0.00409075	0.0178859	0.778045	0.199979
IPCEF1	0.515195	0.49371	0.146129	1.00568	0.00512958	0.00885501	0.778036	0.207979
GFPT2	0.502008	0.467439	0.152377	0.925285	0.025888	0.00743251	0.777962	0.188718
MIR4731	0.310141	0.244381	0.186553	0.835656	0.00624669	3.80968e-07	0.777938	0.215815
TMEM273	0.387383	0.359268	0.171059	0.961312	0.0330456	0.00901068	0.777935	0.180008
PKDREJ	0.281243	0.237978	0.152042	0.788133	0.0134627	0.00252843	0.777892	0.206117
MARVELD1	0.451893	0.386595	0.181256	1.06804	0.0206011	0.00587839	0.777856	0.195664
PCDHGC3	0.296457	0.255135	0.145583	0.880228	0.015653	0.00308812	0.777814	0.203445
CYTIP	0.689425	0.679544	0.154114	1.11457	0.0245035	0.0039466	0.77779	0.19376
TMEM138	0.62301	0.563797	0.182099	1.16757	0.0227067	0.0172026	0.77767	0.182421
DDAH2	0.776938	0.737609	0.219398	1.41959	0.0366112	0.0284971	0.777623	0.157269
NID1	0.517455	0.504394	0.157671	0.926883	0.0033354	0.00388813	0.777591	0.215186
ITGAM	0.299467	0.261365	0.130532	0.726496	0.019974	6.99593e-10	0.777533	0.202493
2021-09-11	0.540765	0.562638	0.139357	1.04599	0.0060013	0.00079012	0.777372	0.215836
GALNT2	0.883795	0.85206	0.180499	1.53865	0.0060136	0.00399382	0.777322	0.212671
PLPPR3	0.212084	0.186205	0.115107	0.575688	0.00669135	0.0102632	0.777307	0.205739
HPCAL1	1.05679	1.00388	0.183312	1.5751	0.00544802	0.00829443	0.776929	0.209328
PRG2	0.294804	0.258784	0.146993	0.903424	0.002273	0.017099	0.776775	0.203853
CD7	1.16321	1.15277	0.223501	1.86728	0.0143804	0.0296576	0.7766	0.179361
SYPL1	0.700135	0.675402	0.157149	1.22526	0.0406741	0.00894158	0.776562	0.173823
MAGEE1	0.428305	0.473281	0.155293	0.888995	0	0.00765128	0.77654	0.215809
SLC2A1	1.21154	1.21542	0.215367	1.74084	0.0564724	0.0256665	0.776509	0.141352
SNORA70E	0.21297	0.156273	0.163053	0.748214	3.44124e-10	1.06551e-10	0.776491	0.223509
MSH6	0.676344	0.623678	0.154298	1.1695	0.00246567	0.0152788	0.776484	0.205771
TTLL4	0.454509	0.415834	0.141039	0.947714	0.00826074	0.00357886	0.776374	0.211787
CADM4	0.328719	0.322083	0.142579	0.842149	0	0	0.77637	0.22363
OLFML1	0.139814	0.104002	0.0976836	0.510986	0.006658	0.0152201	0.776271	0.201851
RLN1	0.157319	0.140493	0.0966536	0.487967	0.0123414	1.97158e-17	0.776249	0.211409
SMPDL3A	0.177086	0.140557	0.117018	0.573247	0.00571147	1.6138e-10	0.776212	0.218076
GABARAPL2	0.540531	0.494339	0.156171	0.982624	0.0165328	0.0121829	0.776193	0.195091
LOC100128239	0.455373	0.457133	0.178586	0.964501	0.00210655	0.00510292	0.776148	0.216642
MGC16275	0.796085	0.762026	0.204354	1.43607	0.0351813	0	0.776136	0.188683
SEC24C	0.707155	0.668754	0.152746	1.15594	0.0316673	0.0307843	0.77591	0.161638
LINC00908	0.226948	0.172322	0.151601	0.621729	0.0162705	0.0099231	0.775906	0.197901
RDM1	0.222705	0.19878	0.122349	0.497835	0	8.69845e-11	0.775874	0.224126
FAM178B	0.622424	0.594444	0.157249	0.991171	0.0156035	0.00640319	0.775857	0.202136
KPTN	0.451181	0.419666	0.163542	1.23176	0.00616788	0.00635892	0.775723	0.21175
LOC100287846	0.338081	0.284619	0.190921	0.914738	0.00165103	0.0105769	0.775586	0.212186
CCDC97	0.896865	0.883847	0.179166	1.29325	0.0218104	0.0344617	0.775573	0.168155
CCL20	0.353413	0.268594	0.214442	0.926119	0	2.83357e-05	0.775551	0.22442
BNIP3L	0.642026	0.61305	0.162833	1.21535	0.0125918	0.00416273	0.77539	0.207856
CEMIP2	0.865813	0.901015	0.15399	1.21992	0.0265163	2.59307e-10	0.775379	0.198105
LOC100506585	0.499061	0.471053	0.225839	1.13678	0.000733761	0.0411607	0.775307	0.182799
DAB2	0.265669	0.22836	0.129699	0.663697	0	0.0152023	0.774893	0.209905
UCA1	0.717021	0.747626	0.172628	1.05728	0.0193592	0.000204955	0.774861	0.205575
GLUL	0.496854	0.458656	0.172922	0.996152	0.0266045	1.87291e-10	0.774769	0.198626
GPR20	0.313782	0.252963	0.197037	1.09331	0	0.00734364	0.774693	0.217963
METTL7B	0.383502	0.311322	0.184918	1.04966	0.0105792	0.00716904	0.774646	0.207606
LOC101927166	0.649337	0.690555	0.204946	1.44069	0.0224126	0	0.774606	0.202982
LOC102724511	0.805093	0.766215	0.240707	1.65408	0.00524176	0.0217515	0.774535	0.198471
ZNF529-AS1	0.293268	0.261718	0.111066	0.677648	0.0233222	0.000806191	0.774518	0.201354
SLC32A1	0.520087	0.508487	0.219304	1.38862	0.0419811	0.0195914	0.774512	0.163915
PEAK3	0.821664	0.78658	0.200032	1.28953	0.0120828	0.0157033	0.774502	0.197712
DNAI2	0.390194	0.401586	0.143648	0.920217	0.0142563	0.0156687	0.774491	0.195584
TRIO	0.943645	0.950273	0.222629	1.49487	0.0227173	0.0168195	0.774316	0.186147
LINC01023	0.695192	0.624363	0.225663	1.26388	0.00849742	0.00218374	0.774288	0.215031
CDCP1	0.389924	0.375087	0.15157	0.843756	0.00444608	0.00799322	0.774145	0.213416
RFTN1	0.793144	0.77355	0.159051	1.26979	0	0	0.773989	0.226011
ADAM17	0.408749	0.376295	0.123904	0.862857	0	0	0.773899	0.226101
LINC00543	0.209098	0.183125	0.117095	0.914977	0.021246	0.00507285	0.77385	0.199831
[truncated: 22,770 more rows]

## Sheet: 3f
Gene symbol	Gene name	Dominant variation	ICC	Comments on gene functions	Reference
SPIB	Spi-B transcription factor	inter-cell-type	0.972319	an enhancer regulating pDC development	J Exp Med (2004) 200 (11): 1503–1509.
KLF4	Kruppel like factor 4	inter-cell-type	0.967753	a key regulator of dendritic cells	Immunology. 2018 May;154(1):3-20.
IFI30	IFI30 lysosomal thiol reductase	inter-cell-type	0.966797	a reductase that facilitates antigen presentation	Mol Immunol. 2015 Dec; 68(2 0 0): 124–128.
FOSL2	FOS like 2, AP-1 transcription factor subunit	inter-cell-type	0.959853	a transcription factor that supresses the development of regulatory T cells and induces autoimmnuity and inflammation	Cell Rep. 2020 Jun 30;31(13):107826.
TARP	TCR gamma alternate reading frame protein	inter-cell-type	0.958874	one of the proteins coded by this gene resembles T cell receptor gamma locus (TRG), which is used by T cells to recognize antigens	Proc Natl Acad Sci U S A. 2000 Aug 15;97(17):9437-42.
PRF1	perforin 1	inter-cell-type	0.958056	a protein used by immune system to kill infected cells	J. Immunol. 158:2756-2761(1997)
NPIPB3	0.0843346	inter-cell-type	0.956315	a member of nuclear pore complex that binds SARS-CoV ORF6 protein and reduces its Type I interferon antagonism	Journal of Microbiology, Immunology and Infection (2017) 50, 277-285.
CCL18	C-C motif chemokine ligand 18	inter-cell-type	0.95602	a chemokine that is produced by monocytes/macrophages and has a role in infection response and autoimmunity	Eur. J. Immunol. 31:3755-3762(2001)
IL2RB	interleukin 2 receptor subunit beta	inter-cell-type	0.954786	a receptor that is essential for proper immune functions	J. Exp. Med. 216:1311-1327(2019)
MS4A1	membrane spanning 4-domains A1	inter-cell-type	0.954708	A membrane protein, also known as CD20, that is specifically expressed on B cells and plays an important role in B cell functions.	J. Immunol. 135:973-979(1985)
FIRRE	firre intergenic repeating RNA element	inter-donor	0.888824	a long noncoding RNA that may stabilize mRNAs	https://www.ncbi.nlm.nih.gov/gene/286467
XIST	X inactive specific transcript	inter-donor	0.870506	a transcript from X chomosome that initiates X-inactivation; high expression in ovary, low in prostate/testis	https://www.ncbi.nlm.nih.gov/gene/7503
RHD	Rh blood group D antigen	inter-donor	0.817723	a protein used in the Rh blood group system	https://www.ncbi.nlm.nih.gov/gene/6007
GSTM1	glutathione S-transferase mu 1	inter-donor	0.802554	a member of a highly polymorphic supergene family that affects how individuals react to carcinogens, toxins and/or drugs	https://www.ncbi.nlm.nih.gov/gene/2944
ZNF705D	zinc finger protein 705D	inter-donor	0.706916	a protein mainly expressed in testis	https://www.ncbi.nlm.nih.gov/gene/728957
LOC105376805	uncharacterized LOC105376805	inter-donor	0.666298	not well studied	https://www.ncbi.nlm.nih.gov/gene/?term=LOC105376805
KANSL1	KAT8 regulatory NSL complex subunit 1	inter-donor	0.623066	a subunit of two protein complexes regulating histone acetylation	https://www.ncbi.nlm.nih.gov/gene/284058
GTF2IRD2	GTF2I repeat domain containing 2	inter-donor	0.61681	a protein that may regulate transcription; high expression in ovary, moderate in prostate/testis	https://www.ncbi.nlm.nih.gov/gene/84163
USP32P2	ubiquitin specific peptidase 32 pseudogene 2	inter-donor	0.614348	low to moderate expression in ovary, high in testis	https://www.ncbi.nlm.nih.gov/gene/220594
MIR4767	microRNA 4767	inter-donor	0.57902	a microRNA that is not well studied	https://www.ncbi.nlm.nih.gov/gene/?term=Homo+sapiens+MIR4767

## Sheet: 3g
Name	Ratio	Fisher's pvalue (two sided)	p.adjust	geneID	Count
REACTOME_METABOLISM_OF_RNA	0.116071	3.55643e-20	1.02105e-16	C2orf49,RANBP2,NUP50,NOB1,SNRNP40,EMG1,NXT1,UTP3,BMS1,CWC22,EIF4E,HBS1L,POP4,UTP18,CHTOP,POLR2H,PPP2R2A,CCNH,PLRG1,PPIL4,PSMD1,DDX39A,DKC1,PSMC2,RPP38,SRRT,CWC25,DDX52,LAGE3,PPP2CA,TUT7,AQR,CCAR1,DDX1,EIF4A3,GNL3,PHF5A,PRPF38A,TGS1,TYW3,CSNK1D,DCAF13,EBNA1BP2,NOP10,NUP210,PAIP1,RRP36,SRSF1,CDC5L,CNOT8,EXOSC9,IMP4,MNAT1,NUDT21,PSMC6,PSMD11,RRP7A,RTCB,UPF3B,WDR46,CD2BP2,CNOT11,CWC27,DIS3,EXOSC7,GAR…	78
REACTOME_MITOCHONDRIAL_TRANSLATION	0.197917	1.52348e-09	2.18695e-06	MRPL19,MRPL16,CHCHD1,MRPS31,MRPS18C,MRPL32,MRPL44,MRPS18B,MRPL13,MRPL18,MRPL42,MRPS10,MRPS26,MRPL2,MRPL36,MRPL58,MRPL22,MRPS30,MRPS11	19
REACTOME_PROCESSING_OF_CAPPED_INTRON_CONTAINING_PRE_MRNA	0.123967	4.86997e-09	4.66056e-06	RANBP2,NUP50,SNRNP40,NXT1,CWC22,EIF4E,CHTOP,POLR2H,PLRG1,PPIL4,DDX39A,SRRT,CWC25,AQR,CCAR1,EIF4A3,PHF5A,PRPF38A,NUP210,SRSF1,CDC5L,NUDT21,UPF3B,CD2BP2,CWC27,RBM5,SF3A1,SF3A3,SLBP,U2AF1L4	30
REACTOME_RRNA_MODIFICATION_IN_THE_NUCLEUS_AND_CYTOSOL	0.216667	1.972e-07	0.00014154	EMG1,UTP3,BMS1,UTP18,DKC1,DDX52,DCAF13,NOP10,RRP36,IMP4,RRP7A,WDR46,GAR1	13
WP_THE_HUMAN_IMMUNE_RESPONSE_TO_TUBERCULOSIS	0.347826	9.31068e-07	0.000534619	STAT1,TAP1,IFI35,IFNAR1,IRF9,MX1,SOCS1,PIAS1	8
REACTOME_MRNA_SPLICING	0.117021	1.51299e-06	0.000723964	SNRNP40,CWC22,POLR2H,PLRG1,PPIL4,SRRT,CWC25,AQR,CCAR1,EIF4A3,PHF5A,PRPF38A,SRSF1,CDC5L,NUDT21,UPF3B,CD2BP2,CWC27,RBM5,SF3A1,SF3A3,U2AF1L4	22
REACTOME_CLASS_I_MHC_MEDIATED_ANTIGEN_PROCESSING_PRESENTATION	0.0891892	2.23952e-06	0.000918522	DTX3L,SIAH2,CUL2,HERC4,RNF6,TAP1,UBE2G1,PSMD1,TAP2,UBE2D1,FBXO21,PSMC2,UFL1,SAR1B,SEC22B,UBE2H,CUL3,STX4,SOCS1,UBE2S,UBE2Z,ASB8,FBXO11,PSMC6,PSMD11,RNF4,UBE2Q1,HERC1,LTN1,MYLIP,PSMC4,TPP2,TRIP12	33
REACTOME_DEADENYLATION_DEPENDENT_MRNA_DECAY	0.196429	4.80883e-06	0.00166014	EIF4E,HBS1L,TUT7,EIF4A3,PAIP1,CNOT8,EXOSC9,CNOT11,DIS3,EXOSC7,PAN3	11
REACTOME_RNA_POLYMERASE_I_TRANSCRIPTION_INITIATION	0.212766	6.1208e-06	0.00166014	TTF1,GATAD2B,POLR2H,ZNRD1,CCNH,HDAC2,TWISTNB,MNAT1,EHMT2,GTF2H5	10
PID_ERBB1_DOWNSTREAM_PATHWAY	0.142857	6.27924e-06	0.00166014	FOS,JUN,DUSP1,STAT1,BAD,PPP2R2A,CREB1,ATF1,PPP2CA,RPS6KA5,SOS1,BRAF,RALA,ARF4,PPP2R1A	15
REACTOME_RRNA_PROCESSING	0.107317	6.36067e-06	0.00166014	NOB1,EMG1,UTP3,BMS1,UTP18,DKC1,RPP38,DDX52,GNL3,CSNK1D,DCAF13,EBNA1BP2,NOP10,RRP36,EXOSC9,IMP4,RRP7A,WDR46,DIS3,EXOSC7,GAR1,RPP30	22
REACTOME_ANTIGEN_PROCESSING_UBIQUITINATION_PROTEASOME_DEGRADATION	0.0909091	9.2699e-06	0.00207345	DTX3L,SIAH2,CUL2,HERC4,RNF6,UBE2G1,PSMD1,UBE2D1,FBXO21,PSMC2,UFL1,UBE2H,CUL3,SOCS1,UBE2S,UBE2Z,ASB8,FBXO11,PSMC6,PSMD11,RNF4,UBE2Q1,HERC1,LTN1,MYLIP,PSMC4,TPP2,TRIP12	28
REACTOME_RNA_POLYMERASE_II_TRANSCRIPTION	0.0589949	9.38866e-06	0.00207345	FOS,JUN,DDIT4,STAT1,FKBP5,CTR9,NR1H2,NRBF2,TAF11,ZNF688,AGO3,YAF2,RRAGA,CCNT2,CHTOP,GATAD2B,POLR2H,CCNH,CREB1,HDAC2,ICE1,PSMD1,SLC2A3,SNAPC5,UBE2D1,DAXX,DDX39A,NFYB,NOC2L,PSMC2,SRRT,TRIM33,ZC3H8,ZNF394,CITED2,PPP2CA,RPRD2,EIF4A3,PTPN11,SSRP1,ZNF770,CBX4,INTS6,NRBP1,SMAD2,SRSF1,UBE2S,CNOT8,DPY30,HDAC3,ICE2,INTS11,KMT2B,MED13,MNAT1,NUDT21,PMAIP1,PSMC6,PSMD11,RHEB,TNRC6A,UPF3B,ZNF480,ZNF92,BRD1,CBFB…	81
REACTOME_MAPK_TARGETS_NUCLEAR_EVENTS_MEDIATED_BY_MAP_KINASES	0.258065	1.15616e-05	0.0023372	FOS,JUN,CREB1,ATF1,PPP2CA,RPS6KA5,VRK3,PPP2R1A	8
REACTOME_TELOMERE_EXTENSION_BY_TELOMERASE	0.304348	1.25587e-05	0.0023372	PPP6R3,DKC1,PPP6C,NOP10,RUVBL1,TINF2,GAR1	7
REACTOME_PTEN_REGULATION	0.122302	1.30252e-05	0.0023372	JUN,AGO3,RRAGA,GATAD2B,XIAP,HDAC2,PSMD1,PSMC2,TRIM27,CBX4,HDAC3,PSMC6,PSMD11,RHEB,TNRC6A,PSMC4,TNKS2	17
ST_ERK1_ERK2_MAPK_PATHWAY	0.25	1.49253e-05	0.00252061	EIF4E,BAD,CREB1,ATF1,MAP3K8,MKNK2,SOS1,BRAF	8
REACTOME_DEADENYLATION_OF_MRNA	0.28	2.31031e-05	0.00368495	EIF4E,TUT7,EIF4A3,PAIP1,CNOT8,CNOT11,PAN3	7
REACTOME_POST_TRANSLATIONAL_PROTEIN_MODIFICATION	0.0572626	2.45801e-05	0.00371418	TNFAIP3,RANBP2,NUP50,CTR9,NR1H2,COPB1,RAB10,ST6GAL1,RRAGA,SIAH2,TDG,CUL2,JOSD1,RNF5,SAFB,UBE2G1,HDAC2,PPP6R3,PSMD1,RAB29,SCFD1,UBE2D1,DAXX,FBXO21,INO80D,PPP6C,PSMC2,TUBB4B,USP10,USP12,OTUD5,SAR1B,SEC22B,TFG,UBE2H,COPB2,CUL3,EEF1AKMT2,MYSM1,PNPLA2,SUDS3,TRAPPC2,TRAPPC4,TRIM27,UIMC1,CBX4,CSNK1D,DCAF13,DYNLL1,KIN,NUP210,PUM2,RUVBL1,SHPRH,SMAD2,TMED3,UBE2S,UBE2Z,USP14,ASB8,COMMD9,FBXO11,PIGP,PSMC6,PS…	82
REACTOME_CELL_CYCLE	0.0678211	3.32255e-05	0.00472231	RANBP2,NUP50,POLR2H,PPP2R2A,CCNH,HAUS1,PDS5B,PPP6R3,PSMD1,UBE2D1,VRK1,DAXX,DKC1,PPP6C,PSMC2,TUBB4B,DIDO1,IST1,PPP2CA,MCPH1,PPP2R2D,UIMC1,CEP290,CSNK1D,DYNLL1,NOP10,NUP210,RUVBL1,UBE2S,ANKLE2,ARPP19,DYRK1A,MNAT1,MZT1,PSMC6,PSMD11,TINF2,BABAM1,CDK11B,CHMP2B,DYNC1I2,GAR1,GORASP2,NUMA1,PPP2R1A,PSMC4,RPA3	47
KEGG_UBIQUITIN_MEDIATED_PROTEOLYSIS	0.118519	3.45414e-05	0.00472231	CUL2,HERC4,UBE2G1,XIAP,UBE2D1,UBE2H,CUL3,SOCS1,UBE2S,UBE2Z,UBR5,UBE2Q1,BIRC2,HERC1,PIAS1,TRIP12	16
REACTOME_RNA_POLYMERASE_II_TRANSCRIBES_SNRNA_GENES	0.148148	3.65288e-05	0.00476701	TAF11,CCNT2,POLR2H,ICE1,SNAPC5,SRRT,ZC3H8,RPRD2,INTS6,ICE2,INTS11,PHAX	12
REACTOME_TRANSPORT_OF_MATURE_TRANSCRIPT_TO_CYTOPLASM	0.142857	5.28285e-05	0.00659437	RANBP2,NUP50,NXT1,EIF4E,CHTOP,DDX39A,EIF4A3,NUP210,SRSF1,UPF3B,SLBP,U2AF1L4	12
REACTOME_CELLULAR_RESPONSES_TO_EXTERNAL_STIMULI	0.0685155	7.03207e-05	0.00841212	FOS,JUN,PPP1R15A,DNAJA1,RANBP2,FKBP5,NUP50,EIF2S1,AGO3,HSBP1,HSPH1,RRAGA,CUL2,PSMD1,STIP1,UBE2D1,ATP6V1E1,HSPA4,MRPL18,PSMC2,TUBB4B,CITED2,CBX4,DYNLL1,ERO1A,FNIP1,NUP210,UBE2S,PSMC6,PSMD11,RHEB,TINF2,TNRC6A,ASF1A,DEDD2,DYNC1I2,EHMT2,MAPKAPK5,PSMC4,RPA3,UBN1,VCP	42
REACTOME_RNA_POLYMERASE_I_TRANSCRIPTION_TERMINATION	0.225806	0.00010441	0.0119905	TTF1,POLR2H,ZNRD1,CCNH,TWISTNB,MNAT1,GTF2H5	7
WP_INTERFERON_TYPE_I_SIGNALING_PATHWAYS	0.163636	0.000157504	0.0173921	STAT1,EIF4E,CREB1,IFNAR1,IRF9,PTPN11,RPS6KA5,SOCS1,PIAS1	9
REACTOME_TRANSCRIPTIONAL_REGULATION_BY_TP53	0.0773481	0.000164371	0.0174781	FOS,JUN,DDIT4,TAF11,AGO3,RRAGA,CCNT2,GATAD2B,POLR2H,CCNH,HDAC2,DAXX,NOC2L,PPP2CA,SSRP1,CNOT8,MNAT1,PMAIP1,RHEB,TNRC6A,BRD1,CNOT11,EHMT2,GTF2H5,MAPKAPK5,PPP2R1A,RABGGTB,RPA3	28
REACTOME_INTERFERON_SIGNALING	0.0935961	0.000172666	0.0177045	STAT1,GBP1,RANBP2,NUP50,EIF4E,IFI35,IFNAR1,GBP4,IRF9,MX1,EIF4A3,PPM1B,PTPN11,NUP210,SOCS1,ARIH1,KPNA3,PIAS1,TRIM8	19
REACTOME_ER_TO_GOLGI_ANTEROGRADE_TRANSPORT	0.103226	0.000181992	0.0180172	COPB1,PPP6R3,SCFD1,PPP6C,TUBB4B,SAR1B,SEC22B,TFG,COPB2,TRAPPC2,TRAPPC4,CSNK1D,DYNLL1,TMED3,ARF4,DYNC1I2	16
REACTOME_MYD88_INDEPENDENT_TLR4_CASCADE_	0.123711	0.00021664	0.0207325	FOS,JUN,CREB1,UBE2D1,ATF1,PPP2CA,MAP3K8,PTPN11,RPS6KA5,VRK3,BIRC2,PPP2R1A	12
REACTOME_TRANSLATION	0.0813559	0.000226184	0.0209475	MRPL19,EIF2S1,MRPL16,CHCHD1,MRPS31,EIF4E,MRPS18C,SRP54,MRPL32,MRPL44,MRPS18B,MRPL13,MRPL18,MRPL42,MRPS10,MRPS26,EEF1E1,EIF2B5,MRPL2,MRPL36,MRPL58,MRPL22,MRPS30,MRPS11	24
REACTOME_TRNA_PROCESSING_IN_THE_NUCLEUS	0.152542	0.000273376	0.0245269	C2orf49,RANBP2,NUP50,POP4,RPP38,DDX1,NUP210,RTCB,RPP30	9
REACTOME_MASTL_FACILITATES_MITOTIC_PROGRESSION	0.4	0.000314513	0.0273626	PPP2CA,PPP2R2D,ARPP19,PPP2R1A	4
REACTOME_M_PHASE	0.0719424	0.000341315	0.0281425	RANBP2,NUP50,PPP2R2A,HAUS1,PDS5B,PSMD1,UBE2D1,VRK1,PSMC2,TUBB4B,IST1,PPP2CA,MCPH1,PPP2R2D,CEP290,CSNK1D,DYNLL1,NUP210,UBE2S,ANKLE2,ARPP19,MZT1,PSMC6,PSMD11,CHMP2B,DYNC1I2,GORASP2,NUMA1,PPP2R1A,PSMC4	30
REACTOME_EPIGENETIC_REGULATION_OF_GENE_EXPRESSION	0.101351	0.000350556	0.0281425	TDG,TTF1,GATAD2B,POLR2H,ZNRD1,CCNH,HDAC2,TWISTNB,SUDS3,MTF2,MNAT1,BAZ1B,BAZ2A,EHMT2,GTF2H5	15
REACTOME_INTRACELLULAR_SIGNALING_BY_SECOND_MESSENGERS	0.0789474	0.000352885	0.0281425	JUN,AGO3,AHCYL1,RRAGA,BAD,GATAD2B,XIAP,CREB1,HDAC2,PSMD1,PSMC2,PPP2CA,PTPN11,TRIM27,CBX4,HDAC3,PSMC6,PSMD11,RHEB,TNRC6A,ITPR2,PPP2R1A,PSMC4,TNKS2	24
PID_P38_ALPHA_BETA_DOWNSTREAM_PATHWAY	0.184211	0.000401333	0.0310057	JUN,EIF4E,CREB1,ATF1,ELK4,RPS6KA5,MAPKAPK5	7
REACTOME_MITOTIC_G2_G2_M_PHASES	0.09	0.000410386	0.0310057	PPP2R2A,CCNH,HAUS1,PSMD1,PSMC2,TUBB4B,PPP2CA,CEP290,CSNK1D,DYNLL1,MNAT1,MZT1,PSMC6,PSMD11,CDK11B,DYNC1I2,PPP2R1A,PSMC4	18
REACTOME_ADAPTIVE_IMMUNE_SYSTEM	0.0599022	0.000459543	0.0329476	AHCYL1,DTX3L,SIAH2,CUL2,HERC4,PPP3CB,RNF6,TAP1,UBE2G1,PSMD1,TAP2,UBE2D1,FBXO21,PSMC2,TUBB4B,UFL1,PPP2CA,SAR1B,SEC22B,UBE2H,CUL3,MAP3K8,PTPN11,SOS1,STX4,DYNLL1,ICAM2,NCK1,SOCS1,UBE2S,UBE2Z,ASB8,CLTC,FBXO11,PSMC6,PSMD11,RNF4,UBE2Q1,BCL10,DYNC1I2,HERC1,ITPR2,LTN1,MYLIP,ORAI1,PPP2R1A,PSMC4,TPP2,TRIP12	49
REACTOME_EXTENSION_OF_TELOMERES	0.156863	0.000490245	0.0329476	PPP6R3,DKC1,PPP6C,NOP10,RUVBL1,TINF2,GAR1,RPA3	8
REACTOME_INITIATION_OF_NUCLEAR_ENVELOPE_NE_REFORMATION	0.263158	0.00049291	0.0329476	PPP2R2A,VRK1,PPP2CA,ANKLE2,PPP2R1A	5
WP_SEROTONIN_RECEPTOR_467_AND_NR3C_SIGNALING	0.263158	0.00049291	0.0329476	CREB1,ATF1,ELK4,RPS6KA5,BRAF	5
REACTOME_TRANSPORT_TO_THE_GOLGI_AND_SUBSEQUENT_MODIFICATION	0.0913978	0.000493468	0.0329476	COPB1,ST6GAL1,PPP6R3,SCFD1,PPP6C,TUBB4B,SAR1B,SEC22B,TFG,COPB2,TRAPPC2,TRAPPC4,CSNK1D,DYNLL1,TMED3,ARF4,DYNC1I2	17
WP_INTEGRATED_BREAST_CANCER_PATHWAY	0.0974026	0.000536308	0.0348029	JUN,STAT1,ODC1,BAD,CREB1,RPP38,ATF1,CSNK1D,PPP4R3B,SMAD2,ZMYND8,BRAF,RALA,RHEB,PIAS1	15
REACTOME_INTERCONVERSION_OF_NUCLEOTIDE_DI_AND_TRIPHOSPHATES	0.206897	0.000545499	0.0348029	DTYMK,DCTD,DCTPP1,AK6,AK2,NME1	6
REACTOME_MITOCHONDRIAL_PROTEIN_IMPORT	0.138462	0.000572641	0.0357402	COA4,COA6,CMC2,CHCHD3,TIMM17B,GRPEL1,TOMM40,TAZ,TIMM9	9
REACTOME_PROTEIN_UBIQUITINATION	0.126582	0.000596751	0.0364526	CTR9,RRAGA,UBE2G1,UBE2D1,UBE2H,SHPRH,UBE2S,UBE2Z,BCL10,VCP	10
REACTOME_DEUBIQUITINATION	0.0771812	0.00063807	0.0381646	TNFAIP3,SIAH2,JOSD1,PSMD1,UBE2D1,INO80D,PSMC2,USP10,USP12,OTUD5,MYSM1,SUDS3,UIMC1,RUVBL1,SMAD2,USP14,PSMC6,PSMD11,BABAM1,BIRC2,PSMC4,TNKS2,VCP	23
REACTOME_TRNA_PROCESSING	0.108108	0.000754769	0.0423771	C2orf49,RANBP2,NUP50,POP4,RPP38,LAGE3,DDX1,TYW3,NUP210,RTCB,OSGEP,RPP30	12
WP_IL2_SIGNALING_PATHWAY	0.166667	0.000756007	0.0423771	FOS,JUN,STAT1,JAK3,PTPN11,SOS1,NMI	7
REACTOME_TOLL_LIKE_RECEPTOR_4_TLR4_CASCADE	0.102362	0.00077754	0.0423771	FOS,JUN,CREB1,UBE2D1,ATF1,PPP2CA,MAP3K8,PTPN11,RPS6KA5,SOCS1,VRK3,BIRC2,PPP2R1A	13
REACTOME_HSF1_ACTIVATION	0.193548	0.000794598	0.0423771	HSBP1,HSPH1,MRPL18,DEDD2,RPA3,VCP	6
REACTOME_COPII_MEDIATED_VESICLE_TRANSPORT	0.132353	0.000801189	0.0423771	PPP6R3,SCFD1,PPP6C,SAR1B,SEC22B,TFG,TRAPPC2,TRAPPC4,CSNK1D	9
REACTOME_ANTIVIRAL_MECHANISM_BY_IFN_STIMULATED_GENES	0.121951	0.000803594	0.0423771	STAT1,RANBP2,NUP50,EIF4E,MX1,EIF4A3,PPM1B,NUP210,ARIH1,KPNA3	10
BIOCARTA_IL6_PATHWAY	0.238095	0.000811822	0.0423771	FOS,JUN,JAK3,PTPN11,SOS1	5
WP_PILOCYTIC_ASTROCYTOMA	0.5	0.000902389	0.0462635	PTPN11,SOS1,BRAF	3
WP_PARKINUBIQUITIN_PROTEASOMAL_SYSTEM_PATHWAY	0.128571	0.000991173	0.0499238	SIAH2,UBE2G1,PSMD1,HSPA4,PSMC2,TUBB4B,PSMC6,PSMD11,PSMC4	9

## Sheet: 3h
Rank	Gene symbol	Gene name	Detected as variable (CV>10%) among 76 combinations (4 Donors x 19 cell types)	Percent of being variable	B_intermediate:PTID2	B_memory:PTID2	B_naive:PTID2	CD14_Mono:PTID2	CD16_Mono:PTID2	CD4_CTL:PTID2	CD4_Naive:PTID2	CD4_TCM:PTID2	CD4_TEM:PTID2	CD8_Naive:PTID2	CD8_TCM:PTID2	CD8_TEM:PTID2	cDC2:PTID2	gdT:PTID2	MAIT:PTID2	NK:PTID2	NK_CD56bright:PTID2	pDC:PTID2	Treg:PTID2	B_intermediate:PTID4	B_memory:PTID4	B_naive:PTID4	CD14_Mono:PTID4	CD16_Mono:PTID4	CD4_CTL:PTID4	CD4_Naive:PTID4	CD4_TCM:PTID4	CD4_TEM:PTID4	CD8_Naive:PTID4	CD8_TCM:PTID4	CD8_TEM:PTID4	cDC2:PTID4	gdT:PTID4	MAIT:PTID4	NK:PTID4	NK_CD56bright:PTID4	pDC:PTID4	Treg:PTID4	B_intermediate:PTID5	B_memory:PTID5	B_naive:PTID5	CD14_Mono:PTID5	CD16_Mono:PTID5	CD4_CTL:PTID5	CD4_Naive:PTID5
1	FOS	Fos proto-oncogene, AP-1 transcription factor subunit	73	0.960526	19.1948	27.8494	23.0191	12.1157	15.5435	26.7649	29.6784	27.4847	19.8451	27.0784	20.142	26.4419	NA	23.2843	20.1363	21.6099	16.8068	19.0403	34.9051	18.2755	16.4326	18.5886	10.5436	19.1418	26.2999	23.4381	18.7193	18.5873	19.7297	18.3008	24.1798	11.1053	23.5991	17.0648	23.7159	16.126	19.9494	21.2632	21.3611	28.2869	28.6706	NA	20.3931	20.8659	28.8565
2	FOSB	FosB proto-oncogene, AP-1 transcription factor subunit	70	0.921053	22.048	25.4165	31.1566	23.9732	15.3099	39.8068	31.5177	34.2023	28.6457	28.2311	34.8053	36.1172	18.7898	30.7431	29.159	26.6869	31.2991	28.7452	30.5642	21.2415	23.2373	23.7806	17.966	20.0576	29.6407	22.2537	24.4435	22.7703	23.2527	21.7079	25.9287	19.2082	35.6641	23.4925	24.6323	32.3727	20.9785	24.2173	24.9918	19.4455	23.8139	25.2694	33.1059	31.7167	NA
3	JUN	Jun proto-oncogene, AP-1 transcription factor subunit	69	0.907895	12.0812	12.4606	NA	17.2291	17.8098	22.8128	20.902	22.213	18.364	21.9757	21.3671	21.342	19.1655	18.389	21.4861	17.9543	20.1482	28.8182	21.8967	11.7009	11.9021	NA	13.5739	18.8219	15.3411	17.0119	14.6039	13.9752	19.1309	13.5363	17.7957	18.9892	18.7197	16.8818	19.9878	11.4395	18.8485	18.1271	NA	10.6182	NA	18.6511	31.2366	26.5734	14.3739
4	AC007952.4	novel transcript (ENSG00000262202)	67	0.881579	10.9196	25.381	20.479	17.0992	15.9255	18.1591	20.6012	22.8393	13.9923	17.9932	21.5355	NA	22.6843	15.7331	NA	NA	20.2795	11.9213	28.0387	23.9305	21.5263	22.1105	11.6424	15.2335	39.6861	23.733	20.5644	17.8607	18.5378	16.2325	18.1825	14.3102	23.7752	14.7363	24.2211	19.8535	14.1075	29.049	NA	22.5093	11.9108	23.1646	NA	NA	NA
5	DUSP1	dual specificity phosphatase 1	66	0.868421	23.6706	23.3947	22.9688	11.8064	11.5374	24.0179	23.4022	21.0825	19.855	32.2692	23.9209	22.4665	19.0048	25.2904	17.0691	20.8168	19.794	53.0626	24.9142	15.3555	22.0935	14.2661	12.4314	12.4102	33.9426	16.3327	15.4128	16.3304	16.1844	21.0496	18.8007	19.7697	17.3095	13.9906	23.8871	19.8396	20.8824	15.3969	16.728	17.1566	11.7324	NA	NA	28.1359	18.4325
6	DDIT4	DNA damage inducible transcript 4	64	0.842105	48.3799	35.5031	22.4092	36.9698	42.859	39.9427	52.627	36.9267	25.5875	48.0549	24.6997	39.3718	39.9492	26.7492	24.1657	28.2219	29.3004	21.3683	43.5348	40.4993	40.2243	33.6528	29.3494	47.789	39.4666	42.8927	35.8768	38.8052	38.0405	35.614	43.6213	40.0192	28.3449	34.745	28.1086	26.1354	23.5686	35.9994	15.062	22.8824	12.6257	22.3422	24.8205	NA	11.0541
7	KLF9	Kruppel like factor 9	59	0.776316	29.9044	21.6533	29.7169	NA	12.9175	25.9974	21.5964	26.1386	23.9449	22.4933	10.8857	15.1213	28.5305	24.0694	24.9508	21.2012	45.5852	43.0639	20.2467	22.3693	NA	27.1516	NA	28.4203	21.1021	18.991	20.1441	11.9637	14.4333	23.9422	10.6838	18.3955	23.9149	28.2324	15.1442	NA	NA	25.9224	16.815	24.8074	10.9884	13.1522	18.8925	16.1469	NA
8	TNFAIP3	TNF alpha induced protein 3	58	0.763158	NA	21.0075	NA	21.4503	22.2424	29.8232	27.0488	28.2563	23.9145	31.0476	39.1135	27.5113	28.3624	26.166	22.9133	25.5963	31.1242	31.4792	24.5969	NA	NA	NA	22.5995	NA	33.0668	NA	18.7843	25.1741	NA	31.951	21.2034	16.2311	22.6323	16.7935	20.7447	38.3486	NA	13.5866	NA	29.3763	21.2814	16.6669	14.7783	24.9922	22.1646
9	PPP1R15A	protein phosphatase 1 regulatory subunit 15A	57	0.75	14.0721	12.2472	17.0137	13.6248	NA	21.848	15.5336	13.1375	15.5872	19.1822	17.6748	16.2568	17.2339	20.3733	16.9506	19.9116	27.1807	NA	10.9082	NA	NA	NA	11.5356	13.4857	33.3745	16.9864	14.2317	16.6786	17.0076	19.5016	15.5339	11.9854	13.499	14.0553	NA	13.0068	NA	12.2081	NA	NA	NA	10.69	10.2095	22.0202	NA
10	LYSMD2	LysM domain containing 2	56	0.736842	26.416	23.5579	27.4867	20.6888	23.3795	25.345	27.1418	21.7008	27.2467	30.676	13.6668	23.1105	25.9303	22.2551	13.7028	18.7544	34.6117	32.1417	25.3522	13.8156	17.9059	12.5928	NA	NA	12.8035	NA	NA	NA	11.9841	NA	11.8407	NA	10.7559	13.1353	14.3097	21.1053	11.9274	14.4222	10.7604	16.6065	15.5295	NA	NA	21.2522	14.3403
11	STAT1	signal transducer and activator of transcription 1	56	0.736842	14.8042	19.6064	NA	NA	10.7939	11.632	NA	11.144	11.7181	11.7462	18.2176	10.3803	14.6878	NA	10.0693	NA	25.5781	NA	NA	14.7324	17.873	14.9931	17.1678	15.3061	47.349	16.3408	22.1265	28.642	20.7448	20.8263	13.1608	22.113	16.5154	22.0729	12.1646	26.2227	11.4591	17.3567	10.8903	16.4152	15.3484	13.4734	10.7882	NA	10.0107
12	CHORDC1	cysteine and histidine rich domain containing 1	55	0.723684	19.6219	13.3839	21.5599	19.4162	28.4932	16.6979	18.4809	16.0425	18.4318	28.9885	25.2397	19.3289	36.5391	17.6697	25.2136	19.7541	33.5759	22.9963	NA	15.653	23.1608	NA	NA	12.8595	40.4797	13.4457	NA	NA	NA	17.1981	12.621	NA	10.265	25.4807	NA	31.4826	16.7541	15.8628	21.8876	32.5955	12.3411	15.8613	11.5776	28.917	NA
13	ALDH9A1	aldehyde dehydrogenase 9 family member A1	54	0.710526	28.9055	27.6611	25.7764	NA	10.9893	12.9615	17.1239	18.2177	18.1089	20.2762	24.1501	16.4125	10.6861	18.4977	22.7475	13.5799	24.6676	12.5398	25.2633	12.8876	12.3946	12.5913	NA	NA	18.1417	NA	NA	11.6327	NA	14.8479	NA	14.9646	NA	22.0427	NA	13.7442	11.5095	16.2636	18.312	24.3623	11.65	NA	10.5287	19.895	NA
14	C2orf49	chromosome 2 open reading frame 49	54	0.710526	25.2222	20.8709	11.7454	NA	17.021	12.8005	NA	NA	18.7193	NA	22.745	NA	16.181	10.2492	21.7122	13.8416	11.508	25.3467	NA	16.8122	16.7124	17.5075	NA	10.7799	28.1664	NA	NA	14.8616	NA	23.0256	11.4279	13.2971	NA	25.5004	NA	35.212	14.3959	10.2575	14.8301	24.8446	11.9998	12.4866	23.0548	31.3136	NA
15	DNAJA1	DnaJ heat shock protein family (Hsp40) member A1	54	0.710526	20.0841	14.7281	23.4178	11.1343	18.3788	14.8033	29.2939	17.8431	NA	32.1894	19.112	12.2182	14.2311	13.6573	12.3382	17.184	18.1455	17.7788	17.6256	11.0321	15.6339	15.3805	10.4579	NA	22.4599	13.4752	11.3531	13.6267	13.362	16.2686	10.5068	NA	12.5548	13.8478	NA	16.7992	NA	12.5442	17.3416	21.5626	11.4308	NA	10.7692	11.1127	15.7083
16	DUSP2	dual specificity phosphatase 2	54	0.710526	29.5195	34.0769	36.5598	25.8124	29.1947	13.828	32.6245	29.6999	17.3801	40.7975	28.3327	14.3353	25.7147	11.9656	12.9381	24.8802	25.8235	NA	25.5914	24.4791	23.0158	NA	29.3651	NA	14.5377	12.6038	21.1078	15.5008	21.9533	14.2384	14.1403	25.9604	16.9906	18.3396	24.5113	19.4428	NA	12.4703	15.3666	30.3155	NA	17.7285	16.5049	11.0919	NA
17	MPLKIP	M-phase specific PLK1 interacting protein	54	0.710526	17.5976	14.4755	18.4335	11.6322	15.0656	25.3131	12.294	15.5772	30.8191	13.0663	18.5935	16.663	12.5101	19.2898	25.2373	17.0495	13.5564	21.6247	14.215	NA	14.5097	NA	NA	NA	32.9184	10.03	NA	15.5604	NA	10.9015	12.9154	11.1552	10.1951	14.1745	10.4107	29.4486	10.6871	NA	11.8731	19.9383	15.3036	NA	NA	13.5428	NA
18	ODC1	ornithine decarboxylase 1	54	0.710526	11.1418	13.7394	12.8058	11.5437	19.8026	22.9665	24.0736	21.6987	19.3602	18.4649	16.1863	13.5739	11.9963	13.4121	23.0354	20.5015	24.3024	NA	14.9874	NA	NA	NA	NA	NA	13.059	13.4598	16.1563	13.1505	14.942	14.8525	12.4997	NA	13.6477	27.8679	13.703	39.6986	NA	17.3759	NA	NA	NA	NA	NA	23.0323	12.6739
19	AC103591.3	novel transcript, antisense to DNAJB4 (ENSG00000273338)	53	0.697368	17.6777	17.494	20.0544	18.7499	20.9515	NA	18.0959	NA	21.4008	11.7167	NA	NA	19.126	13.2797	20.9146	20.9595	30.1976	20.4864	12.6233	11.7131	30.202	10.9637	11.2583	19.3779	NA	12.9183	NA	NA	NA	NA	NA	25.7622	NA	NA	NA	44.844	16.4349	21.0599	12.135	11.8053	13.7139	NA	10.7623	NA	NA
20	C7orf50	chromosome 7 open reading frame 50	53	0.697368	18.0309	26.4557	11.7624	10.547	13.1842	20.5309	19.3028	18.7605	21.3586	11.5176	18.2821	15.9831	NA	24.0635	27.7099	13.238	32.862	NA	NA	10.87	NA	10.205	NA	NA	21.7843	17.5367	15.4275	23.7013	11.3061	14.5994	14.367	NA	15.449	26.8211	10.6393	13.6142	17.9304	28.406	11.0573	20.3098	12.573	NA	10.3242	20.4817	NA
21	ECI2	enoyl-CoA delta isomerase 2	53	0.697368	25.4049	21.1643	23.9639	13.0344	17.8494	37.2331	22.721	18.5475	20.4495	24.4405	43.148	19.8654	13.1791	13.7644	30.5244	15.4522	35.2307	31.0091	25.8275	NA	15.3078	13.1964	NA	NA	39.9481	NA	NA	10.3461	NA	12.6006	NA	NA	NA	12.0142	NA	26.5798	NA	15.5469	26.3972	31.1498	11.3239	NA	15.4588	19.9308	10.2569
22	GADD45B	growth arrest and DNA damage inducible beta	53	0.697368	11.955	23.8653	13.8135	NA	NA	17.1012	14.1571	12.0501	11.1431	16.5437	11.5524	11.2903	13.8421	12.8169	17.0023	15.3858	21.352	17.9628	10.6454	13.2994	11.0793	12.9578	NA	NA	29.2719	NA	NA	NA	10.3055	11.5042	NA	NA	NA	15.668	NA	23.2363	18.2931	13.2226	NA	20.6989	19.5598	NA	NA	16.0286	11.6253
23	GBP1	guanylate binding protein 1	53	0.697368	NA	NA	NA	20.8797	20.5593	23.0191	18.3045	16.4289	20.6503	19.0623	26.7955	21.0985	20.2488	24.207	16.6657	11.0378	28.5162	NA	10.6284	NA	NA	NA	25.282	17.658	15.0539	14.684	16.283	27.604	11.8024	14.2626	14.7687	15.8983	10.7454	13.631	15.0694	46.0307	NA	21.2187	NA	NA	NA	28.0471	13.566	15.4887	14.8574
24	NFKBIZ	NFKB inhibitor zeta	53	0.697368	17.5091	14.4117	18.4722	10.512	NA	NA	15.8896	15.8792	12.3583	14.6269	30.0821	NA	NA	18.2916	21.3223	NA	23.0085	21.5559	17.5313	10.7789	11.1199	20.4417	14.7249	NA	53.175	NA	11.0377	15.2334	NA	NA	NA	17.9679	NA	20.177	NA	39.3362	NA	12.5412	12.7535	32.2784	12.0376	18.9588	NA	17.2853	12.3315
25	PIM3	Pim-3 proto-oncogene, serine/threonine kinase	53	0.697368	15.8236	18.927	15.175	21.8449	19.2795	44.1412	14.9443	15.1454	20.9319	NA	14.8005	20.3031	19.6909	27.5811	30.0971	24.0805	43.7861	21.0666	13.3505	NA	10.6784	NA	15.9691	10.6259	44.7878	NA	NA	12.6505	NA	18.0088	13.6889	18.3359	NA	16.7798	NA	NA	17.3327	NA	10.8413	16.5415	14.0813	NA	14.9463	12.7396	NA
26	SPOP	speckle type BTB/POZ protein	53	0.697368	26.0931	20.1125	13.4551	14.2711	13.1336	16.5578	12.7784	16.5231	21.2932	24.2693	14.769	16.0281	22.8818	17.2738	18.7159	23.8076	29.6418	41.3865	12.3367	21.313	14.1775	NA	NA	13.7023	59.095	NA	NA	11.7814	NA	NA	10.1259	NA	NA	17.4161	11.6546	10.6741	12.7467	NA	13.6039	29.8381	NA	11.4885	13.4097	NA	NA
27	C1orf35	chromosome 1 open reading frame 35	52	0.684211	19.2979	18.4378	12.6961	11.2668	18.7816	22.2703	10.4353	NA	15.7303	15.9034	13.3082	NA	25.1684	17.2408	14.4218	19.9893	33.1526	39.3372	19.0731	13.0721	17.1453	11.9714	NA	10.8562	38.4169	NA	NA	17.3073	NA	15.8891	NA	14.0758	17.0963	13.4812	10.1145	42.0429	17.0415	18.9902	NA	24.9824	NA	NA	12.0134	18.8459	NA
28	ERGIC2	ERGIC and golgi 2	52	0.684211	17.0118	16.4722	NA	11.6866	30.4916	30.2047	NA	14.5611	17.2224	12.8307	16.1912	14.2186	17.8241	10.3997	12.6654	16.6161	13.4476	23.9477	15.6098	12.883	NA	NA	NA	NA	39.4501	NA	NA	NA	NA	15.045	14.5227	NA	10.9763	11.4921	NA	25.8112	NA	13.3371	14.4886	22.2534	10.9754	NA	17.4744	10.9645	NA
29	NDUFA8	NADH:ubiquinone oxidoreductase subunit A8	52	0.684211	20.8255	29.0845	16.4509	10.6595	18.6358	26.1188	15.1077	15.1989	19.13	18.5581	27.7272	16.2168	18.0014	19.8439	20.0086	18.3152	32.1151	15.8433	17.3278	11.4071	NA	16.717	NA	NA	25.4061	11.6798	NA	17.0125	NA	12.7742	NA	NA	NA	15.0002	NA	17.9097	NA	NA	26.6738	12.8631	NA	NA	NA	18.1948	NA
30	RANBP2	RAN binding protein 2	52	0.684211	25.2216	12.2673	14.9434	15.6321	26.9126	21.0907	11.2387	11.126	21.2609	13.2663	15.433	NA	14.1337	10.506	13.6272	16.9713	30.5513	21.4406	NA	17.5016	18.3759	11.085	NA	NA	40.196	NA	NA	17.6606	NA	11.2207	NA	NA	10.161	11.5568	NA	23.0955	10.8424	13.539	10.972	25.1968	16.17	NA	13.4059	23.3002	NA
31	AHSA1	activator of HSP90 ATPase activity 1	51	0.671053	28.2006	23.5626	29.5483	17.1897	12.1801	18.737	23.8165	22.4659	14.019	22.1074	27.9704	21.1169	17.4296	22.8924	28.6398	15.0326	23.5163	44.8976	15.9504	10.0967	10.1694	NA	NA	NA	34.1277	NA	NA	14.2003	NA	11.135	NA	NA	NA	12.8178	NA	12.4298	10.7849	16.9159	NA	27.616	15.4173	NA	15.0722	12.339	NA
32	ASNSD1	asparagine synthetase domain containing 1	51	0.671053	20.4567	12.0653	15.5732	11.3388	19.6823	19.9174	18.9241	NA	14.7779	16.0027	22.9929	11.5571	26.6418	15.7876	19.9198	10.8099	22.8319	37.5603	12.3502	16.5137	16.5722	25.7116	NA	14.6373	43.9278	NA	NA	10.454	11.3742	14.6327	NA	NA	10.6854	NA	NA	23.6206	13.2258	NA	10.0579	19.2442	13.0925	NA	NA	16.4724	11.9833
33	ATXN2	ataxin 2	51	0.671053	13.5606	13.0214	18.5393	15.1341	26.9756	19.7661	NA	10.5768	14.4892	17.3121	18.6439	10.2384	14.0937	13.889	15.3872	13.8139	20.4641	43.1657	13.8759	10.5207	11.7642	10.4752	NA	13.7495	37.4007	NA	NA	15.8751	NA	16.8606	NA	11.1426	NA	20.7781	NA	30.2811	16.1505	12.7897	24.5376	NA	11.9884	NA	22.3651	30.2041	NA
34	C16orf54	chromosome 16 open reading frame 54	51	0.671053	20.5933	10.9518	25.7147	NA	13.6592	17.5917	11.8825	11.4968	20.9492	13.1466	13.4835	12.0053	19.8477	11.0972	20.3776	18.58	14.87	34.8375	21.004	15.0835	14.555	10.11	NA	11.4861	15.6982	10.2956	NA	NA	12.0034	12.8795	12.4732	NA	16.1953	17.6195	NA	21.4657	16.2362	10.3414	19.5138	25.3165	NA	NA	10.3953	NA	NA
35	FKBP5	FKBP prolyl isomerase 5	51	0.671053	NA	NA	NA	26.4712	30.1168	36.5449	21.346	22.5321	27.6647	19.1564	29.5402	33.9938	19.9166	29.8483	33.5758	31.2723	NA	29.5711	30.1533	NA	NA	NA	20.2214	31.5837	30.5932	14.4584	12.0944	16.4079	12.6966	17.0154	23.2034	17.8416	27.0855	11.984	51.7505	52.3347	14.4688	21.6867	NA	23.8072	NA	NA	12.9311	NA	NA
36	KMT5B	lysine methyltransferase 5B	51	0.671053	21.5066	17.8078	17.7124	13.8613	20.6396	28.1794	NA	12.4162	20.7792	10.3553	29.4171	NA	25.9957	18.0239	17.1003	NA	25.9531	21.5831	NA	13.1065	20.2479	NA	NA	NA	17.415	NA	NA	NA	10.0388	17.7986	NA	11.4936	11.4402	17.3487	NA	15.3356	17.2478	14.7377	NA	16.7596	11.6005	NA	15.9876	24.7877	10.412
37	MRPL19	mitochondrial ribosomal protein L19	51	0.671053	21.8299	11.433	14.4476	NA	13.3376	26.5484	12.7799	12.687	19.093	NA	14.3769	16.6929	19.8369	20.7594	10.1536	NA	29.3787	18.433	16.1543	14.9012	NA	16.7061	NA	NA	29.0015	NA	NA	NA	10.2371	NA	14.0944	NA	NA	16.5008	NA	14.6633	10.4771	26.0528	14.2249	12.5343	13.027	NA	14.5288	27.541	NA
38	NUP50	nucleoporin 50	51	0.671053	20.2817	15.977	15.6684	NA	11.3838	19.9933	11.072	14.6909	16.821	11.9014	29.2681	NA	11.3398	12.924	25.158	19.4209	13.014	35.9418	27.2062	15.7676	NA	NA	NA	10.9208	43.8951	NA	NA	NA	NA	12.8341	10.2562	10.5138	NA	20.0873	NA	31.4242	22.5175	16.9304	14.6634	18.6385	11.6785	NA	NA	11.3757	NA
39	PCIF1	phosphorylated CTD interacting factor 1	51	0.671053	21.0347	27.7337	14.5789	12.1417	21.6052	25.1052	12.8053	12.7842	17.1753	11.1393	18.93	12.3413	28.1612	13.3786	20.2228	13.2568	21.9627	28.0664	18.3008	15.4259	21.2016	13.404	NA	10.6089	35.2613	NA	NA	11.0863	11.4697	19.6723	NA	14.3434	10.5199	26.5247	10.013	20.6885	13.5529	NA	11.4734	17.1172	NA	NA	NA	17.2532	NA
40	WDR74	WD repeat domain 74	51	0.671053	19.1398	14.7636	11.3411	NA	17.8872	26.8554	NA	NA	12.8003	NA	17.8607	NA	NA	NA	12.7041	NA	38.7781	42.8672	13.6885	13.7401	11.533	11.0679	NA	NA	19.422	NA	NA	13.8798	NA	16.5243	10.4084	16.347	NA	10.5788	NA	40.2764	NA	12.6185	18.5369	28.197	13.391	10.7513	12.4218	25.6086	NA
41	AC245014.3	novel transcript (ENSG00000276216)	50	0.657895	15.2246	18.2172	NA	NA	NA	NA	NA	NA	22.7298	16.4536	23.5291	NA	NA	18.4973	17.0823	NA	24.8014	16.2159	NA	24.7336	22.9814	20.8701	24.0705	NA	52.4451	16.2135	18.6696	17.2567	16.7374	19.2704	NA	29.318	27.3605	22.0631	27.7024	31.4868	22.9555	34.6782	13.9493	18.6687	10.7744	NA	NA	NA	NA
42	CCNL2	cyclin L2	50	0.657895	16.6387	18.2128	19.0172	NA	12.2335	20.2685	NA	NA	NA	NA	13.3905	NA	20.9464	10.3477	10.0629	10.8785	11.7052	37.1532	19.4419	18.7369	10.8866	10.8507	NA	10.0912	33.8636	NA	NA	11.2244	NA	16.8676	NA	NA	NA	16.3047	NA	23.5268	14.73	16.8622	12.905	40.0934	15.7298	NA	11.4533	34.4879	NA
43	CSKMT	citrate synthase lysine methyltransferase	50	0.657895	10.5177	NA	10.7408	NA	NA	18.6891	NA	14.7608	NA	11.0796	17.8254	11.2195	21.1214	NA	21.6288	12.1736	12.1596	32.1111	11.6794	NA	11.6771	14.6711	11.0342	14.9419	26.1985	11.9178	11.8979	17.541	13.87	23.6522	14.4892	16.1167	17.5908	18.0995	NA	29.1802	25.8528	16.56	16.4659	22.4822	13.8825	NA	NA	NA	NA
44	CTR9	CTR9 homolog, Paf1/RNA polymerase II complex component	50	0.657895	26.282	NA	18.5904	16.8254	14.629	25.0862	14.2643	17.6537	20.7446	13.9831	27.2678	13.0473	24.314	17.0726	NA	12.615	25.0809	18.1317	NA	NA	NA	NA	NA	NA	35.9903	NA	NA	NA	NA	NA	NA	10.3898	NA	11.8638	NA	17.7076	12.4616	11.6779	15.8934	15.7137	12.8328	NA	10.1306	20.8179	11.8606
45	EIF2S1	eukaryotic translation initiation factor 2 subunit alpha	50	0.657895	12.7944	11.7562	18.2259	15.4468	18.9674	32.9232	10.6689	11.4505	19.6875	NA	13.1064	NA	15.7712	13.3713	NA	15.1395	13.1505	43.4109	15.7485	13.7324	NA	NA	NA	NA	26.2299	NA	NA	10.8246	NA	12.775	11.5563	NA	NA	18.1622	NA	41.0061	10.4384	11.2242	13.2305	33.252	15.9759	NA	13.5539	34.1761	NA
46	MRPL16	mitochondrial ribosomal protein L16	50	0.657895	23.5629	16.5336	13.0808	NA	11.14	23.2016	11.6356	13.3475	13.9837	14.9129	21.1311	15.5727	17.6817	10.1421	13.7449	14.0951	19.1549	19.2589	22.5406	11.8215	11.4712	NA	NA	NA	13.2433	NA	NA	15.0144	NA	18.2753	NA	NA	NA	15.7266	12.7135	12.3676	NA	24.5467	NA	NA	NA	NA	11.0175	21.858	NA
47	NOB1	NIN1 (RPN12) binding protein 1 homolog	50	0.657895	13.9495	17.6803	NA	NA	NA	16.7627	10.5884	NA	15.3096	13.0267	31.1977	10.2061	15.7497	12.3289	18.3746	19.471	36.6387	22.1545	11.3665	14.0764	12.3542	NA	NA	NA	45.5831	NA	NA	10.4666	NA	16.8949	12.6236	10.0395	14.7726	13.7255	NA	35.4731	16.8662	18.8076	11.4626	17.154	10.2713	NA	12.2236	12.1101	NA
48	NR1H2	nuclear receptor subfamily 1 group H member 2	50	0.657895	14.8608	10.5392	12.726	NA	10.9066	31.8297	NA	NA	14.6384	12.7407	20.6234	10.5133	11.3164	16.9296	18.0002	18.4921	32.0897	15.8815	13.8672	11.7744	NA	NA	NA	NA	35.1251	10.278	NA	NA	NA	13.1152	NA	NA	NA	10.2433	NA	23.5354	13.5032	19.5462	13.2613	13.279	11.6233	NA	10.5115	25.1852	NA
49	NRBF2	nuclear receptor binding factor 2	50	0.657895	20.8753	NA	NA	20.5181	19.2302	25.0563	NA	NA	15.4218	15.1293	20.3452	NA	26.2133	11.3128	NA	NA	47.103	23.1609	21.9556	16.5289	26.1345	16.1326	10.7182	10.8418	46.3284	14.2816	NA	13.2453	17.8822	17.3582	16.9184	19.4734	12.2241	29.3688	10.4665	62.1115	26.2064	20.4177	NA	NA	NA	NA	11.1277	18.5473	NA
50	RBM38	RNA binding motif protein 38	50	0.657895	12.6922	15.757	11.1837	17.6393	22.3421	21.9931	NA	NA	21.5622	NA	12.3643	14.3193	16.412	17.4797	22.3473	11.5561	29.2196	26.7252	NA	10.7624	18.3351	NA	14.029	12.8994	23.1513	NA	NA	13.1172	NA	17.5281	11.4137	14.4873	17.5814	29.9889	NA	32.1302	16.0014	NA	12.008	20.9543	NA	NA	17.6709	18.2249	NA
51	RDH11	retinol dehydrogenase 11	50	0.657895	29.5464	11.8089	23.3669	10.7214	12.9086	13.9031	13.1448	15.4474	18.6887	14.6085	12.0406	13.006	17.7706	18.9279	NA	12.8994	47.5023	15.014	24.6161	18.052	14.9023	NA	NA	NA	44.3304	NA	NA	13.8348	NA	28.6487	NA	NA	10.1936	14.2349	NA	33.3473	11.6106	14.9911	14.3061	NA	NA	NA	12.9745	20.0062	NA
52	SAMD9L	sterile alpha motif domain containing 9 like	50	0.657895	15.592	NA	NA	18.5762	14.6947	22.1189	NA	10.5052	14.083	NA	16.3562	12.7716	15.4436	13.2031	17.2405	NA	22.3397	NA	11.9362	NA	11.0278	11.2076	13.6484	13.1142	19.9324	NA	11.2366	23.7637	13.0366	21.2617	13.057	18.3602	NA	20.0834	NA	33.9918	NA	21.6832	11.0677	18.1766	NA	15.3304	12.2184	30.4722	NA
53	SNRNP40	small nuclear ribonucleoprotein U5 subunit 40	50	0.657895	17.9367	14.3293	31.3436	13.1883	NA	23.6927	12.6456	17.5707	16.1827	14.5684	13.6811	13.3099	20.8493	15.6986	18.5049	12.9341	25.2527	13.828	23.1885	15.5724	11.2123	NA	NA	NA	29.3877	NA	NA	18.5723	NA	14.3298	NA	NA	NA	11.8862	NA	17.5404	11.1545	13.458	16.2297	17.6732	NA	11.522	NA	16.1507	NA
54	TAF11	TATA-box binding protein associated factor 11	50	0.657895	23.2549	16.3985	11.8123	NA	18.1428	24.4485	NA	NA	20.2954	NA	26.8923	NA	17.0589	NA	13.9345	NA	22.7031	30.7037	12.9139	10.8973	15.3744	12.5697	NA	NA	39.1044	NA	NA	13.342	NA	15.4911	11.3978	10.5609	10.5748	17.8056	NA	24.2109	11.3787	16.2378	15.953	19.2645	10.9828	NA	11.7306	14.0837	NA
55	TNFSF10	TNF superfamily member 10	50	0.657895	34.5992	27.0268	32.8397	12.4115	15.5117	27.9632	24.5724	24.0931	22.7312	NA	30.7291	15.3262	23.3246	21.2378	15.8523	22.9989	20.0625	NA	23.9927	13.0051	12.0847	13.6482	NA	NA	18.5209	NA	NA	NA	NA	18.6874	12.0723	13.9225	NA	13.9233	12.5597	13.9129	NA	15.0368	NA	38.1282	NA	10.7259	NA	37.412	11.3692
56	TSPYL2	TSPY like 2	50	0.657895	25.1493	14.2052	16.8409	NA	NA	NA	NA	12.7002	16.2759	10.9736	16.7946	15.7967	NA	19.3389	12.3889	18.2488	16.564	17.7995	12.1789	12.8815	15.6928	11.1422	NA	NA	35.134	13.679	NA	NA	10.8562	10.8074	10.6721	NA	15.2658	23.1831	10.4958	37.7821	12.7943	11.5926	NA	51.4568	NA	NA	NA	30.8608	10.1043
57	TTC32	tetratricopeptide repeat domain 32	50	0.657895	19.3131	20.1925	10.8811	NA	NA	23.8969	10.9927	13.9272	16.424	13.1816	23.1311	13.4315	17.6967	13.3754	15.0287	20.292	29.5387	44.5551	29.1344	19.7437	20.0043	13.7392	NA	NA	65.6985	NA	NA	14.1911	NA	14.4321	12.7022	11.9187	NA	NA	NA	26.5743	25.9542	19.0235	13.0447	24.1977	NA	NA	11.4612	18.2936	NA
58	ZNF622	zinc finger protein 622	50	0.657895	14.6042	15.9271	11.467	NA	10.2826	19.0357	NA	NA	12.3722	NA	16.7421	NA	10.0874	NA	NA	14.5314	30.5857	23.6327	17.0278	14.3882	15.4418	10.1075	NA	NA	40.1854	10.3345	NA	13.877	NA	14.4155	13.1944	11.3462	NA	11.0693	NA	52.7406	13.2316	15.3307	19.7175	21.8019	10.4511	NA	13.9725	19.0688	NA
59	ZNF688	zinc finger protein 688	50	0.657895	16.836	16.3608	10.1527	NA	18.4668	23.3237	NA	NA	11.221	NA	27.7738	NA	11.6183	11.2923	12.7886	12.8525	29.8378	28.8226	NA	18.4463	20.3552	10.3465	NA	NA	42.0744	NA	NA	16.5198	11.9092	12.7464	NA	10.4592	NA	14.6747	NA	13.5137	12.5293	11.8685	21.4703	28.9013	10.873	NA	NA	23.2418	NA
60	AGO3	argonaute RISC catalytic component 3	49	0.644737	11.5212	19.496	12.4092	NA	16.0513	23.0228	NA	NA	11.5444	NA	12.3609	NA	11.583	15.135	11.3592	NA	22.9333	21.4407	16.5548	14.4972	14.7899	NA	NA	13.1272	14.3742	NA	NA	10.4625	NA	13.0364	NA	10.8409	NA	19.0331	NA	28.0475	18.2486	26.9982	14.8418	31.7642	14.475	NA	13.9975	24.481	NA
61	ATP2B1-AS1	ATP2B1 antisense RNA 1	49	0.644737	12.1041	NA	NA	14.4045	NA	17.3602	16.1934	NA	10.6047	NA	11.6385	NA	NA	17.0962	17.0333	NA	13.1795	NA	15.7552	NA	NA	NA	NA	NA	41.9009	13.9261	NA	14.9483	NA	14.0825	12.8508	12.1165	13.455	15.3794	NA	15.7235	NA	NA	12.4987	11.5823	NA	12.1945	12.2284	30.2227	10.6094
62	CHCHD1	coiled-coil-helix-coiled-coil-helix domain containing 1	49	0.644737	27.5826	12.3276	13.5253	10.2935	15.0006	24.7701	20.6248	16.5114	27.8336	18.7876	32.324	17.4279	12.2824	19.0022	26.8606	18.2731	28.528	28.8249	19.8962	NA	16.9948	13.5645	NA	NA	29.0702	11.3787	NA	15.934	NA	16.3582	13.8138	NA	NA	17.2749	NA	19.8875	NA	10.0697	14.6095	26.1284	16.7215	NA	NA	25.4979	NA
63	COA4	cytochrome c oxidase assembly factor 4 homolog	49	0.644737	14.8781	16.723	14.2038	11.9487	18.1278	17.5145	14.7361	10.2771	21.7998	14.2331	23.7509	12.8834	12.05	19.3108	16.4321	13.346	33.8883	20.7648	11.8282	12.1458	12.408	11.7925	NA	NA	37.5225	NA	NA	16.9914	NA	14.6748	NA	NA	NA	13.4792	NA	10.2918	12.1236	16.2176	NA	20.0188	10.0393	NA	11.0837	18.4388	NA
64	COPB1	COPI coat complex subunit beta 1	49	0.644737	15.3877	13.5851	14.7106	13.5839	17.1323	29.3327	19.0407	22.4319	18.2218	19.5933	21.7495	15.3208	11.4417	15.7841	24.2106	16.4172	26.0638	28.1922	14.6972	12.843	15.4402	NA	NA	NA	22.6173	NA	NA	NA	11.4327	25.0555	NA	NA	NA	NA	NA	28.9891	NA	11.4958	22.9358	22.2949	13.4151	NA	NA	19.6578	NA
65	EMG1	EMG1 N1-specific pseudouridine methyltransferase	49	0.644737	28.1297	20.3912	19.6524	NA	19.289	16.2522	18.6548	13.0144	17.8459	12.3385	18.2577	18.0301	15.6115	21.8311	21.0953	23.4081	14.6198	NA	21.045	14.7745	24.2059	20.2967	NA	NA	26.9186	NA	NA	18.7275	NA	12.0644	NA	NA	14.2318	13.7792	NA	20.6684	22.8968	17.579	19.7148	11.4174	10.4369	NA	NA	14.2618	NA
66	HSBP1	heat shock factor binding protein 1	49	0.644737	12.6531	19.6119	15.7976	NA	NA	16.9145	16.8486	16.7193	24.3187	17.9904	25.8291	17.489	NA	15.3709	24.9259	12.6311	26.788	27.4028	13.2491	15.6381	NA	NA	NA	NA	30.2011	NA	NA	13.4656	11.0705	21.6476	11.8414	NA	12.1676	23.9443	NA	27.4499	10.6624	13.9165	20.1521	39.7452	10.2695	NA	NA	13.7246	NA
67	HSPH1	heat shock protein family H (Hsp110) member 1	49	0.644737	35.8775	36.4376	NA	NA	43.2742	13.3529	26.1781	26.8121	NA	22.8007	36.3777	18.0988	36.9974	29.497	NA	28.0493	NA	36.7874	17.2927	22.8029	NA	11.541	12.6993	12.2378	36.0238	10.6247	11.172	13.841	12.7923	21.4064	10.4401	20.0271	11.1352	10.331	12.1005	39.7658	15.0228	NA	10.6654	15.2574	NA	NA	14.2046	46.7689	NA
68	IL27RA	interleukin 27 receptor subunit alpha	49	0.644737	15.8365	17.7957	21.6483	NA	24.0714	17.2468	10.7606	10.0452	20.1998	11.809	23.6095	13.9183	17.3733	13.1318	27.6121	NA	13.198	28.1732	13.3416	19.2624	12.7755	10.7387	NA	14.1874	11.1535	NA	NA	10.3907	NA	NA	NA	NA	NA	11.1359	NA	34.9917	NA	14.1837	15.7989	28.0073	NA	NA	16.0859	16.7004	NA
69	MED11	mediator complex subunit 11	49	0.644737	31.938	14.7239	23.738	NA	18.4004	55.0086	25.939	26.3136	29.8049	25.045	44.5576	20.9623	19.667	22.0585	32.1954	25.4739	NA	18.2804	NA	13.932	12.5916	NA	NA	NA	21.7759	NA	NA	15.4149	NA	22.2511	10.2021	11.6476	13.9339	20.8682	NA	48.5386	11.9836	18.0322	17.6279	20.5901	NA	NA	12.8568	26.2696	10.2294
70	MRPS31	mitochondrial ribosomal protein S31	49	0.644737	22.3811	10.3039	19.1482	12.9489	19.0725	22.4051	12.43	12.4011	15.6803	13.4072	29.8547	11.6689	11.6574	16.7957	18.3181	NA	NA	27.5601	NA	NA	NA	NA	NA	NA	27.55	NA	NA	14.3545	NA	NA	NA	NA	NA	12.078	NA	22.6754	10.6061	NA	17.6587	22.9705	11.4883	10.9596	NA	13.3048	11.9534
71	NXT1	nuclear transport factor 2 like export factor 1	49	0.644737	19.873	12.4594	12.2398	15.5537	13.8483	29.3022	NA	12.491	21.8654	NA	19.5487	NA	11.7398	13.2026	17.6788	17.7249	23.9617	25.8412	13.4228	12.04	10.2288	NA	10.8509	11.2125	37.7651	NA	NA	17.28	14.5752	17.3011	NA	12.53	NA	27.1498	NA	32.7141	11.8152	23.8954	NA	16.8536	13.5361	NA	NA	28.8983	NA
72	OSER1	oxidative stress responsive serine rich 1	49	0.644737	22.4109	15.3485	14.9298	13.8271	13.5265	27.9542	NA	16.3626	20.3481	NA	27.4227	11.6692	11.4011	18.9226	22.3043	12.7709	35.7364	22.9946	16.0096	13.5476	17.0662	NA	NA	NA	NA	NA	NA	16.8995	NA	18.5658	NA	NA	11.6923	19.0047	NA	NA	NA	16.2406	19.2703	16.3533	NA	NA	11.1883	19.7432	NA
73	PCID2	PCI domain containing 2	49	0.644737	10.4986	20.0951	11.2403	NA	32.9212	13.7266	13.8502	20.8021	16.7408	16.1485	15.9295	15.977	19.9713	11.2024	NA	21.7558	16.9853	35.8439	24.8385	16.0593	16.031	13.9418	NA	NA	30.0705	NA	NA	10.5275	NA	NA	NA	14.8809	NA	NA	NA	29.0334	27.9176	18.8939	19.653	18.8556	NA	NA	12.8667	12.0187	NA
74	RAB10	RAB10, member RAS oncogene family	49	0.644737	42.5314	22.7248	25.0413	14.3504	10.0797	34.6977	17.8515	19.409	29.7854	19.7298	35.5028	15.7253	12.3586	27.9448	18.6797	23.8377	40.9641	16.9052	34.2038	12.0764	12.7466	10.062	NA	NA	30.4098	NA	NA	15.4604	NA	11.4713	NA	11.0393	NA	13.3867	NA	21.5579	NA	NA	10.2247	22.4154	NA	NA	NA	40.1832	NA
75	SDF2	stromal cell derived factor 2	49	0.644737	21.9215	29.1304	16.4834	10.2953	14.3768	24.8677	22.6784	22.5667	25.0191	20.5652	16.7084	14.1215	22.7561	26.8491	18.1291	14.1016	30.9693	39.8873	28.8115	10.6849	12.2703	NA	NA	NA	26.9982	12.5403	NA	NA	13.6563	15.9075	NA	NA	NA	NA	NA	25.4045	12.7855	NA	13.5482	19.7291	NA	NA	NA	21.9307	NA
76	SSSCA1	zinc ribbon domain containing 2	49	0.644737	13.4446	10.091	23.6579	NA	11.6572	12.9596	21.9834	14.633	20.9239	23.14	16.2035	NA	14.5826	16.2034	10.9318	NA	23.8233	25.9566	NA	15.9754	18.2202	11.5111	NA	NA	42.4567	NA	NA	NA	NA	17.6411	NA	10.4924	14.8542	12.3114	NA	21.8576	NA	12.2713	15.0285	20.2855	14.6889	NA	NA	NA	11.5131
77	ST6GAL1	ST6 beta-galactoside alpha-2,6-sialyltransferase 1	49	0.644737	NA	18.0491	NA	NA	17.814	32.0711	16.4248	18.7975	19.9995	17.1177	33.512	10.8111	12.6017	17.9598	20.9046	21.6056	17.9714	30.9802	17.8512	12.6949	10.3337	NA	NA	11.6266	39.1333	NA	NA	12.595	NA	22.9936	NA	14.5659	NA	NA	NA	24.8131	18.1197	16.251	NA	17.9791	NA	NA	10.8753	11.5478	11.0954
78	TAGAP	T cell activation RhoGTPase activating protein	49	0.644737	13.9726	NA	11.6499	20.6517	25.728	28.1741	20.189	15.025	NA	17.7195	22.3458	13.6277	34.384	21.173	17.7435	16.4792	24.7404	22.6422	28.7194	10.1868	NA	NA	13.4071	15.271	16.6056	NA	NA	NA	NA	NA	12.536	13.5042	NA	16.5333	NA	12.8888	15.94	NA	10.5175	NA	NA	18.9585	13.2412	11.9134	NA
79	TXNDC9	thioredoxin domain containing 9	49	0.644737	14.789	NA	22.8062	15.1104	NA	18.2723	18.9561	21.4394	32.6388	25.5316	21.9414	10.7098	29.633	10.6708	21.1998	11.1115	NA	47.7477	20.8153	12.8374	NA	13.5645	NA	NA	51.8232	NA	NA	NA	NA	16.6605	NA	NA	NA	NA	NA	18.0566	NA	15.4812	10.8306	21.635	12.1743	NA	10.1722	16.218	15.2157
80	UTP3	UTP3 small subunit processome component	49	0.644737	17.1835	17.3663	NA	19.0139	17.342	18.8251	10.2841	10.8257	10.2412	12.8014	36.5139	NA	26.1687	10.935	11.715	10.7191	17.2874	37.677	11.8738	21.1571	11.6805	10.6844	NA	11.3533	46.5119	12.5733	NA	11.1854	11.0874	13.4226	NA	12.0846	NA	11.5171	NA	17.304	15.5078	21.04	NA	34.2604	12.3594	NA	NA	12.8053	NA
81	YAF2	YY1 associated factor 2	49	0.644737	13.6946	13.2435	16.1144	NA	11.0506	11.9663	14.0907	15.117	11.8992	13.9836	NA	12.0984	15.1493	11.4935	18.4033	NA	26.7538	25.934	17.9848	14.735	12.6279	NA	NA	13.476	37.2331	NA	NA	NA	NA	24.9307	NA	NA	NA	NA	NA	35.1645	14.6502	NA	15.5148	33.0568	10.5923	NA	NA	22.1845	NA
82	AASDHPPT	aminoadipate-semialdehyde dehydrogenase-phosphopantetheinyl transferase	48	0.631579	25.2606	17.2201	14.2611	14.1934	10.5053	16.319	NA	12.0787	29.8467	12.8613	18.7474	10.9668	12.5394	12.0367	15.1723	25.7399	19.9513	14.9107	22.8527	15.7022	13.5738	10.9283	NA	NA	24.9299	NA	NA	NA	NA	15.7901	10.8469	NA	NA	NA	NA	23.5155	10.0327	17.6109	15.3304	19.1945	11.0618	NA	NA	NA	NA
83	AHCYL1	adenosylhomocysteinase like 1	48	0.631579	14.2042	NA	10.7911	NA	11.0616	10.6601	11.1872	NA	16.3682	NA	17.2964	NA	12.9892	13.4296	18.2462	13.1739	31.8513	28.0158	16.1025	10.1046	NA	10.8043	NA	NA	31.8159	11.6259	NA	11.0119	NA	19.2391	12.0835	NA	NA	16.2438	NA	28.9466	11.1975	16.2336	NA	36.8762	12.0786	NA	NA	10.8311	NA
84	BMS1	BMS1 ribosome biogenesis factor	48	0.631579	17.0759	20.9592	18.575	11.2802	17.0174	27.6706	12.2298	NA	13.4225	11.2084	33.2565	13.796	13.3894	11.795	24.6163	NA	28.2858	42.3582	14.934	12.1286	16.7816	NA	NA	14.6235	31.2737	NA	NA	19.8669	NA	19.6005	NA	NA	NA	17.7284	NA	38.3323	15.5324	19.1424	NA	32.922	NA	NA	NA	25.7924	NA
85	C1orf131	chromosome 1 open reading frame 131	48	0.631579	26.8354	27.8727	NA	21.0616	31.8032	15.6119	12.1158	NA	10.3871	NA	17.3037	10.9803	17.8446	14.466	13.9612	12.8312	29.8778	42.4235	22.2837	26.6046	23.7353	NA	NA	NA	41.28	NA	NA	NA	NA	14.7848	NA	21.9319	NA	14.5038	11.0129	43.6339	19.9262	14.7543	13.036	22.5526	NA	NA	NA	17.0879	NA
86	C2orf74	chromosome 2 open reading frame 74	48	0.631579	17.8854	NA	16.4658	NA	NA	23.2633	NA	NA	18.6502	NA	23.6363	10.0675	19.829	16.332	14.3449	13.6856	51.4718	46.93	18.7937	NA	14.9941	13.4379	NA	NA	NA	11.7591	NA	NA	NA	18.1158	NA	14.7409	13.2637	19.3206	NA	12.465	12.6802	NA	15.2158	14.3838	11.7253	NA	10.8349	34.0536	NA
87	CDKN2AIPNL	CDKN2A interacting protein N-terminal like	48	0.631579	21.4405	13.6107	NA	NA	11.5271	19.8938	NA	NA	25.708	NA	31.0144	10.264	15.7032	NA	18.907	17.5821	36.6061	19.8726	19.5979	17.3962	24.9632	11.6318	NA	11.0074	44.2924	NA	NA	18.8595	NA	19.1746	15.6148	15.0866	NA	19.5046	NA	28.2939	16.1058	10.8247	NA	23.1658	NA	NA	NA	13.4987	NA
88	CFAP298	cilia and flagella associated protein 298	48	0.631579	17.4268	20.894	NA	NA	22.0149	10.2751	11.5319	14.8528	17.6746	14.0462	14.4013	15.9832	10.8462	20.1154	18.5243	11.076	35.6744	28.8811	NA	12.5561	NA	14.8703	NA	NA	16.139	NA	NA	NA	NA	13.8739	NA	NA	NA	19.3081	NA	19.4047	21.5983	15.0031	12.7334	27.4317	11.3439	NA	NA	13.9237	NA
89	CWC22	CWC22 spliceosome associated protein homolog	48	0.631579	14.7911	17.3224	NA	19.4582	21.6831	19.1374	11.7637	11.979	22.7273	11.7827	21.683	NA	22.9112	15.26	21.8095	15.9897	34.6447	39.3261	13.8251	NA	14.0153	NA	NA	10.1087	43.4223	NA	NA	10.6984	13.5527	NA	NA	NA	NA	20.9081	NA	34.5151	21.4412	24.2556	18.6016	30.7091	11.483	NA	NA	NA	NA
90	CXCR4	C-X-C motif chemokine receptor 4	48	0.631579	15.6254	20.2075	12.99	NA	43.8859	19.2271	17.2198	21.4046	14.9999	12.4415	23.5348	25.1147	33.4032	16.1613	13.0671	32.1363	37.1383	18.9659	23.266	18.372	26.1548	14.0303	10.6249	29.4438	35.4912	17.6241	20.2122	24.6726	11.3313	24.7476	24.5831	28.5858	19.8579	19.0678	29.4571	27.6673	NA	21.8138	NA	NA	NA	20.5449	19.2934	13.1821	NA
91	DHX30	DExH-box helicase 30	48	0.631579	23.6848	10.5122	NA	NA	15.086	16.9344	NA	NA	13.3373	NA	27.3607	NA	13.4548	11.5076	16.175	11.4826	15.8219	25.5797	11.3986	12.826	11.4476	14.5095	NA	NA	54.2523	13.622	NA	13.5839	NA	12.1923	NA	17.9424	NA	24.9546	NA	23.6538	15.9943	14.5461	12.1963	28.2458	14.3638	NA	NA	25.7527	NA
92	DTX3L	deltex E3 ubiquitin ligase 3L	48	0.631579	19.5691	14.3731	22.0301	10.3229	12.2596	18.6138	NA	NA	17.8906	NA	22.0036	NA	17.4519	23.2895	15.0783	15.9511	25.3676	NA	13.4911	14.6088	17.1388	NA	NA	NA	18.6157	NA	11.2007	17.5541	NA	23.5936	11.2977	10.3966	13.5613	27.536	NA	31.4821	NA	18.1136	27.9583	NA	20.4279	10.4318	NA	27.9616	NA
93	EIF4E	eukaryotic translation initiation factor 4E	48	0.631579	16.2875	NA	NA	16.4729	28.0731	NA	11.4568	12.9778	NA	13.6626	24.8575	NA	19.2117	NA	17.6862	NA	18.2226	31.4273	20.9634	11.201	NA	11.6503	NA	NA	29.4638	10.1306	NA	15.5856	NA	10.1706	10.1635	10.3601	NA	13.366	NA	26.2709	12.3692	11.0046	NA	21.8294	12.9244	NA	13.4023	27.3801	NA
94	FAM13B	family with sequence similarity 13 member B	48	0.631579	NA	11.256	12.2513	NA	13.8635	24.9008	NA	NA	16.6413	10.6681	17.9936	NA	21.8331	11.1813	12.1361	10.3334	28.9929	16.0586	16.4695	12.4819	11.3851	16.3012	NA	NA	48.9249	NA	NA	13.8317	NA	19.9112	11.7686	11.507	NA	16.8974	NA	37.5856	13.6829	NA	10.9508	19.2095	10.2925	NA	NA	31.1342	NA
95	FMC1	formation of mitochondrial complex V assembly factor 1 homolog	48	0.631579	17.9959	11.8811	16.2139	10.4651	NA	35.4094	14.302	NA	23.3393	13.7932	29.1986	NA	11.916	11.0271	12.6839	NA	45.7851	35.3994	13.6185	NA	NA	12.7041	NA	NA	28.494	NA	NA	18.4937	NA	18.6661	NA	13.228	15.2802	12.5697	NA	34.6029	10.3559	14.0238	14.066	24.0318	18.1789	NA	21.3247	NA	NA
96	GPATCH11	G-patch domain containing 11	48	0.631579	NA	15.3751	16.5798	NA	NA	35.3526	NA	16.941	18.5559	12.2591	26.1858	17.7208	15.1546	22.1403	16.117	24.0437	11.2519	12.8692	18.0791	NA	NA	NA	NA	NA	15.5197	NA	NA	10.5493	NA	10.6301	NA	12.0637	10.274	21.3221	NA	23.3833	NA	16.6186	12.9894	25.008	NA	NA	NA	17.848	11.6939
97	HBS1L	HBS1 like translational GTPase	48	0.631579	16.6618	21.0891	NA	NA	13.6557	13.2518	NA	NA	17.7221	NA	10.1934	NA	NA	16.4082	16.4713	10.4497	11.8546	15.9008	12.8288	NA	13.7697	11.3182	NA	10.9607	38.7327	NA	NA	20.9403	NA	14.8696	NA	16.9039	10.4621	15.1662	NA	49.441	12.1612	21.246	17.2557	24.7689	NA	NA	10.9683	31.5705	NA
98	MOB4	MOB family member 4, phocein	48	0.631579	21.3788	13.2115	14.0102	NA	10.4396	16.3683	15.142	13.9835	23.9572	16.9352	28.8152	NA	17.4987	11.4475	11.0506	NA	13.5673	40.6245	17.1792	11.2256	18.8751	NA	NA	NA	13.0079	NA	NA	13.8768	NA	25.1112	NA	NA	10.7675	NA	NA	30.1287	17.1596	12.2592	20.0429	31.0965	NA	NA	NA	16.9206	NA
99	MRPS18C	mitochondrial ribosomal protein S18C	48	0.631579	12.7935	10.5935	17.1727	NA	12.4543	36.2736	13.6371	14.1478	13.5071	14.0144	NA	15.9205	12.764	13.5942	19.5639	10.6917	26.4347	15.2033	18.0015	NA	NA	10.8783	NA	NA	20.2209	NA	NA	NA	NA	10.7581	11.2503	NA	NA	NA	NA	26.8298	10.1082	10.9996	19.4609	15.9364	NA	NA	NA	22.3538	NA
100	NGDN	neuroguidin	48	0.631579	NA	22.255	NA	NA	14.674	25.9618	NA	NA	12.7371	NA	18.1977	NA	18.1134	13.9718	17.3073	12.7045	29.9101	40.1907	15.4966	13.1065	10.7715	11.1597	NA	12.8268	22.6444	NA	NA	13.4286	NA	18.037	NA	16.1801	NA	14.6826	NA	34.9574	19.6743	15.7051	11.3354	15.5238	NA	NA	12.649	26.554	NA
[truncated: 31 more columns]

## Sheet: 3i
Name	Ratio	Fisher's pvalue (two sided)	p.adjust	geneID	Count
REACTOME_METABOLISM_OF_RNA	0.424107	1.10685e-90	3.17778e-87	DDX5,FAU,HNRNPA1,HNRNPA2B1,PABPC1,RPL10,RPL10A,RPL11,RPL12,RPL13,RPL13A,RPL14,RPL15,RPL18,RPL18A,RPL19,RPL21,RPL22,RPL23,RPL23A,RPL24,RPL26,RPL27,RPL27A,RPL28,RPL29,RPL3,RPL30,RPL31,RPL32,RPL34,RPL35,RPL35A,RPL36,RPL36A,RPL36AL,RPL37,RPL37A,RPL38,RPL39,RPL4,RPL41,RPL5,RPL6,RPL7,RPL7A,RPL8,RPL9,RPLP0,RPLP1,RPLP2,RPS10,RPS11,RPS12,RPS13,RPS14,RPS15,RPS15A,RPS16,RPS18,RPS19,RPS2,RPS20,RPS21,RPS23,RP…	285
REACTOME_EUKARYOTIC_TRANSLATION_INITIATION	0.883333	4.06774e-81	5.83924e-78	EIF3F,EIF3K,FAU,PABPC1,RPL10,RPL10A,RPL11,RPL12,RPL13,RPL13A,RPL14,RPL15,RPL18,RPL18A,RPL19,RPL21,RPL22,RPL23,RPL23A,RPL24,RPL26,RPL27,RPL27A,RPL28,RPL29,RPL3,RPL30,RPL31,RPL32,RPL34,RPL35,RPL35A,RPL36,RPL36A,RPL36AL,RPL37,RPL37A,RPL38,RPL39,RPL4,RPL41,RPL5,RPL6,RPL7,RPL7A,RPL8,RPL9,RPLP0,RPLP1,RPLP2,RPS10,RPS11,RPS12,RPS13,RPS14,RPS15,RPS15A,RPS16,RPS18,RPS19,RPS2,RPS20,RPS21,RPS23,RPS24,RPS25,R…	106
REACTOME_SRP_DEPENDENT_COTRANSLATIONAL_PROTEIN_TARGETING_TO_MEMBRANE	0.902655	2.72345e-80	2.60634e-77	FAU,RPL10,RPL10A,RPL11,RPL12,RPL13,RPL13A,RPL14,RPL15,RPL18,RPL18A,RPL19,RPL21,RPL22,RPL23,RPL23A,RPL24,RPL26,RPL27,RPL27A,RPL28,RPL29,RPL3,RPL30,RPL31,RPL32,RPL34,RPL35,RPL35A,RPL36,RPL36A,RPL36AL,RPL37,RPL37A,RPL38,RPL39,RPL4,RPL41,RPL5,RPL6,RPL7,RPL7A,RPL8,RPL9,RPLP0,RPLP1,RPLP2,RPS10,RPS11,RPS12,RPS13,RPS14,RPS15,RPS15A,RPS16,RPS18,RPS19,RPS2,RPS20,RPS21,RPS23,RPS24,RPS25,RPS26,RPS27,RPS27A,R…	102
REACTOME_REGULATION_OF_EXPRESSION_OF_SLITS_AND_ROBOS	0.732558	4.08694e-77	2.9334e-74	ELOB,FAU,PABPC1,RPL10,RPL10A,RPL11,RPL12,RPL13,RPL13A,RPL14,RPL15,RPL18,RPL18A,RPL19,RPL21,RPL22,RPL23,RPL23A,RPL24,RPL26,RPL27,RPL27A,RPL28,RPL29,RPL3,RPL30,RPL31,RPL32,RPL34,RPL35,RPL35A,RPL36,RPL36A,RPL36AL,RPL37,RPL37A,RPL38,RPL39,RPL4,RPL41,RPL5,RPL6,RPL7,RPL7A,RPL8,RPL9,RPLP0,RPLP1,RPLP2,RPS10,RPS11,RPS12,RPS13,RPS14,RPS15,RPS15A,RPS16,RPS18,RPS19,RPS2,RPS20,RPS21,RPS23,RPS24,RPS25,RPS26,RP…	126
REACTOME_TRANSLATION	0.562712	7.91461e-75	4.54457e-72	EEF1A1,EEF1B2,EEF1D,EEF2,EIF3F,EIF3K,FAU,PABPC1,RPL10,RPL10A,RPL11,RPL12,RPL13,RPL13A,RPL14,RPL15,RPL18,RPL18A,RPL19,RPL21,RPL22,RPL23,RPL23A,RPL24,RPL26,RPL27,RPL27A,RPL28,RPL29,RPL3,RPL30,RPL31,RPL32,RPL34,RPL35,RPL35A,RPL36,RPL36A,RPL36AL,RPL37,RPL37A,RPL38,RPL39,RPL4,RPL41,RPL5,RPL6,RPL7,RPL7A,RPL8,RPL9,RPLP0,RPLP1,RPLP2,RPS10,RPS11,RPS12,RPS13,RPS14,RPS15,RPS15A,RPS16,RPS18,RPS19,RPS2,RPS20,…	166
REACTOME_EUKARYOTIC_TRANSLATION_ELONGATION	0.925532	6.85848e-71	3.28178e-68	EEF1A1,EEF1B2,EEF1D,EEF2,FAU,RPL10,RPL10A,RPL11,RPL12,RPL13,RPL13A,RPL14,RPL15,RPL18,RPL18A,RPL19,RPL21,RPL22,RPL23,RPL23A,RPL24,RPL26,RPL27,RPL27A,RPL28,RPL29,RPL3,RPL30,RPL31,RPL32,RPL34,RPL35,RPL35A,RPL36,RPL36A,RPL36AL,RPL37,RPL37A,RPL38,RPL39,RPL4,RPL41,RPL5,RPL6,RPL7,RPL7A,RPL8,RPL9,RPLP0,RPLP1,RPLP2,RPS10,RPS11,RPS12,RPS13,RPS14,RPS15,RPS15A,RPS16,RPS18,RPS19,RPS2,RPS20,RPS21,RPS23,RPS24,R…	87
KEGG_RIBOSOME	0.943182	1.71973e-69	7.05335e-67	FAU,RPL10,RPL10A,RPL11,RPL12,RPL13,RPL13A,RPL14,RPL15,RPL18,RPL18A,RPL19,RPL21,RPL22,RPL23,RPL23A,RPL24,RPL26,RPL27,RPL27A,RPL28,RPL29,RPL3,RPL30,RPL31,RPL32,RPL34,RPL35,RPL35A,RPL36,RPL36A,RPL36AL,RPL37,RPL37A,RPL38,RPL39,RPL4,RPL41,RPL5,RPL6,RPL7,RPL7A,RPL8,RPL9,RPLP0,RPLP1,RPLP2,RPS10,RPS11,RPS12,RPS13,RPS15,RPS15A,RPS16,RPS18,RPS19,RPS2,RPS20,RPS21,RPS23,RPS24,RPS25,RPS26,RPS27,RPS27A,RPS28,R…	83
REACTOME_SIGNALING_BY_ROBO_RECEPTORS	0.619266	4.55088e-68	1.6332e-65	CDC42,ELOB,FAU,PABPC1,PFN1,RPL10,RPL10A,RPL11,RPL12,RPL13,RPL13A,RPL14,RPL15,RPL18,RPL18A,RPL19,RPL21,RPL22,RPL23,RPL23A,RPL24,RPL26,RPL27,RPL27A,RPL28,RPL29,RPL3,RPL30,RPL31,RPL32,RPL34,RPL35,RPL35A,RPL36,RPL36A,RPL36AL,RPL37,RPL37A,RPL38,RPL39,RPL4,RPL41,RPL5,RPL6,RPL7,RPL7A,RPL8,RPL9,RPLP0,RPLP1,RPLP2,RPS10,RPS11,RPS12,RPS13,RPS14,RPS15,RPS15A,RPS16,RPS18,RPS19,RPS2,RPS20,RPS21,RPS23,RPS24,RPS…	135
REACTOME_INFLUENZA_INFECTION	0.700637	5.58358e-64	1.78116e-61	FAU,RPL10,RPL10A,RPL11,RPL12,RPL13,RPL13A,RPL14,RPL15,RPL18,RPL18A,RPL19,RPL21,RPL22,RPL23,RPL23A,RPL24,RPL26,RPL27,RPL27A,RPL28,RPL29,RPL3,RPL30,RPL31,RPL32,RPL34,RPL35,RPL35A,RPL36,RPL36A,RPL36AL,RPL37,RPL37A,RPL38,RPL39,RPL4,RPL41,RPL5,RPL6,RPL7,RPL7A,RPL8,RPL9,RPLP0,RPLP1,RPLP2,RPS10,RPS11,RPS12,RPS13,RPS14,RPS15,RPS15A,RPS16,RPS18,RPS19,RPS2,RPS20,RPS21,RPS23,RPS24,RPS25,RPS26,RPS27,RPS27A,R…	110
REACTOME_RESPONSE_OF_EIF2AK4_GCN2_TO_AMINO_ACID_DEFICIENCY	0.852941	8.65342e-64	2.4844e-61	FAU,RPL10,RPL10A,RPL11,RPL12,RPL13,RPL13A,RPL14,RPL15,RPL18,RPL18A,RPL19,RPL21,RPL22,RPL23,RPL23A,RPL24,RPL26,RPL27,RPL27A,RPL28,RPL29,RPL3,RPL30,RPL31,RPL32,RPL34,RPL35,RPL35A,RPL36,RPL36A,RPL36AL,RPL37,RPL37A,RPL38,RPL39,RPL4,RPL41,RPL5,RPL6,RPL7,RPL7A,RPL8,RPL9,RPLP0,RPLP1,RPLP2,RPS10,RPS11,RPS12,RPS13,RPS14,RPS15,RPS15A,RPS16,RPS18,RPS19,RPS2,RPS20,RPS21,RPS23,RPS24,RPS25,RPS26,RPS27,RPS27A,R…	87
WP_CYTOPLASMIC_RIBOSOMAL_PROTEINS	0.9	1.3424e-63	3.50365e-61	FAU,RPL10,RPL10A,RPL11,RPL12,RPL13,RPL13A,RPL14,RPL15,RPL18,RPL18A,RPL19,RPL21,RPL22,RPL23,RPL23A,RPL24,RPL26,RPL27,RPL27A,RPL28,RPL29,RPL3,RPL30,RPL31,RPL32,RPL34,RPL35,RPL35A,RPL36,RPL36A,RPL37,RPL37A,RPL38,RPL39,RPL4,RPL41,RPL5,RPL6,RPL7,RPL7A,RPL8,RPL9,RPLP0,RPLP1,RPLP2,RPS10,RPS11,RPS12,RPS13,RPS14,RPS15,RPS15A,RPS16,RPS18,RPS19,RPS2,RPS20,RPS21,RPS23,RPS24,RPS25,RPS26,RPS27,RPS27A,RPS28,RPS…	81
REACTOME_NONSENSE_MEDIATED_DECAY_NMD_	0.801724	2.82045e-63	6.74793e-61	FAU,PABPC1,RPL10,RPL10A,RPL11,RPL12,RPL13,RPL13A,RPL14,RPL15,RPL18,RPL18A,RPL19,RPL21,RPL22,RPL23,RPL23A,RPL24,RPL26,RPL27,RPL27A,RPL28,RPL29,RPL3,RPL30,RPL31,RPL32,RPL34,RPL35,RPL35A,RPL36,RPL36A,RPL36AL,RPL37,RPL37A,RPL38,RPL39,RPL4,RPL41,RPL5,RPL6,RPL7,RPL7A,RPL8,RPL9,RPLP0,RPLP1,RPLP2,RPS10,RPS11,RPS12,RPS13,RPS14,RPS15,RPS15A,RPS16,RPS18,RPS19,RPS2,RPS20,RPS21,RPS23,RPS24,RPS25,RPS26,RPS27,R…	93
WP_ELECTRON_TRANSPORT_CHAIN_OXPHOS_SYSTEM_IN_MITOCHONDRIA	0.792453	1.92954e-56	4.26131e-54	ATP5F1D,ATP5F1E,ATP5MC2,ATP5MG,COX4I1,COX6B1,COX6C,COX7C,MT-ATP6,MT-CO1,MT-CO2,MT-CO3,MT-CYB,MT-ND1,MT-ND2,MT-ND3,MT-ND4,MT-ND5,SLC25A6,UQCR11,UQCRB,UQCRH,COX5B,COX6A1,NDUFA4,ATP5IF1,COX7A2,NDUFA1,COX7A2L,SLC25A5,ATP5MC3,ATP5ME,ATP5MF,ATP5PF,ATP5PO,COX8A,NDUFS5,UCP2,ATP5F1C,COX5A,NDUFA12,NDUFB2,NDUFB8,UQCRQ,ATP5F1A,ATP5PD,COX7B,NDUFB10,NDUFA3,NDUFB4,NDUFB7,UQCR10,NDUFC2,MT-ND4L,NDUFB1,ATP5MC1,NDU…	84
REACTOME_RESPIRATORY_ELECTRON_TRANSPORT_ATP_SYNTHESIS_BY_CHEMIOSMOTIC_COUPLING_AND_HEAT_PRODUCTION_BY_UNCOUPLING_PROTEINS_	0.725806	1.32698e-54	2.72127e-52	ATP5F1D,ATP5F1E,ATP5MC2,ATP5MG,COX4I1,COX6B1,COX6C,COX7C,MT-ATP6,MT-CO1,MT-CO2,MT-CO3,MT-CYB,MT-ND1,MT-ND2,MT-ND3,MT-ND4,MT-ND5,UQCR11,UQCRB,UQCRH,COX5B,COX6A1,NDUFA4,NDUFB11,NDUFA1,COX7A2L,ATP5MC3,ATP5ME,ATP5MF,ATP5PF,ATP5PO,COX8A,NDUFS5,UCP2,ATP5F1C,COX5A,NDUFA11,NDUFA12,NDUFB2,NDUFB8,UQCRQ,ATP5F1A,ATP5PD,COX7B,NDUFB10,NDUFA3,NDUFB4,NDUFB7,UQCR10,NDUFA13,NDUFC2,NDUFB1,ATP5MC1,NDUFS6,ATP5F1B,NDU…	90
REACTOME_INFECTIOUS_DISEASE	0.314088	2.14648e-53	4.10836e-51	ACTB,ACTG1,ARPC1B,ARPC2,ARPC3,B2M,CALM1,CDC42,CORO1A,CYBA,DDX5,EEF2,ELOB,FAU,GNAS,HLA-A,HSP90AB1,NPM1,PPIA,RPL10,RPL10A,RPL11,RPL12,RPL13,RPL13A,RPL14,RPL15,RPL18,RPL18A,RPL19,RPL21,RPL22,RPL23,RPL23A,RPL24,RPL26,RPL27,RPL27A,RPL28,RPL29,RPL3,RPL30,RPL31,RPL32,RPL34,RPL35,RPL35A,RPL36,RPL36A,RPL36AL,RPL37,RPL37A,RPL38,RPL39,RPL4,RPL41,RPL5,RPL6,RPL7,RPL7A,RPL8,RPL9,RPLP0,RPLP1,RPLP2,RPS10,RPS11,R…	272
REACTOME_SELENOAMINO_ACID_METABOLISM	0.720339	3.61768e-51	6.49148e-49	FAU,RPL10,RPL10A,RPL11,RPL12,RPL13,RPL13A,RPL14,RPL15,RPL18,RPL18A,RPL19,RPL21,RPL22,RPL23,RPL23A,RPL24,RPL26,RPL27,RPL27A,RPL28,RPL29,RPL3,RPL30,RPL31,RPL32,RPL34,RPL35,RPL35A,RPL36,RPL36A,RPL36AL,RPL37,RPL37A,RPL38,RPL39,RPL4,RPL41,RPL5,RPL6,RPL7,RPL7A,RPL8,RPL9,RPLP0,RPLP1,RPLP2,RPS10,RPS11,RPS12,RPS13,RPS14,RPS15,RPS15A,RPS16,RPS18,RPS19,RPS2,RPS20,RPS21,RPS23,RPS24,RPS25,RPS26,RPS27,RPS27A,R…	85
REACTOME_THE_CITRIC_ACID_TCA_CYCLE_AND_RESPIRATORY_ELECTRON_TRANSPORT	0.594286	5.01548e-50	8.47026e-48	ATP5F1D,ATP5F1E,ATP5MC2,ATP5MG,COX4I1,COX6B1,COX6C,COX7C,MT-ATP6,MT-CO1,MT-CO2,MT-CO3,MT-CYB,MT-ND1,MT-ND2,MT-ND3,MT-ND4,MT-ND5,UQCR11,UQCRB,UQCRH,COX5B,COX6A1,NDUFA4,NDUFB11,NDUFA1,COX7A2L,ATP5MC3,ATP5ME,ATP5MF,ATP5PF,ATP5PO,COX8A,LDHB,NDUFS5,UCP2,ATP5F1C,COX5A,NDUFA11,NDUFA12,NDUFB2,NDUFB8,UQCRQ,ATP5F1A,ATP5PD,COX7B,NDUFB10,NDUFA3,NDUFB4,NDUFB7,UQCR10,LDHA,NDUFA13,NDUFC2,NDUFB1,ATP5MC1,NDUFS6,A…	104
KEGG_PARKINSONS_DISEASE	0.669231	3.87554e-48	6.18148e-46	ATP5F1D,ATP5F1E,ATP5MC2,COX4I1,COX6B1,COX6C,COX7C,MT-ATP6,MT-CO1,MT-CO2,MT-CO3,MT-CYB,MT-ND1,MT-ND2,MT-ND3,MT-ND4,MT-ND5,SLC25A6,UBB,UQCR11,UQCRB,UQCRH,COX5B,COX6A1,NDUFA4,COX7A2,NDUFA1,COX7A2L,SLC25A5,ATP5MC3,ATP5PF,ATP5PO,COX8A,NDUFS5,PARK7,ATP5F1C,COX5A,NDUFB2,NDUFB8,UQCRQ,ATP5F1A,ATP5PD,COX7B,NDUFB10,NDUFA3,NDUFB4,NDUFB7,UQCR10,NDUFC2,MT-ND4L,NDUFB1,VDAC2,ATP5MC1,NDUFS6,ATP5F1B,NDUFA2,NDUFB9,…	87
REACTOME_MRNA_SPLICING	0.56383	6.84257e-48	1.03395e-45	DDX5,HNRNPA1,HNRNPA2B1,SNRPD2,SRSF5,YBX1,FUS,HNRNPA3,HNRNPU,SRRM1,LSM7,HNRNPM,DDX46,HNRNPC,HNRNPD,HNRNPK,HNRNPR,SF1,SNRPB,SRRM2,SRSF9,SYF2,HNRNPH1,PCBP2,SRSF7,PCBP1,SF3B6,SNU13,HNRNPA0,POLR2L,SF3B2,SNRPF,SRSF3,SF3B1,SF3B5,SRSF11,U2SURP,DNAJC8,LSM3,LSM5,MAGOH,PAPOLA,RBM8A,SNRPD3,SNRPE,TXNL4A,POLR2J,RBMX,SNRPB2,HSPA8,LSM8,LSM4,CWC15,RNPS1,TRA2B,SNRPD1,POLR2I,PRPF40A,SRSF2,BUD31,RBM17,SNRPC,SRSF10,C…	106
KEGG_OXIDATIVE_PHOSPHORYLATION	0.643939	5.07177e-45	7.28053e-43	ATP5F1D,ATP5F1E,ATP5MC2,ATP5MG,COX4I1,COX6B1,COX6C,COX7C,MT-ATP6,MT-CO1,MT-CO2,MT-CO3,MT-CYB,MT-ND1,MT-ND2,MT-ND3,MT-ND4,MT-ND5,UQCR11,UQCRB,UQCRH,ATP6V1G1,COX5B,COX6A1,NDUFA4,COX7A2,NDUFA1,COX7A2L,ATP5MC3,ATP5ME,ATP5MF,ATP5PF,ATP5PO,COX8A,NDUFS5,ATP5F1C,COX5A,NDUFA11,NDUFB2,NDUFB8,UQCRQ,ATP5F1A,ATP5PD,COX7B,NDUFB10,NDUFA3,NDUFB4,NDUFB7,UQCR10,ATP6V0E1,ATP6V1F,NDUFC2,MT-ND4L,NDUFB1,ATP5MC1,NDUFS6…	85
REACTOME_RESPIRATORY_ELECTRON_TRANSPORT	0.73	9.66105e-45	1.3208e-42	COX4I1,COX6B1,COX6C,COX7C,MT-CO1,MT-CO2,MT-CO3,MT-CYB,MT-ND1,MT-ND2,MT-ND3,MT-ND4,MT-ND5,UQCR11,UQCRB,UQCRH,COX5B,COX6A1,NDUFA4,NDUFB11,NDUFA1,COX7A2L,COX8A,NDUFS5,COX5A,NDUFA11,NDUFA12,NDUFB2,NDUFB8,UQCRQ,COX7B,NDUFB10,NDUFA3,NDUFB4,NDUFB7,UQCR10,NDUFA13,NDUFC2,NDUFB1,NDUFS6,NDUFA2,NDUFB9,NDUFC1,UQCRFS1,CYCS,COX14,NDUFA5,NDUFB5,NDUFS8,ETFB,NDUFA6,NDUFAB1,UQCRC2,NDUFV2,COX20,NDUFS7,NDUFA10,NDUFAF…	73
REACTOME_CELLULAR_RESPONSES_TO_EXTERNAL_STIMULI	0.329527	1.06786e-42	1.39356e-40	ANAPC16,CYBA,EEF1A1,ELOB,FAU,HSP90AB1,LAMTOR4,RPL10,RPL10A,RPL11,RPL12,RPL13,RPL13A,RPL14,RPL15,RPL18,RPL18A,RPL19,RPL21,RPL22,RPL23,RPL23A,RPL24,RPL26,RPL27,RPL27A,RPL28,RPL29,RPL3,RPL30,RPL31,RPL32,RPL34,RPL35,RPL35A,RPL36,RPL36A,RPL36AL,RPL37,RPL37A,RPL38,RPL39,RPL4,RPL41,RPL5,RPL6,RPL7,RPL7A,RPL8,RPL9,RPLP0,RPLP1,RPLP2,RPS10,RPS11,RPS12,RPS13,RPS14,RPS15,RPS15A,RPS16,RPS18,RPS19,RPS2,RPS20,RP…	202
REACTOME_ACTIVATION_OF_THE_MRNA_UPON_BINDING_OF_THE_CAP_BINDING_COMPLEX_AND_EIFS_AND_SUBSEQUENT_BINDING_TO_43S	0.9	1.14124e-42	1.42456e-40	EIF3F,EIF3K,FAU,PABPC1,RPS10,RPS11,RPS12,RPS13,RPS14,RPS15,RPS15A,RPS16,RPS18,RPS19,RPS2,RPS20,RPS21,RPS23,RPS24,RPS25,RPS26,RPS27,RPS27A,RPS28,RPS29,RPS3,RPS3A,RPS4X,RPS5,RPS6,RPS7,RPS8,RPS9,RPSA,EIF3E,EIF3G,EIF4B,EIF3H,RPS17,EIF3L,EIF3M,EIF4A2,RPS27L,EIF3I,EIF2S3,EIF3D,RPS4Y1,EIF1AX,EIF3A,EIF4H,EIF2S2,EIF3J,EIF3B,EIF4A1	54
REACTOME_RRNA_PROCESSING	0.512195	3.41829e-42	4.08912e-40	FAU,RPL10,RPL10A,RPL11,RPL12,RPL13,RPL13A,RPL14,RPL15,RPL18,RPL18A,RPL19,RPL21,RPL22,RPL23,RPL23A,RPL24,RPL26,RPL27,RPL27A,RPL28,RPL29,RPL3,RPL30,RPL31,RPL32,RPL34,RPL35,RPL35A,RPL36,RPL36A,RPL36AL,RPL37,RPL37A,RPL38,RPL39,RPL4,RPL41,RPL5,RPL6,RPL7,RPL7A,RPL8,RPL9,RPLP0,RPLP1,RPLP2,RPS10,RPS11,RPS12,RPS13,RPS14,RPS15,RPS15A,RPS16,RPS18,RPS19,RPS2,RPS20,RPS21,RPS23,RPS24,RPS25,RPS26,RPS27,RPS27A,R…	105
KEGG_HUNTINGTONS_DISEASE	0.538462	6.21207e-42	7.13394e-40	ATP5F1D,ATP5F1E,ATP5MC2,COX4I1,COX6B1,COX6C,COX7C,MT-ATP6,MT-CO1,MT-CO2,MT-CO3,MT-CYB,SLC25A6,SOD1,UQCR11,UQCRB,UQCRH,COX5B,COX6A1,NDUFA4,COX7A2,NDUFA1,COX7A2L,SLC25A5,ATP5MC3,ATP5PF,ATP5PO,COX8A,NDUFS5,ATP5F1C,COX5A,NDUFB2,NDUFB8,UQCRQ,ATP5F1A,ATP5PD,COX7B,NDUFB10,BAX,NDUFA3,NDUFB4,NDUFB7,POLR2L,UQCR10,NDUFC2,NDUFB1,VDAC2,ATP5MC1,NDUFS6,AP2M1,ATP5F1B,NDUFA2,NDUFB9,NDUFC1,POLR2J,UQCRFS1,CYCS,NDUF…	98
KEGG_SPLICEOSOME	0.614173	3.37584e-39	3.72771e-37	DDX5,HNRNPA1,SNRPD2,SRSF5,HNRNPA3,HNRNPU,LSM7,HNRNPM,DDX46,HNRNPC,HNRNPK,SNRPB,SRSF9,SYF2,SRSF7,PCBP1,SF3B6,SNU13,SF3B2,SNRPF,SRSF3,SF3B1,SF3B5,U2SURP,LSM3,LSM5,MAGOH,RBM8A,SNRPD3,SNRPE,TXNL4A,RBM25,RBMX,SNRPB2,HSPA8,LSM8,LSM4,CWC15,TRA2B,SNRPD1,CCDC12,PRPF40A,SRSF2,BUD31,PRPF38B,RBM17,SNRPC,SRSF10,CDC40,SNW1,TRA2A,LSM2,ZMAT2,PUF60,SRSF4,SNRPA1,SRSF6,WBP11,BCAS2,PRPF6,CTNNBL1,PRPF8,SNRPA,SMNDC1,S…	78
REACTOME_PROCESSING_OF_CAPPED_INTRON_CONTAINING_PRE_MRNA	0.458678	1.14579e-38	1.21836e-36	DDX5,HNRNPA1,HNRNPA2B1,SNRPD2,SRSF5,YBX1,FUS,HNRNPA3,HNRNPU,SRRM1,LSM7,HNRNPM,DDX46,HNRNPC,HNRNPD,HNRNPK,HNRNPR,SF1,SNRPB,SRRM2,SRSF9,SYF2,HNRNPH1,PCBP2,SRSF7,PCBP1,SF3B6,SNU13,HNRNPA0,POLR2L,SF3B2,SNRPF,SRSF3,SF3B1,SF3B5,SRSF11,U2SURP,DNAJC8,LSM3,LSM5,MAGOH,PAPOLA,RBM8A,SNRPD3,SNRPE,TXNL4A,POLR2J,RBMX,SNRPB2,TPR,HSPA8,LSM8,LSM4,CWC15,RNPS1,TRA2B,SNRPD1,THOC7,WTAP,POLR2I,PRPF40A,SRSF2,BUD31,RBM17…	111
REACTOME_NERVOUS_SYSTEM_DEVELOPMENT	0.322414	5.4844e-38	5.62347e-36	ACTB,ACTG1,ARPC1B,ARPC2,ARPC3,CDC42,CFL1,ELOB,FAU,HSP90AB1,MYL12A,MYL12B,MYL6,PABPC1,PFN1,PTPRC,RPL10,RPL10A,RPL11,RPL12,RPL13,RPL13A,RPL14,RPL15,RPL18,RPL18A,RPL19,RPL21,RPL22,RPL23,RPL23A,RPL24,RPL26,RPL27,RPL27A,RPL28,RPL29,RPL3,RPL30,RPL31,RPL32,RPL34,RPL35,RPL35A,RPL36,RPL36A,RPL36AL,RPL37,RPL37A,RPL38,RPL39,RPL4,RPL41,RPL5,RPL6,RPL7,RPL7A,RPL8,RPL9,RPLP0,RPLP1,RPLP2,RPS10,RPS11,RPS12,RPS13,…	187
WP_OXIDATIVE_PHOSPHORYLATION	0.806452	1.0991e-34	1.08811e-32	ATP5F1D,ATP5F1E,ATP5MC2,ATP5MG,MT-ATP6,MT-ND1,MT-ND2,MT-ND3,MT-ND4,MT-ND5,NDUFA4,ATP5MC3,ATP5ME,ATP5MF,ATP5PF,ATP5PO,NDUFS5,NDUFA11,NDUFB2,NDUFB8,ATP5F1A,ATP5PD,NDUFB10,ATP6AP2,NDUFA3,NDUFB4,NDUFB7,NDUFC2,MT-ND4L,NDUFB1,ATP5MC1,NDUFS6,ATP5F1B,NDUFA2,NDUFB9,NDUFC1,NDUFA5,ATP5PB,NDUFB5,NDUFS8,NDUFA6,NDUFAB1,NDUFV2,NDUFS7,NDUFA10,NDUFS4,NDUFS2,NDUFS3,NDUFB6,NDUFA9	50
KEGG_ALZHEIMERS_DISEASE	0.5	1.51921e-32	1.45389e-30	ATP5F1D,ATP5F1E,ATP5MC2,CALM1,COX4I1,COX6B1,COX6C,COX7C,GAPDH,MT-ATP6,MT-CO1,MT-CO2,MT-CO3,MT-CYB,UQCR11,UQCRB,UQCRH,CALM2,COX5B,COX6A1,NDUFA4,COX7A2,NDUFA1,COX7A2L,ATP5MC3,ATP5PF,ATP5PO,COX8A,NDUFS5,ATP5F1C,COX5A,NDUFB2,NDUFB8,UQCRQ,ATP5F1A,ATP5PD,COX7B,NDUFB10,NDUFA3,NDUFB4,NDUFB7,UQCR10,NDUFC2,NDUFB1,ATP5MC1,NDUFS6,ATP5F1B,NDUFA2,NDUFB9,NDUFC1,UQCRFS1,CYCS,CALM3,NDUFA5,ATP5PB,NDUFB5,NDUFS8,NDU…	83
REACTOME_METABOLISM_OF_AMINO_ACIDS_AND_DERIVATIVES	0.347594	4.58533e-30	4.15265e-28	FAU,OAZ1,RPL10,RPL10A,RPL11,RPL12,RPL13,RPL13A,RPL14,RPL15,RPL18,RPL18A,RPL19,RPL21,RPL22,RPL23,RPL23A,RPL24,RPL26,RPL27,RPL27A,RPL28,RPL29,RPL3,RPL30,RPL31,RPL32,RPL34,RPL35,RPL35A,RPL36,RPL36A,RPL36AL,RPL37,RPL37A,RPL38,RPL39,RPL4,RPL41,RPL5,RPL6,RPL7,RPL7A,RPL8,RPL9,RPLP0,RPLP1,RPLP2,RPS10,RPS11,RPS12,RPS13,RPS14,RPS15,RPS15A,RPS16,RPS18,RPS19,RPS2,RPS20,RPS21,RPS23,RPS24,RPS25,RPS26,RPS27,RPS…	130
REACTOME_HIV_INFECTION	0.419913	4.62852e-30	4.15265e-28	B2M,ELOB,HLA-A,NPM1,PPIA,RPS27A,SLC25A6,UBA52,UBB,UBC,PSMB1,PSME1,SKP1,PSMB9,TCEA1,PSMA7,SLC25A5,XRCC5,ARF1,RAN,TAF10,VPS28,PAK2,PSMC5,POLR2L,PSMA1,PSIP1,PSMB6,PSMB8,PSME2,RAC1,AP2M1,POLR2J,PSMB3,TPR,PSMD4,PSMD8,FYN,GTF2A2,RANBP1,TAF7,CHMP2A,AP2S1,POLR2I,PSMD13,RBX1,TAF15,XRCC6,CHMP4A,CHMP4B,PSMD7,POLR2G,PSMB4,SUPT16H,DOCK2,KPNB1,RNMT,SUPT4H1,PSMC1,PSMA5,PSMB7,PSMF1,SEM1,ELOC,POLR2E,POLR2K,PSMA4,…	97
REACTOME_DISEASE	0.218354	1.01485e-29	8.82916e-28	ACTB,ACTG1,ANAPC16,ARPC1B,ARPC2,ARPC3,B2M,CALM1,CDC42,CORO1A,CYBA,DDX5,EEF2,ELOB,FAU,GNAS,HLA-A,HSP90AB1,NPM1,PPIA,RPL10,RPL10A,RPL11,RPL12,RPL13,RPL13A,RPL14,RPL15,RPL18,RPL18A,RPL19,RPL21,RPL22,RPL23,RPL23A,RPL24,RPL26,RPL27,RPL27A,RPL28,RPL29,RPL3,RPL30,RPL31,RPL32,RPL34,RPL35,RPL35A,RPL36,RPL36A,RPL36AL,RPL37,RPL37A,RPL38,RPL39,RPL4,RPL41,RPL5,RPL6,RPL7,RPL7A,RPL8,RPL9,RPLP0,RPLP1,RPLP2,RPS10…	345
WP_MRNA_PROCESSING	0.526316	2.04202e-29	1.72431e-27	HNRNPA1,HNRNPA2B1,SNRPD2,SRSF5,YBX1,FUS,HNRNPU,SRRM1,LSM7,RBM39,HNRNPM,HNRNPC,HNRNPD,HNRNPK,HNRNPR,SNRPB,SRSF9,HNRNPH1,PCBP2,SRSF7,PRMT2,SNU13,SF3B2,SNRPF,SRSF3,SF3B1,SF3B5,SFPQ,DNAJC8,PAPOLA,SNRPD3,SNRPE,TXNL4A,RBMX,SNRPB2,TMED10,CELF2,XRN2,RNPS1,TRA2B,SNRPD1,PRPF40A,PRPF4B,SRSF2,RBM17,SRSF10,CDC40,SNRPN,PABPN1,LSM2,NONO,PPM1G,PRMT1,HNRNPL,RNMT,SRSF4,SNRPA1,SRPK2,SRSF6,PRPF6,POLR2A,PRPF8,SNRPA,S…	70
REACTOME_NEUTROPHIL_DEGRANULATION	0.308977	7.59641e-28	6.23122e-26	APRT,B2M,CYBA,EEF1A1,EEF2,FTH1,FTL,GMFG,HLA-A,HLA-B,HLA-C,HMGB1,HSP90AB1,PPIA,PTPRC,SRP14,HSP90AA1,PSMB1,ARPC5,RAP1B,RHOA,XRCC5,GSTP1,PLAC8,ACTR2,CD47,ITGB2,RNASET2,ATP6AP2,LAMTOR1,TRAPPC1,VAMP8,CD63,CTSS,DDX3X,NDUFC2,PA2G4,VAPA,CAP1,CD44,GDI2,IQGAP1,LYZ,RAC1,CD53,PRDX6,BIN2,CSNK2B,MIF,S100A9,BST2,COTL1,CSTB,DBNL,HSPA8,OSTF1,PSAP,RAP1A,S100A8,SELL,NPC2,PDAP1,SERPINB1,DPP7,HEBP2,PKM,PGAM1,PSMD13,X…	148
REACTOME_INNATE_IMMUNE_SYSTEM	0.233393	1.58552e-26	1.26445e-24	ACTB,ACTG1,APRT,ARPC1B,ARPC2,ARPC3,B2M,CALM1,CDC42,CFL1,CYBA,EEF1A1,EEF2,FTH1,FTL,GMFG,HLA-A,HLA-B,HLA-C,HLA-E,HMGB1,HSP90AB1,PPIA,PTPRC,RPS27A,SRP14,UBA52,UBB,UBC,ATP6V1G1,HSP90AA1,PSMB1,PSME1,RAC2,SKP1,TXNIP,ARPC5,PSMB9,RAP1B,PSMA7,RHOA,UBE2D2,UBE2D3,XRCC5,GSTP1,HSP90B1,LRRFIP1,PCBP2,PLAC8,ACTR2,CD47,CD81,ITGB2,PAK2,WASF2,ARPC4,ICAM3,PSMC5,RNASET2,ATP6AP2,LAMTOR1,POLR2L,PSMA1,TAX1BP1,TRAPPC1,VA…	260
WP_NONALCOHOLIC_FATTY_LIVER_DISEASE	0.45	8.41165e-25	6.52698e-23	CDC42,COX4I1,COX6B1,COX6C,COX7C,MT-CO1,MT-CO2,MT-CO3,MT-CYB,UQCR11,UQCRB,UQCRH,COX5B,COX6A1,NDUFA4,NDUFB11,COX7A2,NDUFA1,COX7A2L,COX8A,NDUFS5,COX5A,NDUFA11,NDUFA12,NDUFB2,NDUFB8,UQCRQ,COX7B,NDUFB10,BAX,NDUFA3,NDUFB4,NDUFB7,UQCR10,NDUFA13,NDUFC2,NDUFB1,RAC1,NDUFS6,TGFB1,NDUFA2,NDUFB9,NDUFC1,UQCRFS1,CYCS,NDUFA5,NDUFB5,NDUFS8,NDUFA6,NDUFAB1,UQCRC2,NDUFV2,NDUFS7,PIK3R1,XBP1,NDUFA10,SDHC,NDUFS4,SDHB,C…	72
REACTOME_HOST_INTERACTIONS_OF_HIV_FACTORS	0.48855	1.22413e-24	9.24866e-23	B2M,ELOB,HLA-A,NPM1,PPIA,RPS27A,SLC25A6,UBA52,UBB,UBC,PSMB1,PSME1,SKP1,PSMB9,PSMA7,SLC25A5,ARF1,RAN,PAK2,PSMC5,PSMA1,PSIP1,PSMB6,PSMB8,PSME2,RAC1,AP2M1,PSMB3,TPR,PSMD4,PSMD8,FYN,RANBP1,AP2S1,PSMD13,RBX1,PSMD7,PSMB4,DOCK2,KPNB1,PSMC1,PSMA5,PSMB7,PSMF1,SEM1,ELOC,PSMA4,XPO1,PSMC3,AP1S2,PSMA2,AP2B1,CD247,LCK,PSMB2,PSMD2,BANF1,PSMA3,PSMD14,PSMD6,APOBEC3G,HMGA1,PACS1,PSMB10	64
REACTOME_COMPLEX_I_BIOGENESIS	0.709091	1.12838e-23	8.30661e-22	MT-ND1,MT-ND2,MT-ND3,MT-ND4,MT-ND5,NDUFB11,NDUFA1,NDUFS5,NDUFA11,NDUFA12,NDUFB2,NDUFB8,NDUFB10,NDUFA3,NDUFB4,NDUFB7,NDUFA13,NDUFC2,NDUFB1,NDUFS6,NDUFA2,NDUFB9,NDUFC1,NDUFA5,NDUFB5,NDUFS8,NDUFA6,NDUFAB1,NDUFV2,NDUFS7,NDUFA10,NDUFAF3,NDUFS4,NDUFS2,NDUFS3,NDUFB6,NDUFA9,NDUFB3,NDUFAF2	39
REACTOME_REGULATION_OF_MRNA_STABILITY_BY_PROTEINS_THAT_BIND_AU_RICH_ELEMENTS	0.551724	9.72259e-22	6.97839e-20	PABPC1,RPS27A,SET,UBA52,UBB,UBC,PSMB1,PSME1,YWHAB,YWHAZ,PSMB9,PSMA7,ANP32A,HNRNPD,PSMC5,PSMA1,PSMB6,PSMB8,PSME2,PSMB3,HSPA8,PSMD4,PSMD8,PSMD13,PSMD7,PSMB4,ZFP36L1,HSPB1,PSMC1,PSMA5,PSMB7,PSMF1,SEM1,DCP2,PSMA4,XPO1,PSMC3,PSMA2,EXOSC6,PSMB2,PSMD2,EXOSC8,PSMA3,PSMD14,PSMD6,XRN1,PSMB10,ZFP36	48
REACTOME_AUF1_HNRNP_D0_BINDS_AND_DESTABILIZES_MRNA	0.672727	2.88608e-21	2.02096e-19	PABPC1,RPS27A,UBA52,UBB,UBC,PSMB1,PSME1,PSMB9,PSMA7,HNRNPD,PSMC5,PSMA1,PSMB6,PSMB8,PSME2,PSMB3,HSPA8,PSMD4,PSMD8,PSMD13,PSMD7,PSMB4,HSPB1,PSMC1,PSMA5,PSMB7,PSMF1,SEM1,PSMA4,PSMC3,PSMA2,PSMB2,PSMD2,PSMA3,PSMD14,PSMD6,PSMB10	37
REACTOME_NEGATIVE_REGULATION_OF_NOTCH4_SIGNALING	0.666667	1.59904e-20	1.09306e-18	RPS27A,UBA52,UBB,UBC,PSMB1,PSME1,SKP1,YWHAZ,PSMB9,PSMA7,PSMC5,PSMA1,PSMB6,PSMB8,PSME2,PSMB3,PSMD4,PSMD8,PSMD13,RBX1,PSMD7,PSMB4,PSMC1,PSMA5,PSMB7,PSMF1,SEM1,PSMA4,PSMC3,PSMA2,PSMB2,PSMD2,PSMA3,PSMD14,PSMD6,PSMB10	36
REACTOME_TCR_SIGNALING	0.459677	1.88586e-20	1.25914e-18	PTPRC,RPS27A,UBA52,UBB,UBC,PSMB1,PSME1,SKP1,PSMB9,PSMA7,UBE2D2,EVL,PAK2,PSMC5,PSMA1,HLA-DPB1,PSMB6,PSMB8,PSME2,HLA-DPA1,PSMB3,WAS,PSMD4,PSMD8,FYB1,HLA-DRA,PSMD13,PIK3R1,PSMD7,PTEN,PSMB4,HLA-DRB1,MALT1,VASP,PSMC1,PSMA5,PSMB7,PSMF1,SEM1,PSMA4,PSMC3,UBE2N,CD3D,CD3E,PSMA2,CD247,HLA-DQB1,LCK,PSMB2,CD3G,PSMD2,PSMA3,PSMD14,CSK,PSMD6,LAT,PSMB10	57
REACTOME_ANTIGEN_PROCESSING_CROSS_PRESENTATION	0.505051	2.43862e-20	1.5912e-18	B2M,CYBA,HLA-A,HLA-B,HLA-C,HLA-E,RPS27A,UBA52,UBB,UBC,PSMB1,PSME1,PSMB9,PSMA7,CALR,SEC61B,SEC61G,HLA-F,PDIA3,PSMC5,TAPBP,PSMA1,VAMP8,CTSS,PSMB6,PSMB8,PSME2,PSMB3,PSMD4,PSMD8,PSMD13,PSMD7,LNPEP,PSMB4,PSMC1,SNAP23,PSMA5,PSMB7,PSMF1,SEM1,PSMA4,PSMC3,PSMA2,NCF1,PSMB2,PSMD2,PSMA3,PSMD14,PSMD6,PSMB10	50
REACTOME_REGULATION_OF_RUNX3_EXPRESSION_AND_ACTIVITY	0.654545	4.08196e-20	2.60429e-18	RPS27A,UBA52,UBB,UBC,PSMB1,PSME1,PSMB9,PSMA7,PSMC5,PSMA1,PSMB6,PSMB8,PSME2,TGFB1,PSMB3,PSMD4,PSMD8,PSMD13,PSMD7,PSMB4,PSMC1,PSMA5,PSMB7,PSMF1,SEM1,PSMA4,PSMC3,PSMA2,EP300,PSMB2,PSMD2,PSMA3,PSMD14,RUNX3,PSMD6,PSMB10	36
WP_MITOCHONDRIAL_COMPLEX_I_ASSEMBLY_MODEL_OXPHOS_SYSTEM	0.642857	1.00793e-19	6.29079e-18	MT-ND1,MT-ND2,MT-ND4,MT-ND5,NDUFB11,NDUFA1,NDUFS5,NDUFA12,NDUFB2,NDUFB8,NDUFB10,NDUFA3,NDUFB4,NDUFB7,NDUFA13,NDUFC2,MT-ND4L,NDUFB1,NDUFS6,NDUFA2,NDUFB9,NDUFC1,NDUFA5,NDUFB5,NDUFA6,NDUFAB1,NDUFV2,NDUFA10,NDUFAF3,NDUFS4,NDUFS2,NDUFS3,NDUFB6,NDUFB3,NDUFAF2,DMAC1	36
REACTOME_STABILIZATION_OF_P53	0.631579	2.41263e-19	1.47376e-17	RPS27A,UBA52,UBB,UBC,PSMB1,PSME1,PSMB9,PSMA7,PSMC5,PSMA1,PSMB6,PSMB8,PSME2,MDM4,PSMB3,PSMD4,ATM,PSMD8,PSMD13,PSMD7,PSMB4,PHF20,PSMC1,PSMA5,PSMB7,PSMF1,SEM1,PSMA4,PSMC3,PSMA2,PSMB2,PSMD2,PSMA3,PSMD14,PSMD6,PSMB10	36
REACTOME_MRNA_SPLICING_MINOR_PATHWAY	0.653846	4.76886e-19	2.85237e-17	SNRPD2,YBX1,SNRPB,SRSF7,SF3B6,SNU13,POLR2L,SF3B2,SNRPF,SF3B1,SF3B5,SNRPD3,SNRPE,TXNL4A,POLR2J,SNRPD1,POLR2I,SRSF2,LSM2,POLR2G,ZCRB1,SRSF6,POLR2E,POLR2K,PRPF6,POLR2A,PRPF8,POLR2F,SNRNP200,SNRPG,NCBP2,POLR2C,RNPC3,GTF2F1	34
WP_VEGFAVEGFR2_SIGNALING_PATHWAY	0.279176	5.44359e-19	3.1895e-17	ACTG1,CDC42,CFL1,EIF3F,GAPDH,HMGB1,PABPC1,PFN1,PTMA,RACK1,RPL10A,RPL13A,RPL18A,RPL26,RPL27,RPL5,RPL7,RPLP2,RPS11,RPS6,SET,SH3BGRL3,SSR4,TMSB10,TMSB4X,HSP90AA1,NAP1L1,TPM3,TXNIP,NCL,PRRC2C,RAP1B,RBM39,TBCA,CLIC1,EIF3H,RHOA,CALR,EIF4G2,PGK1,CAPZB,EZR,PAK2,MAP2K2,ZC3H15,ARF6,LDHA,GRB2,IQGAP1,P4HB,RAC1,CCT7,EIF3D,PRDX6,TXN,ETS1,MYH9,PPP1CA,PDIA6,PRDX2,PSMD4,RAP1A,TKT,CYCS,ITGB1,ACP1,EIF2A,FYN,PRKCB,A…	122
REACTOME_DOWNSTREAM_SIGNALING_EVENTS_OF_B_CELL_RECEPTOR_BCR_	0.530864	9.40923e-19	5.40278e-17	CALM1,PPIA,RPS27A,UBA52,UBB,UBC,PSMB1,PSME1,SKP1,PSMB9,PSMA7,PSMC5,PSMA1,PSMB6,PSMB8,PSME2,PSMB3,PSMD4,PSMD8,PRKCB,FKBP1A,PSMD13,PSMD7,REL,PSMB4,MALT1,PSMC1,PSMA5,PSMB7,PSMF1,SEM1,PSMA4,PPP3CA,PSMC3,PSMA2,KRAS,PSMB2,PSMD2,PSMA3,PSMD14,PSMD6,PSMB10,NFATC3	43
REACTOME_CELLULAR_RESPONSE_TO_HYPOXIA	0.546667	1.45374e-18	8.18372e-17	ELOB,RPS27A,UBA52,UBB,UBC,PSMB1,PSME1,PSMB9,PSMA7,UBE2D2,UBE2D3,PSMC5,PSMA1,PSMB6,PSMB8,PSME2,PSMB3,PSMD4,PSMD8,PSMD13,RBX1,PSMD7,PSMB4,PSMC1,PSMA5,PSMB7,PSMF1,SEM1,ELOC,PSMA4,PSMC3,CREBBP,PSMA2,EP300,PSMB2,PSMD2,PSMA3,PSMD14,VHL,PSMD6,PSMB10	41
REACTOME_REGULATION_OF_PTEN_STABILITY_AND_ACTIVITY	0.565217	2.06137e-18	1.13811e-16	RPS27A,UBA52,UBB,UBC,PSMB1,PSME1,PSMB9,PSMA7,PSMC5,PSMA1,PSMB6,PSMB8,PSME2,STUB1,CSNK2B,PSMB3,PSMD4,PSMD8,PSMD13,PSMD7,PTEN,PSMB4,PSMC1,PSMA5,PSMB7,PSMF1,SEM1,PSMA4,MKRN1,PSMC3,PSMA2,PSMB2,CSNK2A1,PSMD2,PSMA3,PSMD14,PSMD6,CSNK2A2,PSMB10	39
[truncated: 449 more rows]

[truncated: 1 more sheets: 3j]
