# Supplementary material for: A comprehensive platform for analyzing longitudinal multi-omics data
Source: Nat Commun. 2023 Mar 27;14:1684. doi: 10.1038/s41467-023-37432-w (PMC10041512; doi:10.1038/s41467-023-37432-w)
Supplement: Supplementary file 8 — Supplementary Data 4 [file 41467_2023_37432_MOESM8_ESM.xlsx]

## Sheet: Description
Supplementary Data 4: Variance decomposition analysis (VDA) results on T-cell receptor (TCR) repertoires of n=4 systemic sclerosis donors (12 independent samples). The data was downloaded from GSE156980 (Servaas et al., J. Autoimmun. 117, 102574 (2021)).
Table	Description
4a	Variance Decomposition Analysis (VDA) results on CD4 T cells
4b	Variance Decomposition Analysis (VDA) results on CD8 T cells

## Sheet: 4a
Clonotype	Amino.acid.sequence	mean	median	sd	max	Subject_id	Time	Diagnosis	Residual		6625	3	41
clonotype9768	CASSRSGVYTDTQYF	0.00704056	0	0.012738	0.0285109	0.999402	2.01282e-09	0.000394947	0.000202814
clonotype2386	CASSPTGNNEQFF	0.031058	0	0.0561096	0.127066	0.999043	2.9761e-05	0.000318079	0.000609126
clonotype8315	CASSPLAGRVYNEQFF	0.00684258	0	0.0123817	0.0281005	0.998947	0	0.000499299	0.000553431
clonotype7340	CASSLRTRTVPEQFF	0.00983113	0	0.0177923	0.0406896	0.998373	3.08371e-10	0.000724366	0.000903005
clonotype9420	CASSQVQGRGEQYF	0.00292718	0	0.00529666	0.0119427	0.998148	0	0.00134112	0.000510467
clonotype12505	CSASSENTDTQYF	0.00435002	0	0.00787629	0.0182654	0.998058	3.74846e-07	7.5837e-08	0.00194127
clonotype8474	CASSPQAQGSNGELFF	0.00217501	0	0.00393814	0.00913268	0.998057	1.79572e-07	1.24994e-06	0.00194203
clonotype11814	CSAGTLGAVEGYTF	0.00243306	0	0.00440506	0.0100815	0.998025	0	0.000198551	0.00177666
clonotype3038	CSVVHSNYGYTF	0.00726063	0	0.012862	0.0297242	0.99783	0	2.11919e-08	0.00216983
clonotype5350	CASSHDSPYEQYF	0.00205698	0	0.00372381	0.00843016	0.997773	0	0.000663518	0.00156312
clonotype6832	CASSLGVGTYGYTF	0.00174039	0	0.00314983	0.00713852	0.997593	0	0.00144628	0.000960732
clonotype8700	CASSPSGQGTDTQYF	0.00174039	0	0.00314983	0.00713852	0.997593	0	0.00144628	0.000960732
clonotype11066	CASSYMSSGNTIYF	0.00174039	0	0.00314983	0.00713852	0.997593	0	0.00144628	0.000960732
clonotype3231	CAISETVYGYTF	0.000870194	0	0.00157491	0.00356926	0.997593	0	0.00144628	0.000960732
clonotype4226	CASRWTGTLTGELFF	0.000870194	0	0.00157491	0.00356926	0.997593	0	0.00144628	0.000960732
clonotype4547	CASSEEGGVNSPLHF	0.000870194	0	0.00157491	0.00356926	0.997593	0	0.00144628	0.000960732
clonotype7813	CASSLVVSARDEQYF	0.000870194	0	0.00157491	0.00356926	0.997593	0	0.00144628	0.000960732
clonotype11789	CSAGMTGPSSPLHF	0.000870194	0	0.00157491	0.00356926	0.997593	0	0.00144628	0.000960732
clonotype7052	CASSLNGVKGYTF	0.00707794	0	0.0128185	0.0299137	0.99751	2.34602e-07	3.81932e-05	0.00245198
clonotype12136	CSAREGQRLSYGYTF	0.00255204	0	0.0046208	0.0107078	0.997463	4.36463e-08	0.000597958	0.00193928
clonotype5939	CASSLDPAGADTQYF	0.00510408	0	0.00924159	0.0214156	0.997461	4.36672e-08	0.000599247	0.00193927
clonotype4909	CASSFGVGTGPYEQYF	0.00739523	0	0.0133883	0.0309106	0.997344	6.2977e-08	0.00100141	0.00165434
clonotype3114	CAIRGTGQETQYF	0.00237452	0	0.00430118	0.0100815	0.997096	0	1.94267e-05	0.00288412
clonotype5375	CASSHPPKSSRGRITGELFF	0.00237452	0	0.00430118	0.0100815	0.997096	0	1.94267e-05	0.00288412
clonotype8019	CASSPERYGGQQYF	0.00237452	0	0.00430118	0.0100815	0.997096	0	1.94267e-05	0.00288412
clonotype7155	CASSLQGGGTEAFF	0.00243401	0	0.00440896	0.0100815	0.997089	3.69268e-09	1.58511e-05	0.00289491
clonotype7172	CASSLQGQSYEQYF	0.00449265	0	0.00814105	0.0191424	0.996258	8.32335e-08	4.13813e-12	0.00374237
clonotype4111	CASRRPTGGPNSPLHF	0.00168184	0	0.00304754	0.00713852	0.99605	0	0.000281853	0.00366796
clonotype10311	CASSSSATNEKLFF	0.00168184	0	0.00304754	0.00713852	0.99605	0	0.000281853	0.00366796
clonotype3017	CSVGTGANQPQHF	0.00124628	0	0.00225475	0.00504075	0.99583	1.17501e-09	0.00401309	0.000156587
clonotype3514	CASIGGTVSSGNTIYF	0.00124628	0	0.00225475	0.00504075	0.99583	1.17501e-09	0.00401309	0.000156587
clonotype12064	CSARDPGANGEQFF	0.00124628	0	0.00225475	0.00504075	0.99583	1.17501e-09	0.00401309	0.000156587
clonotype3804	CASRENSNQPQHF	0.00550026	0	0.00996886	0.0235235	0.995809	4.36683e-10	1.28818e-05	0.00417767
clonotype11975	CSAQTRGRAEAFF	0.00260674	0	0.00472504	0.011033	0.995572	0	1.15619e-05	0.0044163
clonotype7409	CASSLSGRPAHTGELFF	0.00136431	0	0.00247299	0.00571082	0.99557	0	6.15497e-06	0.00442407
clonotype7609	CASSLTPVFSGNTIYF	0.00409292	0	0.00741896	0.0171325	0.99557	0	6.13438e-06	0.00442416
clonotype1270	CASRPGTSFDNEQFF	0.00249161	0	0.00451565	0.0105377	0.995507	4.78107e-08	0.000424376	0.00406907
clonotype11602	CATSTGSYEQYF	0.00249161	0	0.00451565	0.0105377	0.995507	4.78107e-08	0.000424376	0.00406907
clonotype3963	CASRLQQGSYEQYF	0.00238764	0	0.00432789	0.010175	0.995422	0	0.00017018	0.00440759
clonotype4188	CASRTHPTPGLGEQYF	0.00238764	0	0.00432789	0.010175	0.995422	0	0.00017018	0.00440759
clonotype4613	CASSEGVSGVEQYF	0.00238764	0	0.00432789	0.010175	0.995422	0	0.00017018	0.00440759
clonotype4908	CASSFGVGLQETQYF	0.00238764	0	0.00432789	0.010175	0.995422	0	0.00017018	0.00440759
clonotype5264	CASSGRGRRAYEQYF	0.00238764	0	0.00432789	0.010175	0.995422	0	0.00017018	0.00440759
clonotype5401	CASSHVLGGEQYF	0.00238764	0	0.00432789	0.010175	0.995422	0	0.00017018	0.00440759
clonotype5427	CASSIGLASLYEQFF	0.00238764	0	0.00432789	0.010175	0.995422	0	0.00017018	0.00440759
clonotype5639	CASSLAGPGGNEQFF	0.00238764	0	0.00432789	0.010175	0.995422	0	0.00017018	0.00440759
clonotype5751	CASSLAPSLSSYNEQFF	0.00238764	0	0.00432789	0.010175	0.995422	0	0.00017018	0.00440759
clonotype6229	CASSLESAGGNEQFF	0.00238764	0	0.00432789	0.010175	0.995422	0	0.00017018	0.00440759
clonotype6933	CASSLLAETGELFF	0.00238764	0	0.00432789	0.010175	0.995422	0	0.00017018	0.00440759
clonotype8520	CASSPQRGVNYEQYF	0.00238764	0	0.00432789	0.010175	0.995422	0	0.00017018	0.00440759
clonotype9528	CASSRDTVEQYF	0.00238764	0	0.00432789	0.010175	0.995422	0	0.00017018	0.00440759
clonotype9720	CASSRQKNIQYF	0.00238764	0	0.00432789	0.010175	0.995422	0	0.00017018	0.00440759
clonotype10070	CASSSGVDIQYF	0.00238764	0	0.00432789	0.010175	0.995422	0	0.00017018	0.00440759
clonotype10153	CASSSPGGAGTDTQYF	0.00238764	0	0.00432789	0.010175	0.995422	0	0.00017018	0.00440759
clonotype11404	CATEEFTGELFF	0.00238764	0	0.00432789	0.010175	0.995422	0	0.00017018	0.00440759
clonotype11428	CATHRGSYTGELFF	0.00238764	0	0.00432789	0.010175	0.995422	0	0.00017018	0.00440759
clonotype11440	CATQKSAGGKTDTQYF	0.00238764	0	0.00432789	0.010175	0.995422	0	0.00017018	0.00440759
clonotype11563	CATSRESSGFSYNEQFF	0.00238764	0	0.00432789	0.010175	0.995422	0	0.00017018	0.00440759
clonotype12686	CSSGQGYNEQFF	0.00238764	0	0.00432789	0.010175	0.995422	0	0.00017018	0.00440759
clonotype2762	CASSWAPSTGNTEAFF	0.00679674	0	0.0121787	0.0282519	0.995185	0.000254538	1.47769e-05	0.00454538
clonotype8922	CASSQAYNQPQHF	0.00367839	0	0.00666839	0.0154553	0.995079	0	0.00022417	0.0046968
clonotype1909	CASSLKAGPGASPYNEQFF	0.00486649	0	0.00849234	0.0199879	0.994887	0	3.51591e-07	0.00511232
clonotype5107	CASSFTPNEQFF	0.00130482	0	0.00236516	0.00562011	0.994886	2.43012e-08	0.000686281	0.00442744
clonotype12488	CSASRGGSAEQYF	0.00130482	0	0.00236516	0.00562011	0.994886	2.43012e-08	0.000686281	0.00442744
clonotype6236	CASSLESNTGELFF	0.0145027	0	0.0262937	0.0623386	0.994605	6.88214e-07	0.000495702	0.00489861
clonotype12476	CSASPTGETQYF	0.00478748	0	0.00867994	0.0207017	0.994483	1.63253e-07	0.000576432	0.00494006
clonotype6217	CASSLEQYATQYF	0.0157164	0	0.0284989	0.0681438	0.99442	3.79666e-08	0.00029464	0.00528575
clonotype3594	CASKQGIDTEAFF	0.0058178	0	0.0105492	0.0252037	0.994265	1.03092e-07	0.000524175	0.00521035
clonotype6746	CASSLGSGRANYGYTF	0.00330231	0	0.00598866	0.0140503	0.993877	4.71976e-07	0.000658461	0.00546423
clonotype9268	CASSQLGYGTQYF	0.00371874	0	0.00674596	0.0161166	0.993824	5.16626e-09	7.47685e-06	0.00616822
clonotype7343	CASSLRTSGRTDTQYF	0.00149516	0	0.00271211	0.00644662	0.993783	0	0.000194151	0.00602325
clonotype4224	CASRWGLAGFEQFF	0.00302865	0	0.00549451	0.0128932	0.993659	0	4.52394e-06	0.00633652
clonotype11270	CASTLLVGLAEYEQYF	0.00379926	0	0.0068917	0.0164186	0.993603	8.77774e-08	0.000333029	0.0060642
clonotype4099	CASRRGSGYEQYF	0.00179988	0	0.00326565	0.00785238	0.993159	0	0.000258214	0.00658314
clonotype11092	CASSYRAQERYNEQFF	0.00179988	0	0.00326565	0.00785238	0.993159	0	0.000258214	0.00658314
clonotype6186	CASSLELWYEQYF	0.0205867	0	0.0373566	0.0870294	0.993145	0	8.55229e-07	0.00685446
clonotype6154	CASSLEGSRRTEAFF	0.00156287	0	0.00283565	0.00672099	0.993098	6.5024e-07	0.000306263	0.00659509
clonotype6756	CASSLGSTAISDTQYF	0.00156287	0	0.00283565	0.00672099	0.993098	6.5024e-07	0.000306263	0.00659509
clonotype7898	CASSNLGSGYGYTF	0.00156287	0	0.00283565	0.00672099	0.993098	6.5024e-07	0.000306263	0.00659509
clonotype2775	CASSYGTGGQPQHF	0.00090852	0	0.00155731	0.00356926	0.993063	0.00114607	4.26489e-09	0.00579132
clonotype931	CASSPGLGETQYF	0.00641771	0	0.0115048	0.0277239	0.993049	0	6.91919e-09	0.00695146
clonotype346	CASSLDEGETQYF	0.00769361	0	0.0139604	0.0335511	0.992966	6.39525e-09	0.000246651	0.0067877
clonotype10889	CASSVVVSTGELFF	0.00185842	0	0.00337239	0.00785238	0.992939	1.49455e-08	0.000129334	0.00693156
clonotype6456	CASSLGGQVDSRGYTF	0.00751704	0	0.0136373	0.0328372	0.992736	1.37059e-07	0.000916555	0.00634761
clonotype3993	CASRPASGISTDTQYF	0.00130576	0	0.00236922	0.00571082	0.992616	4.43966e-08	0.000735331	0.00664846
clonotype4237	CASSAAGRMGNTIYF	0.00130576	0	0.00236922	0.00571082	0.992616	4.43966e-08	0.000735331	0.00664846
clonotype5642	CASSLAGPRNGELFF	0.00130576	0	0.00236922	0.00571082	0.992616	4.43966e-08	0.000735331	0.00664846
clonotype10487	CASSTGQTFYGYTF	0.00130576	0	0.00236922	0.00571082	0.992616	4.43966e-08	0.000735331	0.00664846
clonotype11529	CATSRDPGGDQPQHF	0.00130576	0	0.00236922	0.00571082	0.992616	4.43966e-08	0.000735331	0.00664846
clonotype1071	CASSSQGSYNSPLHF	0.00184948	0	0.00323571	0.00772765	0.992595	0	1.50089e-08	0.0074046
clonotype11957	CSAQDRENTGELFF	0.00118679	0	0.00215397	0.00504075	0.992513	4.28051e-07	0.000189303	0.00729738
clonotype6328	CASSLGAVLNSPLHF	0.00381936	0	0.00693314	0.0168025	0.99211	8.04164e-08	0.000213573	0.0076765
clonotype10501	CASSTGTGTRETQYF	0.00457152	0	0.0082997	0.020163	0.991917	2.56379e-07	8.58952e-05	0.00799663
clonotype4604	CASSEGSTWGAFF	0.00229304	0	0.00415971	0.00983519	0.991893	2.95139e-07	0.00192381	0.00618253
clonotype7220	CASSLRDRYGYTF	0.00536678	0	0.00974262	0.0229956	0.991878	7.3968e-07	0.000329537	0.00779147
clonotype6020	CASSLDRKGYSNQPQHF	0.012393	0	0.0224972	0.0540935	0.991714	0	0.0005496	0.00773654
clonotype7048	CASSLNGLISTDTQYF	0.00506753	0	0.00920056	0.0218432	0.991431	7.78802e-08	0.000484574	0.00808404
clonotype6873	CASSLIGGAYEQYF	0.00156381	0	0.00283946	0.00672099	0.991329	2.33443e-07	0.000422845	0.00824754
clonotype8404	CASSPNSGVEQFF	0.00156381	0	0.00283946	0.00672099	0.991329	2.33443e-07	0.000422845	0.00824754
clonotype11859	CSAKSGVSTNEKLFF	0.00156381	0	0.00283946	0.00672099	0.991329	2.33443e-07	0.000422845	0.00824754
clonotype3550	CASIWGDRVKDEQFF	0.000766745	0	0.00139177	0.00322331	0.991277	1.7356e-07	0.00116434	0.00755875
clonotype4397	CASSATNRGNTEAFF	0.000766745	0	0.00139177	0.00322331	0.991277	1.7356e-07	0.00116434	0.00755875
clonotype5548	CASSLAAPLSTDTQYF	0.000766745	0	0.00139177	0.00322331	0.991277	1.7356e-07	0.00116434	0.00755875
clonotype7113	CASSLPNSYEQYF	0.000766745	0	0.00139177	0.00322331	0.991277	1.7356e-07	0.00116434	0.00755875
clonotype7350	CASSLRWAADTQYF	0.000766745	0	0.00139177	0.00322331	0.991277	1.7356e-07	0.00116434	0.00755875
clonotype8166	CASSPGQGPYTTQYF	0.000766745	0	0.00139177	0.00322331	0.991277	1.7356e-07	0.00116434	0.00755875
clonotype10600	CASSTTSGGEDTQYF	0.000766745	0	0.00139177	0.00322331	0.991277	1.7356e-07	0.00116434	0.00755875
clonotype4920	CASSFISYGYTF	0.00211741	0	0.0038449	0.00928008	0.99114	1.21637e-07	0.000461128	0.00839883
clonotype11362	CASTSTSGSYEQYF	0.00211741	0	0.0038449	0.00928008	0.99114	1.21637e-07	0.000461128	0.00839883
clonotype7078	CASSLNRLQEKIQYF	0.00218526	0	0.00396813	0.00966993	0.991031	4.73516e-07	0.000550667	0.00841806
clonotype11454	CATRRANTGELFF	0.00218526	0	0.00396813	0.00966993	0.991031	4.73516e-07	0.000550667	0.00841806
clonotype5043	CASSFRTGVEDEQYF	0.000728419	0	0.00132271	0.00322331	0.991031	4.73516e-07	0.000550667	0.00841806
clonotype7361	CASSLSASGANVLTF	0.000728419	0	0.00132271	0.00322331	0.991031	4.73516e-07	0.000550667	0.00841806
clonotype11334	CASTRGLAPDTQYF	0.000728419	0	0.00132271	0.00322331	0.991031	4.73516e-07	0.000550667	0.00841806
clonotype12681	CSPQGGSETYEQYF	0.000728419	0	0.00132271	0.00322331	0.991031	4.73516e-07	0.000550667	0.00841806
clonotype12768	CSVDSRTETQYF	0.000728419	0	0.00132271	0.00322331	0.991031	4.73516e-07	0.000550667	0.00841806
clonotype12790	CSVEDRTSGRDDEQFF	0.000728419	0	0.00132271	0.00322331	0.991031	4.73516e-07	0.000550667	0.00841806
clonotype2627	CASSSGRSGELFF	0.00800868	0	0.0142142	0.0342649	0.990811	7.43946e-05	7.45405e-09	0.00911448
clonotype8026	CASSPFGQASTDTQYF	0.0047837	0	0.00868473	0.0210754	0.990806	5.99181e-07	0.00124706	0.00794637
clonotype9177	CASSQGLRQYNEQFF	0.00255015	0	0.00463249	0.0112402	0.990721	8.11379e-11	5.21827e-07	0.00927874
clonotype6199	CASSLEPGNTIYF	0.0051003	0	0.00926498	0.0224804	0.990721	8.11379e-11	5.21827e-07	0.00927874
clonotype1194	CASGLAGGSYNEQFF	0.00190897	0	0.00334645	0.00785238	0.990712	0	0	0.00928833
clonotype176	CASSFLGSYEQYF	0.00312421	0	0.00534559	0.0126452	0.990544	0.00278845	4.17993e-11	0.00666799
clonotype4359	CASSARPGTNNEQFF	0.0100101	0	0.0181857	0.0445276	0.990452	0	4.03407e-05	0.00950764
clonotype4648	CASSENGNSPLHF	0.00173944	0	0.00316022	0.00772765	0.990375	0	5.07452e-05	0.00957448
clonotype7573	CASSLTGQVAGNTIYF	0.00173944	0	0.00316022	0.00772765	0.990375	0	5.07452e-05	0.00957448
clonotype11493	CATSGGAGDTQYF	0.00173944	0	0.00316022	0.00772765	0.990375	0	5.07452e-05	0.00957448
clonotype7847	CASSLWTSGQETQYF	0.00498227	0	0.00905257	0.0217779	0.990231	1.12313e-11	5.48259e-09	0.00976892
clonotype5395	CASSHSGGVFDEQFF	0.00519823	0	0.00944529	0.0224804	0.990151	0	3.19706e-07	0.00984856
clonotype7091	CASSLPDGTPSGYTF	0.00612791	0	0.0111297	0.025993	0.99012	3.47265e-07	0.00101141	0.00886805
clonotype2240	CASSPGQGETQYF	0.00365723	0	0.00655301	0.0154553	0.990062	0	2.94327e-15	0.00993834
clonotype5896	CASSLDGNPYNEQFF	0.00292907	0	0.00532178	0.0128493	0.990061	6.56651e-08	0.000259972	0.00967901
clonotype1695	CASSLEPSGAIQFF	0.00509971	0	0.00893438	0.0217779	0.990044	0.0027474	1.20282e-09	0.00720891
clonotype2659	CASSSQGLGNQPQHF	0.00628017	0	0.0112689	0.0277239	0.989902	0.00109033	6.02981e-07	0.00900701
clonotype2360	CASSPSANTGELFF	0.0101617	0	0.0181021	0.0445276	0.989712	0	1.09818e-07	0.0102882
clonotype2491	CASSQSGYTDTQYF	0.00118773	0	0.0021578	0.00504075	0.989676	0	0.000822231	0.0095017
clonotype11683	CAWSVGQGNTEAFF	0.00118773	0	0.0021578	0.00504075	0.989676	0	0.000822238	0.00950171
clonotype6194	CASSLEPGGNSPLHF	0.0035632	0	0.00647341	0.0151222	0.989676	0	0.000822246	0.00950172
clonotype8988	CASSQDPKGTGTRNQPQHF	0.00223544	0	0.0040627	0.00999393	0.989674	0	1.11513e-05	0.0103152
clonotype2477	CASSQGVGNQPQHF	0.000752163	0	0.00136694	0.0033605	0.989669	1.57124e-07	8.74848e-05	0.0102432
clonotype1163	CAIAAGTSETQYF	0.0211437	0	0.0382847	0.0902527	0.989622	0.000193657	7.01159e-05	0.0101141
clonotype3179	CAISEGTGGYTGELFF	0.000752163	0	0.00136694	0.0033605	0.989352	1.18921e-07	0.000406542	0.0102415
clonotype3590	CASKPLRDTEAFF	0.000752163	0	0.00136694	0.0033605	0.989352	1.18921e-07	0.000406542	0.0102415
clonotype4448	CASSDPGGSYGYTF	0.000752163	0	0.00136694	0.0033605	0.989352	1.18921e-07	0.000406542	0.0102415
clonotype4649	CASSENGQAYGYTF	0.000752163	0	0.00136694	0.0033605	0.989352	1.18921e-07	0.000406542	0.0102415
clonotype4853	CASSFGGQGAGNTIYF	0.000752163	0	0.00136694	0.0033605	0.989352	1.18921e-07	0.000406542	0.0102415
clonotype7433	CASSLSISGANVLTF	0.000752163	0	0.00136694	0.0033605	0.989352	1.18921e-07	0.000406542	0.0102415
clonotype9641	CASSRLAGGKYEQYF	0.000752163	0	0.00136694	0.0033605	0.989352	1.18921e-07	0.000406542	0.0102415
clonotype9726	CASSRQSSGIGELFF	0.000752163	0	0.00136694	0.0033605	0.989352	1.18921e-07	0.000406542	0.0102415
clonotype10916	CASSWGLAGSDTQYF	0.000752163	0	0.00136694	0.0033605	0.989352	1.18921e-07	0.000406542	0.0102415
clonotype12389	CSASAGTGYNEQFF	0.000752163	0	0.00136694	0.0033605	0.989352	1.18921e-07	0.000406542	0.0102415
clonotype12708	CSVAAGLPYYEQYF	0.000752163	0	0.00136694	0.0033605	0.989352	1.18921e-07	0.000406542	0.0102415
clonotype1278	CASRREAGANVLTF	0.000376082	0	0.000683469	0.00168025	0.989324	5.07015e-09	0.000433673	0.0102423
clonotype2340	CASSPRLGGTDTQYF	0.000376082	0	0.000683469	0.00168025	0.989324	5.07015e-09	0.000433673	0.0102423
clonotype2978	CSDSPQTDTQYF	0.000376082	0	0.000683469	0.00168025	0.989324	5.07015e-09	0.000433673	0.0102423
clonotype3148	CAISDPTSGGFYNEQFF	0.000376082	0	0.000683469	0.00168025	0.989324	5.07015e-09	0.000433673	0.0102423
clonotype3198	CAISESGEGRGYTF	0.000376082	0	0.000683469	0.00168025	0.989324	5.07015e-09	0.000433673	0.0102423
clonotype3363	CASCLGQGSGELFF	0.000376082	0	0.000683469	0.00168025	0.989324	5.07015e-09	0.000433673	0.0102423
clonotype3417	CASGIWAGETQYF	0.000376082	0	0.000683469	0.00168025	0.989324	5.07015e-09	0.000433673	0.0102423
clonotype3496	CASHGQSGNTIYF	0.000376082	0	0.000683469	0.00168025	0.989324	5.07015e-09	0.000433673	0.0102423
clonotype3504	CASIAARNTGELFF	0.000376082	0	0.000683469	0.00168025	0.989324	5.07015e-09	0.000433673	0.0102423
clonotype3532	CASIPTTWGTEAFF	0.000376082	0	0.000683469	0.00168025	0.989324	5.07015e-09	0.000433673	0.0102423
clonotype3939	CASRLDGGIHEQYF	0.000376082	0	0.000683469	0.00168025	0.989324	5.07015e-09	0.000433673	0.0102423
clonotype4057	CASRQTPNTGELFF	0.000376082	0	0.000683469	0.00168025	0.989324	5.07015e-09	0.000433673	0.0102423
clonotype4146	CASRSLDRVTDTQYF	0.000376082	0	0.000683469	0.00168025	0.989324	5.07015e-09	0.000433673	0.0102423
clonotype4174	CASRTGGSIQYF	0.000376082	0	0.000683469	0.00168025	0.989324	5.07015e-09	0.000433673	0.0102423
clonotype4307	CASSAGVAGLNSPLHF	0.000376082	0	0.000683469	0.00168025	0.989324	5.07015e-09	0.000433673	0.0102423
clonotype4513	CASSDYRQAAAFF	0.000376082	0	0.000683469	0.00168025	0.989324	5.07015e-09	0.000433673	0.0102423
clonotype4554	CASSEFGQSYGYTF	0.000376082	0	0.000683469	0.00168025	0.989324	5.07015e-09	0.000433673	0.0102423
clonotype4576	CASSEGGSRQETQYF	0.000376082	0	0.000683469	0.00168025	0.989324	5.07015e-09	0.000433673	0.0102423
clonotype4669	CASSEQGNTGELFF	0.000376082	0	0.000683469	0.00168025	0.989324	5.07015e-09	0.000433673	0.0102423
clonotype4680	CASSERFLTDTQYF	0.000376082	0	0.000683469	0.00168025	0.989324	5.07015e-09	0.000433673	0.0102423
clonotype4814	CASSFDYEQFF	0.000376082	0	0.000683469	0.00168025	0.989324	5.07015e-09	0.000433673	0.0102423
clonotype5385	CASSHRGENTEAFF	0.000376082	0	0.000683469	0.00168025	0.989324	5.07015e-09	0.000433673	0.0102423
clonotype5415	CASSIDNSYEQYF	0.000376082	0	0.000683469	0.00168025	0.989324	5.07015e-09	0.000433673	0.0102423
clonotype5493	CASSKGPRVGGTDTQYF	0.000376082	0	0.000683469	0.00168025	0.989324	5.07015e-09	0.000433673	0.0102423
clonotype5515	CASSKRRAGTGSDTQYF	0.000376082	0	0.000683469	0.00168025	0.989324	5.07015e-09	0.000433673	0.0102423
clonotype5609	CASSLAGGPPDTQYF	0.000376082	0	0.000683469	0.00168025	0.989324	5.07015e-09	0.000433673	0.0102423
clonotype6034	CASSLDSDGYTF	0.000376082	0	0.000683469	0.00168025	0.989324	5.07015e-09	0.000433673	0.0102423
clonotype6224	CASSLERGGAKNIQYF	0.000376082	0	0.000683469	0.00168025	0.989324	5.07015e-09	0.000433673	0.0102423
clonotype6297	CASSLFTTNEKLFF	0.000376082	0	0.000683469	0.00168025	0.989324	5.07015e-09	0.000433673	0.0102423
clonotype6424	CASSLGGKGDSGANVLTF	0.000376082	0	0.000683469	0.00168025	0.989324	5.07015e-09	0.000433673	0.0102423
clonotype6498	CASSLGKNRGDTQYF	0.000376082	0	0.000683469	0.00168025	0.989324	5.07015e-09	0.000433673	0.0102423
clonotype6655	CASSLGQGTSTDTQYF	0.000376082	0	0.000683469	0.00168025	0.989324	5.07015e-09	0.000433673	0.0102423
clonotype7171	CASSLQGQPEQYF	0.000376082	0	0.000683469	0.00168025	0.989324	5.07015e-09	0.000433673	0.0102423
clonotype7189	CASSLQTDLHEQYF	0.000376082	0	0.000683469	0.00168025	0.989324	5.07015e-09	0.000433673	0.0102423
clonotype7221	CASSLRDRYTEAFF	0.000376082	0	0.000683469	0.00168025	0.989324	5.07015e-09	0.000433673	0.0102423
clonotype7439	CASSLSLGHRGYGYTF	0.000376082	0	0.000683469	0.00168025	0.989324	5.07015e-09	0.000433673	0.0102423
clonotype7786	CASSLVSGVSYEQYF	0.000376082	0	0.000683469	0.00168025	0.989324	5.07015e-09	0.000433673	0.0102423
clonotype7861	CASSLYPALSYEQYF	0.000376082	0	0.000683469	0.00168025	0.989324	5.07015e-09	0.000433673	0.0102423
clonotype7905	CASSNQIAGGGNEQFF	0.000376082	0	0.000683469	0.00168025	0.989324	5.07015e-09	0.000433673	0.0102423
clonotype8040	CASSPGAIEQYF	0.000376082	0	0.000683469	0.00168025	0.989324	5.07015e-09	0.000433673	0.0102423
clonotype8128	CASSPGMGNTIYF	0.000376082	0	0.000683469	0.00168025	0.989324	5.07015e-09	0.000433673	0.0102423
clonotype8418	CASSPPFGAGGRSEQFF	0.000376082	0	0.000683469	0.00168025	0.989324	5.07015e-09	0.000433673	0.0102423
clonotype9039	CASSQDTGTYNEQFF	0.000376082	0	0.000683469	0.00168025	0.989324	5.07015e-09	0.000433673	0.0102423
clonotype9444	CASSQWTKNIQYF	0.000376082	0	0.000683469	0.00168025	0.989324	5.07015e-09	0.000433673	0.0102423
clonotype9557	CASSRGDSTEAFF	0.000376082	0	0.000683469	0.00168025	0.989324	5.07015e-09	0.000433673	0.0102423
clonotype10308	CASSSSAAGELFF	0.000376082	0	0.000683469	0.00168025	0.989324	5.07015e-09	0.000433673	0.0102423
clonotype10586	CASSTSTGGTPEAFF	0.000376082	0	0.000683469	0.00168025	0.989324	5.07015e-09	0.000433673	0.0102423
clonotype10668	CASSVEDRGNYGYTF	0.000376082	0	0.000683469	0.00168025	0.989324	5.07015e-09	0.000433673	0.0102423
clonotype10698	CASSVGGARLGETQYF	0.000376082	0	0.000683469	0.00168025	0.989324	5.07015e-09	0.000433673	0.0102423
clonotype10759	CASSVHGEGGELFF	0.000376082	0	0.000683469	0.00168025	0.989324	5.07015e-09	0.000433673	0.0102423
clonotype10804	CASSVRAESSYNEQFF	0.000376082	0	0.000683469	0.00168025	0.989324	5.07015e-09	0.000433673	0.0102423
clonotype10945	CASSWRTSGGSDEQYF	0.000376082	0	0.000683469	0.00168025	0.989324	5.07015e-09	0.000433673	0.0102423
clonotype10970	CASSYAGNQPQHF	0.000376082	0	0.000683469	0.00168025	0.989324	5.07015e-09	0.000433673	0.0102423
clonotype11236	CASTGGKGEKLFF	0.000376082	0	0.000683469	0.00168025	0.989324	5.07015e-09	0.000433673	0.0102423
clonotype11286	CASTNSGGVETQYF	0.000376082	0	0.000683469	0.00168025	0.989324	5.07015e-09	0.000433673	0.0102423
clonotype11738	CSAATGGGMNTEAFF	0.000376082	0	0.000683469	0.00168025	0.989324	5.07015e-09	0.000433673	0.0102423
clonotype11761	CSAERPGWASGKLAYEQYF	0.000376082	0	0.000683469	0.00168025	0.989324	5.07015e-09	0.000433673	0.0102423
clonotype11768	CSAFLPGLPFNEQFF	0.000376082	0	0.000683469	0.00168025	0.989324	5.07015e-09	0.000433673	0.0102423
clonotype11943	CSAPRDSGTGELFF	0.000376082	0	0.000683469	0.00168025	0.989324	5.07015e-09	0.000433673	0.0102423
clonotype11948	CSAPSLGQGAEQYF	0.000376082	0	0.000683469	0.00168025	0.989324	5.07015e-09	0.000433673	0.0102423
clonotype11993	CSARALAQGINEQFF	0.000376082	0	0.000683469	0.00168025	0.989324	5.07015e-09	0.000433673	0.0102423
clonotype12203	CSARGQYVNTEAFF	0.000376082	0	0.000683469	0.00168025	0.989324	5.07015e-09	0.000433673	0.0102423
clonotype12594	CSAVGGGARGYEQFF	0.000376082	0	0.000683469	0.00168025	0.989324	5.07015e-09	0.000433673	0.0102423
clonotype13000	CSVRQGAAYEQYF	0.000376082	0	0.000683469	0.00168025	0.989324	5.07015e-09	0.000433673	0.0102423
clonotype1511	CASSGTRIDTQYF	0.00407494	0	0.00707578	0.0168025	0.98918	0.000934328	5.50448e-09	0.00988524
clonotype4453	CASSDPRGLPSNQPQHF	0.00112825	0	0.00205041	0.00504075	0.988986	1.50753e-07	0.000773838	0.0102401
clonotype8076	CASSPGGQTDTQYF	0.00112825	0	0.00205041	0.00504075	0.988986	1.50753e-07	0.000773838	0.0102401
clonotype11942	CSAPRDRANSPLHF	0.00112825	0	0.00205041	0.00504075	0.988986	1.50753e-07	0.000773838	0.0102401
clonotype9447	CASSRAEDTQYF	0.00507925	0	0.00922896	0.0224804	0.988419	2.10893e-11	0.00179956	0.00978118
clonotype11292	CASTPGGGGTDTQYF	0.00720538	0	0.0130951	0.0321506	0.988376	1.53057e-07	0.00130768	0.0103166
clonotype1416	CASSFGWNTEAFF	0.00622961	0	0.0111849	0.0277239	0.98832	0.00118646	1.15661e-07	0.0104929
clonotype1223	CASNLGLNNSPLHF	0.00494549	0	0.00833544	0.019274	0.988299	0	0	0.0117009
clonotype1035	CASSRGGSSYEQYF	0.010324	0	0.0180389	0.0436865	0.988172	0	0	0.0118281
clonotype11531	CATSRDPGSNQPQHF	0.00668516	0	0.0121513	0.0285642	0.988115	1.07941e-06	0.00126144	0.0106226
clonotype109	CASSLAGVPNTEAFF	0.00824379	0	0.014659	0.0349788	0.988011	0.000693231	8.24222e-05	0.0112135
clonotype12268	CSARPGSDNEQFF	0.0101976	0	0.0185469	0.0446114	0.987892	9.54237e-11	0.000130795	0.0119776
clonotype4768	CASSEWGTANTGELFF	0.00316513	0	0.00575709	0.014277	0.987819	0	2.92869e-06	0.0121779
clonotype2796	CASSYSPGQGPYEQYF	0.00300807	0	0.00514191	0.0121355	0.987439	0	1.51152e-08	0.0125605
clonotype6007	CASSLDRGNSNSPLHF	0.00157181	0	0.00285935	0.00689868	0.987321	0	0.000219174	0.01246
clonotype8362	CASSPLSAWPGRSDTQYF	0.00157181	0	0.00285935	0.00689868	0.987321	0	0.000219174	0.01246
clonotype12541	CSATDFLNYGYTF	0.00157181	0	0.00285935	0.00689868	0.987321	0	0.000219174	0.01246
clonotype11191	CASSYTAAARGSSYNSPLHF	0.00498794	0	0.00907622	0.0221294	0.986933	0	2.24727e-06	0.0130652
clonotype4873	CASSFGQGGTYEQYF	0.00300771	0	0.00547238	0.013442	0.986807	8.51252e-07	0.000353454	0.0128386
clonotype5072	CASSFSQESYEQYF	0.00174133	0	0.00316831	0.00785238	0.986796	7.24691e-08	0.000336001	0.0128681
clonotype11248	CASTIAPGPADTQYF	0.00174133	0	0.00316831	0.00785238	0.986796	7.24691e-08	0.000336001	0.0128681
clonotype11595	CATSSRGGTNEQFF	0.00174133	0	0.00316831	0.00785238	0.986796	7.24691e-08	0.000336001	0.0128681
clonotype9563	CASSRGGAIIGEQFF	0.00377443	0	0.00686711	0.0168603	0.986665	0	0.000592629	0.012742
clonotype10888	CASSVVTDNQAFF	0.00432803	0	0.00787499	0.0189679	0.986652	0	0.000412911	0.0129354
clonotype4347	CASSARDGNQPQHF	0.0182472	0	0.0332002	0.0807891	0.986429	1.05749e-06	0.000720111	0.0128502
clonotype2309	CASSPPSSLDGREQFF	0.00332277	0	0.0057174	0.013442	0.986071	0.00212179	6.28167e-09	0.0118075
clonotype4235	CASSAAGLYGYTF	0.00665144	0	0.012108	0.0302445	0.986047	0	1.33873e-07	0.0139528
clonotype6323	CASSLGASGSLYNEQFF	0.00245343	0	0.00446563	0.011033	0.985897	0	0.000396273	0.0137067
clonotype4369	CASSARTSGGQYNEQFF	0.000810706	0	0.00147394	0.00351257	0.985678	6.58571e-09	0.00315884	0.0111629
clonotype4478	CASSDRTGPNYGYTF	0.000810706	0	0.00147394	0.00351257	0.985678	6.58571e-09	0.00315884	0.0111629
clonotype5647	CASSLAGQQDTQYF	0.000810706	0	0.00147394	0.00351257	0.985678	6.58571e-09	0.00315884	0.0111629
clonotype6329	CASSLGAWVNTGELFF	0.000810706	0	0.00147394	0.00351257	0.985678	6.58571e-09	0.00315884	0.0111629
clonotype9309	CASSQQGLRNSPLHF	0.000810706	0	0.00147394	0.00351257	0.985678	6.58571e-09	0.00315884	0.0111629
clonotype10148	CASSSPAKPSTDTQYF	0.000810706	0	0.00147394	0.00351257	0.985678	6.58571e-09	0.00315884	0.0111629
clonotype10275	CASSSRPSQETQYF	0.000810706	0	0.00147394	0.00351257	0.985678	6.58571e-09	0.00315884	0.0111629
clonotype11062	CASSYLRTGGGYGYTF	0.000810706	0	0.00147394	0.00351257	0.985678	6.58571e-09	0.00315884	0.0111629
clonotype12853	CSVERGGGTDTQYF	0.000810706	0	0.00147394	0.00351257	0.985678	6.58571e-09	0.00315884	0.0111629
clonotype10638	CASSVASGDGSPLHF	0.00243212	0	0.00442182	0.0105377	0.985678	6.58533e-09	0.00315887	0.0111629
clonotype4167	CASRSVLAGGSYNEQFF	0.00162141	0	0.00294788	0.00702514	0.985678	6.58525e-09	0.00315887	0.0111629
clonotype991	CASSPTGGRTDTQYF	0.00162141	0	0.00294788	0.00702514	0.985678	6.5849e-09	0.0031589	0.0111629
clonotype12392	CSASATGQGSSYNSPLHF	0.00554154	0	0.0100895	0.0249848	0.985607	0	4.83102e-06	0.0143881
clonotype3830	CASRGATVPDTQYF	0.0033417	0	0.00608444	0.0149909	0.985352	2.57952e-07	0.000198141	0.0144492
clonotype4867	CASSFGPSHDGYTF	0.00525961	0	0.0095763	0.0235571	0.985339	2.51836e-06	0.000255647	0.0144032
clonotype3194	CAISESDRGHGYTF	0.00142285	0	0.00258851	0.00632262	0.985218	1.24356e-06	0.00220514	0.0125753
clonotype11725	CSAAGYPSTDTQYF	0.00769562	0	0.0140111	0.0348994	0.985076	2.54402e-06	0.000608211	0.0143137
clonotype2568	CASSRQNMNTEAFF	0.0107454	0	0.0194464	0.0471143	0.985069	0	0	0.0149308
clonotype6268	CASSLEWSAEQYF	0.00537575	0	0.0097891	0.0231829	0.985029	6.80057e-07	0.000260189	0.0147101
clonotype11720	CSAAGQGAQGAFF	0.00205604	0	0.0037443	0.00913268	0.984786	2.24465e-07	0.000318384	0.0148952
clonotype870	CASSLSTSGNTIYF	0.00141851	0	0.00258383	0.00644662	0.984437	1.1169e-09	0.000192622	0.0153702
clonotype4642	CASSELTPDYGYTF	0.00344517	0	0.00627198	0.0151222	0.984405	1.98539e-08	0.00145333	0.014142
clonotype9391	CASSQTYNSPLHF	0.006346	0	0.0115573	0.0277239	0.984203	5.08594e-09	0.000819368	0.0149772
clonotype2414	CASSQAGDQPQHF	0.0016233	0	0.00295565	0.00713852	0.984183	8.123e-07	0.00137563	0.0144409
clonotype5204	CASSGKTGATEAFF	0.0016233	0	0.00295565	0.00713852	0.984183	8.123e-07	0.00137563	0.0144409
clonotype3108	CAIRETGQNTEAFF	0.000811651	0	0.00147783	0.00356926	0.984183	8.123e-07	0.00137563	0.0144409
clonotype3443	CASGPGYVGQSQYF	0.000811651	0	0.00147783	0.00356926	0.984183	8.123e-07	0.00137563	0.0144409
clonotype5485	CASSKDRGPYEQFF	0.000811651	0	0.00147783	0.00356926	0.984183	8.123e-07	0.00137563	0.0144409
clonotype9773	CASSRSSWEQGLGTEAFF	0.000811651	0	0.00147783	0.00356926	0.984183	8.123e-07	0.00137563	0.0144409
clonotype10692	CASSVGDRGNSPLHF	0.00353743	0	0.00644351	0.0161578	0.984092	1.16228e-06	0.000530807	0.0153757
clonotype7423	CASSLSGVTEAFF	0.00623384	0	0.0113544	0.0277239	0.984088	9.75024e-08	0.000660692	0.0152516
clonotype601	CASRGNYGYTF	0.000928737	0	0.00169085	0.00421508	0.983979	4.79004e-08	0.00177694	0.0142438
clonotype9084	CASSQEMRTSGNEQYF	0.000928737	0	0.00169085	0.00421508	0.983979	4.78998e-08	0.00177695	0.0142438
clonotype9948	CASSSGGGYEQYF	0.000928737	0	0.00169085	0.00421508	0.983979	4.78998e-08	0.00177695	0.0142438
clonotype11464	CATSDGFPDTQYF	0.000928737	0	0.00169085	0.00421508	0.983979	4.78998e-08	0.00177695	0.0142438
clonotype11757	CSAEPGLAGGSTDTQYF	0.000928737	0	0.00169085	0.00421508	0.983979	4.78998e-08	0.00177695	0.0142438
clonotype12184	CSARGKSGGVKAYEQYF	0.000928737	0	0.00169085	0.00421508	0.983979	4.78998e-08	0.00177695	0.0142438
clonotype12815	CSVEGQGADTQYF	0.000928737	0	0.00169085	0.00421508	0.983979	4.78998e-08	0.00177695	0.0142438
clonotype5240	CASSGQGIAYEQYF	0.00185747	0	0.00338171	0.00843016	0.983979	4.78995e-08	0.00177695	0.0142438
clonotype5546	CASSLAAMDTEAFF	0.0153923	0	0.0280484	0.0695488	0.983565	1.91782e-07	0.000184166	0.0162506
clonotype8140	CASSPGQDSNQPQHF	0.0022921	0	0.00417743	0.0105377	0.983237	0	0.000139676	0.0166234
clonotype12843	CSVEPIPNGYTF	0.0155208	0	0.0282849	0.070974	0.983145	8.65961e-07	0.000417658	0.0164363
clonotype12869	CSVEVRDRGVDEQFF	0.00633494	0	0.0115452	0.0277239	0.983063	8.82181e-07	0.000412119	0.0165244
clonotype6940	CASSLLAGNNEQFF	0.00496595	0	0.00905098	0.0228433	0.982971	3.56461e-08	0.000317115	0.0167115
clonotype5387	CASSHRGGAQNYGYTF	0.00777685	0	0.0141762	0.0352852	0.982968	0	1.23038e-06	0.0170313
clonotype1691	CASSLELWGAFF	0.00237689	0	0.00432831	0.010578	0.982964	1.07297e-06	0.002308	0.0147265
clonotype3985	CASRNRERGEKLFF	0.002197	0	0.00400502	0.0100815	0.982869	8.59603e-09	9.1529e-08	0.0171312
clonotype4866	CASSFGPGIDGELFF	0.002197	0	0.00400502	0.0100815	0.982869	8.59603e-09	9.1529e-08	0.0171312
clonotype8373	CASSPLTLRDTIYF	0.00504742	0	0.00920028	0.0228433	0.982776	0	0.000314811	0.0169088
clonotype7570	CASSLTGQGAYNEQFF	0.00328316	0	0.00598193	0.0149909	0.982742	1.35628e-06	0.00129279	0.0159636
clonotype4944	CASSFLSGQGYYEQYF	0.002693	0	0.00490983	0.0117617	0.982579	0	5.43252e-06	0.0174156
clonotype1666	CASSLEAGNIQYF	0.0128321	0	0.0227283	0.0563943	0.98245	0.000158568	0	0.0173912
clonotype3920	CASRKDRQISYEQYF	0.000929682	0	0.00169503	0.00428311	0.982268	8.3607e-08	0.000246337	0.0174852
clonotype4005	CASRPGHRSDTQYF	0.000929682	0	0.00169503	0.00428311	0.982268	8.3607e-08	0.000246337	0.0174852
clonotype6103	CASSLEGAGHDEAFF	0.000929682	0	0.00169503	0.00428311	0.982268	8.3607e-08	0.000246337	0.0174852
clonotype6210	CASSLEPTGVGYTF	0.000929682	0	0.00169503	0.00428311	0.982268	8.3607e-08	0.000246337	0.0174852
clonotype10500	CASSTGTGSKQYF	0.000929682	0	0.00169503	0.00428311	0.982268	8.3607e-08	0.000246337	0.0174852
clonotype11223	CASTEDTGYEQYF	0.000929682	0	0.00169503	0.00428311	0.982268	8.3607e-08	0.000246337	0.0174852
clonotype11913	CSAPDRGSDGYTF	0.000929682	0	0.00169503	0.00428311	0.982268	8.3607e-08	0.000246337	0.0174852
clonotype12193	CSARGLVQETQYF	0.000929682	0	0.00169503	0.00428311	0.982268	8.3607e-08	0.000246337	0.0174852
clonotype12393	CSASDAPGQGSQEPQHF	0.000929682	0	0.00169503	0.00428311	0.982268	8.3607e-08	0.000246337	0.0174852
clonotype12776	CSVEASGLRNEQFF	0.00360334	0	0.00656906	0.0165494	0.982219	9.16344e-07	0.000530622	0.0172493
clonotype7092	CASSLPDQGWTEAFF	0.00646271	0	0.0117799	0.0295056	0.982116	5.16995e-08	0.00100727	0.016877
clonotype4112	CASRRQGAGTEAFF	0.00124533	0	0.00227096	0.00562011	0.98209	0	9.55615e-06	0.0179005
clonotype5612	CASSLAGGQTYEQYF	0.00124533	0	0.00227096	0.00562011	0.98209	0	9.55615e-06	0.0179005
clonotype7330	CASSLRTGGATEAFF	0.00124533	0	0.00227096	0.00562011	0.98209	0	9.55615e-06	0.0179005
clonotype10292	CASSSRTDTGELFF	0.00124533	0	0.00227096	0.00562011	0.98209	0	9.55615e-06	0.0179005
clonotype12378	CSARVVVKAAGNTIYF	0.00124533	0	0.00227096	0.00562011	0.98209	0	9.55615e-06	0.0179005
clonotype5569	CASSLAFGGQYNEQFF	0.000988224	0	0.00180116	0.00428311	0.982008	1.97594e-08	0.00126379	0.0167284
clonotype6697	CASSLGQYTQYF	0.000988224	0	0.00180116	0.00428311	0.982008	1.97594e-08	0.00126379	0.0167284
clonotype7071	CASSLNRDRCEQFF	0.000988224	0	0.00180116	0.00428311	0.982008	1.97594e-08	0.00126379	0.0167284
clonotype8372	CASSPLTGSSYNEQFF	0.000988224	0	0.00180116	0.00428311	0.982008	1.97594e-08	0.00126379	0.0167284
clonotype10169	CASSSPGRVSEQYF	0.000988224	0	0.00180116	0.00428311	0.982008	1.97594e-08	0.00126379	0.0167284
clonotype12044	CSARDLASGVFEQYF	0.000988224	0	0.00180116	0.00428311	0.982008	1.97594e-08	0.00126379	0.0167284
clonotype12550	CSATGPGGTGELFF	0.000988224	0	0.00180116	0.00428311	0.982008	1.97594e-08	0.00126379	0.0167284
clonotype10871	CASSVTSVPYEQYF	0.00148234	0	0.00270174	0.00642467	0.982008	1.97594e-08	0.00126379	0.0167284
clonotype12924	CSVGRQGREYEQYF	0.00148234	0	0.00270174	0.00642467	0.982008	1.97594e-08	0.00126379	0.0167284
clonotype1509	CASSGTGKNIQYF	0.000494112	0	0.000900579	0.00214156	0.982008	1.97594e-08	0.00126379	0.0167284
clonotype2336	CASSPRGQGNQPQHF	0.000494112	0	0.000900579	0.00214156	0.982008	1.97594e-08	0.00126379	0.0167284
clonotype5272	CASSGRSRGGYTDTQYF	0.00296467	0	0.00540347	0.0128493	0.982008	1.97594e-08	0.00126379	0.0167284
clonotype8521	CASSPQRSSYEQYF	0.00296467	0	0.00540347	0.0128493	0.982008	1.97594e-08	0.00126379	0.0167284
clonotype9393	CASSQVAGPAGDTQYF	0.00197645	0	0.00360232	0.00856623	0.982008	1.97594e-08	0.00126379	0.0167284
clonotype3121	CAIRPTENYGYTF	0.000494112	0	0.000900579	0.00214156	0.982008	1.97594e-08	0.00126379	0.0167284
clonotype3258	CAISPGQANTGELFF	0.000494112	0	0.000900579	0.00214156	0.982008	1.97594e-08	0.00126379	0.0167284
clonotype4329	CASSAPAAGQETQYF	0.000494112	0	0.000900579	0.00214156	0.982008	1.97594e-08	0.00126379	0.0167284
clonotype4380	CASSASPGGNTIYF	0.000494112	0	0.000900579	0.00214156	0.982008	1.97594e-08	0.00126379	0.0167284
clonotype4696	CASSERQGRRTNEKLFF	0.000494112	0	0.000900579	0.00214156	0.982008	1.97594e-08	0.00126379	0.0167284
clonotype4829	CASSFEVGPQHF	0.000494112	0	0.000900579	0.00214156	0.982008	1.97594e-08	0.00126379	0.0167284
clonotype4911	CASSFGVSDTQYF	0.000494112	0	0.000900579	0.00214156	0.982008	1.97594e-08	0.00126379	0.0167284
clonotype5190	CASSGGSTTPNTEAFF	0.000494112	0	0.000900579	0.00214156	0.982008	1.97594e-08	0.00126379	0.0167284
clonotype5260	CASSGREGATEAFF	0.000494112	0	0.000900579	0.00214156	0.982008	1.97594e-08	0.00126379	0.0167284
clonotype5483	CASSKDPSSWDTQYF	0.000494112	0	0.000900579	0.00214156	0.982008	1.97594e-08	0.00126379	0.0167284
clonotype5682	CASSLAGVGGYTF	0.000494112	0	0.000900579	0.00214156	0.982008	1.97594e-08	0.00126379	0.0167284
clonotype6566	CASSLGNVMGIEEQFF	0.000494112	0	0.000900579	0.00214156	0.982008	1.97594e-08	0.00126379	0.0167284
clonotype6945	CASSLLDGDTAGQYF	0.000494112	0	0.000900579	0.00214156	0.982008	1.97594e-08	0.00126379	0.0167284
clonotype6961	CASSLLGQGGTYEQYF	0.000494112	0	0.000900579	0.00214156	0.982008	1.97594e-08	0.00126379	0.0167284
clonotype8487	CASSPQGGEQFF	0.000494112	0	0.000900579	0.00214156	0.982008	1.97594e-08	0.00126379	0.0167284
clonotype8680	CASSPSGGAGTEAFF	0.000494112	0	0.000900579	0.00214156	0.982008	1.97594e-08	0.00126379	0.0167284
clonotype9534	CASSREGDIQYF	0.000494112	0	0.000900579	0.00214156	0.982008	1.97594e-08	0.00126379	0.0167284
clonotype9740	CASSRRLAGADG	0.000494112	0	0.000900579	0.00214156	0.982008	1.97594e-08	0.00126379	0.0167284
clonotype10360	CASSSTGGETDTQYF	0.000494112	0	0.000900579	0.00214156	0.982008	1.97594e-08	0.00126379	0.0167284
clonotype10539	CASSTPTSGVSSYEQYF	0.000494112	0	0.000900579	0.00214156	0.982008	1.97594e-08	0.00126379	0.0167284
clonotype10835	CASSVSGTSNTGELFF	0.000494112	0	0.000900579	0.00214156	0.982008	1.97594e-08	0.00126379	0.0167284
clonotype11012	CASSYGGHAGTEAFF	0.000494112	0	0.000900579	0.00214156	0.982008	1.97594e-08	0.00126379	0.0167284
clonotype11149	CASSYSKVGTDTQYF	0.000494112	0	0.000900579	0.00214156	0.982008	1.97594e-08	0.00126379	0.0167284
clonotype11584	CATSRVGGTNTDTQYF	0.000494112	0	0.000900579	0.00214156	0.982008	1.97594e-08	0.00126379	0.0167284
clonotype11748	CSADRGLNTEAFF	0.000494112	0	0.000900579	0.00214156	0.982008	1.97594e-08	0.00126379	0.0167284
clonotype11772	CSAFRLAGGPGKNIQYF	0.000494112	0	0.000900579	0.00214156	0.982008	1.97594e-08	0.00126379	0.0167284
clonotype11935	CSAPNRDRLKLFF	0.000494112	0	0.000900579	0.00214156	0.982008	1.97594e-08	0.00126379	0.0167284
clonotype12293	CSARRDGPEQFF	0.000494112	0	0.000900579	0.00214156	0.982008	1.97594e-08	0.00126379	0.0167284
clonotype12327	CSARSSSGDTYNSPLHF	0.000494112	0	0.000900579	0.00214156	0.982008	1.97594e-08	0.00126379	0.0167284
clonotype10527	CASSTPGGNAYEQYF	0.00939269	0	0.017122	0.041903	0.981899	3.42572e-06	0.00104271	0.0170546
clonotype7805	CASSLVTMNTGELFF	0.00219795	0	0.00400865	0.0100815	0.981797	4.32863e-08	1.29924e-05	0.0181903
clonotype10914	CASSWGLAGLTDTQYF	0.0021769	0	0.00396931	0.00999393	0.981518	3.19026e-09	0.000833507	0.0176483
clonotype6280	CASSLFGGSTDTQYF	0.00563572	0	0.0102771	0.0257865	0.981289	3.67726e-06	0.000836301	0.0178708
clonotype8837	CASSPTVDNYGYTF	0.00413879	0	0.00754976	0.0184827	0.981254	0	0.000147777	0.0185984
clonotype3910	CASRIRPTAGNEQFF	0.00185936	0	0.00339006	0.00856623	0.981236	1.25587e-07	0.00129248	0.0174709
clonotype10612	CASSVAASTDTQYF	0.00185936	0	0.00339006	0.00856623	0.981236	1.25587e-07	0.00129248	0.0174709
clonotype3165	CAISEFPRGGRNEQYF	0.0021086	0	0.00384676	0.00966993	0.981052	4.70768e-07	0.000145808	0.0188013
clonotype2881	CSAMGPNTEAFF	0.00191665	0	0.00349649	0.00827841	0.980779	3.11906e-07	0.000465719	0.0187548
clonotype3022	CSVLGLAGLYEQYF	0.00191665	0	0.00349649	0.00827841	0.980779	3.11906e-07	0.000465719	0.0187548
clonotype4143	CASRSIGDTEAFF	0.00312857	0	0.00570673	0.0135632	0.980681	1.46024e-06	0.000817675	0.0184998
clonotype7127	CASSLPSGANEQFF	0.00205887	0	0.00375604	0.00928008	0.980535	9.18972e-08	0.000660613	0.0188046
clonotype8672	CASSPSDGQETQYF	0.00356501	0	0.00650521	0.0165494	0.980485	2.16513e-08	0.000194139	0.0193203
clonotype4690	CASSERLGAGELFF	0.00401144	0	0.00732096	0.0175628	0.980322	5.64479e-09	1.10233e-05	0.0196673
clonotype2944	CSASGGTDTQYF	0.013762	0	0.0249939	0.0625237	0.980259	9.6508e-09	2.03782e-06	0.0197389
clonotype3735	CASQSGSAEHNSPLHF	0.00338285	0	0.00617342	0.0151222	0.979741	1.93373e-07	0.000718752	0.01954
clonotype3591	CASKPRDDREQYF	0.0049073	0	0.00895683	0.0225632	0.979445	3.4493e-07	0.000663188	0.0198912
clonotype4552	CASSEFGASPLHF	0.000805071	0	0.00146961	0.00367929	0.97932	7.25539e-09	0.000505947	0.0201741
clonotype6036	CASSLDSGGYYEQYF	0.000805071	0	0.00146961	0.00367929	0.97932	7.25539e-09	0.000505947	0.0201741
clonotype6228	CASSLERVEGAFF	0.000805071	0	0.00146961	0.00367929	0.97932	7.25539e-09	0.000505947	0.0201741
clonotype10203	CASSSQGLSNTGELFF	0.00555597	0	0.0101443	0.024588	0.979305	0	2.72068e-05	0.0206675
clonotype11272	CASTLQEVGGYTF	0.00632269	0	0.0115445	0.0295056	0.979276	0	3.12445e-06	0.0207207
clonotype11282	CASTLYNEQFF	0.00351733	0	0.00642065	0.0154553	0.978938	6.64335e-07	0.00089447	0.0201666
clonotype10779	CASSVNMGETQYF	0.0047106	0	0.00860256	0.0218432	0.978761	6.68797e-07	0.000121655	0.0211162
clonotype1372	CASSEYGSSGNTIYF	0.00746707	0	0.0134929	0.0345771	0.978728	4.11862e-10	3.32354e-08	0.0212723
clonotype12622	CSDSDGYYGYTF	0.0122281	0	0.0223212	0.0554477	0.97858	4.23414e-06	0.00129378	0.0201221
clonotype8830	CASSPTTDSYEQYF	0.00251454	0	0.00459238	0.0117617	0.978268	1.38646e-06	0.000470509	0.0212602
clonotype2029	CASSLRTSSTGELFF	0.017563	0	0.0317462	0.0807891	0.978087	0.00125529	0.00019547	0.0204625
clonotype10935	CASSWKIAGGADTQYF	0.00193801	0	0.00354009	0.00843016	0.978001	0	0.000326575	0.0216723
clonotype4629	CASSELANPTDTQYF	0.00182187	0	0.00332599	0.00840124	0.97798	3.9299e-06	0.00165403	0.0203618
clonotype12718	CSVAGQDGYTF	0.00176334	0	0.00322173	0.00827472	0.977816	0	2.80721e-05	0.0221559
clonotype11923	CSAPGTSFTDTQYF	0.0148751	0	0.0271727	0.0676895	0.977687	8.74851e-07	0.000562818	0.0217495
clonotype6118	CASSLEGGNTEAFF	0.00374166	0	0.00683643	0.0171325	0.977637	4.71654e-08	0.000140563	0.0222229
clonotype7006	CASSLLSSSREQYF	0.00374166	0	0.00683643	0.0171325	0.977637	4.71654e-08	0.000140563	0.0222229
clonotype5368	CASSHLLGGRGNTEAFF	0.00124722	0	0.00227881	0.00571082	0.977636	4.57145e-08	0.000140574	0.0222229
clonotype10191	CASSSQDRATEQFF	0.00124722	0	0.00227881	0.00571082	0.977636	4.57145e-08	0.000140574	0.0222229
clonotype10597	CASSTTPGSYEQYF	0.00124722	0	0.00227881	0.00571082	0.977636	4.57145e-08	0.000140574	0.0222229
clonotype6153	CASSLEGSNEQYF	0.00529023	0	0.00966609	0.0248352	0.977611	3.33102e-07	0.000117241	0.0222715
clonotype2161	CASSLVSPGGRKIF	0.00277012	0	0.00473076	0.0117617	0.977401	5.70687e-05	0	0.0225423
clonotype10714	CASSVGIGQTNTEAFF	0.00247151	0	0.0045173	0.0114216	0.977002	0	9.00373e-09	0.0229975
clonotype12195	CSARGPGHEQYF	0.00247151	0	0.0045173	0.0114216	0.977002	0	9.00373e-09	0.0229975
clonotype10347	CASSSSWSMNTEAFF	0.00253005	0	0.00462468	0.0114216	0.976539	0	0.000282624	0.0231783
clonotype10885	CASSVVSDNYGYTF	0.00334264	0	0.0061111	0.0157048	0.976427	0	1.29265e-06	0.0235714
clonotype2546	CASSRGTSVNEQFF	0.0137984	0	0.0245569	0.0613913	0.976348	0.000533972	0	0.0231185
clonotype1994	CASSLRGGEDTQYF	0.00510848	0	0.00921729	0.0237417	0.976281	0.00171681	1.23751e-10	0.0220025
clonotype294	CSASKGPDSYEQYF	0.00522801	0	0.00922496	0.0235235	0.976065	1.20164e-11	1.91472e-08	0.0239354
clonotype3541	CASIRPAGGSTDTQYF	0.00306688	0	0.00560794	0.0137912	0.976026	0	3.14527e-06	0.0239713
clonotype9982	CASSSGLWGNADTQYF	0.00195497	0	0.00357422	0.00873832	0.976008	1.19384e-07	0.000363497	0.0236282
clonotype10898	CASSWDNTEAFF	0.00379453	0	0.00693777	0.0175628	0.976007	4.5053e-08	0.000252305	0.0237407
clonotype4309	CASSAGVKTRSSYNEQFF	0.00150338	0	0.00274682	0.00672099	0.976003	1.24657e-10	0.00183511	0.0221622
clonotype10459	CASSTFKGTANYGYTF	0.00150338	0	0.00274682	0.00672099	0.976003	1.24657e-10	0.00183511	0.0221622
clonotype6725	CASSLGRRNDEQFF	0.0108498	0	0.0198311	0.0483497	0.975844	1.10799e-06	0.00113315	0.0230222
clonotype2101	CASSLTGGSTDTQYF	0.00144578	0	0.00264377	0.00672099	0.975606	1.16264e-06	0.000356199	0.0240368
clonotype3292	CAITHGQGAGELFF	0.00144578	0	0.00264377	0.00672099	0.975606	1.16264e-06	0.000356199	0.0240368
clonotype3734	CASQSGGTGNIQYF	0.00144578	0	0.00264377	0.00672099	0.975606	1.16264e-06	0.000356199	0.0240368
clonotype4955	CASSFNSQKAFF	0.00144578	0	0.00264377	0.00672099	0.975606	1.16264e-06	0.000356199	0.0240368
clonotype12340	CSARTSQDSTGNTIYF	0.00144578	0	0.00264377	0.00672099	0.975606	1.16264e-06	0.000356199	0.0240368
clonotype2297	CASSPNGDTQYF	0.000802715	0	0.00134767	0.0033605	0.975604	0.00803426	1.40132e-07	0.0163615
clonotype8989	CASSQDPKSSRGRTDTQYF	0.00549189	0	0.0100408	0.0252905	0.97536	4.83907e-07	0.000989416	0.0236504
clonotype10142	CASSSNRRAGELFF	0.00885579	0	0.0161968	0.0386797	0.974998	2.9417e-06	0.000556681	0.0244419
clonotype9241	CASSQGVLAKNIQYF	0.00324188	0	0.00593044	0.0147528	0.974833	4.94793e-07	0.000260611	0.0249057
clonotype99	CASSESGNQPQHF	0.00336875	0	0.00591931	0.0151222	0.974831	0.00486294	8.51141e-08	0.0203064
clonotype2064	CASSLSPTDTQYF	0.0159513	0	0.0291848	0.0730614	0.974738	3.0276e-06	6.55691e-08	0.0252593
clonotype8052	CASSPGGANSYNEQFF	0.00563745	0	0.0103082	0.0252037	0.974724	7.34403e-06	0.00135463	0.0239137
clonotype7453	CASSLSPGDTYNEQFF	0.00211458	0	0.00386844	0.00983519	0.974709	3.27211e-08	0.000271164	0.0250198
clonotype9202	CASSQGQIYNSPLHF	0.00211458	0	0.00386844	0.00983519	0.974709	3.27211e-08	0.000271164	0.0250198
clonotype503	CASSPTGVSYNEQFF	0.00604221	0	0.0102602	0.0248242	0.974336	0.00598382	0	0.0196804
clonotype5354	CASSHFRSSSYNEQFF	0.00348836	0	0.00638388	0.0165494	0.973913	1.90931e-08	0.00029191	0.025795
clonotype10100	CASSSLAGTYVGDEQFF	0.00605586	0	0.011081	0.0277239	0.973833	5.82055e-09	0.000680223	0.0254864
clonotype4861	CASSFGLAGFEQYF	0.00301054	0	0.00550837	0.013442	0.973767	2.15376e-06	0.000881138	0.0253502
clonotype12157	CSAREVYEQYF	0.00150527	0	0.00275418	0.00672099	0.973767	2.15364e-06	0.000881143	0.0253502
clonotype2830	CATSRDPGYTGELFF	0.00648164	0	0.011199	0.0288031	0.973691	0.00723062	3.48464e-07	0.0190776
clonotype10922	CASSWGQGEQYF	0.00283669	0	0.00519229	0.0133374	0.973649	3.73319e-06	0.000123742	0.026223
clonotype5841	CASSLAVQGPGELFF	0.00580005	0	0.0106181	0.0267165	0.973382	0	4.77267e-05	0.0265703
clonotype12196	CSARGPGQGTDTQYF	0.00197739	0	0.00361923	0.00928008	0.973189	9.894e-09	0.000707059	0.0261044
clonotype2849	CGGRNTGELFF	0.00346563	0	0.00601226	0.0151222	0.973038	0	8.34253e-09	0.0269624
clonotype5832	CASSLATLPDTQYF	0.00509841	0	0.00933545	0.0238855	0.97297	4.61746e-09	1.76678e-05	0.0270122
clonotype3469	CASGRKDTQYF	0.00468307	0	0.00857652	0.0207017	0.972572	0	8.17318e-06	0.0274202
clonotype3736	CASQSTSGGIYEQYF	0.00154088	0	0.00282113	0.00702514	0.972371	2.36245e-06	0.000867008	0.0267593
clonotype12057	CSARDLRTSGPNEQFF	0.00154088	0	0.00282113	0.00702514	0.972371	2.36245e-06	0.000867008	0.0267593
clonotype12069	CSARDPPEQYF	0.00483065	0	0.00884704	0.0225632	0.972314	4.27987e-07	0.000203005	0.0274825
clonotype8653	CASSPRTSGAGDTQYF	0.00336558	0	0.00616252	0.0157048	0.972201	5.58326e-06	0.000797454	0.0269964
clonotype4420	CASSDGAGGNTEAFF	0.00138018	0	0.00252773	0.00644662	0.972199	1.58464e-07	0.000319649	0.0274808
clonotype11397	CASYRGGYTEAFF	0.00138018	0	0.00252773	0.00644662	0.972199	1.58464e-07	0.000319649	0.0274808
clonotype756	CASSLGLAIGELFF	0.00417898	0	0.00765287	0.0193399	0.972148	1.71511e-06	0.000577317	0.0272726
clonotype4231	CASRYRTGETDTQYF	0.00191602	0	0.0035095	0.00913268	0.972119	0	0.000123416	0.0277578
clonotype2979	CSGDRGGTDTQYF	0.0041018	0	0.00751362	0.0193077	0.972	1.44311e-06	9.55583e-05	0.0279028
clonotype5852	CASSLAYLGTVNEKLFF	0.00176238	0	0.00322717	0.00840124	0.971812	7.817e-06	0.00106468	0.0271154
clonotype1043	CASSRQGGAYEQYF	0.000690092	0	0.00126386	0.00322331	0.97181	3.34148e-07	0.000702616	0.0274867
clonotype3213	CAISESRLAGADTQYF	0.000690092	0	0.00126386	0.00322331	0.97181	3.34148e-07	0.000702616	0.0274867
clonotype5726	CASSLAMETWETQYF	0.000690092	0	0.00126386	0.00322331	0.97181	3.34148e-07	0.000702616	0.0274867
clonotype7756	CASSLVNGGSLGKTQYF	0.000690092	0	0.00126386	0.00322331	0.97181	3.34148e-07	0.000702616	0.0274867
clonotype10838	CASSVSLEGFSTEAFF	0.000690092	0	0.00126386	0.00322331	0.97181	3.34148e-07	0.000702616	0.0274867
clonotype10921	CASSWGPSTGANVLTF	0.00266723	0	0.00488308	0.0126452	0.971807	8.97614e-06	0.00156812	0.0266162
clonotype1866	CASSLGSTAGTDTQYF	0.0129712	0	0.0235073	0.0574273	0.971778	0.000507926	0.0108073	0.0169068
clonotype6738	CASSLGSERPGAEAFF	0.00335991	0	0.00613884	0.0154553	0.971746	8.27601e-06	0.0061032	0.0221422
clonotype5559	CASSLADYEQYF	0.00180082	0	0.00329755	0.00856623	0.971684	9.26079e-06	0.00121281	0.0270935
clonotype7173	CASSLQGREAFF	0.00180082	0	0.00329755	0.00856623	0.971684	9.26079e-06	0.00121281	0.0270935
clonotype347	CASSLDENQPQHF	0.0122858	0	0.0225084	0.0583086	0.9715	1.75529e-07	0.000254458	0.0282456
clonotype6242	CASSLETALEQFF	0.0076319	0	0.0139855	0.0365612	0.971211	0	5.79284e-06	0.0287831
clonotype8982	CASSQDPGQGREKLFF	0.00209448	0	0.00383827	0.00928008	0.971153	0	2.31279e-06	0.0288451
clonotype2618	CASSSGNTQYF	0.0122591	0	0.0223207	0.0554477	0.971133	0.000654336	4.49425e-06	0.0282086
clonotype12727	CSVAPGHTGELFF	0.00148139	0	0.00271429	0.00702514	0.971029	1.1067e-06	0.000505684	0.0284644
clonotype7539	CASSLTGFNEKLFF	0.00296278	0	0.00542857	0.0140503	0.970858	1.44691e-06	0.00068526	0.0284556
clonotype1233	CASRDGQSSYNEQFF	0.0107146	0	0.0193028	0.0504075	0.970642	0	4.34204e-07	0.0293575
clonotype1731	CASSLGGARNEQFF	0.00210501	0	0.00385837	0.00957121	0.97058	4.4472e-07	0.00010685	0.0293129
clonotype3478	CASGSSTEAFF	0.00210501	0	0.00385837	0.00957121	0.97058	4.4472e-07	0.00010685	0.0293129
clonotype3519	CASIKDPTDTQYF	0.00210501	0	0.00385837	0.00957121	0.97058	4.4472e-07	0.00010685	0.0293129
clonotype3634	CASLVDSYEQYF	0.00210501	0	0.00385837	0.00957121	0.97058	4.4472e-07	0.00010685	0.0293129
clonotype4281	CASSAGLGSTDTQYF	0.00210501	0	0.00385837	0.00957121	0.97058	4.4472e-07	0.00010685	0.0293129
clonotype4645	CASSEMKGTGGYTF	0.00210501	0	0.00385837	0.00957121	0.97058	4.4472e-07	0.00010685	0.0293129
clonotype5214	CASSGLRAETQYF	0.00210501	0	0.00385837	0.00957121	0.97058	4.4472e-07	0.00010685	0.0293129
clonotype5318	CASSGTSVFSDTQYF	0.00210501	0	0.00385837	0.00957121	0.97058	4.4472e-07	0.00010685	0.0293129
clonotype6398	CASSLGGGFASTDTQYF	0.00210501	0	0.00385837	0.00957121	0.97058	4.4472e-07	0.00010685	0.0293129
clonotype6459	CASSLGGRGSNEQFF	0.00210501	0	0.00385837	0.00957121	0.97058	4.4472e-07	0.00010685	0.0293129
clonotype6604	CASSLGPVSYNEQFF	0.00210501	0	0.00385837	0.00957121	0.97058	4.4472e-07	0.00010685	0.0293129
clonotype6758	CASSLGSYGTGELFF	0.00210501	0	0.00385837	0.00957121	0.97058	4.4472e-07	0.00010685	0.0293129
clonotype6798	CASSLGTPRSGYTF	0.00210501	0	0.00385837	0.00957121	0.97058	4.4472e-07	0.00010685	0.0293129
clonotype6969	CASSLLGRTDTQYF	0.00210501	0	0.00385837	0.00957121	0.97058	4.4472e-07	0.00010685	0.0293129
clonotype7282	CASSLRNFEETQYF	0.00210501	0	0.00385837	0.00957121	0.97058	4.4472e-07	0.00010685	0.0293129
clonotype7317	CASSLRSDRTGKNIQYF	0.00210501	0	0.00385837	0.00957121	0.97058	4.4472e-07	0.00010685	0.0293129
clonotype7641	CASSLTSGGRDTQYF	0.00210501	0	0.00385837	0.00957121	0.97058	4.4472e-07	0.00010685	0.0293129
clonotype7854	CASSLYGGAGELFF	0.00210501	0	0.00385837	0.00957121	0.97058	4.4472e-07	0.00010685	0.0293129
clonotype7981	CASSPDRGPGELFF	0.00210501	0	0.00385837	0.00957121	0.97058	4.4472e-07	0.00010685	0.0293129
clonotype8397	CASSPNPTGGLYEQYF	0.00210501	0	0.00385837	0.00957121	0.97058	4.4472e-07	0.00010685	0.0293129
clonotype8499	CASSPQGQTNSPLHF	0.00210501	0	0.00385837	0.00957121	0.97058	4.4472e-07	0.00010685	0.0293129
clonotype8925	CASSQDALGVANTEAFF	0.00210501	0	0.00385837	0.00957121	0.97058	4.4472e-07	0.00010685	0.0293129
clonotype9360	CASSQSTGPYNEQFF	0.00210501	0	0.00385837	0.00957121	0.97058	4.4472e-07	0.00010685	0.0293129
clonotype9617	CASSRGTGGFTDTQYF	0.00210501	0	0.00385837	0.00957121	0.97058	4.4472e-07	0.00010685	0.0293129
clonotype10134	CASSSNGGGMTDTQYF	0.00210501	0	0.00385837	0.00957121	0.97058	4.4472e-07	0.00010685	0.0293129
clonotype10259	CASSSRGVDTQYF	0.00210501	0	0.00385837	0.00957121	0.97058	4.4472e-07	0.00010685	0.0293129
clonotype10479	CASSTGQGARFVTQYF	0.00210501	0	0.00385837	0.00957121	0.97058	4.4472e-07	0.00010685	0.0293129
clonotype10676	CASSVEGSSYNEQFF	0.00210501	0	0.00385837	0.00957121	0.97058	4.4472e-07	0.00010685	0.0293129
clonotype10749	CASSVGTDTDTQYF	0.00210501	0	0.00385837	0.00957121	0.97058	4.4472e-07	0.00010685	0.0293129
clonotype10915	CASSWGLAGRLAKNIQYF	0.00210501	0	0.00385837	0.00957121	0.97058	4.4472e-07	0.00010685	0.0293129
clonotype11508	CATSLRTRPEAFF	0.00210501	0	0.00385837	0.00957121	0.97058	4.4472e-07	0.00010685	0.0293129
clonotype12101	CSARDSGRGTDTQYF	0.00210501	0	0.00385837	0.00957121	0.97058	4.4472e-07	0.00010685	0.0293129
clonotype12415	CSASGLAGSNEQFF	0.00210501	0	0.00385837	0.00957121	0.97058	4.4472e-07	0.00010685	0.0293129
clonotype12682	CSPRGYSNQPQHF	0.00210501	0	0.00385837	0.00957121	0.97058	4.4472e-07	0.00010685	0.0293129
clonotype12838	CSVELVGETQYF	0.0123929	0	0.0227075	0.0554477	0.970565	1.06309e-06	0.000915577	0.0285182
clonotype9574	CASSRGGQTGAEQFF	0.00421001	0	0.00771674	0.0191424	0.970455	1.47731e-06	0.000231746	0.0293118
clonotype9670	CASSRMVDRLTNEKLFF	0.00421001	0	0.00771674	0.0191424	0.970455	1.47731e-06	0.000231746	0.0293118
clonotype10438	CASSSYRTDTQYF	0.00421001	0	0.00771674	0.0191424	0.970455	1.47731e-06	0.000231746	0.0293118
clonotype8533	CASSPRAGGLNQETQYF	0.00263446	0	0.0048296	0.0117617	0.970336	5.20366e-06	1.65707e-08	0.0296584
clonotype556	CASSSTADTQYF	0.00258765	0	0.00474356	0.0119427	0.970152	9.65269e-08	0.000286374	0.0295618
clonotype3078	CAIGRGGTEAFF	0.00258765	0	0.00474356	0.0119427	0.970152	9.65269e-08	0.000286374	0.0295618
clonotype5520	CASSKSGSGELFF	0.0079726	0	0.0146175	0.0382231	0.970051	0	3.12872e-08	0.0299487
clonotype8189	CASSPGRGGQKKFF	0.00213751	0	0.00391773	0.0100815	0.970046	2.49829e-07	0.000769738	0.0291838
clonotype12465	CSASPPAAGEITDTQYF	0.00295157	0	0.00541169	0.0137912	0.970036	3.85193e-06	2.45305e-07	0.0299597
clonotype3860	CASRGQGANIVQYF	0.00106876	0	0.00195887	0.00504075	0.97	0	0.000806361	0.0291936
clonotype6126	CASSLEGLAGTWETQYF	0.00106876	0	0.00195887	0.00504075	0.97	0	0.000806361	0.0291936
clonotype9453	CASSRANYEQYF	0.00106876	0	0.00195887	0.00504075	0.97	0	0.000806361	0.0291936
clonotype12418	CSASGRGGQNEQFF	0.00106876	0	0.00195887	0.00504075	0.97	0	0.000806361	0.0291936
clonotype3259	CAISPGSGGKDTQYF	0.00579204	0	0.0106201	0.0277239	0.969944	4.12257e-07	0	0.0300553
clonotype2107	CASSLTGNNEQFF	0.0266576	0	0.0485405	0.127066	0.969941	0	7.02019e-11	0.0300588
clonotype11432	CATKGLSTDTQYF	0.00321989	0	0.00590259	0.0154553	0.969885	3.34809e-08	0.000544512	0.02957
clonotype4982	CASSFQDTYEQYF	0.00156192	0	0.00286386	0.00702514	0.969885	1.97074e-05	1.69278e-06	0.0300939
clonotype2935	CSARVRGDTGELFF	0.00245505	0	0.00450048	0.0117617	0.969803	1.18175e-06	0.000659047	0.029537
clonotype3135	CAISAVQKTGNTIYF	0.00164847	0	0.00302279	0.0078185	0.969777	3.44325e-06	0	0.0302193
clonotype11872	CSALGPLTEAFF	0.00329693	0	0.00604559	0.015637	0.969777	2.1557e-07	0	0.0302227
clonotype12771	CSVDVGGPNQPQHF	0.0019933	0	0.00365512	0.00919824	0.969766	6.37982e-06	1.70029e-08	0.0302274
clonotype3941	CASRLDIRASSSYNEQFF	0.00172502	0	0.00316326	0.00827472	0.969707	1.28591e-06	0	0.0302912
clonotype7895	CASSNGNYGYTF	0.002456	0	0.00450397	0.0117617	0.969583	3.47443e-06	5.14545e-08	0.0304135
clonotype10839	CASSVSLNTEAFF	0.00291324	0	0.00534331	0.0137912	0.969248	2.69204e-06	6.56354e-06	0.0307431
clonotype1551	CASSLAGAVNQPQHF	0.00511887	0	0.00905485	0.0231829	0.968888	0.00453105	4.96701e-08	0.0265813
clonotype2531	CASSRGESGGSDTQYF	0.0102337	0	0.0181023	0.0471143	0.968841	0	1.59415e-16	0.0311594
clonotype10522	CASSTMGQTSTDTQYF	0.00353648	0	0.00648177	0.0168603	0.968763	7.90059e-08	0.00211022	0.0291265
clonotype10564	CASSTRTGGLANTGELFF	0.0266661	0	0.0489208	0.12294	0.968728	1.14598e-06	0	0.0312704
clonotype11265	CASTLGGNLGGEAFF	0.0010697	0	0.0019624	0.00504075	0.968695	2.78428e-06	8.00803e-05	0.0312226
clonotype11880	CSALPDGGYQPQHF	0.0010697	0	0.0019624	0.00504075	0.968695	2.78428e-06	8.00803e-05	0.0312226
clonotype4722	CASSESRGSGEKLFF	0.0021394	0	0.0039248	0.0100815	0.968682	5.78758e-07	9.17647e-05	0.0312254
clonotype1403	CASSFGQTKNTGELFF	0.00199596	0	0.00333239	0.00843016	0.968304	0.0102429	4.8479e-12	0.021453
clonotype6332	CASSLGDIYNEQFF	0.00219889	0	0.00403493	0.0100815	0.968225	1.31189e-06	3.89148e-11	0.031774
clonotype7418	CASSLSGTANYGYTF	0.00330042	0	0.00605653	0.0154553	0.968121	3.28137e-06	0	0.0318753
clonotype7200	CASSLRAEKAPLHF	0.00267196	0	0.00490339	0.0128493	0.968041	4.94522e-08	0	0.031959
clonotype10730	CASSVGQGAFNEQFF	0.00479232	0	0.00879464	0.0225632	0.968012	1.13463e-06	8.82994e-08	0.031987
clonotype4659	CASSEPRLAGDEQFF	0.00314773	0	0.00577667	0.0151222	0.967971	1.41594e-06	8.40361e-06	0.032019
clonotype6877	CASSLIHGGPDEQFF	0.0011273	0	0.00206886	0.00504075	0.967922	1.91361e-06	2.98776e-08	0.032076
clonotype8970	CASSQDLLASGEQYF	0.0011273	0	0.00206886	0.00504075	0.967922	1.91361e-06	2.98776e-08	0.032076
clonotype12024	CSARDGAGGAETQYF	0.0011273	0	0.00206886	0.00504075	0.967922	1.91361e-06	2.98776e-08	0.032076
clonotype2377	CASSPTATGELFF	0.00211494	0	0.003551	0.00856623	0.967733	0.00473825	6.68749e-09	0.0275287
clonotype2931	CSARTASNQPQHF	0.00211494	0	0.003551	0.00856623	0.967733	0.00473825	6.68749e-09	0.0275287
clonotype11083	CASSYPQKGTGELFF	0.00255393	0	0.00468754	0.0121355	0.967703	4.44551e-06	2.85051e-08	0.0322922
clonotype12250	CSARMTSRYNEQFF	0.00191885	0	0.00352214	0.00928008	0.967536	2.76201e-06	0	0.0324613
clonotype12580	CSATSGREEAFF	0.00191885	0	0.00352214	0.00928008	0.967536	2.76201e-06	0	0.0324613
clonotype11534	CATSRDPTFLGEQFF	0.00287492	0	0.00527738	0.0137912	0.967406	3.58779e-06	1.56287e-08	0.0325901
clonotype11900	CSANGGGSNQPQHF	0.00287492	0	0.00527738	0.0137912	0.967406	3.58779e-06	1.56287e-08	0.0325901
clonotype10320	CASSSSGGLSSYNSPLHF	0.00148328	0	0.00272283	0.00713852	0.967381	1.63982e-06	1.15937e-10	0.0326171
clonotype1118	CASTTSGGVGSTQYF	0.0232552	0	0.0416662	0.108533	0.967304	0	0.0014025	0.031293
clonotype2819	CASVRDRAASGSQYF	0.0017023	0	0.00279645	0.00672099	0.967195	0	1.19045e-10	0.0328053
clonotype317	CASSFGNTGELFF	0.00486353	0	0.00849554	0.0210754	0.967055	0	1.0639e-08	0.0329446
clonotype2113	CASSLTGTGTWSGYTF	0.00254862	0	0.00434699	0.0112402	0.967033	0.00963219	0	0.0233343
clonotype1905	CASSLIRQEIPGNTIYF	0.0123545	0	0.0223451	0.057822	0.967005	5.73761e-12	1.86473e-07	0.0329944
clonotype1411	CASSFGSWGTEAFF	0.00648142	0	0.0115648	0.0285541	0.966734	0.00172972	0	0.0315363
clonotype7395	CASSLSGGRNSGYTF	0.00283019	0	0.00519641	0.013442	0.966714	9.73397e-08	0.000202059	0.0330838
clonotype2165	CASSLVWMNTEAFF	0.0035359	0	0.00615888	0.0161578	0.966602	0.00771022	0	0.0256877
clonotype7892	CASSNGGGASLYEQYF	0.00160037	0	0.00293855	0.00713852	0.966568	0	0.000218175	0.0332137
clonotype8383	CASSPMMQGSGYTF	0.00160037	0	0.00293855	0.00713852	0.966568	0	0.000218175	0.0332137
clonotype10297	CASSSRTGTLYEQYF	0.00160037	0	0.00293855	0.00713852	0.966568	0	0.000218175	0.0332137
clonotype3405	CASGGDSSNSPLHF	0.0013863	0	0.00254527	0.00672099	0.966567	2.50707e-07	0.000422621	0.0330106
clonotype6365	CASSLGFTRGGEQFF	0.00551741	0	0.0101311	0.0267165	0.966356	1.23652e-05	0.00042174	0.0332098
clonotype6715	CASSLGRGNYEQYF	0.00551741	0	0.0101311	0.0267165	0.966356	1.23652e-05	0.00042174	0.0332098
clonotype12308	CSARRQGALTGELFF	0.00551741	0	0.0101311	0.0267165	0.966356	1.23652e-05	0.00042174	0.0332098
clonotype12750	CSVDETGNYGYTF	0.0114324	0	0.0209953	0.0554477	0.966337	5.30264e-07	9.82107e-05	0.033564
clonotype2733	CASSVGLAKNIQYF	0.00944479	0	0.0173461	0.0445276	0.966203	2.13223e-06	9.38375e-05	0.0337009
clonotype7951	CASSPASNEQYF	0.00944479	0	0.0173461	0.0445276	0.966203	2.13223e-06	9.38375e-05	0.0337009
clonotype4074	CASRRDSSTDTQYF	0.00497243	0	0.00913158	0.0235235	0.966059	3.58703e-07	0.000414646	0.0335255
clonotype9159	CASSQGIAEAFF	0.00306655	0	0.00563066	0.0137912	0.965632	0	0.00117947	0.0331889
clonotype12738	CSVARSGEQFF	0.00796053	0	0.0146189	0.0382848	0.965577	1.20186e-06	0.000922586	0.0334988
clonotype7432	CASSLSIGVVEAFF	0.00209353	0	0.00384576	0.00983519	0.965448	0	0.000379787	0.034172
clonotype11235	CASTGDRGRNTEAFF	0.00529616	0	0.0097243	0.024271	0.965393	2.79854e-06	0.00150006	0.0331042
clonotype11717	CRSGATEAFF	0.00468496	0	0.00860648	0.0221294	0.965215	1.32923e-06	0.000532376	0.0342517
clonotype2002	CASSLRGPIQYF	0.00201795	0	0.00337733	0.00840124	0.965145	0.0020932	0	0.0327622
clonotype807	CASSLKQGNTEAFF	0.00104677	0	0.00192288	0.0049176	0.965074	2.299e-06	0.000787919	0.0341353
clonotype1329	CASSDGRYYGYTF	0.00104677	0	0.00192288	0.0049176	0.965074	2.299e-06	0.000787919	0.0341353
clonotype5259	CASSGRDRPYNEQFF	0.00104677	0	0.00192288	0.0049176	0.965074	2.299e-06	0.000787919	0.0341353
clonotype9484	CASSRDPGLAMNEQFF	0.00104677	0	0.00192288	0.0049176	0.965074	2.299e-06	0.000787919	0.0341353
clonotype9798	CASSRTGKNEQYF	0.00104677	0	0.00192288	0.0049176	0.965074	2.299e-06	0.000787919	0.0341353
clonotype12144	CSAREMGQGSTEAFF	0.00104677	0	0.00192288	0.0049176	0.965074	2.299e-06	0.000787919	0.0341353
clonotype12427	CSASHSNQPQHF	0.00104677	0	0.00192288	0.0049176	0.965074	2.299e-06	0.000787919	0.0341353
clonotype1055	CASSSDRGGSPLHF	0.0147388	0	0.0270798	0.0705704	0.964699	1.15668e-06	0.000729962	0.0345701
clonotype12830	CSVEIGGGETQYF	0.00572833	0	0.0105245	0.0277239	0.964648	2.32312e-08	0.000827289	0.0345243
clonotype1800	CASSLGPSEDTQYF	0.00280572	0	0.00482376	0.0126452	0.964582	0.00966783	1.35719e-08	0.0257499
clonotype4718	CASSESRASYNEQFF	0.00207992	0	0.00382261	0.0100815	0.964515	1.98262e-08	0.000238328	0.0352466
clonotype1284	CASRRQGGTGELFF	0.000532438	0	0.000887328	0.00214156	0.96431	0.00661329	1.70216e-07	0.0290767
clonotype8226	CASSPGTGTGELFF	0.00156476	0	0.00287515	0.00713852	0.964189	4.17007e-10	0.00108357	0.034727
clonotype8410	CASSPPAAYEQYF	0.00156476	0	0.00287515	0.00713852	0.964189	4.17007e-10	0.00108357	0.034727
clonotype9933	CASSSGDLTGGGGELFF	0.00200033	0	0.00367622	0.00928008	0.964065	0	0.000746939	0.0351882
clonotype8952	CASSQDGTGANTGELFF	0.00634811	0	0.0116604	0.0285109	0.963924	5.81199e-08	0.00209281	0.0339833
clonotype2025	CASSLRTGETAFF	0.00408855	0	0.0071818	0.0189679	0.963923	0.00699714	6.45427e-09	0.0290798
clonotype3516	CASIGYNEQFF	0.00386064	0	0.00709808	0.0185602	0.963889	0	1.79498e-06	0.0361093
clonotype10451	CASSTDGSDTQYF	0.0128572	0	0.0236195	0.0623386	0.963818	1.14048e-06	0.00192434	0.0342566
clonotype5068	CASSFSGVSDTQYF	0.00112919	0	0.00207619	0.00504075	0.963677	0	0.000121175	0.0362018
clonotype4773	CASSEWVTGGNEQFF	0.00277165	0	0.00509604	0.013442	0.963473	2.98614e-06	0.000365156	0.0361585
clonotype8580	CASSPRGPFYNEQFF	0.00277165	0	0.00509604	0.013442	0.963473	2.98614e-06	0.000365156	0.0361585
clonotype1521	CASSHPRGRGGNEQFF	0.0015028	0	0.00243589	0.00571082	0.963452	0.00313254	1.31299e-10	0.0334156
clonotype4791	CASSFASQGTSGELFF	0.00333559	0	0.00613327	0.0161166	0.963289	0	0.00041317	0.0362975
clonotype10312	CASSSSFANTGELFF	0.0254213	0	0.0467524	0.124426	0.96326	0	1.05044e-06	0.0367388
clonotype12730	CSVAQPGRVNTEAFF	0.0157493	0	0.0289605	0.0770402	0.963181	2.50263e-06	0.000398389	0.0364183
clonotype10711	CASSVGIEYTGELFF	0.00729932	0	0.0134248	0.0356926	0.963156	0	2.05425e-06	0.0368424
clonotype2222	CASSPGGREQFF	0.00441424	0	0.00811715	0.0214156	0.963108	0	0.000445737	0.0364465
clonotype9917	CASSSEVRLNTDTQYF	0.00678991	0	0.0124892	0.0321506	0.962911	3.70776e-08	9.07931e-06	0.0370803
clonotype4706	CASSERWPVICEQYF	0.00104771	0	0.00192725	0.00499697	0.962803	0	5.23725e-06	0.0371919
clonotype5356	CASSHGFTGNTIYF	0.00104771	0	0.00192725	0.00499697	0.962803	0	5.23725e-06	0.0371919
clonotype8114	CASSPGLDYGYTF	0.00104771	0	0.00192725	0.00499697	0.962803	0	5.23725e-06	0.0371919
clonotype9214	CASSQGSGGSSPKNIQYF	0.00104771	0	0.00192725	0.00499697	0.962803	0	5.23725e-06	0.0371919
clonotype9729	CASSRQTGPYEQYF	0.00104771	0	0.00192725	0.00499697	0.962803	0	5.23725e-06	0.0371919
clonotype12316	CSARSDTRTYEQYF	0.00104771	0	0.00192725	0.00499697	0.962803	0	5.23725e-06	0.0371919
clonotype7373	CASSLSFPSAKSSYNSPLHF	0.00346432	0	0.00637411	0.0168025	0.962213	6.1518e-09	5.16406e-05	0.0377353
clonotype4673	CASSEQIGVNTEAFF	0.00620277	0	0.0114127	0.0302081	0.962082	4.14792e-07	0.000175047	0.0377424
clonotype10268	CASSSRLFSGANVLTF	0.00334359	0	0.00615248	0.0164186	0.962081	0	1.91686e-06	0.0379174
clonotype10029	CASSSGQTIGDEQFF	0.00421473	0	0.00775606	0.0207017	0.961903	0	3.89428e-06	0.0380929
clonotype5209	CASSGLGRANYGYTF	0.00277354	0	0.00510293	0.013442	0.96177	5.46396e-06	0.000578527	0.0376457
clonotype5347	CASSHDRGNGYTF	0.00375244	0	0.00690495	0.0175628	0.961672	4.0603e-06	0.000363268	0.037961
clonotype10186	CASSSPSNTEAFF	0.00176332	0	0.00324476	0.00840124	0.961651	3.4157e-06	0.000362072	0.0379839
clonotype2703	CASSTGGWGTEAFF	0.00181198	0	0.00321241	0.00840124	0.961434	0.00546943	8.12862e-08	0.033096
clonotype4048	CASRQGSAGANVLTF	0.00217312	0	0.00399901	0.0105377	0.961417	1.17432e-06	0.000500353	0.0380814
clonotype500	CASSPRTEAFF	0.000434624	0	0.000799802	0.00210754	0.961417	1.21993e-06	0.000500468	0.0380814
clonotype3170	CAISEGGAGPQHF	0.00130387	0	0.00239941	0.00632262	0.961417	1.24898e-06	0.0005005	0.0380814
clonotype10492	CASSTGSVYGYTF	0.00130387	0	0.00239941	0.00632262	0.961417	1.24898e-06	0.0005005	0.0380814
clonotype6739	CASSLGSGALAKNIQYF	0.00604265	0	0.0111224	0.0295056	0.961403	2.50436e-07	3.80042e-06	0.0385925
clonotype2307	CASSPPGTSGNTIYF	0.00112025	0	0.00194003	0.00504075	0.961375	0.00842382	0	0.0302015
clonotype2585	CASSRTVNEQFF	0.000434624	0	0.000799802	0.00210754	0.961372	5.54321e-07	0.000550151	0.038077
clonotype3304	CANGQATLGAQYF	0.000434624	0	0.000799802	0.00210754	0.961372	5.54321e-07	0.000550151	0.038077
clonotype3315	CARRTGNNEKLFF	0.000434624	0	0.000799802	0.00210754	0.961372	5.54321e-07	0.000550151	0.038077
clonotype3600	CASKRANYGYTF	0.000434624	0	0.000799802	0.00210754	0.961372	5.54321e-07	0.000550151	0.038077
clonotype3657	CASNAVLYGSTNEKLFF	0.000434624	0	0.000799802	0.00210754	0.961372	5.54321e-07	0.000550151	0.038077
clonotype3726	CASQGQGGNTEAFF	0.000434624	0	0.000799802	0.00210754	0.961372	5.54321e-07	0.000550151	0.038077
clonotype4118	CASRRRQGPFSGANVLTF	0.000434624	0	0.000799802	0.00210754	0.961372	5.54321e-07	0.000550151	0.038077
clonotype4198	CASRTSPGQRYGYTF	0.000434624	0	0.000799802	0.00210754	0.961372	5.54321e-07	0.000550151	0.038077
clonotype4274	CASSAGHDRHTDTQYF	0.000434624	0	0.000799802	0.00210754	0.961372	5.54321e-07	0.000550151	0.038077
clonotype4276	CASSAGIGNQPQHF	0.000434624	0	0.000799802	0.00210754	0.961372	5.54321e-07	0.000550151	0.038077
clonotype4456	CASSDQNRVGTEAFF	0.000434624	0	0.000799802	0.00210754	0.961372	5.54321e-07	0.000550151	0.038077
clonotype4550	CASSEERTGNEQFF	0.000434624	0	0.000799802	0.00210754	0.961372	5.54321e-07	0.000550151	0.038077
clonotype4870	CASSFGQAGNIQYF	0.000434624	0	0.000799802	0.00210754	0.961372	5.54321e-07	0.000550151	0.038077
clonotype5213	CASSGLPKILSDTQYF	0.000434624	0	0.000799802	0.00210754	0.961372	5.54321e-07	0.000550151	0.038077
clonotype5222	CASSGPGGVEAFF	0.000434624	0	0.000799802	0.00210754	0.961372	5.54321e-07	0.000550151	0.038077
clonotype5309	CASSGTGRTEAFF	0.000434624	0	0.000799802	0.00210754	0.961372	5.54321e-07	0.000550151	0.038077
clonotype5404	CASSHWGSPLHF	0.000434624	0	0.000799802	0.00210754	0.961372	5.54321e-07	0.000550151	0.038077
clonotype5510	CASSKQYNEQFF	0.000434624	0	0.000799802	0.00210754	0.961372	5.54321e-07	0.000550151	0.038077
clonotype6231	CASSLESAYGYTF	0.000434624	0	0.000799802	0.00210754	0.961372	5.54321e-07	0.000550151	0.038077
clonotype6288	CASSLFPGTDTQYF	0.000434624	0	0.000799802	0.00210754	0.961372	5.54321e-07	0.000550151	0.038077
clonotype6474	CASSLGGTGGVNSPLHF	0.000434624	0	0.000799802	0.00210754	0.961372	5.54321e-07	0.000550151	0.038077
clonotype6924	CASSLKTDTYNEQFF	0.000434624	0	0.000799802	0.00210754	0.961372	5.54321e-07	0.000550151	0.038077
clonotype7483	CASSLSSGGPPDTQYF	0.000434624	0	0.000799802	0.00210754	0.961372	5.54321e-07	0.000550151	0.038077
clonotype7619	CASSLTRDSPLHF	0.000434624	0	0.000799802	0.00210754	0.961372	5.54321e-07	0.000550151	0.038077
clonotype7657	CASSLTTGPMNTEAFF	0.000434624	0	0.000799802	0.00210754	0.961372	5.54321e-07	0.000550151	0.038077
clonotype7888	CASSNELGYGYTF	0.000434624	0	0.000799802	0.00210754	0.961372	5.54321e-07	0.000550151	0.038077
clonotype8811	CASSPTRDRSYNEQFF	0.000434624	0	0.000799802	0.00210754	0.961372	5.54321e-07	0.000550151	0.038077
clonotype9059	CASSQEATRVRATYNEQFF	0.000434624	0	0.000799802	0.00210754	0.961372	5.54321e-07	0.000550151	0.038077
clonotype9128	CASSQGDRSGELFF	0.000434624	0	0.000799802	0.00210754	0.961372	5.54321e-07	0.000550151	0.038077
clonotype9660	CASSRLRTGKTEAFF	0.000434624	0	0.000799802	0.00210754	0.961372	5.54321e-07	0.000550151	0.038077
clonotype10131	CASSSMGGYTF	0.000434624	0	0.000799802	0.00210754	0.961372	5.54321e-07	0.000550151	0.038077
clonotype11189	CASSYSYEGPRYGYTF	0.000434624	0	0.000799802	0.00210754	0.961372	5.54321e-07	0.000550151	0.038077
clonotype11619	CAVAGQVYEQYF	0.000434624	0	0.000799802	0.00210754	0.961372	5.54321e-07	0.000550151	0.038077
clonotype11652	CAWSGDGYEQYF	0.000434624	0	0.000799802	0.00210754	0.961372	5.54321e-07	0.000550151	0.038077
clonotype11656	CAWSHARGGASNQPQHF	0.000434624	0	0.000799802	0.00210754	0.961372	5.54321e-07	0.000550151	0.038077
clonotype12503	CSASSAYTGELFF	0.000434624	0	0.000799802	0.00210754	0.961372	5.54321e-07	0.000550151	0.038077
clonotype12561	CSATPGEGASAKNIQYF	0.000434624	0	0.000799802	0.00210754	0.961372	5.54321e-07	0.000550151	0.038077
clonotype12734	CSVARDTYEQFF	0.000434624	0	0.000799802	0.00210754	0.961372	5.54321e-07	0.000550151	0.038077
clonotype12796	CSVEEPGQGFSF	0.000434624	0	0.000799802	0.00210754	0.961372	5.54321e-07	0.000550151	0.038077
clonotype13088	YPRTGDNEQFF	0.000434624	0	0.000799802	0.00210754	0.961372	5.54321e-07	0.000550151	0.038077
clonotype3205	CAISESKGTYNEQFF	0.000869249	0	0.0015996	0.00421508	0.961371	1.9295e-06	0.000551118	0.0380764
clonotype4152	CASRSPRDSPLHF	0.000869249	0	0.0015996	0.00421508	0.961371	1.9295e-06	0.000551118	0.0380764
clonotype4521	CASSEALGRNEQFF	0.000869249	0	0.0015996	0.00421508	0.961371	1.9295e-06	0.000551118	0.0380764
clonotype8951	CASSQDGSGGLRYEQYF	0.000869249	0	0.0015996	0.00421508	0.961371	1.9295e-06	0.000551118	0.0380764
clonotype11587	CATSRVYRGLYNEQFF	0.000869249	0	0.0015996	0.00421508	0.961371	1.9295e-06	0.000551118	0.0380764
clonotype12923	CSVGRGRSDEQFF	0.0017385	0	0.00319921	0.00843016	0.96137	1.94495e-06	0.000551371	0.0380764
clonotype3916	CASRKAGLREKLFF	0.00569094	0	0.010458	0.0277239	0.961338	0	0.00361475	0.0350469
clonotype1941	CASSLLQGNYGYTF	0.000869249	0	0.0015996	0.00421508	0.961335	5.12195e-06	0.000590703	0.0380688
clonotype4691	CASSERLGSPLHF	0.00231314	0	0.00425794	0.0105377	0.961232	1.65038e-07	3.43601e-05	0.0387336
clonotype4449	CASSDPGTGELFF	0.0157933	0	0.02905	0.0772307	0.961066	3.68484e-07	0.00199423	0.0369397
clonotype751	CASSLGGTANTGELFF	0.0144104	0	0.0259621	0.0623386	0.960861	0.000672691	0.0194034	0.0190629
clonotype10634	CASSVAPGGGSDNSPLHF	0.00444323	0	0.0081777	0.0217779	0.960797	1.28668e-07	0.000802668	0.0384006
clonotype722	CASSLELHEQYF	0.00617271	0	0.0113636	0.0290098	0.960715	4.65549e-06	0.000333373	0.0389472
clonotype2467	CASSQGQGRYGYTF	0.00182281	0	0.00335687	0.00840124	0.960037	3.53502e-07	0.000232091	0.0397307
clonotype9697	CASSRQENSPLHF	0.00182281	0	0.00335687	0.00840124	0.960037	3.53502e-07	0.000232091	0.0397307
clonotype2782	CASSYRDRDYGYTF	0.00217443	0	0.00367279	0.00928008	0.959961	0.00242545	5.77976e-09	0.0376137
clonotype11033	CASSYGTGINEQFF	0.00299022	0	0.0055082	0.0137912	0.959605	2.08998e-08	8.80644e-05	0.0403065
clonotype3186	CAISEPSRDGYTF	0.0014219	0	0.00261933	0.00702514	0.959274	0	0.000346182	0.0403798
clonotype3671	CASNLRAHTEAFF	0.0014219	0	0.00261933	0.00702514	0.959274	0	0.000346182	0.0403798
clonotype6202	CASSLEPGRANEQFF	0.0014219	0	0.00261933	0.00702514	0.959274	0	0.000346182	0.0403798
clonotype10630	CASSVALSTEAFF	0.0014219	0	0.00261933	0.00702514	0.959274	0	0.000346182	0.0403798
clonotype11384	CASVGWDTEAFF	0.0014219	0	0.00261933	0.00702514	0.959274	0	0.000346182	0.0403798
clonotype5212	CASSGLNSNQPQHF	0.00393361	0	0.00724592	0.0182654	0.959174	7.15954e-06	0.000525637	0.0402928
clonotype11968	CSAQRGQGVTEAFF	0.0206611	0	0.038068	0.0979612	0.959042	1.51506e-06	0.000138178	0.0408184
clonotype7116	CASSLPPNSGGYTF	0.00497943	0	0.00917587	0.0238855	0.958835	0	3.17968e-05	0.0411328
clonotype12620	CSCSRLTGETQYF	0.00733978	0	0.0135197	0.0356221	0.958822	1.81745e-07	0.000997538	0.0401798
clonotype9842	CASSRVDRGVYNEQFF	0.00416078	0	0.00766654	0.020163	0.958637	2.16145e-06	0.000460198	0.0409008
clonotype9043	CASSQDTVTDTQYF	0.00314678	0	0.00579683	0.0151222	0.95849	1.66443e-06	0.00112297	0.0403853
clonotype6412	CASSLGGGSHEQYF	0.00369674	0	0.00681231	0.0178463	0.958337	2.84563e-06	0.000505011	0.0411554
clonotype2566	CASSRQKSSYNSPLHF	0.00144425	0	0.00233427	0.00571082	0.958215	0	0	0.0417845
clonotype2895	CSARDQSGSGGVYEQYF	0.00144425	0	0.00233427	0.00571082	0.958215	0	0	0.0417845
clonotype4113	CASRRQGALTTEAFF	0.00170289	0	0.00313879	0.00840124	0.958169	6.26675e-07	0.000156852	0.0416733
clonotype5346	CASSHDPAGADTQYF	0.00170289	0	0.00313879	0.00840124	0.958169	6.26675e-07	0.000156852	0.0416733
clonotype12198	CSARGQGNTRSLHF	0.00170289	0	0.00313879	0.00840124	0.958169	6.26675e-07	0.000156852	0.0416733
clonotype225	CASSLLNEQYF	0.00109732	0	0.0019007	0.0049176	0.957953	0	1.85081e-08	0.0420473
clonotype8134	CASSPGPGQHNEQFF	0.00580521	0	0.0106945	0.0277239	0.95789	2.39641e-06	0.00165577	0.0404513
clonotype11415	CATGGASPLDPYNEQFF	0.00168669	0	0.00310936	0.00827472	0.957828	3.64699e-09	0.000187671	0.041984
clonotype12497	CSASRTGQGSSYNSPLHF	0.00239557	0	0.00441628	0.0117617	0.957697	6.30062e-06	0.000253439	0.0420436
clonotype5033	CASSFRPQDYGYTF	0.000843396	0	0.0015549	0.00413921	0.95747	1.78967e-09	0.000389696	0.0421403
clonotype5070	CASSFSPGNTEAFF	0.000843396	0	0.0015549	0.00413921	0.95747	1.78967e-09	0.000389696	0.0421403
clonotype5685	CASSLAHRNNQPQHF	0.000843396	0	0.0015549	0.00413921	0.95747	1.78967e-09	0.000389696	0.0421403
clonotype10184	CASSSPSGGWGNTIYF	0.000843396	0	0.0015549	0.00413921	0.95747	1.78967e-09	0.000389696	0.0421403
clonotype12113	CSARDSYNEQFF	0.000843396	0	0.0015549	0.00413921	0.95747	1.78967e-09	0.000389696	0.0421403
clonotype12661	CSGTGQGFKTFF	0.000843396	0	0.0015549	0.00413921	0.95747	1.78967e-09	0.000389696	0.0421403
clonotype2924	CSARQGGGYEQYF	0.00205509	0	0.00378883	0.00983519	0.957344	2.87163e-08	0.000488688	0.0421676
clonotype7327	CASSLRTANQPQHF	0.00205509	0	0.00378883	0.00983519	0.957344	2.87163e-08	0.000488688	0.0421676
clonotype8924	CASSQDAGSTHPGYNEQFF	0.00240918	0	0.00444093	0.0119427	0.957302	1.4377e-07	0.000905906	0.0417919
clonotype969	CASSPQGNSPLHF	0.000414408	0	0.000673282	0.00168025	0.957229	0	2.27433e-06	0.0427688
clonotype12271	CSARPLGNTEAFF	0.00159942	0	0.00294964	0.00772765	0.957132	0	1.78296e-05	0.0428501
clonotype1369	CASSEVGGKNIQYF	0.00117974	0	0.00205345	0.00504075	0.957006	0.00517977	2.48533e-09	0.0378143
clonotype6597	CASSLGPSSSYNEQFF	0.00885098	0	0.0163241	0.0406896	0.956844	2.38549e-06	0.000151679	0.0430023
clonotype1323	CASSAVSSGNTIYF	0.00110625	0	0.0020396	0.00499697	0.956809	3.07048e-08	0.000945461	0.0422451
clonotype11172	CASSYSRGRPTEAFF	0.00110625	0	0.0020396	0.00499697	0.956809	3.07048e-08	0.000945461	0.0422451
clonotype12174	CSARGGLAGWSSYNEQFF	0.00110625	0	0.0020396	0.00499697	0.956809	3.07048e-08	0.000945461	0.0422451
clonotype12966	CSVNLAGNEQYF	0.00110625	0	0.0020396	0.00499697	0.956809	3.07048e-08	0.000945461	0.0422451
clonotype3938	CASRLAPNSYNEQFF	0.00245694	0	0.00452764	0.0117617	0.956574	8.81119e-06	0.00227722	0.0411402
clonotype4189	CASRTNYEQYF	0.00245694	0	0.00452764	0.0117617	0.956574	8.81119e-06	0.00227722	0.0411402
clonotype5616	CASSLAGGRYNEQFF	0.00239746	0	0.00442309	0.0117617	0.95629	0	3.9817e-06	0.0437057
clonotype2304	CASSPPGLPSLYF	0.00730295	0	0.0129082	0.030525	0.956197	0.00127263	0.0382599	0.00427086
clonotype7022	CASSLLYAEAFF	0.00231787	0	0.00427653	0.0107078	0.955985	0	0.000168885	0.0438457
clonotype9874	CASSSASVSNEQFF	0.00273145	0	0.0050405	0.0135632	0.955585	5.48386e-08	0.000175793	0.0442392
clonotype4704	CASSERTGSGNTIYF	0.000987279	0	0.00182205	0.0049176	0.955372	3.66844e-06	0.00018155	0.0444429
clonotype6318	CASSLGALPGELFF	0.000987279	0	0.00182205	0.0049176	0.955372	3.66844e-06	0.00018155	0.0444429
clonotype7615	CASSLTQLGYTF	0.000987279	0	0.00182205	0.0049176	0.955372	3.66844e-06	0.00018155	0.0444429
clonotype8229	CASSPGTGVPEAFF	0.000987279	0	0.00182205	0.0049176	0.955372	3.66844e-06	0.00018155	0.0444429
clonotype8793	CASSPTGWKTGELFF	0.000987279	0	0.00182205	0.0049176	0.955372	3.66844e-06	0.00018155	0.0444429
clonotype1422	CASSFMANTEAFF	0.00101021	0	0.00186451	0.00504075	0.95524	6.96028e-07	0.000158637	0.0446011
clonotype2999	CSVEDSGQPQHF	0.00101021	0	0.00186451	0.00504075	0.95524	6.96028e-07	0.000158637	0.0446011
clonotype5228	CASSGPSVDYGYTF	0.00101021	0	0.00186451	0.00504075	0.95524	6.96028e-07	0.000158637	0.0446011
clonotype8666	CASSPRVSRGQVSFYEQYF	0.00101021	0	0.00186451	0.00504075	0.95524	6.96028e-07	0.000158637	0.0446011
clonotype8678	CASSPSGAKRQDLAKNIQYF	0.00101021	0	0.00186451	0.00504075	0.95524	6.96028e-07	0.000158637	0.0446011
clonotype9426	CASSQVSAGGVYGYTF	0.00101021	0	0.00186451	0.00504075	0.95524	6.96028e-07	0.000158637	0.0446011
clonotype9690	CASSRPTGTGDTGELFF	0.00101021	0	0.00186451	0.00504075	0.95524	6.96028e-07	0.000158637	0.0446011
clonotype8665	CASSPRVSGNTDTQYF	0.00165891	0	0.0030609	0.00772765	0.955229	8.26471e-08	0.000813711	0.043957
clonotype1100	CASSWDGSNEKLFF	0.00605797	0	0.0111796	0.0277239	0.955066	0	0.000578397	0.0443559
clonotype2960	CSASSGASYEQYF	0.00743863	0	0.0135868	0.0365612	0.954806	0	7.85681e-11	0.0451941
clonotype998	CASSPTVMNTEAFF	0.0058053	0	0.00995291	0.0266955	0.954678	0.0101521	1.39174e-07	0.0351696
clonotype2887	CSARAGGNTGELFF	0.00709298	0	0.0130957	0.0354564	0.954563	1.95118e-07	9.51572e-05	0.045342
clonotype12778	CSVEDDRTYNEQFF	0.00402558	0	0.00743241	0.0193399	0.954549	2.54764e-08	8.81365e-05	0.0453624
clonotype13009	CSVRTGGAYEQYF	0.00217785	0	0.00401898	0.0107078	0.954469	1.69244e-06	0.00128082	0.0442482
clonotype7134	CASSLQAATDTQYF	0.00261342	0	0.00482277	0.0128493	0.954469	1.69244e-06	0.00128082	0.0442482
clonotype736	CASSLGGATDTQYF	0.000435569	0	0.000803795	0.00214156	0.954469	1.69244e-06	0.00128082	0.0442482
clonotype826	CASSLQGAGYTF	0.000435569	0	0.000803795	0.00214156	0.954469	1.69244e-06	0.00128082	0.0442482
clonotype1251	CASRGTGELFF	0.000435569	0	0.000803795	0.00214156	0.954469	1.69244e-06	0.00128082	0.0442482
clonotype1807	CASSLGQGAPDTQYF	0.000435569	0	0.000803795	0.00214156	0.954469	1.69244e-06	0.00128082	0.0442482
clonotype3030	CSVRQGGSYEQYF	0.000435569	0	0.000803795	0.00214156	0.954469	1.69244e-06	0.00128082	0.0442482
clonotype3421	CASGLALTHGDIQYF	0.000435569	0	0.000803795	0.00214156	0.954469	1.69244e-06	0.00128082	0.0442482
clonotype3647	CASMNNEQFF	0.000435569	0	0.000803795	0.00214156	0.954469	1.69244e-06	0.00128082	0.0442482
clonotype3711	CASNYREETQYF	0.000435569	0	0.000803795	0.00214156	0.954469	1.69244e-06	0.00128082	0.0442482
clonotype3899	CASRHGVTTYEQYF	0.000435569	0	0.000803795	0.00214156	0.954469	1.69244e-06	0.00128082	0.0442482
clonotype4203	CASRTTSPGFSPTTDTQYF	0.000435569	0	0.000803795	0.00214156	0.954469	1.69244e-06	0.00128082	0.0442482
clonotype4539	CASSEDRGLHQPQHF	0.000435569	0	0.000803795	0.00214156	0.954469	1.69244e-06	0.00128082	0.0442482
clonotype5077	CASSFSRSQPQHF	0.000435569	0	0.000803795	0.00214156	0.954469	1.69244e-06	0.00128082	0.0442482
clonotype5166	CASSGGAGQGMEAFF	0.000435569	0	0.000803795	0.00214156	0.954469	1.69244e-06	0.00128082	0.0442482
clonotype5412	CASSIDDAGQGFRQPQHF	0.000435569	0	0.000803795	0.00214156	0.954469	1.69244e-06	0.00128082	0.0442482
clonotype5500	CASSKGTVPGELFF	0.000435569	0	0.000803795	0.00214156	0.954469	1.69244e-06	0.00128082	0.0442482
clonotype5728	CASSLAMTSGGAHEQFF	0.000435569	0	0.000803795	0.00214156	0.954469	1.69244e-06	0.00128082	0.0442482
clonotype6072	CASSLDWEGSLDGYTF	0.000435569	0	0.000803795	0.00214156	0.954469	1.69244e-06	0.00128082	0.0442482
clonotype6094	CASSLEASPYNEQFF	0.000435569	0	0.000803795	0.00214156	0.954469	1.69244e-06	0.00128082	0.0442482
clonotype6324	CASSLGASGYGYTF	0.000435569	0	0.000803795	0.00214156	0.954469	1.69244e-06	0.00128082	0.0442482
clonotype6631	CASSLGQGGNTIYF	0.000435569	0	0.000803795	0.00214156	0.954469	1.69244e-06	0.00128082	0.0442482
clonotype6962	CASSLLGQGVNHEQYF	0.000435569	0	0.000803795	0.00214156	0.954469	1.69244e-06	0.00128082	0.0442482
clonotype7111	CASSLPLSNEQFF	0.000435569	0	0.000803795	0.00214156	0.954469	1.69244e-06	0.00128082	0.0442482
clonotype7714	CASSLVGGGQYNEQFF	0.000435569	0	0.000803795	0.00214156	0.954469	1.69244e-06	0.00128082	0.0442482
clonotype8058	CASSPGGGAAGYTF	0.000435569	0	0.000803795	0.00214156	0.954469	1.69244e-06	0.00128082	0.0442482
clonotype8135	CASSPGPGYGSYNEQFF	0.000435569	0	0.000803795	0.00214156	0.954469	1.69244e-06	0.00128082	0.0442482
clonotype9166	CASSQGLAGDIPYEQYF	0.000435569	0	0.000803795	0.00214156	0.954469	1.69244e-06	0.00128082	0.0442482
clonotype9240	CASSQGVGGRYNEQFF	0.000435569	0	0.000803795	0.00214156	0.954469	1.69244e-06	0.00128082	0.0442482
clonotype9824	CASSRTSGGATRDTQYF	0.000435569	0	0.000803795	0.00214156	0.954469	1.69244e-06	0.00128082	0.0442482
clonotype10106	CASSSLGGGADGYTF	0.000435569	0	0.000803795	0.00214156	0.954469	1.69244e-06	0.00128082	0.0442482
clonotype10351	CASSSTATGPSGANVLTF	0.000435569	0	0.000803795	0.00214156	0.954469	1.69244e-06	0.00128082	0.0442482
clonotype10493	CASSTGTAGAEAFF	0.000435569	0	0.000803795	0.00214156	0.954469	1.69244e-06	0.00128082	0.0442482
clonotype10824	CASSVRTGTGGELFF	0.000435569	0	0.000803795	0.00214156	0.954469	1.69244e-06	0.00128082	0.0442482
clonotype10974	CASSYAGTASNQPQHF	0.000435569	0	0.000803795	0.00214156	0.954469	1.69244e-06	0.00128082	0.0442482
clonotype11001	CASSYGASGNTIYF	0.000435569	0	0.000803795	0.00214156	0.954469	1.69244e-06	0.00128082	0.0442482
clonotype11085	CASSYPSGLGSDTQYF	0.000435569	0	0.000803795	0.00214156	0.954469	1.69244e-06	0.00128082	0.0442482
clonotype11228	CASTETGYSYEQYF	0.000435569	0	0.000803795	0.00214156	0.954469	1.69244e-06	0.00128082	0.0442482
clonotype11478	CATSDPTTGNEQFF	0.000435569	0	0.000803795	0.00214156	0.954469	1.69244e-06	0.00128082	0.0442482
clonotype11617	CATVAGQGDGYTF	0.000435569	0	0.000803795	0.00214156	0.954469	1.69244e-06	0.00128082	0.0442482
clonotype11702	CAWTLDRSTDTQYF	0.000435569	0	0.000803795	0.00214156	0.954469	1.69244e-06	0.00128082	0.0442482
clonotype11904	CSANPGLEGGQYF	0.000435569	0	0.000803795	0.00214156	0.954469	1.69244e-06	0.00128082	0.0442482
clonotype12352	CSARVGDQGEKLFF	0.000435569	0	0.000803795	0.00214156	0.954469	1.69244e-06	0.00128082	0.0442482
clonotype12493	CSASRSGAFTDTQYF	0.000435569	0	0.000803795	0.00214156	0.954469	1.69244e-06	0.00128082	0.0442482
clonotype12910	CSVGPRGAVPGELFF	0.000435569	0	0.000803795	0.00214156	0.954469	1.69244e-06	0.00128082	0.0442482
clonotype12916	CSVGQNPYEQYF	0.000435569	0	0.000803795	0.00214156	0.954469	1.69244e-06	0.00128082	0.0442482
clonotype13019	CSVSGSGRGYGYTF	0.000435569	0	0.000803795	0.00214156	0.954469	1.69244e-06	0.00128082	0.0442482
clonotype1516	CASSGYTEAFF	0.000871139	0	0.00160759	0.00428311	0.954469	1.69244e-06	0.00128082	0.0442482
clonotype9962	CASSSGLADSYEQYF	0.000871139	0	0.00160759	0.00428311	0.954469	1.69244e-06	0.00128082	0.0442482
clonotype10066	CASSSGTTSDTQYF	0.000871139	0	0.00160759	0.00428311	0.954469	1.69244e-06	0.00128082	0.0442482
clonotype10800	CASSVQGWDNEQFF	0.000871139	0	0.00160759	0.00428311	0.954469	1.69244e-06	0.00128082	0.0442482
clonotype2698	CASSTDSAGYGYTF	0.00566249	0	0.0103103	0.0277239	0.954343	0.00245466	4.80132e-08	0.043202
clonotype12619	CSCSGLGVQETQYF	0.00655031	0	0.0120927	0.0309374	0.954315	8.70522e-09	0.000539773	0.0451447
clonotype9427	CASSQVSGANVLTF	0.0165242	0	0.0305043	0.0745057	0.954148	1.35531e-06	0.000799122	0.045052
clonotype8388	CASSPNHLMKQYF	0.00912617	0	0.0168515	0.0449609	0.953945	9.0817e-06	0.000463721	0.0455825
clonotype7918	CASSPAAFTYGYTF	0.0339645	0	0.0627028	0.169707	0.953912	9.7349e-07	0.000953413	0.0451336
clonotype10523	CASSTNPDRGSF	0.00869155	0	0.0160518	0.0428533	0.953568	6.0112e-06	0.00043805	0.045988
clonotype9011	CASSQDRDSPVLEQYF	0.00186031	0	0.0034343	0.00928008	0.953501	8.59042e-06	0.00140828	0.0450817
clonotype11818	CSAGTSGHKNIQYF	0.00186031	0	0.0034343	0.00928008	0.953501	8.59042e-06	0.00140828	0.0450817
clonotype4614	CASSEGVYSSYEQYF	0.00142474	0	0.00263183	0.00713852	0.953469	1.11763e-06	4.53872e-05	0.0464847
clonotype12187	CSARGLDQPQHF	0.00142474	0	0.00263183	0.00713852	0.953469	1.11763e-06	4.53872e-05	0.0464847
clonotype12915	CSVGQGREQYF	0.00962113	0	0.0177577	0.0441318	0.953432	1.23418e-05	0.00194501	0.0446109
clonotype4400	CASSATSPNTQYF	0.0037515	0	0.00692692	0.0182654	0.953207	2.71441e-08	0.0012848	0.0455083
clonotype12595	CSAVGLAPDTQYF	0.00221156	0	0.00408593	0.0105377	0.953148	2.07913e-08	2.23051e-05	0.0468294
clonotype12698	CSTLANRDYNEQFF	0.00264549	0	0.00488613	0.0128932	0.953028	8.79822e-09	0.000841258	0.0461309
clonotype1204	CASIGKGQTATNEKLFF	0.000692676	0	0.00127984	0.0033605	0.952898	1.29188e-09	8.85712e-05	0.0470138
clonotype4338	CASSAPRTDTQYF	0.000692676	0	0.00127984	0.0033605	0.952898	1.29188e-09	8.85712e-05	0.0470138
clonotype7038	CASSLMPTYGYTF	0.000692676	0	0.00127984	0.0033605	0.952898	1.29188e-09	8.85712e-05	0.0470138
clonotype8367	CASSPLSSLGEQYF	0.000692676	0	0.00127984	0.0033605	0.952898	1.29188e-09	8.85712e-05	0.0470138
clonotype8556	CASSPRENAYNSPLHF	0.000692676	0	0.00127984	0.0033605	0.952898	1.29188e-09	8.85712e-05	0.0470138
clonotype9659	CASSRLRNYGYTF	0.000692676	0	0.00127984	0.0033605	0.952898	1.29188e-09	8.85712e-05	0.0470138
clonotype10080	CASSSHLNWGRGNEAFF	0.000692676	0	0.00127984	0.0033605	0.952898	1.29188e-09	8.85712e-05	0.0470138
clonotype12032	CSARDGGYNSPLHF	0.000692676	0	0.00127984	0.0033605	0.952898	1.29188e-09	8.85712e-05	0.0470138
clonotype12396	CSASDRGRRGYTF	0.000692676	0	0.00127984	0.0033605	0.952898	1.29188e-09	8.85712e-05	0.0470138
clonotype12897	CSVGGVPRDEQYF	0.000692676	0	0.00127984	0.0033605	0.952898	1.29188e-09	8.85712e-05	0.0470138
clonotype4595	CASSEGQSWANVLTF	0.00207803	0	0.00383953	0.0100815	0.952896	5.21341e-10	8.92503e-05	0.0470147
clonotype1741	CASSLGGFTGELFF	0.00778675	0	0.0141519	0.0373084	0.952528	0	0.0148791	0.0325927
clonotype4650	CASSENPSSSYEQYF	0.0018823	0	0.00347759	0.00856623	0.952366	6.06588e-06	0.000838335	0.04679
clonotype7524	CASSLTEVANYGYTF	0.0018823	0	0.00347759	0.00856623	0.952366	6.06588e-06	0.000838335	0.04679
clonotype2851	CSADGISETQYF	0.00770643	0	0.0142429	0.0386797	0.952125	4.95813e-07	0.000266596	0.047608
clonotype4244	CASSADGKGIGTDTQYF	0.00249539	0	0.00461125	0.0121355	0.952114	6.6264e-09	0.000609656	0.0472762
clonotype9055	CASSQDYSGATQYF	0.00249539	0	0.00461125	0.0121355	0.952114	6.6264e-09	0.000609656	0.0472762
clonotype9158	CASSQGHTTNTGELFF	0.00511245	0	0.00944925	0.0252037	0.951904	5.64129e-06	0.000375636	0.0477152
clonotype4052	CASRQILSSTGELFF	0.00215208	0	0.00397741	0.0105377	0.951887	1.94812e-07	0.000512419	0.0476004
clonotype6648	CASSLGQGRGYGYTF	0.00215208	0	0.00397741	0.0105377	0.951887	1.94812e-07	0.000512419	0.0476004
clonotype717	CASSLEGSGNTIYF	0.00515078	0	0.00942754	0.0252037	0.95188	3.76502e-10	0	0.0481201
clonotype86	CASSQDGSGGGGDTQYF	0.00669796	0	0.0123743	0.0314095	0.951774	3.5795e-08	0.00147833	0.0467474
clonotype9682	CASSRPAQTPLHF	0.00276047	0	0.00510126	0.0128932	0.95176	0	0.000882418	0.0473581
clonotype1112	CASSYSGGRSSYNSPLHF	0.00334818	0	0.00618952	0.0168025	0.951699	5.91075e-07	0.000163465	0.0481368
clonotype6827	CASSLGVGANYGYTF	0.00393091	0	0.00726047	0.0178463	0.951673	1.15389e-05	0.00213608	0.0461792
clonotype9852	CASSRYERAWGSPLHF	0.00237169	0	0.00438426	0.0112402	0.95155	8.73528e-07	0.000365499	0.0480836
clonotype4437	CASSDHRGGSSPLHF	0.00260717	0	0.0048196	0.0128932	0.951453	0	0.000450733	0.0480962
clonotype7532	CASSLTGDSTDTQYF	0.00118584	0	0.00219213	0.00562011	0.951423	0	0.000491891	0.048085
clonotype13017	CSVSGEGAAFF	0.00118584	0	0.00219213	0.00562011	0.951423	0	0.000491891	0.048085
clonotype6089	CASSLEANGKLFF	0.00358046	0	0.0066196	0.0168025	0.9514	3.4466e-09	0.000243669	0.0483563
clonotype2919	CSARLAGQQSGTQYF	0.00341658	0	0.00622353	0.0157048	0.9513	0.00179276	9.67506e-08	0.046907
clonotype9501	CASSRDRGIYEQYF	0.00726964	0	0.0134408	0.0358282	0.951289	0	0.000246713	0.048464
clonotype2507	CASSQVTGTYGYTF	0.0135581	0	0.024394	0.0663883	0.95114	0	2.05314e-08	0.0488602
clonotype2116	CASSLTLGYTQYF	0.00564541	0	0.0103466	0.0281005	0.950871	6.07787e-11	3.93751e-07	0.0491287
clonotype1261	CASRLQGSYNSPLHF	0.00205734	0	0.00347215	0.00928008	0.950687	0	3.1251e-10	0.0493129
clonotype11783	CSAGGLAGARETQYF	0.00479019	0	0.00885494	0.0235235	0.950599	9.00602e-06	0.00135893	0.0480333
clonotype2370	CASSPSSGDYGYTF	0.00132528	0	0.00212394	0.00504075	0.950289	0.00432173	1.46539e-06	0.0453876
clonotype2024	CASSLRTASSYNEQFF	0.00220263	0	0.00395134	0.0105377	0.950118	0	6.5176e-10	0.0498818
clonotype1508	CASSGTGGSYGYTF	0.00178049	0	0.00310787	0.00840124	0.950108	0	3.18617e-07	0.0498916
clonotype6901	CASSLKFLNTEAFF	0.00430875	0	0.00797147	0.0203729	0.950075	7.17274e-08	8.12769e-05	0.0498434
clonotype511	CASSQGNTGELFF	0.00741549	0	0.0130036	0.0356926	0.949913	0.00233168	2.86877e-08	0.0477553
clonotype456	CASSLTSGGGTDTQYF	0.000693621	0	0.00128327	0.0033605	0.949878	2.22495e-07	0.000228704	0.049893
clonotype10661	CASSVDVNSPLHF	0.00138724	0	0.00256655	0.00672099	0.94977	3.46667e-06	0.000326636	0.0498999
clonotype3761	CASRDEVGQNTDTQYF	0.000693621	0	0.00128327	0.0033605	0.94977	3.46624e-06	0.000326697	0.0498999
clonotype4086	CASRRGLERLKNTEAFF	0.000693621	0	0.00128327	0.0033605	0.94977	3.46624e-06	0.000326697	0.0498999
clonotype4896	CASSFGTGGSWELFF	0.000693621	0	0.00128327	0.0033605	0.94977	3.46624e-06	0.000326697	0.0498999
clonotype6481	CASSLGGTPLTYEQYF	0.000693621	0	0.00128327	0.0033605	0.94977	3.46624e-06	0.000326697	0.0498999
clonotype6712	CASSLGRGIIYEQYF	0.000693621	0	0.00128327	0.0033605	0.94977	3.46624e-06	0.000326697	0.0498999
clonotype7280	CASSLRLVNIQYF	0.000693621	0	0.00128327	0.0033605	0.94977	3.46624e-06	0.000326697	0.0498999
clonotype7692	CASSLVASSNSPLHF	0.000693621	0	0.00128327	0.0033605	0.94977	3.46624e-06	0.000326697	0.0498999
clonotype11559	CATSRELSGANVLTF	0.000693621	0	0.00128327	0.0033605	0.94977	3.46624e-06	0.000326697	0.0498999
clonotype11601	CATSTGQVDTGELFF	0.000693621	0	0.00128327	0.0033605	0.94977	3.46624e-06	0.000326697	0.0498999
clonotype12109	CSARDSVNQPQHF	0.000693621	0	0.00128327	0.0033605	0.94977	3.46624e-06	0.000326697	0.0498999
clonotype2910	CSARGGTHFTQYF	0.00242964	0	0.00416159	0.0112402	0.949746	0.0136694	0	0.036585
clonotype2908	CSARFQGYEQYF	0.00153993	0	0.00284896	0.00772765	0.949745	1.07331e-05	0.000421304	0.0498226
clonotype5860	CASSLDAIASYNEQFF	0.00153993	0	0.00284896	0.00772765	0.949745	1.07331e-05	0.000421304	0.0498226
clonotype172	CASSASGGRYNEQFF	0.00162425	0	0.00300539	0.00785238	0.949742	6.74985e-07	9.77864e-05	0.0501594
clonotype3511	CASIASGGSYNEQFF	0.00162425	0	0.00300539	0.00785238	0.949742	6.74985e-07	9.77864e-05	0.0501594
clonotype6904	CASSLKGEDTQYF	0.00162425	0	0.00300539	0.00785238	0.949742	6.74985e-07	9.77864e-05	0.0501594
clonotype5094	CASSFTGNQPQHF	0.00271216	0	0.00501671	0.013442	0.949734	7.48193e-06	0.000851749	0.0494064
clonotype1123	CSAKDQYTDTQYF	0.00797631	0	0.0143256	0.0372332	0.949671	0.00353295	9.83647e-12	0.0467956
clonotype12568	CSATQGMHSPLHF	0.00383405	0	0.00709455	0.0193399	0.949396	5.19442e-09	0.000353087	0.0502507
clonotype12020	CSARDFGLAGNQETQYF	0.0105636	0	0.0195481	0.053391	0.94939	1.03846e-05	0.000235501	0.0503636
clonotype8992	CASSQDPNGAQNTEAFF	0.0055019	0	0.0101814	0.0277239	0.949311	7.31182e-07	0.000290916	0.0503972
clonotype10864	CASSVTPGSNEQFF	0.00398945	0	0.00738219	0.0182654	0.949163	4.6019e-06	0.000561203	0.0502708
clonotype8039	CASSPGAGYGYTF	0.00636533	0	0.0117774	0.030525	0.949133	1.40178e-05	0.000809302	0.0500433
clonotype465	CASSLVGGTDTQYF	0.000989169	0	0.00183053	0.00499697	0.94903	3.02605e-06	0.000523157	0.0504438
clonotype3059	CAGGGAGNTGELFF	0.000989169	0	0.00183053	0.00499697	0.94903	3.01519e-06	0.000523329	0.0504438
clonotype5836	CASSLAVESEQFF	0.000989169	0	0.00183053	0.00499697	0.94903	3.01519e-06	0.000523329	0.0504438
clonotype7138	CASSLQASTDTQYF	0.000989169	0	0.00183053	0.00499697	0.94903	3.01519e-06	0.000523329	0.0504438
clonotype8621	CASSPRQGTSNQPQHF	0.000989169	0	0.00183053	0.00499697	0.94903	3.01519e-06	0.000523329	0.0504438
clonotype9527	CASSRDTQGGYTF	0.00201948	0	0.00373789	0.0100815	0.948918	1.13628e-06	0.000212101	0.0508686
clonotype8101	CASSPGLAGIASSYNEQFF	0.00443717	0	0.00821384	0.0214156	0.948832	2.33748e-06	3.19104e-05	0.0511341
clonotype12912	CSVGQGAAGELFF	0.0111686	0	0.0206776	0.0554477	0.94854	0	2.27411e-05	0.0514375
clonotype1590	CASSLAPGGHEQFF	0.00217254	0	0.00368887	0.00983519	0.948466	0.0142422	2.26524e-09	0.037292
clonotype2808	CASTFGAYEQYF	0.00868956	0	0.0154134	0.0393408	0.948414	0.00548036	0	0.0461058
clonotype3802	CASRENRGPAGYTF	0.00352759	0	0.00652803	0.0168025	0.94813	1.32741e-05	0.00143851	0.0504178
clonotype2462	CASSQGPGIYRGPNSYEQYF	0.00132622	0	0.00212776	0.00504075	0.948063	0	0	0.0519366
clonotype8016	CASSPELTTNEKLFF	0.0017184	0	0.00318163	0.00785238	0.947879	0	0.000543025	0.0515777
clonotype11197	CASSYTGTGGSSYNSPLHF	0.0017184	0	0.00318163	0.00785238	0.947879	0	0.000543025	0.0515777
clonotype11250	CASTIQDGRNIQYF	0.0017184	0	0.00318163	0.00785238	0.947879	0	0.000543025	0.0515777
clonotype1637	CASSLDQGARAQYF	0.0118549	0	0.0216145	0.0592497	0.947864	0	2.94312e-08	0.052136
clonotype5955	CASSLDPGQSQQYF	0.00193706	0	0.00358752	0.00913268	0.947797	0	4.34255e-06	0.0521984
clonotype9217	CASSQGSLNSYEQYF	0.00193706	0	0.00358752	0.00913268	0.947797	0	4.34255e-06	0.0521984
clonotype438	CASSLRTDTQYF	0.00633827	0	0.0110333	0.0271334	0.947747	5.36451e-12	0.015493	0.0367601
clonotype203	CASSLGGANQPQHF	0.00214035	0	0.003963	0.0100815	0.947735	3.01778e-06	0.000640623	0.0516218
clonotype12678	CSPLDPSGNTIYF	0.002272	0	0.00420623	0.0107078	0.947651	2.40259e-06	0.000995301	0.0513509
clonotype8262	CASSPGVVLAKNIQYF	0.00585553	0	0.0108457	0.0287136	0.947419	0	0.000171412	0.0524095
clonotype11953	CSAPTYRGEKLFF	0.00199363	0	0.00369312	0.00966993	0.947244	1.01172e-06	5.2697e-05	0.0527023
clonotype4239	CASSAALAEQFF	0.00276705	0	0.00512573	0.0135632	0.947199	4.09929e-06	0.00017124	0.0526255
clonotype2894	CSARDQGVSPNIQYF	0.00367403	0	0.00646933	0.0175628	0.947171	0.00934027	1.26503e-08	0.0434888
clonotype7123	CASSLPQSRGRGNEQFF	0.00458973	0	0.00850253	0.0218432	0.946688	1.34527e-06	0.000565067	0.0527455
clonotype8088	CASSPGHEGGYTF	0.00321894	0	0.00595232	0.0161578	0.946317	1.39335e-05	0.00531728	0.048352
clonotype12248	CSARMGNGNNIQYF	0.0167848	0	0.0311061	0.0831716	0.946168	3.19143e-06	0.00022632	0.0536021
clonotype3929	CASRKQGASYNEQFF	0.00223167	0	0.00413541	0.0112402	0.945965	0	0.000593636	0.0534412
clonotype629	CASSETPGTYEQYF	0.00118868	0	0.00220341	0.00571082	0.945872	0	4.11193e-06	0.0541241
clonotype5935	CASSLDMAGRPQHF	0.00118868	0	0.00220341	0.00571082	0.945872	0	4.11193e-06	0.0541241
clonotype6717	CASSLGRIGAGGPRRTGELFF	0.00118868	0	0.00220341	0.00571082	0.945872	0	4.11193e-06	0.0541241
clonotype9098	CASSQESGRDTQYF	0.00118868	0	0.00220341	0.00571082	0.945872	0	4.11193e-06	0.0541241
clonotype9482	CASSRDPASTDTQYF	0.00118868	0	0.00220341	0.00571082	0.945872	0	4.11193e-06	0.0541241
clonotype3032	CSVRTGGAGELFF	0.00209259	0	0.00387683	0.0105377	0.945828	5.07552e-06	0.00129773	0.0528688
clonotype2596	CASSSDPGTAYGYTF	0.00267028	0	0.00494888	0.0135667	0.945815	3.36874e-06	0.00046894	0.0537122
clonotype3695	CASNRGNNQPQHF	0.00267028	0	0.00494888	0.0135667	0.945815	3.36874e-06	0.00046894	0.0537122
clonotype4084	CASRRGGQRDTQYF	0.00267028	0	0.00494888	0.0135667	0.945815	3.36874e-06	0.00046894	0.0537122
clonotype5196	CASSGGWGTTDTQYF	0.00267028	0	0.00494888	0.0135667	0.945815	3.36874e-06	0.00046894	0.0537122
clonotype5688	CASSLAIGQDYYGYTF	0.00267028	0	0.00494888	0.0135667	0.945815	3.36874e-06	0.00046894	0.0537122
clonotype6949	CASSLLGAGNEQYF	0.00267028	0	0.00494888	0.0135667	0.945815	3.36874e-06	0.00046894	0.0537122
clonotype8033	CASSPFSGTGGAETQYF	0.00267028	0	0.00494888	0.0135667	0.945815	3.36874e-06	0.00046894	0.0537122
clonotype8604	CASSPRPLGVVGANVLTF	0.00267028	0	0.00494888	0.0135667	0.945815	3.36874e-06	0.00046894	0.0537122
clonotype9317	CASSQQTGGSETQYF	0.00267028	0	0.00494888	0.0135667	0.945815	3.36874e-06	0.00046894	0.0537122
clonotype9379	CASSQTGTLSYEQYF	0.00267028	0	0.00494888	0.0135667	0.945815	3.36874e-06	0.00046894	0.0537122
clonotype9486	CASSRDQRETQYF	0.00267028	0	0.00494888	0.0135667	0.945815	3.36874e-06	0.00046894	0.0537122
clonotype9992	CASSSGPSTDTQYF	0.00267028	0	0.00494888	0.0135667	0.945815	3.36874e-06	0.00046894	0.0537122
clonotype13063	CSVVTGINEQFF	0.00267028	0	0.00494888	0.0135667	0.945815	3.36874e-06	0.00046894	0.0537122
clonotype5942	CASSLDPERGVAFF	0.00144673	0	0.00268157	0.00672099	0.945781	1.42168e-06	0.000264842	0.0539532
clonotype8720	CASSPSQGSLEQYF	0.00144673	0	0.00268157	0.00672099	0.945781	1.42168e-06	0.000264842	0.0539532
clonotype10261	CASSSRGVNQPQHF	0.00366207	0	0.00678813	0.0185602	0.945761	6.44973e-07	0.000165086	0.0540735
clonotype7974	CASSPDRAAYGYTF	0.0030873	0	0.00572338	0.0151222	0.945645	1.89985e-09	1.45998e-05	0.0543407
clonotype6320	CASSLGAQSSSYEQYF	0.00404275	0	0.00748915	0.020163	0.945487	1.92557e-05	0.00181632	0.0526772
clonotype1404	CASSFGRFSGNTIYF	0.00551084	0	0.010071	0.0277239	0.945474	0.00286766	4.5146e-07	0.0516581
clonotype10603	CASSTTSGYRNEQFF	0.00132681	0	0.00246013	0.00672099	0.945275	3.18792e-06	1.05594e-07	0.0547217
clonotype4379	CASSASPADTEAFF	0.00314408	0	0.00581754	0.0157048	0.945267	1.10482e-05	0.00473633	0.0499859
clonotype8694	CASSPSGGYTGELFF	0.0115881	0	0.021487	0.0585359	0.945199	0	9.05128e-06	0.054792
clonotype12618	CSCRGNNNEQFF	0.0488307	0	0.0903046	0.221791	0.944719	1.16111e-05	0.00636166	0.0489076
clonotype3694	CASNRGGGEPGELFF	0.00164435	0	0.00305009	0.00840124	0.944388	5.13214e-06	3.64278e-05	0.05557
clonotype233	CASSLRGDTQYF	0.00092169	0	0.00158711	0.00428311	0.944373	0	0	0.0556273
clonotype5739	CASSLAPGGSQPQHF	0.00517536	0	0.00959985	0.026215	0.944258	0	0.000138678	0.0556035
clonotype10420	CASSSVPGQGRVAEAFF	0.00154277	0	0.00286186	0.00785238	0.94415	1.4773e-06	0.000133607	0.0557151
clonotype10295	CASSSRTGFYEQYF	0.00916215	0	0.0169955	0.0445276	0.943877	2.87449e-06	0.000476832	0.0556432
clonotype12939	CSVIQSSYNEQFF	0.00286485	0	0.00531413	0.0140503	0.943736	1.25117e-05	0.000655039	0.0555967
clonotype4383	CASSASSGGADTDTQYF	0.00132775	0	0.00246343	0.00672099	0.94373	2.72422e-06	0.00016867	0.0560989
clonotype8626	CASSPRREWGTEAFF	0.00132775	0	0.00246343	0.00672099	0.94373	2.72422e-06	0.00016867	0.0560989
clonotype9152	CASSQGGTEAFF	0.00132775	0	0.00246343	0.00672099	0.94373	2.72422e-06	0.00016867	0.0560989
clonotype11325	CASTQWSATGANVLTF	0.00132775	0	0.00246343	0.00672099	0.94373	2.72422e-06	0.00016867	0.0560989
clonotype6627	CASSLGQGDNQPQHF	0.00594137	0	0.0110243	0.0302445	0.942878	1.34341e-07	0.000829184	0.0562931
clonotype1121	CSAISGSETQYF	0.00555896	0	0.0103109	0.0257865	0.942871	8.16578e-06	0.00166826	0.0554524
clonotype9695	CASSRQDKLRNYGYTF	0.00211363	0	0.00392302	0.0105377	0.942589	2.39525e-06	0.000485059	0.0569236
clonotype11347	CASTSDYGYTF	0.00523478	0	0.00971857	0.0267165	0.942281	7.44441e-10	0.000200812	0.057518
clonotype6283	CASSLFGQGKETQYF	0.00297116	0	0.0055076	0.0151222	0.942275	1.39416e-08	0.00365946	0.054066
clonotype12517	CSASSTGTGASFVQPQHF	0.00359408	0	0.00667257	0.0182654	0.942022	8.35096e-09	0.00046156	0.0575167
clonotype13057	CSVVRDVTSYEQYF	0.00812727	0	0.0150931	0.0386154	0.941808	5.06315e-06	4.78357e-10	0.0581865
clonotype2815	CASTQGGDYGYTF	0.00326211	0	0.0060559	0.0164186	0.941796	0	0.000813451	0.0573904
clonotype12578	CSATSGGAYSNQPQHF	0.00937976	0	0.0174199	0.0435558	0.94172	5.24006e-06	1.44924e-08	0.0582746
clonotype11876	CSALKGKADEQYF	0.00460348	0	0.0085441	0.0221294	0.941621	2.09741e-05	0.00152214	0.0568363
clonotype3922	CASRKEVEQFF	0.00576923	0	0.0107135	0.0278402	0.94152	7.56619e-07	0.000413582	0.058066
clonotype1353	CASSEKNYGYTF	0.00149728	0	0.00265742	0.00672099	0.941496	0.00553273	1.58028e-08	0.0529712
clonotype1791	CASSLGNPGVSAEAFF	0.00596437	0	0.0107385	0.0266955	0.941421	0.00337269	0	0.0552064
clonotype5924	CASSLDIQEAREQYF	0.00582777	0	0.010827	0.0278402	0.940957	1.68037e-09	7.02137e-06	0.0590356
clonotype2418	CASSQDGGQGAQNTEAFF	0.00572621	0	0.0104947	0.0277239	0.940317	0.00226622	3.52448e-07	0.0574164
clonotype12457	CSASPGQYGTEAFF	0.00659432	0	0.0122514	0.0322331	0.940067	5.45884e-09	0.000852831	0.0590806
clonotype9450	CASSRAGGGSSYNEQFF	0.00404705	0	0.00752112	0.0196704	0.940057	0	0.00020601	0.0597374
clonotype5960	CASSLDPGWGTQYF	0.00742247	0	0.013793	0.0365307	0.940028	7.39176e-06	0.000389805	0.0595746
clonotype1042	CASSRPGQGINEQYF	0.0589041	0	0.108634	0.293882	0.939995	4.61564e-09	0.00257457	0.0574299
clonotype3271	CAISRGEGYEQYF	0.00196094	0	0.0036447	0.0100815	0.939995	0	5.6857e-06	0.0599996
clonotype9108	CASSQEVGGYTF	0.00196094	0	0.0036447	0.0100815	0.939995	0	5.6857e-06	0.0599996
clonotype10269	CASSSRLRNTGELFF	0.0312561	0	0.0580841	0.143568	0.939846	7.61226e-06	0.000553458	0.0595932
clonotype6757	CASSLGSTGAAQNGGYTF	0.00227011	0	0.00421893	0.0112402	0.939795	7.545e-09	0.000410625	0.0597941
clonotype5035	CASSFRQGISVEQYF	0.0023984	0	0.00445729	0.0117617	0.939679	6.78906e-06	0.000559477	0.0597552
clonotype8387	CASSPNGLHTDTQYF	0.0011648	0	0.00216516	0.00562011	0.939647	2.01212e-09	0.000133916	0.0602195
clonotype9606	CASSRGQYNSPLHF	0.0011648	0	0.00216516	0.00562011	0.939647	2.01212e-09	0.000133916	0.0602195
clonotype11448	CATRIIRDDTEAFF	0.0011648	0	0.00216516	0.00562011	0.939647	2.01212e-09	0.000133916	0.0602195
clonotype6771	CASSLGTGGHGYTF	0.00171745	0	0.00319146	0.00843016	0.939622	3.1397e-06	0.000850045	0.0595245
clonotype13016	CSVSAGGGQPQHF	0.00171745	0	0.00319146	0.00843016	0.939622	3.1397e-06	0.000850045	0.0595245
clonotype1225	CASNPGGANSYNEQFF	0.005874	0	0.0105792	0.0292679	0.939594	0	0	0.060406
clonotype3311	CARKDRACAEQYF	0.000751218	0	0.00139627	0.00351257	0.939582	1.09385e-06	0.000380124	0.0600372
clonotype3622	CASKVALGQETQYF	0.000751218	0	0.00139627	0.00351257	0.939582	1.09385e-06	0.000380124	0.0600372
clonotype3795	CASREGGQGYEQYF	0.000751218	0	0.00139627	0.00351257	0.939582	1.09385e-06	0.000380124	0.0600372
clonotype6263	CASSLEVVLTSTDTQYF	0.000751218	0	0.00139627	0.00351257	0.939582	1.09385e-06	0.000380124	0.0600372
clonotype7163	CASSLQGLRGYTF	0.000751218	0	0.00139627	0.00351257	0.939582	1.09385e-06	0.000380124	0.0600372
clonotype7316	CASSLRSASYEQYF	0.000751218	0	0.00139627	0.00351257	0.939582	1.09385e-06	0.000380124	0.0600372
clonotype8891	CASSQAGGTHNEQFF	0.000751218	0	0.00139627	0.00351257	0.939582	1.09385e-06	0.000380124	0.0600372
clonotype10644	CASSVAVWGEQYF	0.000751218	0	0.00139627	0.00351257	0.939582	1.09385e-06	0.000380124	0.0600372
clonotype12463	CSASPLTSGLYNEQFF	0.000751218	0	0.00139627	0.00351257	0.939582	1.09385e-06	0.000380124	0.0600372
clonotype12632	CSGGAGTDTQYF	0.000751218	0	0.00139627	0.00351257	0.939582	1.09385e-06	0.000380124	0.0600372
clonotype2991	CSVDHPQGTDTQYF	0.0486012	0	0.0896402	0.240449	0.939458	0	0.00695647	0.0535852
clonotype9445	CASSQYGLAGADQDTQYF	0.00227848	0	0.00423639	0.0117617	0.939181	3.29675e-08	3.75079e-05	0.0607814
clonotype2277	CASSPIGYNEQFF	0.00357623	0	0.00631118	0.0164186	0.939092	0.00288574	0	0.0580222
clonotype4394	CASSATGLYTDTQYF	0.00255487	0	0.00474945	0.0128493	0.939071	1.43308e-07	0.000546913	0.0603823
clonotype374	CASSLGAYEQYF	0.00454496	0	0.00719984	0.0199879	0.938467	0	0	0.0615333
clonotype2043	CASSLSGFLDTQYF	0.00587786	0	0.0107865	0.0277239	0.93825	0.001886	3.82963e-05	0.0598254
clonotype1387	CASSFGATGELFF	0.00199927	0	0.00362456	0.0100815	0.938186	9.11287e-11	2.99516e-08	0.0618139
clonotype7312	CASSLRRQRGTSNQPQHF	0.00327749	0	0.00609294	0.0168603	0.938179	1.43751e-08	0.00139246	0.060429
clonotype12453	CSASPGAPTQYF	0.00594609	0	0.0110614	0.0302445	0.937958	3.95437e-06	0.000121329	0.0619163
clonotype186	CASSLAGGTYNEQFF	0.0167237	0	0.0297944	0.0792376	0.937565	0	0.0278262	0.0346089
clonotype9753	CASSRRTVYQETQYF	0.00557289	0	0.010371	0.0287136	0.937242	1.69372e-09	5.84002e-06	0.0627519
clonotype10780	CASSVNQGTQNIQYF	0.00557289	0	0.010371	0.0287136	0.937242	1.69372e-09	5.84002e-06	0.0627519
clonotype11322	CASTQSRVQETQYF	0.00557289	0	0.010371	0.0287136	0.937242	1.69372e-09	5.84002e-06	0.0627519
clonotype2274	CASSPHNEQFF	0.0091099	0	0.0162664	0.0448706	0.937187	7.96903e-11	0	0.0628134
clonotype12812	CSVEGHLRDIQYF	0.0037574	0	0.00699219	0.0193399	0.937145	4.46221e-07	0.000194369	0.0626605
clonotype6326	CASSLGATGVQPQHF	0.00167901	0	0.00312439	0.00843016	0.937135	0	0.000266342	0.0625985
clonotype1629	CASSLDINSPLHF	0.00506964	0	0.00909464	0.0252037	0.93712	3.43106e-09	3.64938e-08	0.0628803
clonotype569	CATSSGTSGGPYEQYF	0.0135725	0	0.0252463	0.0644662	0.937076	4.56313e-06	0.00122465	0.061695
clonotype4348	CASSARDRAEGQVGEQFF	0.00352098	0	0.00655259	0.0168025	0.937073	0	0.000138744	0.0627887
clonotype12289	CSARQLGYNQPQHF	0.00479638	0	0.00892228	0.024588	0.936925	1.65361e-05	0.00124426	0.0618145
clonotype5491	CASSKGGEFKNIQYF	0.00171934	0	0.0032004	0.00856623	0.936678	9.01235e-06	4.78976e-05	0.0632651
clonotype6599	CASSLGPTGGGSPLHF	0.00171934	0	0.0032004	0.00856623	0.936678	9.01235e-06	4.78976e-05	0.0632651
clonotype451	CASSLTGSNTGELFF	0.00219831	0	0.00375628	0.00999393	0.936643	0	6.18693e-10	0.0633575
clonotype12019	CSARDFGAGGWDNEQFF	0.0081277	0	0.0151296	0.0386797	0.936387	0	0.000282198	0.0633309
clonotype1138	CSARRNNEQFF	0.00116574	0	0.00216966	0.00571082	0.936345	5.33546e-06	0.000679018	0.0629707
clonotype6928	CASSLKVRVATWDEQFF	0.00116574	0	0.00216966	0.00571082	0.936345	5.33546e-06	0.000679018	0.0629707
clonotype7491	CASSLSSPGNTNYGYTF	0.00116574	0	0.00216966	0.00571082	0.936345	5.33546e-06	0.000679018	0.0629707
clonotype8334	CASSPLGRHLDTQYF	0.00116574	0	0.00216966	0.00571082	0.936345	5.33546e-06	0.000679018	0.0629707
clonotype3391	CASFSNPGTGIQETQYF	0.00259507	0	0.0048304	0.013442	0.936298	0	0.000499972	0.0632016
clonotype7153	CASSLQGEQETQYF	0.00259602	0	0.00483362	0.013442	0.936126	0	1.40947e-06	0.0638729
clonotype8622	CASSPRQGTTNEKLFF	0.00748101	0	0.0139286	0.0372332	0.935766	3.5897e-06	0.000451646	0.0637783
clonotype1839	CASSLGQTGVDTQYF	0.00279211	0	0.00486182	0.013442	0.935747	9.50282e-10	1.09806e-09	0.0642531
clonotype1054	CASSSDEGQPQHF	0.00772274	0	0.0143711	0.0364065	0.935538	2.19011e-07	0.00185875	0.062603
clonotype9120	CASSQFTQGAQYF	0.00271122	0	0.00504958	0.013442	0.935468	2.56525e-07	2.09953e-05	0.0645108
clonotype5906	CASSLDGSGGANVLTF	0.00177789	0	0.0033108	0.00856623	0.935401	6.7699e-07	0.000409706	0.0641891
clonotype5916	CASSLDGTSFVYEQYF	0.00177789	0	0.0033108	0.00856623	0.935401	6.7699e-07	0.000409706	0.0641891
clonotype2031	CASSLRVGNTEAFF	0.000552655	0	0.00102871	0.00281005	0.935342	6.20502e-07	0.00141277	0.063245
clonotype3467	CASGRGSGANYGYTF	0.000552655	0	0.00102871	0.00281005	0.935342	6.20502e-07	0.00141277	0.063245
clonotype3578	CASKGTVNTQYF	0.000552655	0	0.00102871	0.00281005	0.935342	6.20502e-07	0.00141277	0.063245
clonotype3772	CASRDRDRKYYGYTF	0.000552655	0	0.00102871	0.00281005	0.935342	6.20502e-07	0.00141277	0.063245
clonotype3841	CASRGGGAEAFF	0.000552655	0	0.00102871	0.00281005	0.935342	6.20502e-07	0.00141277	0.063245
clonotype4438	CASSDIAGGFGELFF	0.000552655	0	0.00102871	0.00281005	0.935342	6.20502e-07	0.00141277	0.063245
clonotype4579	CASSEGIHSTDTQYF	0.000552655	0	0.00102871	0.00281005	0.935342	6.20502e-07	0.00141277	0.063245
clonotype4777	CASSEYSGSYEQYF	0.000552655	0	0.00102871	0.00281005	0.935342	6.20502e-07	0.00141277	0.063245
clonotype5215	CASSGMAKNIQYF	0.000552655	0	0.00102871	0.00281005	0.935342	6.20502e-07	0.00141277	0.063245
clonotype5355	CASSHGDRQNYGYTF	0.000552655	0	0.00102871	0.00281005	0.935342	6.20502e-07	0.00141277	0.063245
clonotype5501	CASSKKGYSYNSPLHF	0.000552655	0	0.00102871	0.00281005	0.935342	6.20502e-07	0.00141277	0.063245
clonotype6141	CASSLEGQGAQPQHF	0.000552655	0	0.00102871	0.00281005	0.935342	6.20502e-07	0.00141277	0.063245
clonotype6309	CASSLGAGISGNTIYF	0.000552655	0	0.00102871	0.00281005	0.935342	6.20502e-07	0.00141277	0.063245
clonotype6789	CASSLGTGVMVLF	0.000552655	0	0.00102871	0.00281005	0.935342	6.20502e-07	0.00141277	0.063245
clonotype9566	CASSRGGEGGTEAFF	0.000552655	0	0.00102871	0.00281005	0.935342	6.20502e-07	0.00141277	0.063245
clonotype9765	CASSRSGREQFF	0.000552655	0	0.00102871	0.00281005	0.935342	6.20502e-07	0.00141277	0.063245
clonotype9934	CASSSGDRAPSPLHF	0.000552655	0	0.00102871	0.00281005	0.935342	6.20502e-07	0.00141277	0.063245
clonotype10517	CASSTLAGTAYF	0.000552655	0	0.00102871	0.00281005	0.935342	6.20502e-07	0.00141277	0.063245
clonotype10767	CASSVLDSGEQYF	0.000552655	0	0.00102871	0.00281005	0.935342	6.20502e-07	0.00141277	0.063245
clonotype11490	CATSEGRRADTQYF	0.000552655	0	0.00102871	0.00281005	0.935342	6.20502e-07	0.00141277	0.063245
clonotype11936	CSAPPAGSATIYF	0.000552655	0	0.00102871	0.00281005	0.935342	6.20502e-07	0.00141277	0.063245
clonotype12082	CSARDRFNYGYTF	0.000552655	0	0.00102871	0.00281005	0.935342	6.20502e-07	0.00141277	0.063245
clonotype12252	CSARNDRDPYGYTF	0.000552655	0	0.00102871	0.00281005	0.935342	6.20502e-07	0.00141277	0.063245
clonotype12267	CSARPGQVMRETQYF	0.000552655	0	0.00102871	0.00281005	0.935342	6.20502e-07	0.00141277	0.063245
clonotype12272	CSARPNRNSYEQYF	0.000552655	0	0.00102871	0.00281005	0.935342	6.20502e-07	0.00141277	0.063245
clonotype12341	CSARTSRMNTEAFF	0.000552655	0	0.00102871	0.00281005	0.935342	6.20502e-07	0.00141277	0.063245
clonotype13041	CSVVFGGINYGYTF	0.000552655	0	0.00102871	0.00281005	0.935342	6.20502e-07	0.00141277	0.063245
clonotype10844	CASSVSPLSTGELFF	0.00482391	0	0.00898087	0.0224804	0.935273	2.24093e-08	0.00114033	0.0635871
clonotype232	CASSLRDYGYTF	0.0018489	0	0.00299287	0.00785238	0.935254	9.68156e-11	0	0.0647463
clonotype5630	CASSLAGLSYEQYF	0.00165796	0	0.00308614	0.00843016	0.9352	3.55142e-08	0.0016637	0.0631365
clonotype578	CSARQGGEKLFF	0.00110531	0	0.00205743	0.00562011	0.935196	3.55121e-08	0.00167122	0.0631326
clonotype5019	CASSFRGHNEQFF	0.00110531	0	0.00205743	0.00562011	0.935196	3.55121e-08	0.00167122	0.0631326
clonotype5331	CASSGVGLGTEAFF	0.00110531	0	0.00205743	0.00562011	0.935196	3.55121e-08	0.00167122	0.0631326
clonotype5595	CASSLAGGETGELFF	0.00110531	0	0.00205743	0.00562011	0.935196	3.55121e-08	0.00167122	0.0631326
clonotype7906	CASSNQQGKDGYTF	0.00110531	0	0.00205743	0.00562011	0.935196	3.55121e-08	0.00167122	0.0631326
clonotype11555	CATSREGHFEAFF	0.00110531	0	0.00205743	0.00562011	0.935196	3.55121e-08	0.00167122	0.0631326
clonotype12012	CSARDARQLVNTEAFF	0.00110531	0	0.00205743	0.00562011	0.935196	3.55121e-08	0.00167122	0.0631326
clonotype8608	CASSPRPTSTDTQYF	0.00170478	0	0.00317443	0.00840124	0.935119	6.32963e-06	0.000855424	0.0640194
clonotype2174	CASSLYSGGSQYF	0.00838319	0	0.0150434	0.0382848	0.935061	0.000467403	0.033425	0.0310471
clonotype4534	CASSEAVGGGQAFF	0.00111158	0	0.00207026	0.00551648	0.935024	6.27176e-06	0.00049882	0.0644714
clonotype10814	CASSVRGQGADQPQHF	0.00111158	0	0.00207026	0.00551648	0.935024	6.27176e-06	0.00049882	0.0644714
clonotype10572	CASSTSGGLSSYNSPLHF	0.0024734	0	0.00460575	0.0128493	0.935011	3.60213e-06	0.000947219	0.0640379
clonotype3416	CASGHGTSGSPDTQYF	0.00222315	0	0.00414053	0.011033	0.935006	7.7336e-06	0.000517181	0.064469
clonotype12706	CSTSLGGNQPQHF	0.00333473	0	0.00621079	0.0165494	0.935001	6.6188e-06	0.000523624	0.0644684
clonotype12125	CSARDYSRGALPEAFF	0.00310563	0	0.00578482	0.0161166	0.934891	3.07755e-06	0.000361892	0.0647439
clonotype12710	CSVAAGVLLGEQFF	0.00603238	0	0.0112377	0.0287136	0.934728	1.16113e-06	0.000289324	0.0649818
clonotype3107	CAIREDTEAFF	0.00180177	0	0.00335642	0.00928008	0.934549	0	0.000510421	0.064941
clonotype4505	CASSDWSGWNQPQHF	0.00328681	0	0.00612348	0.0168025	0.934337	1.5102e-06	0.000496296	0.0651651
clonotype169	CSVVAVEKSTDTQYF	1.66809	0.00212455	3.06897	8.4678	0.934131	0	0.0101976	0.0556713
clonotype2501	CASSQTSGGYNEQFF	0.000753108	0	0.00140351	0.00356926	0.934068	0	8.25953e-05	0.0658497
clonotype591	CASGGSTDTQYF	0.00596674	0	0.0108657	0.0277239	0.933838	0.00304331	0.00274328	0.0603756
clonotype21	CASSLRDTQYF	0.0847699	0.00890457	0.142923	0.380637	0.933659	0	3.78788e-08	0.0663406
clonotype8582	CASSPRGPSGIYEQYF	0.00574951	0	0.0107183	0.0275824	0.933464	0	3.49075e-06	0.0665321
clonotype3473	CASGSADTQYF	0.00291167	0	0.00542814	0.0151222	0.933377	1.52302e-08	1.46687e-05	0.0666081
clonotype11901	CSANIQGGYADTQYF	0.00731053	0	0.0136282	0.0364065	0.93328	3.73e-08	0.000207695	0.066512
clonotype7589	CASSLTGTRQYF	0.00148045	0	0.00276002	0.00772765	0.933198	4.17671e-07	0.000150511	0.0666515
clonotype8652	CASSPRTPPGETQYF	0.00148045	0	0.00276002	0.00772765	0.933198	4.17671e-07	0.000150511	0.0666515
clonotype9370	CASSQTGGQAFF	0.00148045	0	0.00276002	0.00772765	0.933198	4.17671e-07	0.000150511	0.0666515
clonotype4880	CASSFGQSNFYEQYF	0.00150622	0	0.00280702	0.00713852	0.93293	0	0.00124595	0.065824
clonotype10992	CASSYEGARTGELFF	0.00150622	0	0.00280702	0.00713852	0.93293	0	0.00124595	0.065824
clonotype3628	CASLAMPGGDTEAFF	0.000753108	0	0.00140351	0.00356926	0.932929	0	0.00124647	0.0658241
clonotype3737	CASQTGGQYEQYF	0.000753108	0	0.00140351	0.00356926	0.932929	0	0.00124647	0.0658241
clonotype4177	CASRTGLNEYF	0.000753108	0	0.00140351	0.00356926	0.932929	0	0.00124647	0.0658241
clonotype5498	CASSKGTGTGANVLTF	0.000753108	0	0.00140351	0.00356926	0.932929	0	0.00124647	0.0658241
clonotype6267	CASSLEWGNYGYTF	0.000753108	0	0.00140351	0.00356926	0.932929	0	0.00124647	0.0658241
clonotype6869	CASSLIAGVHNEQFF	0.000753108	0	0.00140351	0.00356926	0.932929	0	0.00124647	0.0658241
clonotype8320	CASSPLATATGELFF	0.000753108	0	0.00140351	0.00356926	0.932929	0	0.00124647	0.0658241
clonotype8983	CASSQDPGQVNSPLHF	0.000753108	0	0.00140351	0.00356926	0.932929	0	0.00124647	0.0658241
clonotype560	CASSVEGGNTIYF	0.115627	0.00105377	0.213285	0.552142	0.932886	0	0.0054986	0.0616155
clonotype9064	CASSQEGAGGHEQYF	0.0449356	0	0.0837864	0.219185	0.932796	4.10122e-06	0.000220405	0.0669791
clonotype2794	CASSYSLAVTDTQYF	0.0040332	0	0.00685107	0.0185602	0.932337	0	3.88406e-08	0.0676633
clonotype5753	CASSLAPSRTYEQYF	0.013722	0	0.0255876	0.0706714	0.932335	0	0.000532894	0.0671323
clonotype3409	CASGGQFYGYTF	0.00136242	0	0.00253758	0.00702514	0.932287	4.22702e-06	0.00318746	0.0645211
clonotype8047	CASSPGAVNYGYTF	0.00136242	0	0.00253758	0.00702514	0.932287	4.22702e-06	0.00318746	0.0645211
clonotype5004	CASSFRAGGSDTQYF	0.00164529	0	0.00306826	0.00840124	0.93172	1.6612e-07	0.000988462	0.0672915
clonotype9841	CASSRVAGGTTGELFF	0.00164529	0	0.00306826	0.00840124	0.93172	1.6612e-07	0.000988462	0.0672915
clonotype8735	CASSPSTGSGGELFF	0.00845291	0	0.0157628	0.0399757	0.931697	5.64172e-06	0.00110083	0.0671968
clonotype2765	CASSWGGPNTGELFF	0.00325644	0	0.00607472	0.0168603	0.931596	1.64395e-06	0.000429365	0.0679726
clonotype2001	CASSLRGPGELFF	0.000473895	0	0.000792017	0.00214156	0.931264	0.0201303	9.15192e-09	0.0486057
clonotype1712	CASSLFRGQSTGELFF	0.0121411	0	0.0223177	0.0621052	0.930825	7.14131e-10	4.93823e-10	0.0691752
clonotype3952	CASRLGQGNYGYTF	0.0011072	0	0.00206624	0.00571082	0.930668	1.70047e-08	0.00050665	0.0688254
clonotype4006	CASRPGLAGGGELFF	0.0011072	0	0.00206624	0.00571082	0.930668	1.70047e-08	0.00050665	0.0688254
clonotype4313	CASSAIPGVGGELFF	0.0011072	0	0.00206624	0.00571082	0.930668	1.70047e-08	0.00050665	0.0688254
clonotype10732	CASSVGQGGVHEQYF	0.0011072	0	0.00206624	0.00571082	0.930668	1.70047e-08	0.00050665	0.0688254
clonotype6939	CASSLLAGIYNEQFF	0.00349345	0	0.00651902	0.0175628	0.930603	3.26328e-08	0.000694409	0.0687028
clonotype2939	CSASDHPGTPSGETQYF	0.00283338	0	0.00495053	0.0128493	0.930488	0	0	0.069512
clonotype2354	CASSPRTPGANVLTF	0.0005536	0	0.00103312	0.00285541	0.93047	8.62616e-06	0.000703292	0.0688179
clonotype3531	CASIPTTGGGQPQHF	0.0005536	0	0.00103312	0.00285541	0.93047	8.62616e-06	0.000703292	0.0688179
clonotype3632	CASLPSAGTGYGYTF	0.0005536	0	0.00103312	0.00285541	0.93047	8.62616e-06	0.000703292	0.0688179
clonotype3659	CASNEETTATNEKLFF	0.0005536	0	0.00103312	0.00285541	0.93047	8.62616e-06	0.000703292	0.0688179
clonotype5487	CASSKDRVKTTDTQYF	0.0005536	0	0.00103312	0.00285541	0.93047	8.62616e-06	0.000703292	0.0688179
clonotype5627	CASSLAGHQSNYGYTF	0.0005536	0	0.00103312	0.00285541	0.93047	8.62616e-06	0.000703292	0.0688179
clonotype6863	CASSLHRRGGASDTQYF	0.0005536	0	0.00103312	0.00285541	0.93047	8.62616e-06	0.000703292	0.0688179
clonotype7230	CASSLRGAEQYF	0.0005536	0	0.00103312	0.00285541	0.93047	8.62616e-06	0.000703292	0.0688179
clonotype7545	CASSLTGGGGTGELFF	0.0005536	0	0.00103312	0.00285541	0.93047	8.62616e-06	0.000703292	0.0688179
clonotype7848	CASSLWTSVPGELFF	0.0005536	0	0.00103312	0.00285541	0.93047	8.62616e-06	0.000703292	0.0688179
clonotype7857	CASSLYGQGKYYEQYF	0.0005536	0	0.00103312	0.00285541	0.93047	8.62616e-06	0.000703292	0.0688179
clonotype7873	CASSLYSGGDEQYF	0.0005536	0	0.00103312	0.00285541	0.93047	8.62616e-06	0.000703292	0.0688179
clonotype7881	CASSMGFRVGELFF	0.0005536	0	0.00103312	0.00285541	0.93047	8.62616e-06	0.000703292	0.0688179
clonotype8162	CASSPGQGNPNQPQHF	0.0005536	0	0.00103312	0.00285541	0.93047	8.62616e-06	0.000703292	0.0688179
clonotype8731	CASSPSSPNYGYTF	0.0005536	0	0.00103312	0.00285541	0.93047	8.62616e-06	0.000703292	0.0688179
clonotype8977	CASSQDMASASGKNIQYF	0.0005536	0	0.00103312	0.00285541	0.93047	8.62616e-06	0.000703292	0.0688179
clonotype9381	CASSQTLGADTQYF	0.0005536	0	0.00103312	0.00285541	0.93047	8.62616e-06	0.000703292	0.0688179
clonotype10092	CASSSKGQGSYNEQFF	0.0005536	0	0.00103312	0.00285541	0.93047	8.62616e-06	0.000703292	0.0688179
clonotype10362	CASSSTGGIDTQYF	0.0005536	0	0.00103312	0.00285541	0.93047	8.62616e-06	0.000703292	0.0688179
clonotype10842	CASSVSPGSTDTQYF	0.0005536	0	0.00103312	0.00285541	0.93047	8.62616e-06	0.000703292	0.0688179
clonotype11018	CASSYGLAGGPRTDTQYF	0.0005536	0	0.00103312	0.00285541	0.93047	8.62616e-06	0.000703292	0.0688179
clonotype11166	CASSYSQGGSTDTQYF	0.0005536	0	0.00103312	0.00285541	0.93047	8.62616e-06	0.000703292	0.0688179
clonotype11485	CATSDSSTDTQYF	0.0005536	0	0.00103312	0.00285541	0.93047	8.62616e-06	0.000703292	0.0688179
clonotype11713	CPSTGRSVPDTQYF	0.0005536	0	0.00103312	0.00285541	0.93047	8.62616e-06	0.000703292	0.0688179
clonotype12551	CSATGQDRRNTEAFF	0.0005536	0	0.00103312	0.00285541	0.93047	8.62616e-06	0.000703292	0.0688179
clonotype12636	CSGGGGHYNEQFF	0.0005536	0	0.00103312	0.00285541	0.93047	8.62616e-06	0.000703292	0.0688179
clonotype6713	CASSLGRGNDEQYF	0.00107325	0	0.002003	0.00551648	0.930325	2.06353e-07	0.000697991	0.0689767
clonotype6959	CASSLLGPGYGYTF	0.00107325	0	0.002003	0.00551648	0.930325	2.06353e-07	0.000697991	0.0689767
clonotype11604	CATSTRDRGSQPQHF	0.00107325	0	0.002003	0.00551648	0.930325	2.06353e-07	0.000697991	0.0689767
clonotype11705	CAWTRGAHEQYF	0.00107325	0	0.002003	0.00551648	0.930325	2.06353e-07	0.000697991	0.0689767
clonotype12161	CSARGAAGDSETQYF	0.0058659	0	0.0109504	0.0290098	0.930244	1.15368e-05	0.000210097	0.0695348
clonotype7421	CASSLSGTSGTTDTQYF	0.00325883	0	0.00608357	0.0161166	0.930172	5.62098e-06	0.000268062	0.0695545
clonotype6276	CASSLFGANTGELFF	0.00477022	0	0.00890542	0.0249848	0.930134	0	0.000215751	0.0696504
clonotype3681	CASNPSGQISYEQYF	0.000651766	0	0.00121671	0.00322331	0.930037	0	0.000412582	0.0695502
clonotype4419	CASSDFLGGTGELFF	0.000651766	0	0.00121671	0.00322331	0.930037	0	0.000412582	0.0695502
clonotype5846	CASSLAWAADTQYF	0.000651766	0	0.00121671	0.00322331	0.930037	0	0.000412582	0.0695502
clonotype6374	CASSLGGARSYGYTF	0.000651766	0	0.00121671	0.00322331	0.930037	0	0.000412582	0.0695502
clonotype7902	CASSNPLEADTQYF	0.000651766	0	0.00121671	0.00322331	0.930037	0	0.000412582	0.0695502
clonotype9196	CASSQGQGITYEQYF	0.000651766	0	0.00121671	0.00322331	0.930037	0	0.000412582	0.0695502
clonotype6333	CASSLGDNTEAFF	0.00130353	0	0.00243343	0.00644662	0.930008	0	0.000427856	0.0695645
clonotype7529	CASSLTGDGEKLFF	0.00130353	0	0.00243343	0.00644662	0.930008	0	0.000427856	0.0695645
clonotype7941	CASSPALGGRSDTQYF	0.00130353	0	0.00243343	0.00644662	0.930008	0	0.000427856	0.0695645
clonotype8656	CASSPRTSGGRTDTQYF	0.0039106	0	0.00730029	0.0193399	0.929839	3.90912e-08	0.000664938	0.0694956
clonotype8801	CASSPTPGQGSDEQYF	0.0036034	0	0.00672759	0.0184827	0.929678	1.57206e-06	0.000527813	0.0697929
clonotype3302	CAMNRGPNTEAFF	0.00966291	0	0.0180247	0.0481944	0.92966	1.29604e-05	0.00253196	0.0677948
clonotype5503	CASSKLTTGELFF	0.00191708	0	0.00357982	0.00966993	0.929639	5.77765e-07	0.000180857	0.0701796
clonotype4232	CASRYRVSDEQYF	0.00259143	0	0.00483699	0.0135632	0.92954	4.31868e-06	0.00122028	0.0692355
clonotype11349	CASTSGGERESYNEQFF	0.00712639	0	0.0133031	0.0365612	0.929396	3.17568e-07	0.00113335	0.0694701
clonotype3639	CASMERSTSGGTNKNIQYF	0.00336747	0	0.00628751	0.0171325	0.929385	0	0.000656252	0.0699583
clonotype8415	CASSPPAGYGNTIYF	0.00168373	0	0.00314376	0.00856623	0.929385	0	0.000656412	0.0699585
clonotype12380	CSARWGSGGYNEQFF	0.00229021	0	0.00427708	0.0119427	0.929357	0	0.00019153	0.0704519
clonotype2746	CASSVGWDSYGYTF	0.004364	0	0.00781012	0.0196704	0.929355	0.00521441	0	0.0654302
clonotype3643	CASMKDRGSYEQYF	0.00503244	0	0.00939971	0.025993	0.929196	2.64678e-06	4.11005e-05	0.0707603
clonotype2522	CASSRDSSNTEAFF	0.00122429	0	0.00228643	0.00571082	0.929186	2.62728e-06	0.000357232	0.0704539
clonotype11524	CATSRDLPGVPYEQYF	0.00122429	0	0.00228643	0.00571082	0.929186	2.62728e-06	0.000357232	0.0704539
clonotype2604	CASSSGANVLTF	0.000612143	0	0.00114322	0.00285541	0.929186	2.62739e-06	0.000357231	0.0704539
clonotype3566	CASKEGPGPRTSSYNSPLHF	0.000612143	0	0.00114322	0.00285541	0.929186	2.62739e-06	0.000357231	0.0704539
clonotype3904	CASRIGTVYGYTF	0.000612143	0	0.00114322	0.00285541	0.929186	2.62739e-06	0.000357231	0.0704539
clonotype4637	CASSELGTDTQYF	0.000612143	0	0.00114322	0.00285541	0.929186	2.62739e-06	0.000357231	0.0704539
clonotype5005	CASSFRAQETQYF	0.000612143	0	0.00114322	0.00285541	0.929186	2.62739e-06	0.000357231	0.0704539
clonotype5067	CASSFSGVRETQYF	0.000612143	0	0.00114322	0.00285541	0.929186	2.62739e-06	0.000357231	0.0704539
clonotype5182	CASSGGQETNEKLFF	0.000612143	0	0.00114322	0.00285541	0.929186	2.62739e-06	0.000357231	0.0704539
clonotype6313	CASSLGAGSYGYTF	0.000612143	0	0.00114322	0.00285541	0.929186	2.62739e-06	0.000357231	0.0704539
clonotype6425	CASSLGGKHSPLHF	0.000612143	0	0.00114322	0.00285541	0.929186	2.62739e-06	0.000357231	0.0704539
clonotype6868	CASSLIAGGYNEQFF	0.000612143	0	0.00114322	0.00285541	0.929186	2.62739e-06	0.000357231	0.0704539
clonotype7660	CASSLTTISQTEQFF	0.000612143	0	0.00114322	0.00285541	0.929186	2.62739e-06	0.000357231	0.0704539
clonotype9455	CASSRASGANTGELFF	0.000612143	0	0.00114322	0.00285541	0.929186	2.62739e-06	0.000357231	0.0704539
clonotype10225	CASSSQTGGKYGYTF	0.000612143	0	0.00114322	0.00285541	0.929186	2.62739e-06	0.000357231	0.0704539
clonotype10230	CASSSRAGGYKNIQYF	0.000612143	0	0.00114322	0.00285541	0.929186	2.62739e-06	0.000357231	0.0704539
clonotype10802	CASSVQPGTGYGYTF	0.000612143	0	0.00114322	0.00285541	0.929186	2.62739e-06	0.000357231	0.0704539
clonotype11290	CASTPGAGVTNYGYTF	0.000612143	0	0.00114322	0.00285541	0.929186	2.62739e-06	0.000357231	0.0704539
clonotype11895	CSAMGPDNNYEQYF	0.000612143	0	0.00114322	0.00285541	0.929186	2.62739e-06	0.000357231	0.0704539
clonotype12159	CSARFPGPSSGNTIYF	0.000612143	0	0.00114322	0.00285541	0.929186	2.62739e-06	0.000357231	0.0704539
clonotype12665	CSHSSSYNEQFF	0.000612143	0	0.00114322	0.00285541	0.929186	2.62739e-06	0.000357231	0.0704539
clonotype5030	CASSFRLAENTQYF	0.00245386	0	0.00458239	0.0128932	0.928955	2.90267e-06	0.000778771	0.0702635
clonotype985	CASSPSGTYEQYF	0.000881722	0	0.00164649	0.00459912	0.928852	1.67424e-05	0.000958796	0.0701724
clonotype3505	CASIADSGGNQPQHF	0.000881722	0	0.00164649	0.00459912	0.928852	1.67424e-05	0.000958796	0.0701724
clonotype8256	CASSPGVHQPQHF	0.000881722	0	0.00164649	0.00459912	0.928852	1.67424e-05	0.000958796	0.0701724
clonotype11938	CSAPPSGGRPTEAFF	0.000881722	0	0.00164649	0.00459912	0.928852	1.67424e-05	0.000958796	0.0701724
clonotype3233	CAISEVRDNYGYTF	0.00100927	0	0.00188549	0.00504075	0.928762	3.12584e-06	6.35768e-05	0.0711717
clonotype5738	CASSLAPGGPANYGYTF	0.00100927	0	0.00188549	0.00504075	0.928762	3.12584e-06	6.35768e-05	0.0711717
clonotype7994	CASSPDRSYGYTF	0.00100927	0	0.00188549	0.00504075	0.928762	3.12584e-06	6.35768e-05	0.0711717
clonotype8744	CASSPSYRGRERA	0.00100927	0	0.00188549	0.00504075	0.928762	3.12584e-06	6.35768e-05	0.0711717
clonotype10361	CASSSTGGGGSNEQFF	0.00100927	0	0.00188549	0.00504075	0.928762	3.12584e-06	6.35768e-05	0.0711717
clonotype11519	CATSRDDRGWTEAFF	0.00100927	0	0.00188549	0.00504075	0.928762	3.12584e-06	6.35768e-05	0.0711717
clonotype8305	CASSPKLERGGRRRYEQYF	0.0272992	0	0.0510066	0.143568	0.928499	7.33818e-06	3.091e-05	0.0714625
clonotype3475	CASGSGTPKDTQYF	0.00428405	0	0.00800366	0.0203729	0.928336	2.66777e-08	0.00043386	0.0712298
clonotype2363	CASSPSGGAETQYF	0.00719563	0	0.0131043	0.0356221	0.928116	0.000324436	6.87018e-09	0.0715596
clonotype193	CASSLDPGGSPLHF	0.00246808	0	0.00427527	0.0112402	0.927874	0.012057	5.50349e-10	0.0600687
clonotype1419	CASSFKAHDTQYF	0.0145962	0	0.0267128	0.0702514	0.927714	0.00125806	2.61345e-06	0.071025
clonotype2036	CASSLSASGGAEQYF	0.0129513	0	0.0238644	0.0663883	0.927665	0	0	0.0723346
clonotype4407	CASSAWGASYYSYEQYF	0.0013662	0	0.00255373	0.00713852	0.927592	4.23571e-06	9.81673e-06	0.0723938
clonotype8328	CASSPLGETKNIQYF	0.00296927	0	0.00555053	0.0151222	0.927465	4.68486e-06	2.08022e-05	0.072509
clonotype11845	CSAKDSNQPQHF	0.00492386	0	0.00920373	0.0256987	0.92746	2.51957e-05	0.000157915	0.0723573
clonotype3003	CSVEGTGSYEQYF	0.00237864	0	0.00419893	0.0117617	0.927436	0.012589	8.11761e-08	0.0599751
clonotype4949	CASSFMGGLSYEQYF	0.0167744	0	0.0313583	0.0878142	0.927268	6.69873e-05	0	0.0726647
clonotype2056	CASSLSGTGNLGELFF	0.00922042	0	0.0168962	0.0478281	0.927017	0	5.41537e-08	0.0729833
clonotype3273	CAISRTSASSYEQYF	0.00238814	0	0.00446441	0.0119427	0.926948	9.52855e-06	0.000450583	0.0725917
clonotype3274	CAISSGDEQYF	0.00238814	0	0.00446441	0.0119427	0.926948	9.52855e-06	0.000450583	0.0725917
clonotype6197	CASSLEPGLASEQFF	0.00238814	0	0.00446441	0.0119427	0.926948	9.52855e-06	0.000450583	0.0725917
clonotype11452	CATRQGEEKLFF	0.00238814	0	0.00446441	0.0119427	0.926948	9.52855e-06	0.000450583	0.0725917
clonotype248	CASSPDRADTQYF	0.0164446	0	0.0299023	0.0831716	0.926839	0	7.41305e-09	0.0731607
clonotype8046	CASSPGASYNEQFF	0.00124439	0	0.00232657	0.00632262	0.926389	4.13597e-06	0.000747274	0.0728598
clonotype9081	CASSQELDRVITEAFF	0.00124439	0	0.00232657	0.00632262	0.926389	4.13597e-06	0.000747274	0.0728598
clonotype10568	CASSTRYQGNYGYTF	0.00124439	0	0.00232657	0.00632262	0.926389	4.13597e-06	0.000747274	0.0728598
clonotype1623	CASSLDGNTDTQYF	0.00118823	0	0.00222256	0.00551894	0.92614	2.73794e-06	1.04494e-05	0.0738464
clonotype3593	CASKPVLGANYGYTF	0.00118823	0	0.00222256	0.00551894	0.92614	2.73794e-06	1.04494e-05	0.0738464
clonotype8211	CASSPGTGAPPAKPQHF	0.00118823	0	0.00222256	0.00551894	0.92614	2.73794e-06	1.04494e-05	0.0738464
clonotype11342	CASTRSASSYNEQFF	0.00118823	0	0.00222256	0.00551894	0.92614	2.73794e-06	1.04494e-05	0.0738464
clonotype12860	CSVESSGGFSEQFF	0.00237646	0	0.00444512	0.0110379	0.92614	2.73794e-06	1.04494e-05	0.0738464
clonotype4106	CASRRLTPQEKLFF	0.00524914	0	0.00981951	0.0277239	0.925906	5.97419e-06	2.42475e-08	0.0740876
clonotype12679	CSPLGLETQYF	0.00778287	0	0.0145603	0.0386797	0.925733	9.53768e-06	1.02864e-06	0.0742561
clonotype7102	CASSLPGQLLLYGYTF	0.00148423	0	0.0027768	0.00785238	0.925704	3.67442e-06	4.04647e-08	0.0742925
clonotype10540	CASSTQAGLDTQYF	0.011626	0	0.0217508	0.0569036	0.925687	2.35947e-06	1.14691e-07	0.0743104
clonotype2137	CASSLVGASGYTF	0.00294485	0	0.00495391	0.013442	0.925668	0.0199781	2.91672e-08	0.0543536
clonotype12943	CSVKGGRNYGYTF	0.00656348	0	0.0122804	0.0327573	0.925531	3.58679e-06	0	0.0744653
clonotype8451	CASSPPPGSSGIVETQYF	0.00287525	0	0.00537974	0.0137912	0.925476	4.60513e-06	5.90474e-08	0.0745194
clonotype10828	CASSVSGAQGSPLHF	0.00337447	0	0.00631413	0.0175628	0.925384	4.85423e-06	1.25369e-07	0.0746113
clonotype10845	CASSVSRYEQYF	0.00232865	0	0.00435733	0.0119427	0.925329	2.68423e-06	0	0.0746683
clonotype3842	CASRGGGESNQPQHF	0.00101116	0	0.00189212	0.00504075	0.925248	7.03195e-06	7.75703e-08	0.0747451
clonotype10328	CASSSSGTGRYEQYF	0.00101116	0	0.00189212	0.00504075	0.925248	7.03195e-06	7.75703e-08	0.0747451
clonotype10904	CASSWDTANYGYTF	0.00101116	0	0.00189212	0.00504075	0.925248	7.03195e-06	7.75703e-08	0.0747451
clonotype12919	CSVGQVLYGYTF	0.00101116	0	0.00189212	0.00504075	0.925248	7.03195e-06	7.75703e-08	0.0747451
clonotype11316	CASTQGLGETQYF	0.00202232	0	0.00378424	0.0100815	0.925248	7.03195e-06	7.75703e-08	0.0747451
clonotype3129	CAISAIGQGVDGYTF	0.00159848	0	0.00299133	0.00843016	0.925113	3.32788e-06	2.04241e-08	0.0748835
clonotype8431	CASSPPGQGLNYGYTF	0.00159848	0	0.00299133	0.00843016	0.925113	3.32788e-06	2.04241e-08	0.0748835
clonotype5302	CASSGTGGVLLEQYF	0.00261436	0	0.00489243	0.0135632	0.925106	6.89046e-06	1.01478e-05	0.0748765
clonotype11605	CATSTRGGQETQYF	0.00126827	0	0.00237375	0.00672099	0.924784	2.90219e-06	1.02701e-06	0.0752121
clonotype3333	CASANPGTYEQYF	0.000634133	0	0.00118688	0.0033605	0.924784	2.90219e-06	1.02701e-06	0.0752121
clonotype3344	CASARDRDNSPLHF	0.000634133	0	0.00118688	0.0033605	0.924784	2.90219e-06	1.02701e-06	0.0752121
clonotype3474	CASGSDAGSQYF	0.000634133	0	0.00118688	0.0033605	0.924784	2.90219e-06	1.02701e-06	0.0752121
clonotype3499	CASHPTGGEKLFF	0.000634133	0	0.00118688	0.0033605	0.924784	2.90219e-06	1.02701e-06	0.0752121
clonotype4085	CASRRGGTGYNEQFF	0.000634133	0	0.00118688	0.0033605	0.924784	2.90219e-06	1.02701e-06	0.0752121
clonotype4308	CASSAGVEAFF	0.000634133	0	0.00118688	0.0033605	0.924784	2.90219e-06	1.02701e-06	0.0752121
clonotype4723	CASSESRVSAYEQYF	0.000634133	0	0.00118688	0.0033605	0.924784	2.90219e-06	1.02701e-06	0.0752121
clonotype4863	CASSFGLPNTGELFF	0.000634133	0	0.00118688	0.0033605	0.924784	2.90219e-06	1.02701e-06	0.0752121
clonotype4950	CASSFMGGTLAFF	0.000634133	0	0.00118688	0.0033605	0.924784	2.90219e-06	1.02701e-06	0.0752121
clonotype5400	CASSHVAGTSGLAKNIQYF	0.000634133	0	0.00118688	0.0033605	0.924784	2.90219e-06	1.02701e-06	0.0752121
clonotype6112	CASSLEGGAGANVLTF	0.000634133	0	0.00118688	0.0033605	0.924784	2.90219e-06	1.02701e-06	0.0752121
clonotype7082	CASSLNSGTGNIQYF	0.000634133	0	0.00118688	0.0033605	0.924784	2.90219e-06	1.02701e-06	0.0752121
clonotype7632	CASSLTSGAGTDTQYF	0.000634133	0	0.00118688	0.0033605	0.924784	2.90219e-06	1.02701e-06	0.0752121
clonotype7697	CASSLVDRQETQYF	0.000634133	0	0.00118688	0.0033605	0.924784	2.90219e-06	1.02701e-06	0.0752121
clonotype8172	CASSPGQIGTGELFF	0.000634133	0	0.00118688	0.0033605	0.924784	2.90219e-06	1.02701e-06	0.0752121
clonotype10473	CASSTGLRVGELFF	0.000634133	0	0.00118688	0.0033605	0.924784	2.90219e-06	1.02701e-06	0.0752121
clonotype11305	CASTPPSAYGYTF	0.000634133	0	0.00118688	0.0033605	0.924784	2.90219e-06	1.02701e-06	0.0752121
clonotype11530	CATSRDPGGSDGYTF	0.000634133	0	0.00118688	0.0033605	0.924784	2.90219e-06	1.02701e-06	0.0752121
clonotype11758	CSAEPRTRNEQYF	0.000634133	0	0.00118688	0.0033605	0.924784	2.90219e-06	1.02701e-06	0.0752121
clonotype11821	CSAGVTDTQYF	0.000634133	0	0.00118688	0.0033605	0.924784	2.90219e-06	1.02701e-06	0.0752121
clonotype12040	CSARDKGRGTEAFF	0.000634133	0	0.00118688	0.0033605	0.924784	2.90219e-06	1.02701e-06	0.0752121
clonotype12150	CSARESAGAWGDTQYF	0.000634133	0	0.00118688	0.0033605	0.924784	2.90219e-06	1.02701e-06	0.0752121
clonotype12422	CSASGTGQGYTF	0.000634133	0	0.00118688	0.0033605	0.924784	2.90219e-06	1.02701e-06	0.0752121
clonotype12515	CSASSQGRGQPQHF	0.000634133	0	0.00118688	0.0033605	0.924784	2.90219e-06	1.02701e-06	0.0752121
clonotype10873	CASSVTTGSNEQFF	0.0019024	0	0.00356063	0.0100815	0.924784	2.90219e-06	1.02701e-06	0.0752121
clonotype2416	CASSQAGYTGELFF	0.000634133	0	0.00118688	0.0033605	0.924784	2.90219e-06	1.02701e-06	0.0752121
clonotype356	CASSLDRMNTEAFF	0.00309212	0	0.00544447	0.0142573	0.924422	0	9.46228e-08	0.0755774
clonotype5777	CASSLAQTNTEAFF	0.00414257	0	0.00775499	0.0199879	0.924364	5.34229e-06	6.42905e-08	0.0756306
clonotype4799	CASSFDLWTGSSYEQYF	0.00285313	0	0.00534151	0.0151222	0.924204	8.21088e-06	1.64121e-08	0.0757876
clonotype7586	CASSLTGTGTTGELFF	0.00921762	0	0.0172568	0.047856	0.9242	9.45198e-06	0	0.0757901
clonotype12806	CSVEGDTGAETQYF	0.00584049	0	0.0109339	0.0277239	0.92399	6.36259e-06	0.000283692	0.0757203
clonotype10727	CASSVGPGASEKLFF	0.00221899	0	0.00415524	0.0117617	0.923714	3.51954e-06	0	0.0762822
clonotype4292	CASSAGQNSGEAFF	0.00156098	0	0.00292316	0.00772765	0.923673	2.96376e-05	1.11368e-07	0.0762972
clonotype11492	CATSGFNEQYF	0.00373234	0	0.00698852	0.0178463	0.923618	8.20302e-05	4.29189e-08	0.0763002
clonotype3223	CAISESTLTYEQYF	0.00311926	0	0.0058411	0.0147528	0.923577	9.21407e-06	0.00012172	0.0762923
clonotype1688	CASSLEGTSYNEQFF	0.00244952	0	0.00458737	0.0121355	0.923486	5.05602e-06	1.71802e-09	0.0765094
clonotype2990	CSVATGGGQPQHF	0.00234654	0	0.00393249	0.0107078	0.923013	0.0213815	3.61313e-08	0.055605
clonotype4618	CASSEIEGSHNEQFF	0.00183548	0	0.00343838	0.00913268	0.922897	1.05492e-05	5.02655e-11	0.0770926
clonotype7896	CASSNGQGATEAFF	0.00161004	0	0.00301625	0.00827472	0.922751	5.33598e-06	1.72201e-06	0.0772414
clonotype9173	CASSQGLEETQYF	0.00221994	0	0.00415838	0.0117617	0.922647	8.07837e-07	0.000356316	0.0769958
clonotype4243	CASSADAGTSGKNIQYF	0.0031202	0	0.00584567	0.0149909	0.922632	6.74459e-06	1.03601e-05	0.0773514
clonotype10958	CASSWTLGHNEKLFF	0.00550134	0	0.0103074	0.0292679	0.922497	1.78689e-06	6.76378e-07	0.0775002
clonotype7321	CASSLRSGTDSEAFF	0.00158486	0	0.00296946	0.00840124	0.922447	2.20131e-05	0	0.0775312
clonotype7803	CASSLVTGMRDSYEQYF	0.00158486	0	0.00296946	0.00840124	0.922447	2.20131e-05	0	0.0775312
clonotype2732	CASSVGGTYEQYF	0.0016368	0	0.00297187	0.00843016	0.922436	7.48888e-10	4.62917e-08	0.0775635
clonotype224	CASSLIGSGNTIYF	0.0296499	0	0.0554159	0.146187	0.922043	0.00016003	9.13773e-09	0.077797
clonotype4216	CASRVSGGAWNEQFF	0.00213563	0	0.00400284	0.0100815	0.921682	8.93969e-06	4.59506e-08	0.078309
clonotype3946	CASRLEGQAVYNEQFF	0.00106781	0	0.00200142	0.00504075	0.921682	8.93985e-06	4.59466e-08	0.078309
clonotype4469	CASSDRGTDTQYF	0.00106781	0	0.00200142	0.00504075	0.921682	8.93985e-06	4.59466e-08	0.078309
clonotype4578	CASSEGGVGYTF	0.00106781	0	0.00200142	0.00504075	0.921682	8.93985e-06	4.59466e-08	0.078309
clonotype5469	CASSISGWDTQYF	0.00106781	0	0.00200142	0.00504075	0.921682	8.93985e-06	4.59466e-08	0.078309
clonotype5283	CASSGSGTGLMNTEAFF	0.00813254	0	0.0152453	0.0393408	0.921353	2.11434e-05	4.42271e-08	0.0786263
clonotype7136	CASSLQAGTYEQYF	0.00241485	0	0.00452694	0.0128493	0.92135	3.41219e-06	1.45785e-06	0.0786448
clonotype2867	CSAHGTSNTGELFF	0.00225779	0	0.00389409	0.0107078	0.921325	0	0	0.078675
clonotype6097	CASSLEDTSYNEQFF	0.00187875	0	0.00351272	0.00966993	0.92129	1.17232e-07	0.00589555	0.0728141
clonotype2570	CASSRSGGGSYEQYF	0.000927792	0	0.00173989	0.0049176	0.920549	5.40469e-06	1.44487e-08	0.0794453
clonotype3357	CASAWGTDTQYF	0.000927792	0	0.00173989	0.0049176	0.920549	5.40469e-06	1.44487e-08	0.0794453
clonotype3543	CASIRQNTEAFF	0.000927792	0	0.00173989	0.0049176	0.920549	5.40469e-06	1.44487e-08	0.0794453
clonotype3641	CASMGPGQGGSPLHF	0.000927792	0	0.00173989	0.0049176	0.920549	5.40469e-06	1.44487e-08	0.0794453
clonotype4363	CASSARRDVGEQFF	0.000927792	0	0.00173989	0.0049176	0.920549	5.40469e-06	1.44487e-08	0.0794453
clonotype6848	CASSLGWRTDTEAFF	0.000927792	0	0.00173989	0.0049176	0.920549	5.40469e-06	1.44487e-08	0.0794453
clonotype7204	CASSLRAGGRTDTQYF	0.000927792	0	0.00173989	0.0049176	0.920549	5.40469e-06	1.44487e-08	0.0794453
clonotype9034	CASSQDSIYGYTF	0.000927792	0	0.00173989	0.0049176	0.920549	5.40469e-06	1.44487e-08	0.0794453
clonotype11831	CSAIHRGDTQYF	0.000927792	0	0.00173989	0.0049176	0.920549	5.40469e-06	1.44487e-08	0.0794453
clonotype12137	CSAREGRMNTEAFF	0.000927792	0	0.00173989	0.0049176	0.920549	5.40469e-06	1.44487e-08	0.0794453
clonotype934	CASSPGQGGQPQHF	0.000590981	0	0.00101472	0.00281005	0.920505	3.4473e-10	4.39745e-07	0.0794944
clonotype6999	CASSLLRSTLHF	0.0015858	0	0.0029726	0.00840124	0.920484	1.62917e-10	0.00102799	0.078488
clonotype9503	CASSRDRGLTNEKLFF	0.0015858	0	0.0029726	0.00840124	0.920484	1.62917e-10	0.00102799	0.078488
clonotype7357	CASSLSAGGGSSYNSPLHF	0.00348631	0	0.00653882	0.0184827	0.92017	5.64828e-06	9.63333e-05	0.0797277
clonotype492	CASSPPENTGELFF	0.00629895	0	0.0118119	0.0299818	0.920166	3.20255e-05	0.000484717	0.079317
clonotype1183	CAISVQHLTDTQYF	0.00552596	0	0.0100244	0.027398	0.919702	0.00669555	0	0.073602
clonotype1943	CASSLLRDTEAFF	0.000485176	0	0.000788931	0.00210754	0.919469	0	2.15986e-07	0.0805311
clonotype12861	CSVETGATAFF	0.00241554	0	0.00453088	0.0128932	0.919416	4.68441e-06	0.000680227	0.079899
clonotype3771	CASRDPVNEQFF	0.00124817	0	0.00234188	0.00642467	0.919307	1.59916e-06	0.000145942	0.0805453
clonotype5624	CASSLAGGWTNYGYTF	0.00124817	0	0.00234188	0.00642467	0.919307	1.59916e-06	0.000145942	0.0805453
clonotype7772	CASSLVRGGTFYNEQFF	0.00322732	0	0.00605549	0.0168025	0.919218	8.765e-06	0.000144207	0.080629
clonotype12737	CSVARQSYEQYF	0.0143397	0	0.0269081	0.0709128	0.919189	0	1.0284e-05	0.0808003
clonotype5951	CASSLDPGMSSPLHF	0.00189497	0	0.0035561	0.00913268	0.919048	6.52153e-08	1.53096e-05	0.0809371
clonotype1006	CASSQDSYNSPLHF	0.00145507	0	0.00251011	0.00713852	0.918666	0.00461439	2.9554e-09	0.0767193
clonotype4061	CASRRDANTEAFF	0.00103492	0	0.00194248	0.00551648	0.918662	8.65993e-09	8.62659e-06	0.0813292
clonotype7663	CASSLTTTNSPLHF	0.00103492	0	0.00194248	0.00551648	0.918662	8.65993e-09	8.62659e-06	0.0813292
clonotype3329	CASAGSGANVLTF	0.00629989	0	0.0118242	0.0306956	0.918597	1.57017e-06	0.000134794	0.0812665
clonotype12777	CSVEDAVSRGYTF	0.00260664	0	0.00489247	0.0137912	0.918532	1.3266e-05	0.000161994	0.0812923
clonotype1526	CASSIAATGNEKLFF	0.00406415	0	0.00728686	0.020163	0.918323	0	5.7968e-07	0.0816761
clonotype2648	CASSSNRGTDTEAFF	0.00152573	0	0.00252946	0.00672099	0.918294	0	4.2029e-10	0.0817055
clonotype8133	CASSPGPDSGNTIYF	0.0348827	0	0.0654798	0.185344	0.91814	0	0.000303241	0.0815566
clonotype4070	CASRRDRPDTQYF	0.000950727	0	0.00178514	0.00504075	0.917835	3.49885e-06	0	0.0821616
clonotype4529	CASSEARFRDRGDNQPQHF	0.000950727	0	0.00178514	0.00504075	0.917835	3.49885e-06	0	0.0821616
clonotype5434	CASSIGTAYGYTF	0.000950727	0	0.00178514	0.00504075	0.917835	3.49885e-06	0	0.0821616
clonotype9502	CASSRDRGKNTGELFF	0.000950727	0	0.00178514	0.00504075	0.917835	3.49885e-06	0	0.0821616
clonotype10239	CASSSREGLGGYTF	0.000950727	0	0.00178514	0.00504075	0.917835	3.49885e-06	0	0.0821616
clonotype12592	CSAVFSGGIDTQYF	0.000950727	0	0.00178514	0.00504075	0.917835	3.49885e-06	0	0.0821616
clonotype1320	CASSATGEETQYF	0.0131222	0	0.0242954	0.0674413	0.91775	0.00302883	7.83233e-09	0.0792208
clonotype3508	CASIAGSEQFF	0.00301944	0	0.00566638	0.0161578	0.917678	5.08884e-07	0.00137851	0.0809431
clonotype6489	CASSLGHSVYGYTF	0.00160226	0	0.0030086	0.00856623	0.917644	9.64639e-06	4.63188e-08	0.082346
clonotype10729	CASSVGQAYTDTQYF	0.00931894	0	0.0175006	0.0499697	0.91749	0	1.26827e-06	0.0825091
clonotype12789	CSVEDRPSSYNEQFF	0.0259203	0	0.0486768	0.138619	0.917326	0	0.000184738	0.0824892
clonotype4377	CASSASLAGTETQYF	0.010848	0	0.0203743	0.057923	0.917172	1.22878e-05	0.000130824	0.082685
clonotype4991	CASSFQGQGFIEAFF	0.00379183	0	0.00712136	0.0185602	0.917114	4.28348e-06	0.000244873	0.0826367
clonotype2890	CSARDAPRGETQYF	0.165841	0	0.302067	0.824714	0.91675	0	0.0271973	0.0560527
clonotype12637	CSGGGIGTTDTQYF	0.00302898	0	0.00568875	0.0161166	0.916742	4.77362e-06	0.00058857	0.0826645
clonotype1646	CASSLDRNGYTF	0.00486885	0	0.00914332	0.0252951	0.91655	2.08074e-05	0.000986499	0.0824424
clonotype5862	CASSLDANTEAFF	0.00626282	0	0.0117663	0.0314095	0.916534	2.68781e-07	3.93776e-05	0.0834264
clonotype11644	CAWRSSGETQYF	0.0015657	0	0.00294157	0.00785238	0.916534	2.68758e-07	3.93773e-05	0.0834264
clonotype8677	CASSPSETGFAKNIQYF	0.00282749	0	0.00531221	0.0149909	0.916423	6.73869e-06	0.000136074	0.0834345
clonotype265	CASSPRTGGTDTQYF	0.000650469	0	0.00112844	0.00285541	0.91622	0.0101717	0	0.0736081
clonotype1636	CASSLDPTGATYGYTF	0.00885607	0	0.0162961	0.0456865	0.916209	0	6.00054e-11	0.0837905
clonotype4755	CASSEVAGVSYEQYF	0.00209164	0	0.00393092	0.0112402	0.915855	3.98222e-06	4.59603e-05	0.0840952
clonotype3445	CASGPNTGELFF	0.00104582	0	0.00196546	0.00562011	0.915855	3.98308e-06	4.59831e-05	0.0840952
clonotype5312	CASSGTNRGGSQHF	0.00104582	0	0.00196546	0.00562011	0.915855	3.98308e-06	4.59831e-05	0.0840952
clonotype5853	CASSLAYSGGNTEAFF	0.00104582	0	0.00196546	0.00562011	0.915855	3.98308e-06	4.59831e-05	0.0840952
clonotype7011	CASSLLTGLSYEQYF	0.00104582	0	0.00196546	0.00562011	0.915855	3.98308e-06	4.59831e-05	0.0840952
clonotype9383	CASSQTNSPLHF	0.00104582	0	0.00196546	0.00562011	0.915855	3.98308e-06	4.59831e-05	0.0840952
clonotype9581	CASSRGLATEQFF	0.00104582	0	0.00196546	0.00562011	0.915855	3.98308e-06	4.59831e-05	0.0840952
clonotype12849	CSVEQGADTQYF	0.00104582	0	0.00196546	0.00562011	0.915855	3.98308e-06	4.59831e-05	0.0840952
clonotype8343	CASSPLIVGGLYGYTF	0.00107065	0	0.00201178	0.00504075	0.915848	4.55643e-07	0.000442232	0.0837098
clonotype8712	CASSPSLGGETDTQYF	0.00107065	0	0.00201178	0.00504075	0.915848	4.55643e-07	0.000442232	0.0837098
clonotype10831	CASSVSGGAVGEQFF	0.00107065	0	0.00201178	0.00504075	0.915848	4.55643e-07	0.000442232	0.0837098
clonotype11354	CASTSGTSGRNEQFF	0.00107065	0	0.00201178	0.00504075	0.915848	4.55643e-07	0.000442232	0.0837098
clonotype12382	CSARWTGEDTQYF	0.00107065	0	0.00201178	0.00504075	0.915848	4.55643e-07	0.000442232	0.0837098
clonotype3387	CASFPGQLNTEAFF	0.00321194	0	0.00603533	0.0151222	0.915847	4.54192e-07	0.000442671	0.0837097
clonotype7202	CASSLRAGAQYGYTF	0.00559024	0	0.0105041	0.0271264	0.915779	2.06555e-07	0.000532185	0.0836886
clonotype100	CASSFGPGETQYF	0.00749417	0	0.0134002	0.0369655	0.91571	0	5.32e-08	0.0842903
clonotype4016	CASRPGTVRSNEQFF	0.00173755	0	0.00326577	0.00913268	0.915662	4.19589e-06	3.24663e-05	0.0843015
clonotype4135	CASRSGHSNSPLHF	0.00173755	0	0.00326577	0.00913268	0.915662	4.19589e-06	3.24663e-05	0.0843015
clonotype5970	CASSLDPSGAQLFF	0.00173755	0	0.00326577	0.00913268	0.915662	4.19589e-06	3.24663e-05	0.0843015
clonotype9080	CASSQEKEQFF	0.00173755	0	0.00326577	0.00913268	0.915662	4.19589e-06	3.24663e-05	0.0843015
clonotype1262	CASRLRQTSYEQYF	0.000951672	0	0.00178827	0.00504075	0.915531	5.23901e-07	0.000696688	0.0837715
clonotype8960	CASSQDIPAPWGTQYF	0.000951672	0	0.00178827	0.00504075	0.915531	5.23901e-07	0.000696688	0.0837715
clonotype10477	CASSTGPSTDTQYF	0.000951672	0	0.00178827	0.00504075	0.915531	5.23901e-07	0.000696688	0.0837715
clonotype11682	CAWSVGNRGGYTF	0.000951672	0	0.00178827	0.00504075	0.915531	5.23901e-07	0.000696688	0.0837715
clonotype12840	CSVEMRQGYLRYGYTF	0.000951672	0	0.00178827	0.00504075	0.915531	5.23901e-07	0.000696688	0.0837715
clonotype7467	CASSLSREWNTEAFF	0.0030626	0	0.00575695	0.0157048	0.915433	4.07688e-06	0	0.0845628
clonotype2632	CASSSGTSGGAGTDTQYF	0.00185783	0	0.00315487	0.00856623	0.915376	0.00171586	4.60742e-08	0.0829076
clonotype1598	CASSLARAYEQYF	0.00299256	0	0.00528517	0.0151222	0.914892	0	2.15636e-10	0.0851077
clonotype5020	CASSFRGLLNEQFF	0.00122655	0	0.00230641	0.00597885	0.91467	2.82513e-06	4.30481e-06	0.0853229
clonotype8239	CASSPGTSDTGELFF	0.00122655	0	0.00230641	0.00597885	0.91467	2.82513e-06	4.30481e-06	0.0853229
clonotype12081	CSARDRDYGYTF	0.00122655	0	0.00230641	0.00597885	0.91467	2.82513e-06	4.30481e-06	0.0853229
clonotype890	CASSLTSGARSEQFF	0.0286398	0	0.0530672	0.141343	0.91465	0.00109592	0	0.0842542
clonotype3981	CASRNGQGNTEAFF	0.00953043	0	0.0179217	0.0512835	0.914545	2.82962e-06	5.37907e-05	0.0853983
clonotype4725	CASSESSGATSYEQYF	0.00360907	0	0.00678745	0.0184827	0.914306	4.06234e-06	5.68568e-05	0.085633
clonotype11737	CSAASSGGNYNEQFF	0.00180177	0	0.00338867	0.00965815	0.914222	4.31478e-05	3.04022e-05	0.085704
clonotype1410	CASSFGSTDTQYF	0.0043271	0	0.00765749	0.0191424	0.914208	0.003716	0.0543099	0.0277659
clonotype5127	CASSFWADTQYF	0.00177883	0	0.00334271	0.00928008	0.914207	1.35408e-08	0.00211654	0.0836764
clonotype9365	CASSQSYFGGTSGEYNEQFF	0.00177883	0	0.00334271	0.00928008	0.914207	1.35408e-08	0.00211654	0.0836764
clonotype11926	CSAPHTGTGGFQPQHF	0.00177883	0	0.00334271	0.00928008	0.914207	1.35408e-08	0.00211654	0.0836764
clonotype4556	CASSEFTQGARGYTF	0.00132586	0	0.00249367	0.00672099	0.914116	3.35618e-06	0.000120984	0.0857595
clonotype5462	CASSIRRGANYNEQFF	0.00708672	0	0.0133291	0.0337207	0.914106	1.73851e-05	6.3848e-05	0.0858127
clonotype1855	CASSLGSAPNEQFF	0.00846484	0	0.0152351	0.043545	0.914067	2.60567e-10	0	0.0859333
clonotype4954	CASSFNLAGELFF	0.00341241	0	0.00641845	0.017811	0.914055	3.8427e-06	1.98838e-05	0.0859208
clonotype5112	CASSFTSGGNTDTQYF	0.003789	0	0.00712683	0.0189679	0.914032	6.81576e-06	1.81673e-05	0.0859428
clonotype2735	CASSVGQGNIQYF	0.000966118	0	0.00172258	0.0049176	0.913877	0	0	0.0861227
clonotype7020	CASSLLVPIGYGYTF	0.0031805	0	0.00598297	0.0161578	0.913829	3.30056e-06	4.84691e-08	0.0861676
clonotype7442	CASSLSLPGAKNIQYF	0.00171651	0	0.00322961	0.00913268	0.9131	0	0.000319856	0.0865802
clonotype8495	CASSPQGINQPQHF	0.00171651	0	0.00322961	0.00913268	0.9131	0	0.000319856	0.0865802
clonotype12078	CSARDQYYEQYF	0.00171651	0	0.00322961	0.00913268	0.9131	0	0.000319856	0.0865802
clonotype6611	CASSLGQDIYEQYF	0.00218493	0	0.00410036	0.0114978	0.913084	4.48238e-05	0.00617963	0.0806914
clonotype8104	CASSPGLAPWEQYF	0.00122334	0	0.00230177	0.00632262	0.912976	8.68706e-07	0.000396699	0.0866269
clonotype9626	CASSRHASGGVGEQFF	0.00122334	0	0.00230177	0.00632262	0.912976	8.68706e-07	0.000396699	0.0866269
clonotype11387	CASVQTNTEAFF	0.00122334	0	0.00230177	0.00632262	0.912976	8.68706e-07	0.000396699	0.0866269
clonotype11455	CATRRDFNSPLHF	0.00122334	0	0.00230177	0.00632262	0.912976	8.68706e-07	0.000396699	0.0866269
clonotype8106	CASSPGLASDTQYF	0.00417835	0	0.00786322	0.0220659	0.912842	2.28919e-06	0.000118264	0.0870373
clonotype9546	CASSRETGVDEQYF	0.00417835	0	0.00786322	0.0220659	0.912842	2.28919e-06	0.000118264	0.0870373
clonotype27	CASSLGREGQPQHF	0.00580294	0	0.0109206	0.0281005	0.912777	0	0.000169955	0.0870534
clonotype10623	CASSVAGRADTQYF	0.00300406	0	0.00565329	0.0157048	0.912317	3.14206e-11	0.000677377	0.0870053
clonotype3751	CASRAGTGPYEQYF	0.00128283	0	0.00241462	0.00632262	0.912294	0	0.000248043	0.0874577
clonotype4349	CASSARDRGGYTF	0.00128283	0	0.00241462	0.00632262	0.912294	0	0.000248043	0.0874577
clonotype5244	CASSGQGSAYEQYF	0.00128283	0	0.00241462	0.00632262	0.912294	0	0.000248043	0.0874577
clonotype5881	CASSLDGGGHYEQFF	0.00128283	0	0.00241462	0.00632262	0.912294	0	0.000248043	0.0874577
clonotype9939	CASSSGFGASSYNSPLHF	0.00128283	0	0.00241462	0.00632262	0.912294	0	0.000248043	0.0874577
clonotype4919	CASSFIPGELFF	0.00256566	0	0.00482924	0.0126452	0.912294	0	0.000248043	0.0874577
clonotype12391	CSASATGHGSSYNSPLHF	0.00256566	0	0.00482924	0.0126452	0.912294	0	0.000248043	0.0874577
clonotype10954	CASSWTGGDNQPQHF	0.00509463	0	0.00958961	0.0266955	0.912004	2.05493e-06	0.000507645	0.0874864
clonotype7132	CASSLPTNEQYF	0.00607855	0	0.0114409	0.0319247	0.911859	1.66505e-06	0.000802716	0.087337
clonotype4977	CASSFPSGVGDNSPLHF	0.00306708	0	0.00577092	0.015637	0.911839	6.6958e-06	0.0015354	0.086619
clonotype4762	CASSEVTGRNEQYF	0.00186125	0	0.00350409	0.00999393	0.911819	3.12242e-06	0.000283652	0.0878944
clonotype11327	CASTRDRQYF	0.00186125	0	0.00350409	0.00999393	0.911819	3.12242e-06	0.000283652	0.0878944
clonotype3597	CASKQQGSGEFRDEQFF	0.000930626	0	0.00175204	0.00499697	0.911819	3.12242e-06	0.000283652	0.0878944
clonotype4148	CASRSMGNYEQYF	0.000930626	0	0.00175204	0.00499697	0.911819	3.12242e-06	0.000283652	0.0878944
clonotype5513	CASSKRPGTGKETQYF	0.000930626	0	0.00175204	0.00499697	0.911819	3.12242e-06	0.000283652	0.0878944
clonotype7990	CASSPDRPEGTEAFF	0.000930626	0	0.00175204	0.00499697	0.911819	3.12242e-06	0.000283652	0.0878944
clonotype8594	CASSPRHQSNYGYTF	0.000930626	0	0.00175204	0.00499697	0.911819	3.12242e-06	0.000283652	0.0878944
clonotype12695	CSTGVEEQFF	0.0131896	0	0.0248225	0.0709128	0.911773	1.84709e-07	0.00112595	0.0871005
clonotype6244	CASSLETESSYNSPLHF	0.00219417	0	0.00412884	0.0105377	0.91151	2.08298e-05	0.001716	0.086753
clonotype4688	CASSERGVAFDTQYF	0.00369505	0	0.00695822	0.017811	0.911281	1.08906e-08	0.000274681	0.0884442
clonotype4733	CASSETGALTGANVLTF	0.00369505	0	0.00695822	0.017811	0.911281	1.08906e-08	0.000274681	0.0884442
clonotype5869	CASSLDEGTYNEQFF	0.00369505	0	0.00695822	0.017811	0.911281	1.08906e-08	0.000274681	0.0884442
clonotype10628	CASSVALGGYTF	0.00323823	0	0.00609792	0.0157048	0.911241	3.58713e-06	0.000378329	0.0883771
clonotype9819	CASSRTPGQPTDTQYF	0.00227659	0	0.00427281	0.0117617	0.91109	4.25908e-05	0.00798335	0.0808841
clonotype11193	CASSYTFDYEQYF	0.00234875	0	0.00442351	0.0126452	0.911082	2.87333e-08	0.000228212	0.0886899
clonotype2214	CASSPGADNSPLHF	0.00213976	0	0.00369107	0.00999393	0.910877	2.37853e-11	0	0.089123
clonotype4248	CASSADRAGTEAFF	0.00195446	0	0.0036816	0.00928008	0.910819	0	8.7513e-05	0.0890931
clonotype10274	CASSSRPLPDRGRTGELFF	0.00195446	0	0.0036816	0.00928008	0.910819	0	8.7513e-05	0.0890931
clonotype11515	CATSRAPGLAGAQQYF	0.00290991	0	0.00547781	0.0157048	0.910789	5.09379e-08	0.00153135	0.0876799
clonotype1699	CASSLERGGGDTQYF	0.0055219	0	0.0102536	0.0277239	0.910785	0.00276982	0	0.0864452
clonotype1468	CASSFTGNYGYTF	0.00136419	0	0.0024749	0.00672099	0.910459	0	2.82794e-10	0.0895413
clonotype8874	CASSPWTPGGSTDTQYF	0.00392737	0	0.00739843	0.0191424	0.910431	2.11843e-06	0.000340137	0.0892271
clonotype12848	CSVEQAGGDTQYF	0.00392737	0	0.00739843	0.0191424	0.910431	2.11843e-06	0.000340137	0.0892271
clonotype3627	CASKYSSDTQYF	0.00480003	0	0.00904402	0.024588	0.910332	2.72092e-06	3.09633e-05	0.0896343
clonotype1324	CASSAWANTDTQYF	0.00398792	0	0.00717109	0.0182654	0.910282	0.00643125	3.23464e-08	0.0832867
clonotype11548	CATSRDSGYPDTQYF	0.0013287	0	0.00250342	0.00672099	0.910206	3.04279e-06	0.000222789	0.0895684
clonotype12342	CSARTTGFPYEQYF	0.00256755	0	0.00483841	0.0128493	0.909897	8.37562e-07	0.000135247	0.0899673
clonotype8289	CASSPIPGRQNTEAFF	0.00128377	0	0.0024192	0.00642467	0.909479	7.79337e-09	0.000561171	0.0899601
clonotype12073	CSARDPTSGGAFYNEQFF	0.00128377	0	0.0024192	0.00642467	0.909479	7.79337e-09	0.000561171	0.0899601
clonotype5662	CASSLAGSGGADTQYF	0.00529025	0	0.00997018	0.0287136	0.909371	1.06596e-05	0.000452525	0.0901655
clonotype1693	CASSLEPGTYGYTF	0.00124474	0	0.00201392	0.00499697	0.909251	0.0139756	6.27322e-09	0.0767736
clonotype2884	CSAPRDSSTGELFF	0.00124474	0	0.00201392	0.00499697	0.909251	0.0139756	6.27322e-09	0.0767736
clonotype2621	CASSSGQGPGGSNQPQHF	0.00538341	0	0.0100003	0.0277239	0.909168	0.00318811	3.65008e-08	0.0876436
clonotype1781	CASSLGLAGGQETQYF	0.00280892	0	0.0046266	0.0128493	0.90863	0	0	0.0913701
clonotype12200	CSARGQPRGDEQFF	0.00126732	0	0.00238977	0.00672099	0.908575	6.81592e-06	5.2606e-05	0.0913656
clonotype8828	CASSPTSRGMNTGELFF	0.0124029	0	0.0233889	0.0669985	0.908523	2.27726e-08	9.02681e-06	0.0914681
clonotype7686	CASSLVAGVDTQYF	0.00122523	0	0.0023108	0.00642467	0.908233	6.67649e-06	2.50137e-06	0.0917577
clonotype11212	CASTAGVSNQPQHF	0.00122523	0	0.0023108	0.00642467	0.908233	6.67649e-06	2.50137e-06	0.0917577
clonotype11832	CSAIIAGEGYEQYF	0.00122523	0	0.0023108	0.00642467	0.908233	6.67649e-06	2.50137e-06	0.0917577
clonotype10941	CASSWQGTNYGYTF	0.00380196	0	0.0071693	0.020163	0.90816	0	0.000428654	0.0914111
clonotype3813	CASRERGGSYEQYF	0.00276881	0	0.00521843	0.013442	0.908005	1.23427e-05	0.00176638	0.0902166
clonotype5232	CASSGQGAAYNSPLHF	0.00138441	0	0.00260921	0.00672099	0.908005	1.23433e-05	0.0017664	0.0902166
clonotype2917	CSARGVTGNSYNEQFF	0.00380851	0	0.00684137	0.0189679	0.907847	0.0105564	0	0.0815969
clonotype13054	CSVVPVSYNEQFF	0.00223072	0	0.00420792	0.0119427	0.907731	4.42965e-06	0.000117877	0.0921464
clonotype10702	CASSVGGQGITEAFF	0.00216045	0	0.00407475	0.0117617	0.907727	3.79785e-07	0.000508637	0.0917637
clonotype5489	CASSKGDRGNNQPQHF	0.00209731	0	0.00395651	0.0114216	0.90757	3.17896e-06	0.000156225	0.0922709
clonotype2842	CAWSGQGNQPQHF	0.00104866	0	0.00197825	0.00571082	0.90757	3.17899e-06	0.000156225	0.0922709
clonotype6875	CASSLIGRTSGANVLTF	0.00104866	0	0.00197825	0.00571082	0.90757	3.17899e-06	0.000156225	0.0922709
clonotype8986	CASSQDPKGSQARSNYGYTF	0.00104866	0	0.00197825	0.00571082	0.90757	3.17899e-06	0.000156225	0.0922709
clonotype309	CASSEGQGTEAFF	0.000984227	0	0.00158092	0.00421508	0.907548	0	0	0.0924516
clonotype12836	CSVELGYEQYF	0.0119963	0	0.0226297	0.0653338	0.907539	9.90684e-11	0.000276602	0.0921847
clonotype12472	CSASPSEETQYF	0.00637444	0	0.0120259	0.0321506	0.907415	3.86809e-07	0.000178318	0.0924058
clonotype1009	CASSQEGNQPQHF	0.00403753	0	0.00715064	0.0189679	0.907365	0.00369432	0	0.0889404
clonotype5748	CASSLAPREQYF	0.0195164	0	0.0368216	0.106369	0.907236	1.95316e-08	0.000231383	0.0925327
clonotype7482	CASSLSSGGHSEQYF	0.00174322	0	0.00328922	0.00928008	0.907158	2.69986e-06	0.000120039	0.0927197
clonotype9260	CASSQKRSGAGELFF	0.00174322	0	0.00328922	0.00928008	0.907158	2.69986e-06	0.000120039	0.0927197
clonotype1570	CASSLAGSEQYF	0.0057617	0	0.0105306	0.030525	0.906324	0	0	0.0936763
clonotype6956	CASSLLGGPKSTDTQYF	0.00358897	0	0.00677349	0.0171325	0.906296	3.45692e-05	0.00048253	0.0931868
clonotype10367	CASSSTGNDQPQHF	0.00222325	0	0.00419634	0.0119577	0.906271	5.89241e-08	0.000322345	0.0934067
clonotype3462	CASGRDGGASDTQYF	0.00126921	0	0.002396	0.00672099	0.905934	1.66534e-05	0.000299504	0.09375
clonotype5420	CASSIEGSTYNEQFF	0.00440586	0	0.00831667	0.0228433	0.905888	9.74332e-06	0.000507021	0.0935951
clonotype10900	CASSWDQGSYEQYF	0.00471448	0	0.00890006	0.0248242	0.905886	9.12307e-09	0.000334414	0.0937792
clonotype9922	CASSSGAGADTQYF	0.00172029	0	0.00324726	0.00928008	0.905811	1.08523e-05	0.000588916	0.0935897
clonotype6355	CASSLGEQTLYGYTF	0.00355105	0	0.00670181	0.0189679	0.905617	1.27731e-05	0.00124626	0.0931242
clonotype1542	CASSLAATEAFF	0.00282582	0	0.00499453	0.0133478	0.905532	0.0120092	1.7636e-07	0.0824589
clonotype3693	CASNRESYEQYF	0.00195351	0	0.00368937	0.00983519	0.905165	1.02884e-06	0.000159766	0.0946745
clonotype9301	CASSQPPGNEKLFF	0.00195351	0	0.00368937	0.00983519	0.905165	1.02884e-06	0.000159766	0.0946745
clonotype12171	CSARGGAYEQYF	0.00195351	0	0.00368937	0.00983519	0.905165	1.02884e-06	0.000159766	0.0946745
clonotype5702	CASSLALAGVDEQYF	0.00617081	0	0.0116543	0.0302445	0.905164	1.08799e-05	0.000105291	0.0947194
clonotype12598	CSAVQSQIKNYEQYF	0.00189403	0	0.0035771	0.00983519	0.905152	8.93802e-06	0.000122975	0.0947164
clonotype4589	CASSEGPSSYEQYF	0.00142096	0	0.00268398	0.00772765	0.904917	9.23677e-06	9.02004e-05	0.0949837
clonotype9927	CASSSGARDTQYF	0.00142096	0	0.00268398	0.00772765	0.904917	9.23677e-06	9.02004e-05	0.0949837
clonotype1984	CASSLRANEKLFF	0.000604151	0	0.0010183	0.00285541	0.904006	0	1.52483e-10	0.095994
clonotype9385	CASSQTSGAQETQYF	0.00444739	0	0.00840309	0.0225632	0.903963	1.34886e-05	0.000431387	0.0955918
clonotype11743	CSADFRAPGRTGELFF	0.00153899	0	0.00290805	0.00843016	0.903936	1.66295e-06	0.000237786	0.0958244
clonotype844	CASSLRPSSYEQYF	0.00138819	0	0.00262266	0.00672099	0.903896	0	0.000642768	0.0954617
clonotype8344	CASSPLLGGYTF	0.00138819	0	0.00262266	0.00672099	0.903896	0	0.000642768	0.0954617
clonotype12058	CSARDLSPQRNNEQFF	0.00138819	0	0.00262266	0.00672099	0.903896	0	0.000642768	0.0954617
clonotype904	CASSLVGSYEQYF	0.0021121	0	0.00365217	0.0105377	0.903882	0.0227646	0	0.0733539
clonotype12534	CSASVSNQPQHF	0.00193612	0	0.00365935	0.00983519	0.903474	6.67806e-06	0.00018576	0.0963336
clonotype3312	CARPGLNSYEQYF	0.00184291	0	0.00348333	0.0100815	0.903396	1.55922e-06	0.000171595	0.0964307
clonotype3911	CASRISGAVKETQYF	0.00184291	0	0.00348333	0.0100815	0.903396	1.55922e-06	0.000171595	0.0964307
clonotype3236	CAISGAENQPQHF	0.000809761	0	0.00153082	0.00421508	0.902919	1.67682e-06	0.000273596	0.0968061
clonotype6350	CASSLGEGQGSEQYF	0.000809761	0	0.00153082	0.00421508	0.902919	1.67682e-06	0.000273596	0.0968061
clonotype7027	CASSLMGLAADEQYF	0.000809761	0	0.00153082	0.00421508	0.902919	1.67682e-06	0.000273596	0.0968061
clonotype7613	CASSLTQGEAFF	0.000809761	0	0.00153082	0.00421508	0.902919	1.67682e-06	0.000273596	0.0968061
clonotype7666	CASSLTVRQQGASDTQYF	0.000809761	0	0.00153082	0.00421508	0.902919	1.67682e-06	0.000273596	0.0968061
clonotype7935	CASSPAGQGQSGEKLFF	0.000809761	0	0.00153082	0.00421508	0.902919	1.67682e-06	0.000273596	0.0968061
clonotype8719	CASSPSQDRGWRSYTF	0.000809761	0	0.00153082	0.00421508	0.902919	1.67682e-06	0.000273596	0.0968061
clonotype9213	CASSQGSGGGTDTQYF	0.000809761	0	0.00153082	0.00421508	0.902919	1.67682e-06	0.000273596	0.0968061
clonotype11337	CASTRLPMRDTQYF	0.000809761	0	0.00153082	0.00421508	0.902919	1.67682e-06	0.000273596	0.0968061
clonotype11372	CASTTSTGGRRGTGELFF	0.000809761	0	0.00153082	0.00421508	0.902919	1.67682e-06	0.000273596	0.0968061
clonotype12428	CSASIGGKNIQYF	0.000809761	0	0.00153082	0.00421508	0.902919	1.67682e-06	0.000273596	0.0968061
clonotype12514	CSASSPVAGRDTEAFF	0.000809761	0	0.00153082	0.00421508	0.902919	1.67682e-06	0.000273596	0.0968061
clonotype407	CASSLGTGASNEQFF	0.0290559	0.000229956	0.0515955	0.134204	0.902887	0.00539949	0.0441478	0.0475659
clonotype3042	CSYGTDQFF	0.0119454	0	0.022238	0.0642467	0.902847	0	0	0.0971532
clonotype3739	CASQYSGANVLTF	0.00161952	0	0.00306164	0.00843016	0.902792	7.48127e-06	0.00040086	0.0967995
clonotype10627	CASSVALGELFF	0.00161952	0	0.00306164	0.00843016	0.902792	7.48127e-06	0.00040086	0.0967995
clonotype4857	CASSFGGTNTGELFF	0.00711262	0	0.0134386	0.0382848	0.902721	2.99936e-05	0.00150506	0.0957443
clonotype5900	CASSLDGPYNEQFF	0.00711262	0	0.0134386	0.0382848	0.902721	2.99936e-05	0.00150506	0.0957443
clonotype2934	CSARVLRGRKPDTDTQYF	0.00449966	0	0.00782898	0.0217779	0.902365	0.0183497	1.12891e-08	0.0792849
clonotype11669	CAWSSGQGVDTQYF	0.00184386	0	0.00348635	0.0100815	0.902278	0	0.00053658	0.0971858
clonotype3864	CASRGQGRGTDTQYF	0.00112636	0	0.00213039	0.00562011	0.902125	1.46753e-05	6.26407e-08	0.0978603
clonotype9972	CASSSGLAGVLYEQYF	0.00112636	0	0.00213039	0.00562011	0.902125	1.46753e-05	6.26407e-08	0.0978603
clonotype6820	CASSLGTTTGTKNIQYF	0.00235631	0	0.00445597	0.0128493	0.901969	1.49836e-05	0.000500339	0.0975159
clonotype8095	CASSPGLAGADTQYF	0.00272389	0	0.0051514	0.0147528	0.901965	2.03161e-09	0.000387195	0.0976473
clonotype2058	CASSLSIMNTEAFF	0.00194458	0	0.0035521	0.00983519	0.901826	0	0	0.0981743
clonotype4161	CASRSSLEQFF	0.00134232	0	0.0025392	0.00642467	0.90158	3.98872e-06	0.000241229	0.098175
clonotype5286	CASSGSRGPYEKLFF	0.00134232	0	0.0025392	0.00642467	0.90158	3.98872e-06	0.000241229	0.098175
clonotype12083	CSARDRGMNTEAFF	0.00134232	0	0.0025392	0.00642467	0.90158	3.98872e-06	0.000241229	0.098175
clonotype12055	CSARDLRSSGNTIYF	0.00335532	0	0.00634749	0.0161578	0.901532	4.99976e-07	0.000133901	0.0983335
clonotype7117	CASSLPPRNTIYF	0.001701	0	0.00321815	0.00840124	0.901508	5.95385e-06	0	0.0984863
clonotype8823	CASSPTSGGARTGELFF	0.001701	0	0.00321815	0.00840124	0.901508	5.95385e-06	0	0.0984863
clonotype9921	CASSSGAFGTEAFF	0.001701	0	0.00321815	0.00840124	0.901508	5.95385e-06	0	0.0984863
clonotype10808	CASSVRDGRYEQYF	0.00319601	0	0.00604658	0.0175628	0.901426	0	9.89379e-05	0.0984749
clonotype10852	CASSVTDREGNEQFF	0.00158391	0	0.00299691	0.00840124	0.901315	6.16452e-07	8.20539e-06	0.0986758
clonotype6818	CASSLGTTADTQYF	0.00536832	0	0.0101567	0.025993	0.901291	5.26372e-06	0.000175451	0.0985281
clonotype11207	CASSYYGQGKNIQYF	0.00221534	0	0.00419161	0.0121355	0.901111	1.54159e-07	0.000230938	0.0986575
clonotype1013	CASSQGQHTEAFF	0.0011347	0	0.00192465	0.00562011	0.90105	0	0	0.0989497
clonotype8736	CASSPSTGSGYTF	0.00116385	0	0.00220246	0.00632262	0.900928	7.35909e-06	6.88935e-05	0.098996
clonotype5125	CASSFVSGTGLGNEQFF	0.00152632	0	0.0028885	0.00840124	0.900764	8.57792e-07	0.000160296	0.0990749
clonotype6269	CASSLEYGMNEQFF	0.00152632	0	0.0028885	0.00840124	0.900764	8.57792e-07	0.000160296	0.0990749
clonotype12395	CSASDPGRTYEQYF	0.00152632	0	0.0028885	0.00840124	0.900764	8.57792e-07	0.000160296	0.0990749
clonotype12399	CSASDVTFSYNEQFF	0.00152632	0	0.0028885	0.00840124	0.900764	8.57792e-07	0.000160296	0.0990749
clonotype5132	CASSFYRDRAGELFF	0.00511014	0	0.009668	0.0281005	0.900744	7.08876e-06	0.000722444	0.0985266
clonotype12117	CSARDVGPETQYF	0.206637	0	0.391038	1.13364	0.900725	2.78656e-05	0.000237837	0.099009
clonotype3656	CASNAGSSYEQYF	0.0052484	0	0.00992977	0.0266955	0.900678	0	0.000810535	0.0985116
clonotype6127	CASSLEGLGPYGYTF	0.00256471	0	0.00485291	0.0133478	0.900469	4.25492e-06	0.000793896	0.0987325
clonotype12307	CSARRQGAGSYEQYF	0.00259237	0	0.00490675	0.014277	0.9004	2.32446e-06	0.000159171	0.0994383
clonotype2977	CSAVRDGNQPQHF	0.00197586	0	0.00339999	0.00928008	0.900305	0.0037678	1.74716e-07	0.0959268
clonotype4759	CASSEVLSFRYF	0.00483293	0	0.00914786	0.025993	0.900085	2.97844e-06	0.000411583	0.0995006
clonotype5711	CASSLALGSLPTDTQYF	0.00126488	0	0.00239469	0.00643877	0.90006	0	2.7691e-06	0.0999374
clonotype11561	CATSRERGYTEAFF	0.00126488	0	0.00239469	0.00643877	0.90006	0	2.7691e-06	0.0999374
clonotype11564	CATSREVGSLYEQYF	0.00126488	0	0.00239469	0.00643877	0.90006	0	2.7691e-06	0.0999374
clonotype12060	CSARDLTGTNIYGYTF	0.00126488	0	0.00239469	0.00643877	0.90006	0	2.7691e-06	0.0999374
clonotype12798	CSVEERGVYPGEQFF	0.00126488	0	0.00239469	0.00643877	0.90006	0	2.7691e-06	0.0999374
clonotype222	CASSLGTGNYGYTF	0.00175816	0	0.00246845	0.00644662	0.900043	0	8.92905e-18	0.099957
clonotype8815	CASSPTRGREAFF	0.00164624	0	0.00311572	0.00840124	0.899986	2.86822e-05	0.00081607	0.0991692
clonotype11875	CSALHWRAYNEQFF	0.00164624	0	0.00311572	0.00840124	0.899986	2.86822e-05	0.00081607	0.0991692
clonotype1299	CASRVAGPSTDTQYF	0.00324872	0	0.00580672	0.0168025	0.899859	0	0	0.100141
clonotype8787	CASSPTGSSNYGYTF	0.00211269	0	0.00399972	0.0112402	0.89977	1.79779e-07	0.000283918	0.0999455
clonotype148	CASSPGQPNQPQHF	0.00255206	0	0.00346226	0.00840124	0.899579	0	0	0.100421
clonotype5361	CASSHGQTIYEQYF	0.00189686	0	0.00359074	0.00999393	0.899512	7.44863e-06	0.00081497	0.0996657
clonotype8673	CASSPSDRGGLNTIYF	0.00183454	0	0.00347343	0.00983519	0.899215	5.0865e-08	0.000681369	0.100104
clonotype12888	CSVGGHRDTVYGYTF	0.00218515	0	0.00413844	0.011033	0.899152	7.95984e-10	0.000126465	0.100721
clonotype11332	CASTRGGNYEQYF	0.0045799	0	0.00867374	0.0252037	0.899121	8.22316e-06	0.00019768	0.100673
clonotype5046	CASSFSAGEKLFF	0.00218536	0	0.00413922	0.0110379	0.89888	8.74574e-06	0.000204937	0.100906
clonotype3691	CASNRAFSGNTIYF	0.00223828	0	0.00423951	0.0121355	0.898823	1.48966e-05	0.000246064	0.100916
clonotype5161	CASSGFGSKNTEAFF	0.00524921	0	0.00994172	0.0288031	0.898638	1.82041e-05	0.000610873	0.100733
clonotype3805	CASRENTIYF	0.00126521	0	0.00239594	0.00644662	0.898488	4.15423e-08	0.00102054	0.100491
clonotype11127	CASSYSGGPTIGNEQFF	0.00299076	0	0.00566551	0.0161166	0.89845	1.15178e-06	0.000329953	0.101219
clonotype11072	CASSYPAGELFF	0.00800884	0	0.0151669	0.0428533	0.898344	1.04362e-06	0.00111292	0.100542
clonotype9555	CASSRGDNSYEQYF	0.00158675	0	0.00300622	0.00840124	0.898308	8.53547e-06	0.000205505	0.101478
clonotype1829	CASSLGQLNSPLHF	0.00157171	0	0.00297749	0.00827472	0.898251	5.69692e-08	0.000470257	0.101279
clonotype3861	CASRGQGARTEAFF	0.00386347	0	0.00731853	0.0207017	0.898127	1.64439e-05	0.000720903	0.101135
clonotype6979	CASSLLGVTDTQYF	0.00587788	0	0.0111361	0.0282519	0.898038	1.41792e-05	0.000469279	0.101478
clonotype1774	CASSLGGYTEAFF	0.00276363	0	0.00489391	0.0126452	0.897974	0.010324	0.000191152	0.0915109
clonotype7170	CASSLQGQGDTEAFF	0.0046932	0	0.00889148	0.0252037	0.897957	3.23957e-05	0.000605247	0.101406
clonotype5474	CASSITGDYGYTF	0.00165702	0	0.00314035	0.00913268	0.897724	0	8.19095e-05	0.102194
clonotype10726	CASSVGNRETQYF	0.00165702	0	0.00314035	0.00913268	0.897724	0	8.19095e-05	0.102194
clonotype10747	CASSVGTATDTQYF	0.00165702	0	0.00314035	0.00913268	0.897724	0	8.19095e-05	0.102194
clonotype10073	CASSSGVGSGTDTQYF	0.0164516	0	0.031182	0.0801496	0.897579	1.31189e-08	1.84264e-05	0.102403
clonotype2905	CSAREGSTTNEKLFF	0.00411999	0	0.00746337	0.0214156	0.897508	2.75831e-11	1.50869e-06	0.102491
clonotype4011	CASRPGQGGTGELFF	0.00262703	0	0.00497867	0.0135632	0.897377	1.2275e-05	0.000462319	0.102148
clonotype12459	CSASPGTAYTDTQYF	0.00144295	0	0.00273494	0.00702514	0.897334	1.43827e-05	0.000281676	0.10237
clonotype12412	CSASGGREQFF	0.00701676	0	0.0132883	0.0386797	0.897062	1.98123e-06	0.00239269	0.100543
clonotype4269	CASSAGGGSYNEQFF	0.00355053	0	0.00673167	0.0184827	0.896934	0	6.38364e-06	0.10306
clonotype3322	CASADPGGTDTQYF	0.0019932	0	0.00377876	0.011033	0.896901	1.09727e-05	0.000198996	0.102889
clonotype6731	CASSLGRTNTQYF	0.000996598	0	0.00188938	0.00551648	0.896901	1.09683e-05	0.00019902	0.102889
clonotype11353	CASTSGTGVAGELFF	0.0114715	0	0.0217437	0.0571082	0.89681	0	0.000719841	0.10247
clonotype1801	CASSLGPSGGNEQFF	0.00276458	0	0.00489855	0.0128493	0.896797	0.00693377	5.15958e-10	0.0962696
clonotype1639	CASSLDQGWNSPLHF	0.0145553	0	0.0272508	0.0705704	0.896724	0.00141875	1.12289e-06	0.101856
clonotype5528	CASSKVARASDTQYF	0.00495214	0	0.0093904	0.0267165	0.896557	3.04063e-06	7.44693e-05	0.103366
clonotype5940	CASSLDPAGAFYNEQFF	0.00495214	0	0.0093904	0.0267165	0.896557	3.04063e-06	7.44693e-05	0.103366
clonotype7883	CASSMGPRTQYF	0.00495214	0	0.0093904	0.0267165	0.896557	3.04063e-06	7.44693e-05	0.103366
clonotype9647	CASSRLAVHTGELFF	0.00651605	0	0.0123548	0.0358571	0.896351	1.59989e-07	0.000494294	0.103155
clonotype4240	CASSAALGRAEAYEQYF	0.0034148	0	0.0064758	0.0164186	0.896321	4.87346e-06	0.000123885	0.103551
clonotype12007	CSARATGTGRSLAGNTIYF	0.00170572	0	0.00323466	0.00840124	0.896276	5.88169e-07	0.000223419	0.1035
clonotype2740	CASSVGSQGYEQYF	0.00693722	0	0.0128096	0.0364065	0.896154	5.60302e-09	5.42397e-08	0.103846
clonotype1171	CAISDSGGAGSFEQYF	0.00791615	0	0.0146681	0.040326	0.895908	0.00103067	0	0.103061
clonotype5744	CASSLAPLDRGYSEAFF	0.00279859	0	0.00530899	0.0137912	0.895605	1.37551e-05	0.000140151	0.104241
clonotype6169	CASSLEIGYNEQFF	0.00201759	0	0.00382769	0.0100815	0.895284	1.1094e-05	0.000295288	0.10441
clonotype7765	CASSLVQGNNEQFF	0.00190051	0	0.00360529	0.0100815	0.895276	9.75271e-07	0.000511557	0.104211
clonotype4412	CASSDARAYSNQPQHF	0.00113013	0	0.0021446	0.00571082	0.895015	0	1.22368e-05	0.104973
clonotype5115	CASSFTSSDPLHEQYF	0.00113013	0	0.0021446	0.00571082	0.895015	0	1.22368e-05	0.104973
clonotype8145	CASSPGQGAGYGYTF	0.00113013	0	0.0021446	0.00571082	0.895015	0	1.22368e-05	0.104973
clonotype8887	CASSQAGEQPQHF	0.00113013	0	0.0021446	0.00571082	0.895015	0	1.22368e-05	0.104973
clonotype12616	CSAYSVGQGIYNEQFF	0.00113013	0	0.0021446	0.00571082	0.895015	0	1.22368e-05	0.104973
clonotype4457	CASSDQPGTSGANEQFF	0.00671441	0	0.0127421	0.0342649	0.894805	0	0.000120548	0.105074
clonotype1436	CASSFRARTDTQYF	0.00904712	0	0.017166	0.0468901	0.894776	2.28397e-05	0.00058638	0.104614
clonotype386	CASSLGKGNEQFF	0.000920048	0	0.00174339	0.00505903	0.894671	9.64291e-05	0.00342613	0.101806
clonotype6088	CASSLEALGRGEPQHF	0.000920048	0	0.00174339	0.00505903	0.894671	9.64291e-05	0.00342613	0.101806
clonotype7784	CASSLVSGTSGVHYNEQFF	0.000920048	0	0.00174339	0.00505903	0.894671	9.64291e-05	0.00342613	0.101806
clonotype247	CASSLYRNSPLHF	0.0018401	0	0.00348678	0.0101181	0.894671	9.6429e-05	0.00342613	0.101806
clonotype6532	CASSLGLGFNEKLFF	0.218781	0	0.415213	1.17501	0.894621	6.56299e-06	0.000185118	0.105188
clonotype3806	CASREPGRNYGYTF	0.000812596	0	0.00154202	0.00428311	0.894536	1.13601e-05	0.000529938	0.104922
clonotype4256	CASSADSRNEQFF	0.000812596	0	0.00154202	0.00428311	0.894536	1.13601e-05	0.000529938	0.104922
clonotype4832	CASSFGAGEQTQYF	0.000812596	0	0.00154202	0.00428311	0.894536	1.13601e-05	0.000529938	0.104922
clonotype4837	CASSFGERNEQFF	0.000812596	0	0.00154202	0.00428311	0.894536	1.13601e-05	0.000529938	0.104922
clonotype5291	CASSGTEGALNTEAFF	0.000812596	0	0.00154202	0.00428311	0.894536	1.13601e-05	0.000529938	0.104922
clonotype5634	CASSLAGNQETQYF	0.000812596	0	0.00154202	0.00428311	0.894536	1.13601e-05	0.000529938	0.104922
clonotype5746	CASSLAPQGKGYTF	0.000812596	0	0.00154202	0.00428311	0.894536	1.13601e-05	0.000529938	0.104922
clonotype8110	CASSPGLAWNEQFF	0.000812596	0	0.00154202	0.00428311	0.894536	1.13601e-05	0.000529938	0.104922
clonotype10059	CASSSGTMGNTIYF	0.000812596	0	0.00154202	0.00428311	0.894536	1.13601e-05	0.000529938	0.104922
clonotype10563	CASSTRTGGLAGGLGTDTQYF	0.000812596	0	0.00154202	0.00428311	0.894536	1.13601e-05	0.000529938	0.104922
clonotype10827	CASSVSDNEQFF	0.000812596	0	0.00154202	0.00428311	0.894536	1.13601e-05	0.000529938	0.104922
clonotype9628	CASSRHLFSYNSPLHF	0.00325038	0	0.00616807	0.0171325	0.894531	1.15409e-05	0.000537014	0.10492
clonotype1122	CSAITGSVAKNIQYF	0.00154371	0	0.00292909	0.00856623	0.89423	5.88585e-08	0.00113266	0.104637
clonotype3299	CALHNSPEDTGETQYF	0.00154371	0	0.00292909	0.00856623	0.89423	5.88585e-08	0.00113266	0.104637
clonotype3379	CASDYIFKLSQETQYF	0.00154371	0	0.00292909	0.00856623	0.89423	5.88585e-08	0.00113266	0.104637
clonotype4067	CASRRDREWGSNQPQHF	0.00154371	0	0.00292909	0.00856623	0.89423	5.88585e-08	0.00113266	0.104637
clonotype6255	CASSLETTYEQYF	0.00154371	0	0.00292909	0.00856623	0.89423	5.88585e-08	0.00113266	0.104637
clonotype12608	CSAWRGQQYF	0.00893498	0	0.016962	0.047856	0.894154	1.39978e-06	5.89111e-05	0.105786
clonotype7585	CASSLTGTGTTEAFF	0.00967195	0	0.0183584	0.0534331	0.894143	2.81802e-08	0.000386055	0.105471
clonotype12733	CSVARDLNTEAFF	0.00226158	0	0.00429429	0.0124176	0.893621	1.7219e-06	0.000110657	0.106267
clonotype12834	CSVELAGGSSV	0.00583034	0	0.0110712	0.0288031	0.893581	8.21002e-08	5.48946e-05	0.106364
clonotype2913	CSARGQGEVSPLHF	0.00196468	0	0.003604	0.0105377	0.89355	2.28564e-09	3.77664e-08	0.10645
clonotype8646	CASSPRTGGYSGEQYF	0.0029389	0	0.00558135	0.0161578	0.893355	4.29555e-06	8.01257e-06	0.106633
clonotype8657	CASSPRTSGGSDTQYF	0.00233337	0	0.00443139	0.0128493	0.893339	6.9156e-06	3.804e-05	0.106616
clonotype9485	CASSRDQGRTEAFF	0.00808191	0	0.0153358	0.0445276	0.89324	5.89333e-08	0.00198704	0.104773
clonotype2893	CSARDLGTGIYEQYF	0.00116669	0	0.00221569	0.00642467	0.893145	1.58833e-05	0.000221595	0.106617
clonotype3143	CAISDLAGSTDTQYF	0.0126266	0	0.023985	0.0702514	0.892854	8.28799e-06	4.82778e-05	0.107089
clonotype8406	CASSPNSPTDTQYF	0.00175954	0	0.00334177	0.00843016	0.892763	5.02847e-07	0.000519811	0.106716
clonotype5450	CASSIPGTGNNEQFF	0.00484332	0	0.00919703	0.0264125	0.892704	0	0.000841047	0.106455
clonotype12745	CSVAVQGLNTEAFF	0.00207249	0	0.00393673	0.00999393	0.892493	8.22974e-10	0.000435844	0.107072
clonotype2889	CSARATGQGSSYNSPLHF	0.0022358	0	0.00390517	0.0114216	0.892322	0	0	0.107678
clonotype3025	CSVRDNLNQPQHF	0.080397	0	0.152544	0.397824	0.89226	0.000122285	0.000972325	0.106645
clonotype11967	CSAQRGNQPQHF	0.00257781	0	0.004896	0.0128493	0.892209	1.02022e-07	0.000993815	0.106797
clonotype7457	CASSLSPQGSSTEAFF	0.00190429	0	0.00361767	0.0100815	0.892095	4.65313e-06	0.000592735	0.107308
clonotype9584	CASSRGLNRGDTQYF	0.00190429	0	0.00361767	0.0100815	0.892095	4.65313e-06	0.000592735	0.107308
clonotype8528	CASSPQVGVYNEQFF	0.00285137	0	0.00540858	0.0157048	0.891851	0.0001225	0.00410891	0.103917
clonotype12364	CSARVRDRGDYGYTF	0.00615798	0	0.0116807	0.0295056	0.891688	0.000122566	0.0044383	0.103751
clonotype12599	CSAVRDHGYTF	0.00250995	0	0.00476984	0.0135632	0.89158	2.60372e-06	0.000386328	0.108031
clonotype11976	CSAQTSSYEQYF	0.00320546	0	0.00608927	0.0178463	0.891189	1.10612e-05	0.00171236	0.107088
clonotype2489	CASSQRTDRYNEQFF	0.0139717	0	0.0259823	0.0712441	0.89117	1.07417e-08	0.0190962	0.0897339
clonotype1538	CASSKQGADTQYF	0.00618521	0	0.0114108	0.033605	0.891063	0	3.66057e-08	0.108937
clonotype7377	CASSLSGDGNQPQHF	0.00264335	0	0.00502501	0.0147528	0.890781	0	0.000486851	0.108732
clonotype2310	CASSPPTGGYEQYF	0.0028115	0	0.00509305	0.0149909	0.890653	0	0	0.109347
clonotype5048	CASSFSDRNNEQFF	0.00144767	0	0.00275218	0.00713852	0.89061	1.93098e-07	0.000628472	0.108762
clonotype10267	CASSSRLEGTDTQYF	0.0054683	0	0.0103987	0.0302445	0.890504	4.72547e-07	3.83734e-05	0.109457
clonotype10296	CASSSRTGRSFRNEKLFF	0.00515454	0	0.00977789	0.0285642	0.890226	0	0.00567131	0.104102
clonotype8083	CASSPGGTTPEQYF	0.00196378	0	0.00372854	0.0100815	0.890148	7.83562e-06	0.0038098	0.106034
clonotype5665	CASSLAGTENSQPQHF	0.00152537	0	0.00290126	0.00840124	0.890051	5.5382e-06	8.74263e-05	0.109856
clonotype10558	CASSTRQGDGYTF	0.00152537	0	0.00290126	0.00840124	0.890051	5.5382e-06	8.74263e-05	0.109856
clonotype3638	CASMERAYNEQFF	0.00120878	0	0.0022991	0.00672099	0.890041	2.70464e-06	6.88972e-05	0.109888
clonotype3990	CASRNSGRSSYNSPLHF	0.00120878	0	0.0022991	0.00672099	0.890041	2.70464e-06	6.88972e-05	0.109888
clonotype7115	CASSLPPGHNYGYTF	0.00120878	0	0.0022991	0.00672099	0.890041	2.70464e-06	6.88972e-05	0.109888
clonotype8469	CASSPPVLYGYTF	0.00120878	0	0.0022991	0.00672099	0.890041	2.70464e-06	6.88972e-05	0.109888
clonotype10125	CASSSLRRTQETQYF	0.00627601	0	0.0119372	0.0302081	0.88996	2.68876e-05	0.000164689	0.109849
clonotype444	CASSLSISTDTQYF	0.000878422	0	0.00135418	0.00351257	0.889207	0	6.9308e-09	0.110793
clonotype402	CASSLGRGDGYTF	0.000670686	0	0.00127625	0.00351257	0.88903	1.8894e-07	0.000102804	0.110867
clonotype1445	CASSFRTGELFF	0.000670686	0	0.00127625	0.00351257	0.88903	1.8894e-07	0.000102804	0.110867
clonotype1647	CASSLDRNYEQYF	0.000670686	0	0.00127625	0.00351257	0.88903	1.8894e-07	0.000102804	0.110867
clonotype4719	CASSESRDDEKLFF	0.000670686	0	0.00127625	0.00351257	0.88903	1.8894e-07	0.000102804	0.110867
clonotype5473	CASSITAENIQYF	0.000670686	0	0.00127625	0.00351257	0.88903	1.8894e-07	0.000102804	0.110867
clonotype5692	CASSLAIRDTEAFF	0.000670686	0	0.00127625	0.00351257	0.88903	1.8894e-07	0.000102804	0.110867
clonotype6750	CASSLGSKRYEQYF	0.000670686	0	0.00127625	0.00351257	0.88903	1.8894e-07	0.000102804	0.110867
clonotype7540	CASSLTGFRGYTF	0.000670686	0	0.00127625	0.00351257	0.88903	1.8894e-07	0.000102804	0.110867
clonotype8764	CASSPTGGKFYEQYF	0.000670686	0	0.00127625	0.00351257	0.88903	1.8894e-07	0.000102804	0.110867
clonotype8978	CASSQDMGGGYEQYF	0.000670686	0	0.00127625	0.00351257	0.88903	1.8894e-07	0.000102804	0.110867
clonotype10671	CASSVEGGLTTEAFF	0.000670686	0	0.00127625	0.00351257	0.88903	1.8894e-07	0.000102804	0.110867
clonotype10782	CASSVNRGNTGELFF	0.000670686	0	0.00127625	0.00351257	0.88903	1.8894e-07	0.000102804	0.110867
clonotype11068	CASSYNPGGAYEQYF	0.000670686	0	0.00127625	0.00351257	0.88903	1.8894e-07	0.000102804	0.110867
clonotype11111	CASSYSAFTSGVTMIFYNEQFF	0.000670686	0	0.00127625	0.00351257	0.88903	1.8894e-07	0.000102804	0.110867
clonotype11449	CATRMNTEAFF	0.00134137	0	0.0025525	0.00702514	0.88903	1.8894e-07	0.000102804	0.110867
clonotype9634	CASSRKGGQNQPQHF	0.00769224	0	0.0146371	0.0414483	0.889006	0	0.000192079	0.110802
clonotype5386	CASSHRGGAGELFF	0.00120972	0	0.00230205	0.00672099	0.888902	6.54974e-06	0.000152839	0.110938
clonotype8832	CASSPTTGGSYNEQFF	0.00120972	0	0.00230205	0.00672099	0.888902	6.54974e-06	0.000152839	0.110938
clonotype2213	CASSPFPPGSMNTEAFF	0.00503165	0	0.00942684	0.0277239	0.888731	0.00439247	0	0.106877
clonotype3471	CASGRPTIPGDTGELFF	0.00226822	0	0.00431694	0.0126452	0.888715	1.01298e-05	2.92944e-05	0.111245
clonotype3164	CAISEFGTSGANSYNEQFF	0.0066713	0	0.0126973	0.0354564	0.888643	8.6884e-06	5.5972e-05	0.111293
clonotype11089	CASSYQGVNYGYTF	0.00563298	0	0.0107213	0.0306956	0.888611	1.50947e-05	2.87961e-05	0.111345
clonotype2929	CSARRTGELFF	0.0038197	0	0.00682505	0.0193077	0.88858	0.000490999	1.86574e-08	0.110929
clonotype4651	CASSENPTDYEQYF	0.00280266	0	0.00533458	0.0135632	0.888562	5.81263e-07	3.4065e-06	0.111434
clonotype10771	CASSVLLAGDIQYF	0.00452135	0	0.00860612	0.0252037	0.888513	8.87219e-07	3.66702e-06	0.111483
clonotype9524	CASSRDTETGELFF	0.00643972	0	0.0122577	0.0358571	0.888508	1.26345e-06	3.19206e-06	0.111487
clonotype8906	CASSQAPTDTQYF	0.00372762	0	0.00709535	0.0203729	0.888499	1.1918e-06	3.02637e-06	0.111497
clonotype1476	CASSGDRINQPQHF	0.002092	0	0.00364024	0.00983519	0.888464	0.0176086	0	0.0939273
clonotype5571	CASSLAFLGEQFF	0.00152726	0	0.00290722	0.00840124	0.888358	1.17676e-06	4.16113e-05	0.111599
clonotype6568	CASSLGPAGGSSYNEQFF	0.00184197	0	0.00350642	0.0100815	0.8883	1.10289e-06	5.82082e-06	0.111693
clonotype7840	CASSLWPGMNYEQYF	0.00184197	0	0.00350642	0.0100815	0.8883	1.10289e-06	5.82082e-06	0.111693
clonotype12703	CSTRQGLNTEAFF	0.0035501	0	0.00675834	0.0196704	0.888219	0	5.36739e-09	0.111781
clonotype5971	CASSLDPSGILEQYF	0.00463531	0	0.00882435	0.024588	0.888196	8.81373e-07	8.66174e-07	0.111802
clonotype2750	CASSVRPGFNEKLFF	0.00343715	0	0.00619755	0.0171325	0.888054	0.0025847	1.38979e-08	0.109361
clonotype7643	CASSLTSGGVIQETQYF	0.00261531	0	0.00497946	0.014277	0.887915	6.69955e-06	8.30427e-08	0.112078
clonotype10074	CASSSGVQGSNEQFF	0.00130765	0	0.00248973	0.00713852	0.887915	6.69955e-06	8.30429e-08	0.112078
clonotype9400	CASSQVGAHQPQHF	0.00248783	0	0.00473674	0.0133478	0.887914	6.69076e-06	8.51129e-08	0.112079
clonotype6204	CASSLEPGTNTEAFF	0.00487421	0	0.00927153	0.0238855	0.887677	0	0.00226298	0.11006
clonotype10658	CASSVDRVTYNEQFF	0.00265078	0	0.0050477	0.013442	0.887611	4.08157e-08	1.71545e-05	0.112372
clonotype3811	CASREQNEQYF	0.0037573	0	0.00715488	0.0193399	0.887577	1.30145e-08	1.83724e-05	0.112405
clonotype9295	CASSQPDFGELFF	0.00552138	0	0.0105145	0.0290098	0.887505	3.25925e-08	2.10513e-05	0.112473
clonotype11684	CAWSVGRGAGRVTEAFF	0.00351166	0	0.00668742	0.0196704	0.887475	0	2.20567e-05	0.112503
clonotype1862	CASSLGSSGRNEQFF	0.00571291	0	0.0103001	0.0287136	0.887431	5.46628e-11	0.0481189	0.0644505
clonotype2645	CASSSLFSGGGNEQFF	0.00571291	0	0.0103001	0.0287136	0.887431	5.46628e-11	0.0481189	0.0644505
clonotype12837	CSVELLAVGGELFF	0.00916338	0	0.0174513	0.0483497	0.886848	5.66866e-06	0.000548949	0.112597
clonotype11833	CSAIKTGKSGYGYTF	0.00361809	0	0.00689022	0.0199879	0.886841	4.58636e-06	0.000634813	0.112519
clonotype9734	CASSRRGAGEQFF	0.00199466	0	0.00380012	0.0105377	0.8866	0	5.06579e-06	0.113395
clonotype9032	CASSQDSGRGSSYNSPLHF	0.00737741	0	0.0140555	0.0414483	0.886536	4.43696e-07	0	0.113464
clonotype2863	CSAGRQGNRGTQYF	0.000890653	0	0.00136799	0.0033605	0.886374	0	0	0.113626
clonotype5221	CASSGPFGNQPQHF	0.00140086	0	0.00266924	0.00702514	0.886285	1.05379e-06	3.44471e-10	0.113714
clonotype7879	CASSMFGQGAGETQYF	0.00140086	0	0.00266924	0.00702514	0.886285	1.05379e-06	3.44471e-10	0.113714
clonotype8551	CASSPRDTTGETQYF	0.00140086	0	0.00266924	0.00702514	0.886285	1.05379e-06	3.44471e-10	0.113714
clonotype10679	CASSVEQGPYEQYF	0.00140086	0	0.00266924	0.00702514	0.886285	1.05379e-06	3.44471e-10	0.113714
clonotype11869	CSALDGHNEQFF	0.0031051	0	0.0059203	0.0165494	0.884492	3.83224e-06	0.000489391	0.115015
clonotype1897	CASSLGYGTEFF	0.00185878	0	0.00320235	0.00928008	0.884474	1.75722e-09	7.88208e-08	0.115526
clonotype5921	CASSLDHPTYNEQFF	0.00253937	0	0.00484241	0.013442	0.8844	2.55115e-08	0.000186683	0.115413
clonotype2429	CASSQDRATEAFF	0.00139875	0	0.00238519	0.00642467	0.884351	0.0217129	0	0.0939364
clonotype5961	CASSLDPHSPLHF	0.00195257	0	0.0037217	0.0105377	0.8842	7.07411e-07	0.00154959	0.114249
clonotype10453	CASSTDRAKTQYF	0.00508433	0	0.00969637	0.0277239	0.884107	1.0297e-07	0.000324479	0.115568
clonotype724	CASSLEPGRAKNIQYF	0.0496404	0	0.0938602	0.277565	0.884008	0.0025105	2.41359e-05	0.113457
clonotype11838	CSAIRGADTEAFF	0.0271021	0	0.0516856	0.152691	0.883996	1.55424e-05	0.000505117	0.115483
clonotype2483	CASSQNRDTEAFF	0.00449799	0	0.00857834	0.0252905	0.883993	1.41326e-06	0.000382243	0.115623
clonotype5463	CASSIRRTSGSTDTQYF	0.00201489	0	0.00384254	0.0107078	0.883974	1.53975e-08	0.000465472	0.11556
clonotype8224	CASSPGTGRNIQYF	0.00201489	0	0.00384254	0.0107078	0.883974	1.53975e-08	0.000465472	0.11556
clonotype3425	CASGLPKRDFNSPLHF	0.00134326	0	0.00256169	0.00713852	0.883974	1.71838e-08	0.000466092	0.11556
clonotype7872	CASSLYRVSSYNSPLHF	0.00134326	0	0.00256169	0.00713852	0.883974	1.71838e-08	0.000466092	0.11556
clonotype11476	CATSDPRTGNNEQFF	0.00134326	0	0.00256169	0.00713852	0.883974	1.71838e-08	0.000466092	0.11556
clonotype3167	CAISEGAGQEAEAFF	0.00067163	0	0.00128085	0.00356926	0.883974	1.73635e-08	0.000466156	0.11556
clonotype3352	CASASGSSYEQYF	0.00067163	0	0.00128085	0.00356926	0.883974	1.73635e-08	0.000466156	0.11556
clonotype3667	CASNIGLAGGGYNEQFF	0.00067163	0	0.00128085	0.00356926	0.883974	1.73635e-08	0.000466156	0.11556
clonotype3879	CASRGSVSSYNSPLHF	0.00067163	0	0.00128085	0.00356926	0.883974	1.73635e-08	0.000466156	0.11556
clonotype4568	CASSEGGGQGLSPLHF	0.00067163	0	0.00128085	0.00356926	0.883974	1.73635e-08	0.000466156	0.11556
clonotype4652	CASSENQGTIRGYTF	0.00067163	0	0.00128085	0.00356926	0.883974	1.73635e-08	0.000466156	0.11556
clonotype4809	CASSFDSRNTIYF	0.00067163	0	0.00128085	0.00356926	0.883974	1.73635e-08	0.000466156	0.11556
clonotype4975	CASSFPQPSSYNEQFF	0.00067163	0	0.00128085	0.00356926	0.883974	1.73635e-08	0.000466156	0.11556
clonotype5417	CASSIDRERANVLTF	0.00067163	0	0.00128085	0.00356926	0.883974	1.73635e-08	0.000466156	0.11556
clonotype5484	CASSKDRGGYGYTF	0.00067163	0	0.00128085	0.00356926	0.883974	1.73635e-08	0.000466156	0.11556
clonotype5658	CASSLAGRYNSPLHF	0.00067163	0	0.00128085	0.00356926	0.883974	1.73635e-08	0.000466156	0.11556
clonotype6215	CASSLEQGIYNSPLHF	0.00067163	0	0.00128085	0.00356926	0.883974	1.73635e-08	0.000466156	0.11556
clonotype6692	CASSLGQWETQYF	0.00067163	0	0.00128085	0.00356926	0.883974	1.73635e-08	0.000466156	0.11556
clonotype7490	CASSLSSNEQFF	0.00067163	0	0.00128085	0.00356926	0.883974	1.73635e-08	0.000466156	0.11556
clonotype7876	CASSLYYPGQGNGELFF	0.00067163	0	0.00128085	0.00356926	0.883974	1.73635e-08	0.000466156	0.11556
clonotype8310	CASSPKTGEPQHF	0.00067163	0	0.00128085	0.00356926	0.883974	1.73635e-08	0.000466156	0.11556
clonotype8817	CASSPTRGVQETQYF	0.00067163	0	0.00128085	0.00356926	0.883974	1.73635e-08	0.000466156	0.11556
clonotype9086	CASSQEPPGLPWGSTGELFF	0.00067163	0	0.00128085	0.00356926	0.883974	1.73635e-08	0.000466156	0.11556
clonotype10040	CASSSGTGAGNIQYF	0.00067163	0	0.00128085	0.00356926	0.883974	1.73635e-08	0.000466156	0.11556
clonotype10114	CASSSLLRTSGGYRQYF	0.00067163	0	0.00128085	0.00356926	0.883974	1.73635e-08	0.000466156	0.11556
clonotype11497	CATSGRGGRETQYF	0.00067163	0	0.00128085	0.00356926	0.883974	1.73635e-08	0.000466156	0.11556
clonotype11535	CATSRDPTGVDTQYF	0.00594717	0	0.0113418	0.0314095	0.883762	3.75192e-06	0.000694204	0.11554
clonotype13018	CSVSGPAYNEQFF	0.00420541	0	0.00802166	0.0214156	0.883688	4.00114e-07	0.000318841	0.115992
clonotype10428	CASSSWTGLQETQYF	0.00270933	0	0.00516791	0.013442	0.883675	3.37205e-06	0.000357398	0.115964
clonotype508	CASSQGETQYF	0.00492161	0	0.0093901	0.0277239	0.883491	0	2.68456e-06	0.116507
clonotype3763	CASRDGTGTVF	0.00492161	0	0.0093901	0.0277239	0.883491	0	2.68456e-06	0.116507
clonotype4283	CASSAGPGYEQYF	0.0014018	0	0.00267389	0.00713852	0.883479	6.13574e-08	0.000562944	0.115958
clonotype7084	CASSLNSVVNSPLHF	0.00280361	0	0.00534777	0.014277	0.883479	6.13415e-08	0.000562983	0.115958
clonotype2503	CASSQTSGVPGGQFF	0.00383901	0	0.00697681	0.0207017	0.883459	0	0	0.116541
clonotype13080	FGLGSGYGYTF	0.00316688	0	0.00604375	0.0168025	0.882831	4.15817e-06	0.000132333	0.117032
clonotype5816	CASSLASGVHEQYF	0.00397769	0	0.00758647	0.02035	0.88241	2.82814e-05	0.00196222	0.1156
clonotype6271	CASSLEYSGANVLTF	0.00397769	0	0.00758647	0.02035	0.88241	2.82814e-05	0.00196222	0.1156
clonotype10694	CASSVGDSQETQYF	0.00397769	0	0.00758647	0.02035	0.88241	2.82814e-05	0.00196222	0.1156
clonotype11155	CASSYSMTGGSTGANVLTF	0.00397769	0	0.00758647	0.02035	0.88241	2.82814e-05	0.00196222	0.1156
clonotype3343	CASAQRQGSDTQYF	0.00195487	0	0.00373161	0.011033	0.882349	1.04904e-05	9.3315e-05	0.117548
clonotype7976	CASSPDRDRGSAFF	0.0033088	0	0.00631724	0.0184827	0.882043	2.90339e-07	9.53258e-06	0.117948
clonotype12258	CSARPDYNEQFF	0.00397124	0	0.00758041	0.0214156	0.882034	2.28146e-06	0.000480571	0.117484
clonotype5894	CASSLDGLRTFEQYF	0.00128188	0	0.00244757	0.00702514	0.881896	6.00099e-06	8.89174e-08	0.118098
clonotype5950	CASSLDPGMNTEAFF	0.00128188	0	0.00244757	0.00702514	0.881896	6.00099e-06	8.89174e-08	0.118098
clonotype3082	CAIKAGANVLTF	0.000892184	0	0.00170312	0.00504075	0.881599	8.72978e-06	0.000801543	0.117591
clonotype3253	CAISLAKQSEKLFF	0.000892184	0	0.00170312	0.00504075	0.881599	8.72978e-06	0.000801543	0.117591
clonotype3741	CASRADSLRGTEAFF	0.000892184	0	0.00170312	0.00504075	0.881599	8.72978e-06	0.000801543	0.117591
clonotype7186	CASSLQQGGEQFF	0.000892184	0	0.00170312	0.00504075	0.881599	8.72978e-06	0.000801543	0.117591
clonotype7368	CASSLSEGPYEQYF	0.000892184	0	0.00170312	0.00504075	0.881599	8.72978e-06	0.000801543	0.117591
clonotype8587	CASSPRGRGDNSPLHF	0.000892184	0	0.00170312	0.00504075	0.881599	8.72978e-06	0.000801543	0.117591
clonotype11572	CATSRGWSEGLAKNIQYF	0.000892184	0	0.00170312	0.00504075	0.881599	8.72978e-06	0.000801543	0.117591
clonotype4121	CASRRSQTVEKVEQYF	0.00178437	0	0.00340625	0.0100815	0.881599	8.73014e-06	0.000801551	0.117591
clonotype5808	CASSLASGGGSGELFF	0.00178437	0	0.00340625	0.0100815	0.881599	8.73014e-06	0.000801551	0.117591
clonotype6883	CASSLIPGSFTGELFF	0.00178437	0	0.00340625	0.0100815	0.881599	8.73014e-06	0.000801551	0.117591
clonotype8121	CASSPGLRQGGARGYNEQFF	0.00180271	0	0.00344088	0.00999393	0.881504	1.88854e-06	0.00114824	0.117346
clonotype11010	CASSYGGGPGGNYGYTF	0.00180271	0	0.00344088	0.00999393	0.881504	1.88854e-06	0.00114824	0.117346
clonotype471	CASSPELNTEAFF	0.00403271	0	0.00735539	0.0189679	0.881104	0.00725715	5.53146e-07	0.111638
clonotype2677	CASSSSGAEQFF	0.00784585	0	0.0146381	0.0421173	0.880739	4.04677e-09	0	0.119261
clonotype2713	CASSTQGLGFSDTQYF	0.00144013	0	0.0026552	0.00713852	0.880458	0.00697569	0	0.112566
clonotype2949	CSASKRGGSYNEQFF	0.00345761	0	0.00592299	0.0164186	0.880177	0.00414029	1.3606e-08	0.115683
clonotype11568	CATSRGGGTNTGELFF	0.0057243	0	0.0109356	0.0285541	0.880037	2.09782e-08	0.000730189	0.119233
clonotype1792	CASSLGNQPQHF	0.00319301	0	0.00575455	0.0168025	0.880015	0	3.19832e-09	0.119985
clonotype7859	CASSLYGTDTQYF	0.00181809	0	0.00347284	0.00913268	0.879903	6.68371e-08	0.00114022	0.118956
clonotype4282	CASSAGLPETQYF	0.00375052	0	0.00716385	0.0191424	0.879875	7.12457e-07	0.00118302	0.118941
clonotype4779	CASSFAASNTEAFF	0.00177978	0	0.00340123	0.00999393	0.879583	5.2451e-06	0.00045385	0.119958
clonotype1099	CASSVTYEQYF	0.00631513	0	0.0120684	0.0351257	0.879373	6.98766e-06	0.000684871	0.119935
clonotype2169	CASSLWTGGGGINSPLHF	0.00294115	0	0.00527647	0.0135632	0.879268	0.00890584	1.6675e-09	0.111826
clonotype246	CASSLVSYNEQFF	0.00665102	0	0.0106652	0.0277239	0.878957	0	9.88202e-09	0.121043
clonotype5704	CASSLALDRVTDTQYF	0.00422499	0	0.00807708	0.0207017	0.878955	5.52628e-07	0.00031407	0.120731
clonotype4976	CASSFPSGGYHEQYF	0.00267561	0	0.00511541	0.0151222	0.878635	0	0.000494675	0.12087
clonotype10145	CASSSNTGRGGYTF	0.0026775	0	0.00512117	0.0151222	0.878121	1.50178e-05	9.45188e-05	0.121769
clonotype4483	CASSDSGDVTGTQYF	0.00337371	0	0.00645385	0.0165494	0.877757	2.87814e-06	0.00012394	0.122116
clonotype568	CATSRDREYTGELFF	0.00434921	0	0.00832033	0.024271	0.87768	2.6515e-08	0.000102941	0.122217
clonotype2729	CASSVGGGLTDTQYF	0.000629307	0	0.001018	0.00281005	0.877393	0	1.45931e-09	0.122607
clonotype3544	CASIRQRTSNQPQHF	0.00310553	0	0.00594182	0.0161166	0.877262	8.31538e-06	0.00025758	0.122472
clonotype6070	CASSLDVWIAATRYF	0.00326495	0	0.00624675	0.0185602	0.87719	2.36072e-05	0.000379553	0.122407
clonotype9901	CASSSDRVYGYTF	0.00214683	0	0.00410677	0.011033	0.877171	3.91839e-05	0.000744575	0.122045
clonotype7322	CASSLRSGTVNTGELFF	0.00349198	0	0.00668158	0.0184827	0.87683	6.58867e-06	0.000605156	0.122559
clonotype6536	CASSLGLGRTNTEAFF	0.00604562	0	0.0115717	0.0328372	0.87651	8.91461e-06	0.000172462	0.123308
clonotype8625	CASSPRQSYNSPLHF	0.00312977	0	0.0059911	0.017811	0.876421	9.78321e-09	6.94499e-05	0.123509
clonotype8718	CASSPSQARETQYF	0.00312977	0	0.0059911	0.017811	0.876421	9.78321e-09	6.94499e-05	0.123509
clonotype8985	CASSQDPGVPGSGANVLTF	0.00312977	0	0.0059911	0.017811	0.876421	9.78321e-09	6.94499e-05	0.123509
clonotype11131	CASSYSGKTQYF	0.00312977	0	0.0059911	0.017811	0.876421	9.78321e-09	6.94499e-05	0.123509
clonotype11285	CASTNPTEITYNEQFF	0.00312977	0	0.0059911	0.017811	0.876421	9.78321e-09	6.94499e-05	0.123509
clonotype11728	CSAAMGQGWETQYF	0.00312977	0	0.0059911	0.017811	0.876421	9.78321e-09	6.94499e-05	0.123509
clonotype7919	CASSPAAGGPQFF	0.00279282	0	0.00534614	0.0157048	0.876292	4.29333e-06	0.000183742	0.123519
clonotype4325	CASSANRDRVNEKLFF	0.00376	0	0.00719812	0.0214156	0.876115	1.39626e-06	0.000195817	0.123688
clonotype8	CASSQDAGSSYNEQFF	0.0132122	0	0.0252923	0.0744664	0.876006	0	0.000393237	0.123601
clonotype3677	CASNPAGTGNHEQYF	0.00505361	0	0.00967538	0.0256987	0.875835	2.15001e-06	0.000275394	0.123888
clonotype10949	CASSWTAGYGYTF	0.00629044	0	0.0120463	0.0351257	0.875622	8.15783e-06	3.21931e-06	0.124367
clonotype857	CASSLSGGNTDTQYF	0.00580519	0	0.0107672	0.0292679	0.875547	0.00263245	1.92111e-07	0.12182
clonotype3255	CAISLTQTEAFF	0.000730173	0	0.00139815	0.00356926	0.87546	3.09113e-05	0.000338335	0.124171
clonotype3321	CASAAVVGSSYEQYF	0.000730173	0	0.00139815	0.00356926	0.87546	3.09113e-05	0.000338335	0.124171
clonotype3953	CASRLGQGRNSPLHF	0.000730173	0	0.00139815	0.00356926	0.87546	3.09113e-05	0.000338335	0.124171
clonotype4175	CASRTGIKLSQPQHF	0.000730173	0	0.00139815	0.00356926	0.87546	3.09113e-05	0.000338335	0.124171
clonotype4670	CASSEQGPKDTQYF	0.000730173	0	0.00139815	0.00356926	0.87546	3.09113e-05	0.000338335	0.124171
clonotype4685	CASSERGKGYNEQFF	0.000730173	0	0.00139815	0.00356926	0.87546	3.09113e-05	0.000338335	0.124171
clonotype4850	CASSFGGLAGAEQYF	0.000730173	0	0.00139815	0.00356926	0.87546	3.09113e-05	0.000338335	0.124171
clonotype5568	CASSLAETYEQYF	0.000730173	0	0.00139815	0.00356926	0.87546	3.09113e-05	0.000338335	0.124171
clonotype6741	CASSLGSGGSMSSYNEQFF	0.000730173	0	0.00139815	0.00356926	0.87546	3.09113e-05	0.000338335	0.124171
clonotype6879	CASSLIIPSSLNYGYTF	0.000730173	0	0.00139815	0.00356926	0.87546	3.09113e-05	0.000338335	0.124171
clonotype7162	CASSLQGLDFKNTGELFF	0.000730173	0	0.00139815	0.00356926	0.87546	3.09113e-05	0.000338335	0.124171
clonotype8143	CASSPGQEGSYNEQFF	0.000730173	0	0.00139815	0.00356926	0.87546	3.09113e-05	0.000338335	0.124171
clonotype9304	CASSQPVFGGYTF	0.000730173	0	0.00139815	0.00356926	0.87546	3.09113e-05	0.000338335	0.124171
clonotype11165	CASSYSQGETQYF	0.000730173	0	0.00139815	0.00356926	0.87546	3.09113e-05	0.000338335	0.124171
clonotype11367	CASTTGTHEQYF	0.000730173	0	0.00139815	0.00356926	0.87546	3.09113e-05	0.000338335	0.124171
clonotype11672	CAWSSQGAYQPQHF	0.000730173	0	0.00139815	0.00356926	0.87546	3.09113e-05	0.000338335	0.124171
clonotype358	CASSLDWRSTDTQYF	0.00404717	0	0.00760053	0.0225632	0.875262	0	0	0.124738
clonotype1978	CASSLQNRDRGDIQYF	0.0210214	0	0.0399109	0.113503	0.875224	0.000107731	1.06329e-06	0.124667
clonotype1803	CASSLGQAQETQYF	0.0208868	0	0.0367058	0.0906592	0.874668	0.00455791	0.0765327	0.0442412
clonotype11314	CASTQGDSSYNEQFF	0.00178342	0	0.00341673	0.0100815	0.874542	0	0.000179226	0.125278
clonotype8385	CASSPNGGAIPTDTQYF	0.0074768	0	0.0143189	0.041903	0.874319	6.99485e-08	0.00128858	0.124392
clonotype10735	CASSVGQQTEAFF	0.00653294	0	0.0125161	0.0348994	0.874058	1.26353e-07	0.000683502	0.125258
clonotype10746	CASSVGTASNQPQHF	0.00159753	0	0.00306237	0.00913268	0.873472	8.45395e-08	1.19561e-05	0.126516
clonotype2129	CASSLVAGNTDTQYF	0.00351844	0	0.00661686	0.0191424	0.873231	1.7415e-08	0	0.126769
clonotype2957	CSASRGQGGTEAFF	0.0170212	0	0.0326303	0.0961216	0.872959	0	0.000433473	0.126607
clonotype9024	CASSQDRPNTGELFF	0.00346788	0	0.00664339	0.0191424	0.872892	1.74511e-05	0.00190875	0.125182
clonotype9627	CASSRHGGDETQYF	0.00346788	0	0.00664339	0.0191424	0.872892	1.74511e-05	0.00190875	0.125182
clonotype1246	CASRGQGADSPLHF	0.00141991	0	0.00253143	0.00713852	0.872855	0.0176674	6.0318e-09	0.109478
clonotype8841	CASSPVAGSYEQYF	0.00503377	0	0.00965086	0.0277239	0.87273	1.03178e-05	0.000439759	0.12682
clonotype1330	CASSDLAKGALETQYF	0.0297662	0	0.0568453	0.169205	0.872444	0	0.00362578	0.123931
clonotype5257	CASSGRDMNTEAFF	0.00150716	0	0.0028906	0.00785238	0.872268	6.30026e-06	0.000177241	0.127549
clonotype11261	CASTLAGGSNTGELFF	0.00178531	0	0.00342249	0.0100815	0.872134	5.18911e-05	0.00150534	0.126309
clonotype1008	CASSQEGGYTF	0.00218957	0	0.00420064	0.0112402	0.871677	2.27492e-06	0.000123796	0.128197
clonotype9730	CASSRQTGVGTEAFF	0.00429943	0	0.00824287	0.024588	0.871672	1.10398e-05	0.00159818	0.126719
clonotype7880	CASSMGAYEQYF	0.00309486	0	0.00593774	0.0151222	0.871553	6.54032e-06	0.000129024	0.128311
clonotype2066	CASSLSQGGSPLHF	0.0047524	0	0.00911761	0.025993	0.87153	1.37685e-10	0.000211588	0.128258
clonotype6286	CASSLFPGGAKNIQYF	0.00217974	0	0.00418245	0.0121355	0.871456	0	5.18307e-06	0.128539
clonotype6596	CASSLGPSGGSYEQYF	0.00589898	0	0.0113168	0.0295056	0.871434	6.80502e-06	0.000440301	0.128119
clonotype9072	CASSQEGLAGTYNEQFF	0.00597479	0	0.0114631	0.0330181	0.87142	2.33829e-06	0.00030617	0.128272
clonotype4411	CASSDAGQSYF	0.00110437	0	0.00211859	0.00632262	0.871292	1.23695e-08	0.000641505	0.128066
clonotype10562	CASSTRRNIQYF	0.00110437	0	0.00211859	0.00632262	0.871292	1.23695e-08	0.000641505	0.128066
clonotype3116	CAIRIQTGPVTDTQYF	0.00197267	0	0.0037831	0.0112402	0.871106	1.49888e-05	0.00152118	0.127358
clonotype8300	CASSPKDRVDVGYTF	0.000986335	0	0.00189155	0.00562011	0.871106	1.49917e-05	0.00152122	0.127358
clonotype12169	CSARGGAGDGYTF	0.000986335	0	0.00189155	0.00562011	0.871106	1.49917e-05	0.00152122	0.127358
clonotype3026	CSVRDTYEQYF	0.000493167	0	0.000945776	0.00281005	0.871106	1.4995e-05	0.00152126	0.127358
clonotype3242	CAISGHRGSTNTQYF	0.000493167	0	0.000945776	0.00281005	0.871106	1.4995e-05	0.00152126	0.127358
clonotype3470	CASGRLSTGELFF	0.000493167	0	0.000945776	0.00281005	0.871106	1.4995e-05	0.00152126	0.127358
clonotype3501	CASHRDGDYGYTF	0.000493167	0	0.000945776	0.00281005	0.871106	1.4995e-05	0.00152126	0.127358
clonotype3502	CASHRDRGSEQYF	0.000493167	0	0.000945776	0.00281005	0.871106	1.4995e-05	0.00152126	0.127358
clonotype4819	CASSFEGQSVPGELFF	0.000493167	0	0.000945776	0.00281005	0.871106	1.4995e-05	0.00152126	0.127358
clonotype4958	CASSFNTGSTDTQYF	0.000493167	0	0.000945776	0.00281005	0.871106	1.4995e-05	0.00152126	0.127358
clonotype5198	CASSGIGTGQFF	0.000493167	0	0.000945776	0.00281005	0.871106	1.4995e-05	0.00152126	0.127358
clonotype5225	CASSGPRHEETQYF	0.000493167	0	0.000945776	0.00281005	0.871106	1.4995e-05	0.00152126	0.127358
clonotype5459	CASSIRPGDTSYNEQFF	0.000493167	0	0.000945776	0.00281005	0.871106	1.4995e-05	0.00152126	0.127358
clonotype5817	CASSLASLTEAFF	0.000493167	0	0.000945776	0.00281005	0.871106	1.4995e-05	0.00152126	0.127358
clonotype5908	CASSLDGSNSPLHF	0.000493167	0	0.000945776	0.00281005	0.871106	1.4995e-05	0.00152126	0.127358
clonotype6800	CASSLGTRQGPTSYTF	0.000493167	0	0.000945776	0.00281005	0.871106	1.4995e-05	0.00152126	0.127358
clonotype7899	CASSNLPGQGNTEAFF	0.000493167	0	0.000945776	0.00281005	0.871106	1.4995e-05	0.00152126	0.127358
clonotype7912	CASSNSGRYYEQYF	0.000493167	0	0.000945776	0.00281005	0.871106	1.4995e-05	0.00152126	0.127358
clonotype8222	CASSPGTGNNEQFF	0.000493167	0	0.000945776	0.00281005	0.871106	1.4995e-05	0.00152126	0.127358
clonotype8573	CASSPRGGTIGNTEAFF	0.000493167	0	0.000945776	0.00281005	0.871106	1.4995e-05	0.00152126	0.127358
clonotype9322	CASSQRDSEQYF	0.000493167	0	0.000945776	0.00281005	0.871106	1.4995e-05	0.00152126	0.127358
clonotype9324	CASSQREGRELFF	0.000493167	0	0.000945776	0.00281005	0.871106	1.4995e-05	0.00152126	0.127358
clonotype10043	CASSSGTGGAEAFF	0.000493167	0	0.000945776	0.00281005	0.871106	1.4995e-05	0.00152126	0.127358
clonotype10611	CASSVAAGQPYEQFF	0.000493167	0	0.000945776	0.00281005	0.871106	1.4995e-05	0.00152126	0.127358
clonotype10635	CASSVAPRDGTEAFF	0.000493167	0	0.000945776	0.00281005	0.871106	1.4995e-05	0.00152126	0.127358
clonotype11368	CASTTGTRTREQFF	0.000493167	0	0.000945776	0.00281005	0.871106	1.4995e-05	0.00152126	0.127358
clonotype11380	CASVDGTSYRSDTQYF	0.000493167	0	0.000945776	0.00281005	0.871106	1.4995e-05	0.00152126	0.127358
clonotype11423	CATGTGDSGRYGYTF	0.000493167	0	0.000945776	0.00281005	0.871106	1.4995e-05	0.00152126	0.127358
clonotype11661	CAWSPGAITYEQYF	0.000493167	0	0.000945776	0.00281005	0.871106	1.4995e-05	0.00152126	0.127358
clonotype11932	CSAPLLDTQYF	0.000493167	0	0.000945776	0.00281005	0.871106	1.4995e-05	0.00152126	0.127358
clonotype12523	CSASTGLAKNIQYF	0.000493167	0	0.000945776	0.00281005	0.871106	1.4995e-05	0.00152126	0.127358
clonotype13066	CSVVTRKGTYEQYF	0.000493167	0	0.000945776	0.00281005	0.871106	1.4995e-05	0.00152126	0.127358
clonotype4756	CASSEVANTGELFF	0.00766779	0	0.0147147	0.0386797	0.871046	0	0.00014489	0.128809
clonotype5403	CASSHWGGTDTQYF	0.0020706	0	0.00397359	0.0112402	0.870928	7.65463e-07	0.000227332	0.128844
clonotype843	CASSLRLAGVYNEQFF	0.00357728	0	0.00661	0.0185602	0.870784	0	0	0.129216
clonotype1499	CASSGQSGTEAFF	0.00168712	0	0.00323864	0.00966993	0.870516	1.00812e-05	4.76327e-09	0.129474
clonotype2791	CASSYSGTSGGVYNEQFF	0.00333132	0	0.00629826	0.0182654	0.870207	4.03232e-07	2.42689e-08	0.129793
clonotype5861	CASSLDAKNIQYF	0.00502019	0	0.00963694	0.026884	0.870129	1.1167e-05	0.000406776	0.129453
clonotype2940	CSASEGQGTYEQYF	0.131302	0	0.25176	0.750241	0.869985	0.000417657	0	0.129598
clonotype12670	CSLRPGTGHPYEQYF	0.00230034	0	0.0044173	0.0124176	0.869655	0	0.00014117	0.130204
clonotype874	CASSLTGATEAFF	0.00561918	0	0.00969296	0.0281005	0.869574	0	0	0.130426
clonotype5402	CASSHVRKAQGKLFF	0.00153339	0	0.00294421	0.00827472	0.869387	1.28852e-05	0.000635908	0.129964
clonotype5834	CASSLAVATNEQFF	0.00306677	0	0.00588841	0.0165494	0.869387	1.28852e-05	0.000635908	0.129964
clonotype610	CASRRGDTQYF	0.000721237	0	0.00125917	0.00351257	0.86932	5.71493e-11	0	0.13068
clonotype5431	CASSIGQGRYGYTF	0.00364898	0	0.00700747	0.0189679	0.869303	1.53522e-06	0.000444054	0.130252
clonotype10717	CASSVGLAGGPFYNEQFF	0.00364898	0	0.00700747	0.0189679	0.869303	1.53522e-06	0.000444054	0.130252
clonotype9974	CASSSGLAKYF	0.00171556	0	0.00329512	0.00983519	0.869035	0	0.000295068	0.13067
clonotype11556	CATSREGQEPPRGYGYTF	0.00171556	0	0.00329512	0.00983519	0.869035	0	0.000295068	0.13067
clonotype12546	CSATDTGSGNTIYF	0.00171556	0	0.00329512	0.00983519	0.869035	0	0.000295068	0.13067
clonotype10639	CASSVASGGRDTQYF	0.00189781	0	0.00364565	0.0107078	0.868678	6.36766e-06	0.000359265	0.130956
clonotype5598	CASSLAGGGATDTQYF	0.00488423	0	0.00938362	0.0277239	0.86857	1.14667e-07	0.000241355	0.131188
clonotype4631	CASSELENYGYTF	0.00213292	0	0.00409741	0.0114216	0.86853	5.90848e-06	0.000466665	0.130998
clonotype5442	CASSIIRETQYF	0.00482051	0	0.00926117	0.0277239	0.868521	4.30043e-07	0.000282269	0.131197
clonotype10874	CASSVTVTGELFF	0.00482051	0	0.00926117	0.0277239	0.868521	4.30043e-07	0.000282269	0.131197
clonotype5047	CASSFSARNTEAFF	0.00367976	0	0.00706813	0.020696	0.868427	3.95533e-06	0.000802011	0.130767
clonotype4815	CASSFEGATGELFF	0.00295292	0	0.00567182	0.0169584	0.868367	1.26003e-07	0.000966859	0.130666
clonotype4926	CASSFKNTGELFF	0.00295292	0	0.00567182	0.0169584	0.868367	1.26003e-07	0.000966859	0.130666
clonotype7759	CASSLVPGADIQYF	0.00295292	0	0.00567182	0.0169584	0.868367	1.26003e-07	0.000966859	0.130666
clonotype9350	CASSQSPVYDSSYNSPLHF	0.00295292	0	0.00567182	0.0169584	0.868367	1.26003e-07	0.000966859	0.130666
clonotype10906	CASSWEGFPNTEAFF	0.00295292	0	0.00567182	0.0169584	0.868367	1.26003e-07	0.000966859	0.130666
clonotype1915	CASSLKWGSTGELFF	0.00253878	0	0.00453065	0.0117617	0.868348	0	4.07109e-09	0.131652
clonotype1408	CASSFGSGQNQPQHF	0.0130531	0	0.0247309	0.0685298	0.868292	0.000884229	1.65541e-06	0.130822
clonotype10743	CASSVGSGGGTSQYF	0.00234781	0	0.00451134	0.0133478	0.868254	3.81085e-06	0.000188356	0.131554
clonotype12095	CSARDRSLYNEQFF	0.00298018	0	0.00572658	0.0149909	0.868074	5.40503e-08	0.000342966	0.131583
clonotype1985	CASSLRAQEKLFF	0.0134709	0	0.0255386	0.0763822	0.867817	1.85273e-08	0	0.132183
clonotype1606	CASSLASGGAGTDTQYF	0.00300347	0	0.00564575	0.0169584	0.867514	0.00685893	2.60509e-08	0.125627
clonotype9035	CASSQDSRGTGTYEQYF	0.00665965	0	0.0128051	0.0371203	0.867048	1.99423e-08	5.782e-06	0.132946
clonotype1376	CASSFDDTDTQYF	0.000808599	0	0.00127727	0.0033605	0.866995	0.0047962	2.90778e-08	0.128209
clonotype12182	CSARGIGTHYEQYF	0.00449812	0	0.00864889	0.0224804	0.866922	6.46719e-06	0.000153536	0.132918
clonotype12050	CSARDLGTRGPDEQFF	0.00674719	0	0.0129733	0.0337207	0.866922	6.46728e-06	0.000153538	0.132918
clonotype5482	CASSKDPGNSPLHF	0.00555072	0	0.0106714	0.0319247	0.866663	1.69068e-05	0.000695213	0.132625
clonotype2299	CASSPNRYEQYF	0.0102216	0	0.0196566	0.0576584	0.866646	5.28802e-06	0.000147223	0.133202
clonotype1634	CASSLDPGTTGQYF	0.00896289	0	0.0168847	0.0456865	0.866614	0.00194103	7.30179e-10	0.131445
clonotype12809	CSVEGGNSGANVLTF	0.0147364	0	0.0283268	0.0831716	0.866583	2.82212e-05	0.00111764	0.132271
clonotype170	CASRLGSSNQPQHF	0.00932633	0	0.0179331	0.051986	0.866353	1.86594e-05	0.000639205	0.132989
clonotype1077	CASSSRGDQPQHF	0.00370928	0	0.00713273	0.0210754	0.866263	1.96178e-05	0.000658354	0.133059
clonotype13065	CSVVTMGGTEAFF	0.00370928	0	0.00713273	0.0210754	0.866263	1.96178e-05	0.000658354	0.133059
clonotype5437	CASSIGTGNQPQHF	0.00410104	0	0.00788568	0.0220659	0.866204	2.71147e-09	0.000824381	0.132972
clonotype4923	CASSFKDTNEQFF	0.00118962	0	0.0022883	0.00642467	0.86576	1.97435e-05	0.000461973	0.133758
clonotype12529	CSASVDYRTEQFF	0.00118962	0	0.0022883	0.00642467	0.86576	1.97435e-05	0.000461973	0.133758
clonotype1140	CSARSTGRGSSYNSPLHF	0.00529583	0	0.00868679	0.0224804	0.865725	0	1.66974e-06	0.134274
clonotype3378	CASDPTSGGNIQYF	0.0014594	0	0.00280791	0.00772765	0.865714	6.2432e-06	9.43843e-06	0.13427
clonotype6791	CASSLGTGWNEQYF	0.0014594	0	0.00280791	0.00772765	0.865714	6.2432e-06	9.43843e-06	0.13427
clonotype12575	CSATRNPTDPNYGYTF	0.0014594	0	0.00280791	0.00772765	0.865714	6.2432e-06	9.43843e-06	0.13427
clonotype2900	CSARDWAGPVIQYF	0.00180023	0	0.00311866	0.00928008	0.865665	1.48175e-09	5.1671e-06	0.13433
clonotype571	CSAGRDRDGQPQHF	0.180023	0	0.336683	0.968142	0.86555	0	0.0238028	0.110647
clonotype10414	CASSSVGLYNEQFF	0.0136117	0	0.0261919	0.0773595	0.865477	2.50715e-05	1.75402e-07	0.134497
clonotype2327	CASSPRDNYQGDIQYF	0.00927849	0	0.0177038	0.05318	0.865185	0	1.87649e-08	0.134815
clonotype10927	CASSWGQNQPQHF	0.012035	0	0.0231473	0.0597137	0.865078	4.87735e-07	0.00151284	0.133408
clonotype2878	CSAKTSRNEQFF	0.0128331	0	0.0236464	0.0642467	0.865075	0.0040842	2.12812e-08	0.130841
clonotype1168	CAISAGENTEAFF	0.0038447	0	0.00740004	0.0217779	0.864923	0	2.24921e-06	0.135074
clonotype12036	CSARDIGQGPYEQYF	0.00285932	0	0.00550372	0.0154553	0.864589	1.47257e-05	0.000236298	0.13516
clonotype3998	CASRPEKTGRTGELFF	0.000958374	0	0.00184476	0.00551894	0.86457	4.63981e-06	0.000211528	0.135214
clonotype5014	CASSFRGARSVNEQFF	0.000958374	0	0.00184476	0.00551894	0.86457	4.63981e-06	0.000211528	0.135214
clonotype8464	CASSPPSRGYEQYF	0.000958374	0	0.00184476	0.00551894	0.86457	4.63981e-06	0.000211528	0.135214
clonotype10432	CASSSYNLQETQYF	0.000958374	0	0.00184476	0.00551894	0.86457	4.63981e-06	0.000211528	0.135214
clonotype1067	CASSSGTSGYEQYF	0.000452734	0	0.000689014	0.00168025	0.864468	0	0	0.135532
clonotype4855	CASSFGGRINEQFF	0.000958272	0	0.00184432	0.00551648	0.864197	2.6847e-08	0.000863967	0.134939
clonotype9431	CASSQVTGGETPNTEAFF	0.000958272	0	0.00184432	0.00551648	0.864197	2.6847e-08	0.000863967	0.134939
clonotype9913	CASSSEGRRTEAFF	0.00201111	0	0.00387153	0.0112402	0.864048	5.38918e-06	0.000495109	0.135451
clonotype3178	CAISEGTGAGNTIYF	0.00136147	0	0.00262197	0.00772765	0.863712	1.52495e-06	1.6521e-07	0.136286
clonotype12623	CSEGTAYNEQFF	0.00996885	0	0.0191969	0.0492106	0.863652	1.40355e-05	0.000239474	0.136095
clonotype10449	CASSTDDRVREKLFF	0.0016032	0	0.00308764	0.00928008	0.863607	8.81733e-06	1.37464e-07	0.136384
clonotype12232	CSARKAGTLRTDTQYF	0.0016032	0	0.00308764	0.00928008	0.863607	8.81733e-06	1.37464e-07	0.136384
clonotype9655	CASSRLGSMNTEAFF	0.0066718	0	0.0128482	0.038548	0.86347	3.86689e-06	0.000346653	0.13618
clonotype881	CASSLTGPAQHF	0.166153	0	0.319191	0.959868	0.863229	0.000626443	1.02288e-07	0.136144
clonotype6061	CASSLDVALNTEAFF	0.0050686	0	0.00976214	0.0292679	0.863148	7.60794e-06	0.000404568	0.13644
clonotype3083	CAIKDRFSYNEQFF	0.000990114	0	0.00190785	0.00571082	0.862536	4.41278e-07	3.07183e-06	0.13746
clonotype4304	CASSAGTGVSGANVLTF	0.000990114	0	0.00190785	0.00571082	0.862536	4.41278e-07	3.07183e-06	0.13746
clonotype8309	CASSPKTGATEAFF	0.000990114	0	0.00190785	0.00571082	0.862536	4.41278e-07	3.07183e-06	0.13746
clonotype11371	CASTTSGVNTGELFF	0.000990114	0	0.00190785	0.00571082	0.862536	4.41278e-07	3.07183e-06	0.13746
clonotype3137	CAISDFGQGTDTQYF	0.000495057	0	0.000953926	0.00285541	0.862536	4.41278e-07	3.07183e-06	0.13746
clonotype3376	CASDIGLGNTGELFF	0.000495057	0	0.000953926	0.00285541	0.862536	4.41278e-07	3.07183e-06	0.13746
clonotype3426	CASGLPNDYEQYF	0.000495057	0	0.000953926	0.00285541	0.862536	4.41278e-07	3.07183e-06	0.13746
clonotype3636	CASMAWGDVDTQYF	0.000495057	0	0.000953926	0.00285541	0.862536	4.41278e-07	3.07183e-06	0.13746
clonotype3931	CASRKTGGAVGYTF	0.000495057	0	0.000953926	0.00285541	0.862536	4.41278e-07	3.07183e-06	0.13746
clonotype4234	CASRYTSGNTGELFF	0.000495057	0	0.000953926	0.00285541	0.862536	4.41278e-07	3.07183e-06	0.13746
clonotype4519	CASSEAGTGSSF	0.000495057	0	0.000953926	0.00285541	0.862536	4.41278e-07	3.07183e-06	0.13746
clonotype4951	CASSFMVDTEAFF	0.000495057	0	0.000953926	0.00285541	0.862536	4.41278e-07	3.07183e-06	0.13746
clonotype5156	CASSGDTYNSPLHF	0.000495057	0	0.000953926	0.00285541	0.862536	4.41278e-07	3.07183e-06	0.13746
clonotype5344	CASSHDAGTIRGYTF	0.000495057	0	0.000953926	0.00285541	0.862536	4.41278e-07	3.07183e-06	0.13746
clonotype6617	CASSLGQEKQYF	0.000495057	0	0.000953926	0.00285541	0.862536	4.41278e-07	3.07183e-06	0.13746
clonotype6952	CASSLLGARGGANVLTF	0.000495057	0	0.000953926	0.00285541	0.862536	4.41278e-07	3.07183e-06	0.13746
clonotype6982	CASSLLLDTPGELFF	0.000495057	0	0.000953926	0.00285541	0.862536	4.41278e-07	3.07183e-06	0.13746
clonotype7166	CASSLQGPDTQYF	0.000495057	0	0.000953926	0.00285541	0.862536	4.41278e-07	3.07183e-06	0.13746
clonotype8304	CASSPKIYEQYF	0.000495057	0	0.000953926	0.00285541	0.862536	4.41278e-07	3.07183e-06	0.13746
clonotype8507	CASSPQGTSNTGELFF	0.000495057	0	0.000953926	0.00285541	0.862536	4.41278e-07	3.07183e-06	0.13746
clonotype8722	CASSPSRGRNTGELFF	0.000495057	0	0.000953926	0.00285541	0.862536	4.41278e-07	3.07183e-06	0.13746
clonotype9168	CASSQGLAGGMVTGELFF	0.000495057	0	0.000953926	0.00285541	0.862536	4.41278e-07	3.07183e-06	0.13746
clonotype9743	CASSRRPHGTDTQYF	0.000495057	0	0.000953926	0.00285541	0.862536	4.41278e-07	3.07183e-06	0.13746
clonotype10049	CASSSGTGGTAYGYTF	0.000495057	0	0.000953926	0.00285541	0.862536	4.41278e-07	3.07183e-06	0.13746
clonotype10614	CASSVAEGGLTDTQYF	0.000495057	0	0.000953926	0.00285541	0.862536	4.41278e-07	3.07183e-06	0.13746
clonotype10841	CASSVSPDGNEQFF	0.000495057	0	0.000953926	0.00285541	0.862536	4.41278e-07	3.07183e-06	0.13746
clonotype11553	CATSRDWETQYF	0.000495057	0	0.000953926	0.00285541	0.862536	4.41278e-07	3.07183e-06	0.13746
clonotype12164	CSARGASGGETQYF	0.000495057	0	0.000953926	0.00285541	0.862536	4.41278e-07	3.07183e-06	0.13746
clonotype12264	CSARPGQGGGYEQYF	0.000495057	0	0.000953926	0.00285541	0.862536	4.41278e-07	3.07183e-06	0.13746
clonotype12552	CSATGQGLQPQHF	0.000495057	0	0.000953926	0.00285541	0.862536	4.41278e-07	3.07183e-06	0.13746
clonotype12690	CSSRASGGYTF	0.000495057	0	0.000953926	0.00285541	0.862536	4.41278e-07	3.07183e-06	0.13746
clonotype5805	CASSLASFNREQFF	0.00198023	0	0.0038157	0.0114216	0.862536	4.41278e-07	3.07183e-06	0.13746
clonotype10925	CASSWGQGPDTQYF	0.00226223	0	0.00435933	0.0128932	0.862438	4.33786e-06	8.25955e-09	0.137558
clonotype6702	CASSLGRDSGGYTF	0.00332443	0	0.00640699	0.019274	0.862179	0	1.7582e-06	0.137819
clonotype2859	CSAGQGAGELFF	0.00465417	0	0.00861796	0.0252037	0.862045	0	3.38256e-08	0.137954
clonotype3926	CASRKGQNNEKLFF	0.00110814	0	0.00213566	0.00642467	0.861784	1.22799e-05	0.000397266	0.137807
clonotype5585	CASSLAGDRGGEQYF	0.00110814	0	0.00213566	0.00642467	0.861784	1.22799e-05	0.000397266	0.137807
clonotype9096	CASSQERTGSSGNTIYF	0.00110814	0	0.00213566	0.00642467	0.861784	1.22799e-05	0.000397266	0.137807
clonotype11711	CGSGSFYEQYF	0.00110814	0	0.00213566	0.00642467	0.861784	1.22799e-05	0.000397266	0.137807
clonotype11801	CSAGRGTLDTQYF	0.00110814	0	0.00213566	0.00642467	0.861784	1.22799e-05	0.000397266	0.137807
clonotype12467	CSASPPGRGTQYF	0.00110814	0	0.00213566	0.00642467	0.861784	1.22799e-05	0.000397266	0.137807
clonotype8936	CASSQDFRGTGNTIYF	0.00784777	0	0.0151275	0.0428533	0.861586	1.16481e-06	0.000184447	0.138229
clonotype5281	CASSGSGGTTDTQYF	0.00139991	0	0.00269858	0.00772765	0.86158	8.44388e-07	0.000113411	0.138306
clonotype11093	CASSYRAQVYEQYF	0.00139991	0	0.00269858	0.00772765	0.86158	8.44388e-07	0.000113411	0.138306
clonotype638	CASSFMWTDTQYF	0.0133286	0	0.0221178	0.053768	0.861527	0	0.116261	0.0222118
clonotype3145	CAISDPDRLTYNEQFF	0.00244479	0	0.00471206	0.0140503	0.861447	3.1278e-09	0.000554488	0.137999
clonotype4794	CASSFAVRYEQYF	0.0012224	0	0.00235603	0.00702514	0.861447	3.09724e-09	0.0005545	0.137999
clonotype11434	CATNVLGGGSNQPQHF	0.0012224	0	0.00235603	0.00702514	0.861447	3.09724e-09	0.0005545	0.137999
[truncated: 38,733 more rows]

## Sheet: 4b
Clonotype	Amino.acid.sequence	mean	median	sd	max	Subject_id	Time	Diagnosis	Residual
clonotype334	CASSLGTEAFF	0.0288689	0	0.0522477	0.117943	0.998673	0	0.000385206	0.000941389
clonotype129	CASRVGQGVDTGELFF	0.0286804	0	0.0519013	0.117603	0.998275	4.59403e-09	0.00100983	0.00071491
clonotype739	CSASLTGFSNSPLHF	0.0600556	0	0.108732	0.247586	0.997251	6.34285e-09	0.000944669	0.00180419
clonotype229	CASSHQTGTGVKNIQYF	0.00437943	0	0.00793302	0.018569	0.996878	1.20732e-09	0.000192825	0.00292874
clonotype118	CASRPLGGSYNEQFF	0.00145981	0	0.00264434	0.00618965	0.996877	1.862e-09	0.000193892	0.00292874
clonotype259	CASSLAGTYEQYF	0.00145981	0	0.00264434	0.00618965	0.996877	1.862e-09	0.000193892	0.00292874
clonotype315	CASSLGGAGTEAFF	0.00145981	0	0.00264434	0.00618965	0.996877	1.862e-09	0.000193892	0.00292874
clonotype411	CASSLVTATNEKLFF	0.0329723	0	0.0597309	0.13808	0.995644	2.90251e-07	0.00127423	0.0030818
clonotype428	CASSMMNSNQPQHF	0.0513697	0	0.0931597	0.216216	0.994004	1.98196e-07	0.000479115	0.00551706
clonotype298	CASSLEGQVGHEQYF	0.011867	0	0.0215242	0.0501728	0.993168	6.81996e-07	0.000972368	0.00585884
clonotype325	CASSLGPFYEQYF	0.0139484	0	0.0252871	0.0595593	0.993089	1.35477e-07	0.00215263	0.00475808
clonotype116	CASRPGQGFNEQFF	0.023629	0	0.0428735	0.102122	0.992967	1.90628e-10	0.000362902	0.00667034
clonotype63	CAFGVSWAEQYF	0.256838	0	0.466119	1.12033	0.992744	9.9137e-09	0.000106536	0.00714919
clonotype523	CASSQGEVYEQYF	4.43596	0	8.05539	19.4192	0.991414	0	8.63252e-05	0.00849984
clonotype590	CASSSSIPWGTEAFF	0.0132433	0	0.0240442	0.0557476	0.989281	1.84145e-10	0.0026607	0.00805845
clonotype458	CASSPGVSVSGNTIYF	0.576869	0	1.04832	2.57451	0.98904	7.47357e-10	0.000820455	0.0101393
clonotype149	CASSAVPYRTGEWTYEQYF	0.084426	0	0.153556	0.373509	0.987932	0	2.45005e-06	0.0120655
clonotype200	CASSFSPGNEQFF	0.00935817	0	0.0170213	0.0417116	0.987863	1.43937e-06	8.16026e-06	0.0121279
clonotype770	CSVSGGASNEQFF	0.0836232	0	0.152119	0.37594	0.987025	3.55882e-07	0.0005707	0.012404
clonotype744	CSAYRQGYSNQPQHF	0.420771	0	0.765458	1.90022	0.986895	1.84053e-06	0.000599431	0.012504
clonotype576	CASSSGQVSSYNEQFF	0.214661	0	0.390367	0.93985	0.986792	4.38573e-07	0.00150635	0.0117011
clonotype79	CASGGQGPYEQYF	0.193781	0	0.353057	0.841788	0.983938	3.58451e-07	0.000169056	0.0158922
clonotype2	CASSLAGSYNEQFF	0.0666246	0	0.121394	0.304507	0.98393	5.12797e-07	2.77326e-05	0.0160415
clonotype50	CASTPPVDTDTQYF	1.83962	0	3.32365	8.07749	0.98356	0	0.00782176	0.00861837
clonotype292	CASSLEGDRPQHF	0.125057	0	0.227927	0.548112	0.98331	0	5.23219e-06	0.0166846
clonotype203	CASSFTEADTQYF	0.095159	0	0.173444	0.432432	0.98309	0	0.000109216	0.0168005
clonotype111	CASRGTSAYEQYF	0.0172749	0	0.0314937	0.0777807	0.982618	1.15732e-07	8.37408e-05	0.0172978
clonotype550	CASSRLAGGTDTQYF	0.102484	0	0.186866	0.466684	0.981722	3.13455e-07	0.00063931	0.0176384
clonotype114	CASRPFDRVPQPQHF	0.0448715	0	0.0816942	0.194175	0.981479	2.17376e-06	0.00424803	0.0142709
clonotype514	CASSQDYVLMTSGSVEQYF	0.0501436	0	0.0915326	0.22299	0.979762	3.99682e-07	9.81496e-05	0.0201394
clonotype260	CASSLAGVSYEQYF	0.00157967	0	0.00287885	0.00719166	0.97886	3.78676e-06	0.00466549	0.0164705
clonotype759	CSVEGQGYTDTQYF	0.00157967	0	0.00287885	0.00719166	0.97886	3.78676e-06	0.00466549	0.0164705
clonotype752	CSVEAGEGTEAFF	0.117083	0	0.213852	0.548112	0.978276	1.73725e-06	0.000254899	0.0214673
clonotype206	CASSFVGGSSHEQFF	0.0631645	0	0.1154	0.289887	0.977798	0	0.000149551	0.0220525
clonotype396	CASSLTASGLNTEAFF	1.73686	0	3.17301	8.08987	0.977773	0	0.000308953	0.0219184
clonotype150	CASSDDREKLFF	0.163118	0	0.297999	0.756757	0.977487	2.13627e-06	0.000571893	0.0219386
clonotype74	CAISRDRGPYSYEQYF	0.0800209	0	0.146206	0.357356	0.977446	6.69901e-07	0.000354451	0.0221993
clonotype242	CASSIPDGDGGYTF	0.0151144	0	0.0276161	0.0699594	0.977038	0	0.000705931	0.0222557
clonotype526	CASSQIGDGETQYF	0.171578	0	0.313656	0.767517	0.975997	3.9038e-07	0.000633504	0.0233695
clonotype195	CASSFSADEQFF	0.0135491	0	0.0247971	0.0618965	0.97406	1.57868e-08	7.6603e-06	0.0259327
clonotype352	CASSLLSGNREQYF	0.0382379	0	0.0699451	0.178353	0.973616	6.58616e-08	0.00166289	0.0247213
clonotype545	CASSRAYSGDLNTEAFF	0.0188874	0	0.0345829	0.0848616	0.972658	1.66611e-06	0.000394241	0.0269464
clonotype55	CSAKMLAEIYEQYF	0.30633	0	0.560005	1.46163	0.972062	1.06982e-11	2.43368e-09	0.0279385
clonotype295	CASSLEGGLNSPLHF	0.164363	0	0.300958	0.725953	0.971541	1.67869e-06	0.00145957	0.0269978
clonotype444	CASSPGAGDYNEQFF	0.0962571	0	0.176376	0.454821	0.970527	1.03288e-06	0.000896596	0.0285758
clonotype216	CASSGNDEQYF	0.0463161	0	0.0849196	0.216216	0.970045	6.88511e-07	1.8525e-07	0.0299542
clonotype347	CASSLLGEQYF	0.0127824	0	0.0234276	0.0595593	0.969156	1.34896e-07	0.00171256	0.0291316
clonotype655	CASSYRDSKQETQYF	0.063912	0	0.117138	0.297796	0.969146	0	0.00171914	0.029135
clonotype762	CSVETGRAGEQYF	0.0133995	0	0.0245807	0.0618965	0.968817	2.52334e-06	5.3111e-05	0.0311271
clonotype735	CSARPPTSFSEQFF	0.00133995	0	0.00245807	0.00618965	0.968817	2.52207e-06	5.31047e-05	0.0311271
clonotype167	CASSEGLLADQETQYF	0.224233	0	0.411542	1.03532	0.967799	1.19989e-06	3.17617e-07	0.0321992
clonotype77	CASAPRGRFSSYEQYF	0.016109	0	0.0295658	0.0777807	0.967761	5.02763e-07	6.57934e-07	0.0322381
clonotype632	CASSVGGQTTNEKLFF	0.016109	0	0.0295658	0.0777807	0.967761	5.02763e-07	6.57934e-07	0.0322381
clonotype113	CASRLGLRDREGNTIYF	0.643355	0	1.18121	2.99604	0.966659	4.53521e-07	0.000323121	0.0330175
clonotype145	CASSATDQGVSEQYF	0.0184409	0	0.0337964	0.0839513	0.966451	3.99316e-06	0.00459608	0.0289494
clonotype414	CASSLWGQGNTGELFF	0.00707421	0	0.0129888	0.0316433	0.966422	3.83514e-06	0.000489911	0.0330841
clonotype159	CASSDSLREKLFF	0.124886	0	0.229307	0.56391	0.966373	4.17793e-07	0.00046785	0.0331591
clonotype540	CASSQTDQPVETQYF	0.10658	0	0.195698	0.476474	0.966334	1.2713e-07	0.000486989	0.0331792
clonotype186	CASSFKTGSYNEQFF	0.0599433	0	0.110102	0.285196	0.965915	2.17763e-06	0.000158377	0.0339242
clonotype771	CSVVDTSGANVLTF	0.0279332	0	0.0513193	0.135203	0.965522	1.97913e-08	9.92098e-06	0.0344678
clonotype87	CASKAGASDTGELFF	0.025229	0	0.0463416	0.121803	0.964548	1.02891e-06	0.0014683	0.033983
clonotype135	CASSAGGTGATDTQYF	0.025229	0	0.0463416	0.121803	0.964548	1.02891e-06	0.0014683	0.033983
clonotype23	CASSLEYGTSPYEQYF	4.13566	0	7.48708	18.538	0.964256	0	0.0136782	0.0220656
clonotype607	CASSSYRENTGELFF	0.0709347	0	0.130314	0.321862	0.964145	2.37906e-08	0.00155324	0.0343013
clonotype108	CASRGGGGIIAKNIQYF	0.0564232	0	0.103726	0.272893	0.963798	6.08413e-07	0.000365302	0.0358359
clonotype388	CASSLSNKVYEQYF	0.00757514	0	0.013941	0.0371379	0.960789	2.15051e-08	0.000980137	0.0382313
clonotype12	CASSPNPLVEQYF	3.02168	0	5.53184	13.4054	0.959098	0.00033185	0.00543736	0.0351326
clonotype293	CASSLEGEAYNEQFF	0.277173	0	0.51065	1.35203	0.958621	2.19907e-07	0.000745217	0.0406339
clonotype328	CASSLGQTHGEQYF	0.00338419	0	0.00623712	0.0167243	0.958272	2.05112e-07	0.000289701	0.0414382
clonotype644	CASSWITGGKGYTF	0.0677624	0	0.124986	0.33705	0.956586	1.57677e-08	0.000225382	0.0431882
clonotype738	CSASGTSSDTQYF	0.0855246	0	0.157969	0.406957	0.953175	4.61359e-06	0.000569332	0.0462512
clonotype98	CASNLSGGGEQFF	0.0201539	0	0.037246	0.0956938	0.95191	4.72837e-08	0.000595408	0.0474946
clonotype211	CASSGERVAVEQYF	0.0201539	0	0.037246	0.0956938	0.95191	4.72837e-08	0.000595408	0.0474946
clonotype225	CASSGTLRMSSGGSTGAYEQYF	0.0201539	0	0.037246	0.0956938	0.95191	4.72837e-08	0.000595408	0.0474946
clonotype445	CASSPGGGTALNTEAFF	0.0201539	0	0.037246	0.0956938	0.95191	4.72837e-08	0.000595408	0.0474946
clonotype657	CASSYSGSNYEQYF	0.0165035	0	0.0305138	0.0780466	0.951214	3.21305e-06	0.000279582	0.0485037
clonotype466	CASSPLRQLRGEQYF	0.047803	0	0.0884009	0.238237	0.950915	4.51132e-06	0.000173224	0.0489072
clonotype178	CASSFAPGTGGSGANVLTF	0.278497	0	0.515122	1.39518	0.950323	6.11375e-08	0.000326766	0.0493497
clonotype499	CASSPWGDVYEQYF	0.0517614	0	0.0957639	0.2589	0.949712	1.71667e-07	0.00036994	0.0499183
clonotype556	CASSRRETYEQYF	0.0188089	0	0.0348163	0.0947709	0.948276	2.42102e-06	0.000736904	0.0509846
clonotype180	CASSFGAKDEQYF	0.0859593	0	0.159173	0.433276	0.947234	2.41931e-07	0.00099253	0.0517728
clonotype708	CSAFSYRDSDTEAFF	0.00783224	0	0.0144977	0.0390233	0.946415	7.07787e-06	0.00267966	0.0508982
clonotype96	CASNLADGELFF	0.0102361	0	0.018968	0.0501728	0.945981	1.26405e-06	0.00063061	0.0533868
clonotype156	CASSDRLPETQYF	0.0396787	0	0.0735483	0.191298	0.945539	3.99877e-09	0.000426367	0.0540342
clonotype91	CASLDKRGYTF	0.134507	0	0.249434	0.680862	0.943936	5.99154e-08	0.00104733	0.0550167
clonotype335	CASSLGTGAFF	0.0392777	0	0.072913	0.201366	0.942296	3.04132e-07	0.000422622	0.0572815
clonotype520	CASSQEQMNTEAFF	0.0700412	0	0.130095	0.357356	0.941449	0	4.26494e-06	0.0585471
clonotype546	CASSRDPTYEQYF	0.0121604	0	0.0225994	0.0613223	0.940201	5.97046e-08	3.76334e-05	0.0597615
clonotype683	CATSDLGQADTQYF	0.0292162	0	0.0543261	0.143541	0.939007	0	3.73881e-05	0.0609557
clonotype690	CATSRDQSGANVLTF	0.0184956	0	0.0343827	0.0928448	0.93887	4.38912e-08	0.000774578	0.0603552
clonotype185	CASSFGYGYTF	0.00391487	0	0.0072808	0.018569	0.937721	1.85555e-06	0.000948911	0.0613287
clonotype432	CASSNRDSGTDTQYF	0.00391487	0	0.0072808	0.018569	0.937721	1.85555e-06	0.000948911	0.0613287
clonotype312	CASSLGAAVYNEQFF	0.271952	0	0.505942	1.3103	0.936905	1.69994e-06	0.00104748	0.062046
clonotype5	CASSLSRNTGELFF	0.0325607	0	0.060613	0.167903	0.935748	6.00065e-07	0.000865601	0.0633857
clonotype422	CASSLWTSGSSQETQYF	0.00326432	0	0.00607865	0.0167243	0.935592	5.26185e-06	0.000301486	0.0641016
clonotype709	CSAGPGHHSGNTIYF	0.0606289	0	0.112952	0.307821	0.934877	0	2.09627e-06	0.0651207
clonotype452	CASSPGQRLNTGELFF	0.0654322	0	0.121959	0.324324	0.933482	4.08864e-07	0.000353687	0.0661639
clonotype751	CSVDWQETQYF	0.00256004	0	0.00477335	0.0123793	0.932923	1.55046e-09	0.000135115	0.0669417
clonotype13	CASKTVGTGPTDTQYF	0.142158	0	0.252968	0.703344	0.932239	6.53519e-11	9.61981e-08	0.0677613
clonotype386	CASSLSLRDSTYQRTGELFF	0.0580188	0	0.108239	0.278534	0.931727	5.197e-06	0.000127423	0.0681406
clonotype165	CASSEFYDNYGYTF	0.0302643	0	0.0564626	0.158216	0.93152	3.16386e-06	0.000254698	0.068222
clonotype270	CASSLASTASNQPQHF	0.0888023	0	0.16567	0.463143	0.931506	4.77996e-07	0.000336726	0.0681565
clonotype624	CASSTTGLTAEQYF	0.0206015	0	0.038444	0.103708	0.929655	7.29621e-07	0.00168445	0.0686594
clonotype557	CASSRRLAGADG	0.588331	0	1.09856	2.92974	0.929509	1.49772e-07	0.000414145	0.0700771
clonotype303	CASSLEGTDDEQYF	0.00521846	0	0.00974472	0.0273283	0.929474	7.22415e-06	0.000321108	0.0701979
clonotype383	CASSLSGTGALNEQFF	0.00711058	0	0.0132803	0.0371379	0.928385	1.35963e-05	0.00103607	0.0705653
clonotype504	CASSQAGPQPSYEQYF	0.0373071	0	0.0696112	0.18797	0.928145	9.70258e-07	0.00338369	0.0684705
clonotype754	CSVEARSYEQYF	0.0373071	0	0.0696112	0.18797	0.928145	9.70258e-07	0.00338369	0.0684705
clonotype469	CASSPNHPLTPGNTGELFF	0.0057045	0	0.010659	0.0278738	0.927947	0	0.000474262	0.071579
clonotype456	CASSPGTSGALDTQYF	0.0217675	0	0.0406868	0.103708	0.927646	1.25097e-06	5.62712e-05	0.0722963
clonotype478	CASSPQGPWDEKLFF	0.0283266	0	0.0529608	0.13808	0.926818	1.86292e-07	0.000309903	0.0728714
clonotype591	CASSSSSGDYNEQFF	0.218947	0	0.409496	1.08108	0.92635	7.52559e-08	0	0.0736503
clonotype20	CASSIDRANYGYTF	0.0437893	0	0.0818992	0.216216	0.926343	7.52554e-06	0	0.0736497
clonotype474	CASSPPTGKTQYF	0.0437893	0	0.0818992	0.216216	0.926343	7.52554e-06	0	0.0736497
clonotype160	CASSEAGNQPQHF	0.0398339	0	0.0745149	0.18797	0.925958	3.32591e-06	2.99105e-06	0.0740355
clonotype753	CSVEARGISNEQFF	0.0720874	0	0.134905	0.37594	0.925066	1.03584e-05	8.91472e-06	0.0749148
clonotype596	CASSSTGEQYF	0.0130912	0	0.0245035	0.0680862	0.924659	3.06502e-06	2.37712e-10	0.0753381
clonotype255	CASSLAGGLDTQYF	0.0562642	0	0.105315	0.297796	0.924598	6.07256e-06	1.25809e-06	0.0753952
clonotype192	CASSFPPWVDRGGFQETQYF	0.00444805	0	0.00832684	0.022299	0.924373	7.11447e-06	2.30562e-07	0.0756201
clonotype155	CASSDRDGGFNEQFF	0.00228396	0	0.00427888	0.0111495	0.922707	3.18673e-06	1.28513e-08	0.0772897
clonotype119	CASRPPSPSGGGVGELFF	0.00762888	0	0.0142946	0.0390233	0.922	2.63303e-06	0.000347232	0.07765
clonotype722	CSARDLRDHNEQFF	0.00415459	0	0.0077897	0.0201366	0.920912	6.42433e-06	4.91248e-05	0.0790322
clonotype711	CSALDRAAQPQHF	0.0140377	0	0.0263071	0.0724718	0.919789	1.77924e-07	0.00227128	0.0779394
clonotype648	CASSYGGVLTEAFF	0.0021641	0	0.0040553	0.0111495	0.918932	1.72509e-05	0.00334248	0.0777078
clonotype97	CASNLPLDRAGYGYTF	0.0161666	0	0.0303462	0.0852515	0.918456	4.01337e-05	0	0.081504
clonotype104	CASQTGTAYNEQFF	0.0161666	0	0.0303462	0.0852515	0.918456	4.01337e-05	0	0.081504
clonotype166	CASSEGEESTEAFF	0.0161666	0	0.0303462	0.0852515	0.918456	4.01337e-05	0	0.081504
clonotype170	CASSEKVLGNQPQHF	0.0161666	0	0.0303462	0.0852515	0.918456	4.01337e-05	0	0.081504
clonotype224	CASSGTGTNEKLFF	0.0161666	0	0.0303462	0.0852515	0.918456	4.01337e-05	0	0.081504
clonotype232	CASSHRQRAGEQYF	0.0161666	0	0.0303462	0.0852515	0.918456	4.01337e-05	0	0.081504
clonotype465	CASSPLNGGAVDTQYF	0.0161666	0	0.0303462	0.0852515	0.918456	4.01337e-05	0	0.081504
clonotype755	CSVEDNGYTF	0.0161666	0	0.0303462	0.0852515	0.918456	4.01337e-05	0	0.081504
clonotype767	CSVPNKGTSIRTEAFF	0.0161666	0	0.0303462	0.0852515	0.918456	4.01337e-05	0	0.081504
clonotype682	CATSDFASNQPQHF	0.00468778	0	0.00880222	0.022299	0.917775	1.20523e-05	0	0.0822129
clonotype18	CASSFGDRAYNEQFF	0.195935	0	0.347244	0.909473	0.917336	0.00494448	0.0517344	0.0259847
clonotype172	CASSEQGGADTQYF	0.0194355	0	0.0365115	0.103708	0.916663	2.70445e-06	8.957e-05	0.0832444
clonotype100	CASPGLGTGELFF	0.00420833	0	0.00791028	0.022299	0.915508	3.98605e-06	1.58758e-05	0.0844724
clonotype666	CASTKRETYEQYF	0.0683774	0	0.128528	0.328911	0.915482	4.15711e-06	1.97752e-05	0.0844936
clonotype254	CASSLAGGGDTQYF	0.241485	0	0.453609	1.19119	0.915314	4.62907e-08	0.00175038	0.082936
clonotype646	CASSYEESNQPQHF	0.014943	0	0.0280901	0.0777807	0.915294	2.42827e-06	5.0987e-05	0.084653
clonotype279	CASSLDGSSYNEQFF	0.13796	0	0.259087	0.656103	0.912707	4.25965e-06	0.0048605	0.0824285
clonotype707	CSAEKKTSGRDTGELFF	0.0393991	0	0.0741436	0.210448	0.912511	3.6934e-08	0.000497591	0.0869916
clonotype272	CASSLATGKSYGYTF	0.00343543	0	0.00646596	0.018569	0.912204	2.08421e-07	0.000493575	0.0873022
clonotype305	CASSLELDTEAFF	0.0347803	0	0.0655149	0.18797	0.910562	3.11561e-08	0.00039491	0.089043
clonotype390	CASSLSSDGYEQYF	0.0695606	0	0.13103	0.37594	0.910562	2.99867e-08	0.000395105	0.0890431
clonotype32	CASSPGLGFDEQYF	0.0352449	0	0.0652651	0.18797	0.909697	0	0	0.090303
clonotype217	CASSGPGQAYQETQYF	0.0104113	0	0.0196276	0.0557069	0.907923	1.30174e-05	0.00122402	0.0908399
clonotype543	CASSQVQGGGFGYTF	0.143892	0	0.271412	0.783546	0.907755	5.41127e-06	0.000257698	0.0919817
clonotype143	CASSAHYTEAFF	0.425175	0	0.801773	2.16181	0.907662	1.26999e-05	0.000911529	0.0914135
clonotype56	CSARDRTGNGYTF	0.0374084	0	0.0705927	0.182704	0.906841	1.89544e-06	0.00018451	0.0929725
clonotype62	CAARDSSYNEQFF	0.376887	0	0.711387	2.04282	0.906149	2.40323e-06	0.000361151	0.093487
clonotype132	CASSAADTGELFF	0.00660965	0	0.0124847	0.0316433	0.904959	9.66172e-06	3.8736e-05	0.0949929
clonotype563	CASSSDPPRETQYF	0.0112015	0	0.0211638	0.0613223	0.904427	0	1.975e-06	0.095571
clonotype54	CSAIPADSDVYEQYF	1.28361	0	2.41515	6.96843	0.90319	7.1286e-08	0.00130081	0.0955089
clonotype261	CASSLALRGEQFF	0.0207729	0	0.0392526	0.111935	0.903002	3.77781e-06	0.00116243	0.0958321
clonotype310	CASSLEYGLHPYEQYF	0.364587	0	0.689326	1.7895	0.902734	8.70639e-07	0.000167624	0.097098
clonotype766	CSVLGTGGRETQYF	0.00915731	0	0.0173109	0.0501728	0.902538	3.25901e-06	0.000699589	0.0967592
clonotype638	CASSVQDRAGEEQYF	0.118231	0	0.223548	0.648649	0.902462	1.13385e-05	0.00036225	0.0971643
clonotype497	CASSPTTDTGYTF	0.0877025	0	0.165981	0.461732	0.900799	0	2.83913e-06	0.0991982
clonotype78	CASGDYYEQYF	0.0656453	0	0.12424	0.349797	0.900263	1.45555e-07	0.00045664	0.0992807
clonotype631	CASSVGAAPYEQYF	0.323973	0	0.612803	1.75864	0.900112	0.000131588	0.00192429	0.0978318
clonotype598	CASSSTGTGSYEQYF	0.661574	0	1.25247	3.58457	0.900073	4.45551e-10	3.1211e-05	0.0998955
clonotype237	CASSIGLAASTDTQYF	0.0996517	0	0.188717	0.546326	0.898002	5.5905e-08	0.00148441	0.100513
clonotype47	CASSVSGPAYNEQFF	0.140889	0	0.265148	0.767263	0.897352	0	0.00625129	0.0963969
clonotype30	CASSLYGSSGGALDTQYF	0.67613	0	1.2812	3.63857	0.896059	1.3186e-07	0.000114778	0.103826
clonotype399	CASSLTGAAGVDEQFF	0.35962	0	0.681906	1.91772	0.895882	9.40953e-08	0.000824954	0.103293
clonotype758	CSVEGQGFSETQYF	0.00727758	0	0.0138058	0.0402733	0.895495	2.85042e-06	0.000240926	0.104262
clonotype117	CASRPGQNSNQPQHF	0.00181939	0	0.00345146	0.0100683	0.895494	2.91796e-06	0.00024099	0.104262
clonotype290	CASSLEARQPQHF	0.0960586	0	0.182302	0.487211	0.894812	1.18482e-07	1.99285e-05	0.105168
clonotype146	CASSATHIGGSGANVLTF	0.0433104	0	0.0821884	0.238237	0.894705	0	0.000321536	0.104973
clonotype282	CASSLDLGSTEAFF	0.248799	0	0.472427	1.3741	0.893631	8.67345e-06	7.06567e-05	0.106289
clonotype198	CASSFSGGADYEQYF	0.00446293	0	0.0084843	0.0244516	0.890552	5.50836e-07	0.000672681	0.108775
clonotype667	CASTPGGDYEQYF	0.0163067	0	0.0310195	0.0891961	0.889732	1.25913e-08	0.000122993	0.110145
clonotype600	CASSSVSGFQAEQYF	0.108891	0	0.207142	0.606428	0.889415	2.22291e-07	0.000422371	0.110162
clonotype275	CASSLDFATNEKLFF	0.00252368	0	0.00480311	0.012945	0.888728	8.80599e-06	3.45484e-05	0.111229
clonotype620	CASSTRDTDRRGYTF	0.00252368	0	0.00480311	0.012945	0.888728	8.80599e-06	3.45484e-05	0.111229
clonotype669	CASTPTGPGNTEAFF	0.00252368	0	0.00480311	0.012945	0.888728	8.80599e-06	3.45484e-05	0.111229
clonotype544	CASSQVVGKSNQPQHF	0.0647255	0	0.123195	0.357356	0.888614	1.32507e-05	1.26777e-05	0.11136
clonotype344	CASSLKNTRQETQYF	0.201101	0	0.382916	1.12782	0.887753	1.03074e-07	0	0.112247
clonotype725	CSARDRGLAGVVDTQYF	0.0108651	0	0.0206999	0.0604099	0.886573	2.51431e-06	9.50492e-07	0.113424
clonotype443	CASSPESGGPEAFF	0.017407	0	0.0331658	0.0947709	0.886409	1.07739e-06	0	0.11359
clonotype562	CASSSDGGGRGEAFF	0.00396861	0	0.00756228	0.022299	0.886183	1.05249e-06	7.9007e-11	0.113816
clonotype568	CASSSGDSRTDTQYF	0.145136	0	0.276622	0.809781	0.885704	1.45521e-07	0	0.114296
clonotype369	CASSLRAGQGLKSEQFF	0.0876542	0	0.167172	0.461704	0.884274	1.36707e-08	6.52376e-05	0.115661
clonotype10	CASSPGTGEGYEQYF	0.14401	0	0.274661	0.769554	0.883716	5.37679e-06	0.000576268	0.115703
clonotype136	CASSAGLAGAYEQYF	0.0116164	0	0.0221563	0.0595593	0.882813	3.84996e-06	0.00144282	0.11574
clonotype183	CASSFGQWGRSDEQYF	0.0116164	0	0.0221563	0.0595593	0.882813	3.84996e-06	0.00144282	0.11574
clonotype429	CASSMTYEQYF	0.0116164	0	0.0221563	0.0595593	0.882813	3.84996e-06	0.00144282	0.11574
clonotype462	CASSPLAGGQSGELFF	0.0116164	0	0.0221563	0.0595593	0.882813	3.84996e-06	0.00144282	0.11574
clonotype235	CASSHYMYSGSTNEKLFF	0.0513993	0	0.0980615	0.255754	0.882666	2.5034e-05	0.000958174	0.116351
clonotype592	CASSSSTAGPRYYNEQFF	0.0342913	0	0.0654646	0.182704	0.880797	3.96469e-05	0.00136277	0.117801
clonotype637	CASSVLQGGGYDEQFF	0.0342913	0	0.0654646	0.182704	0.880797	3.96469e-05	0.00136277	0.117801
clonotype662	CASSYSTGDGSYEQYF	0.445026	0	0.850188	2.51854	0.880448	1.1619e-05	0.000289159	0.119251
clonotype256	CASSLAGGTSEAFF	0.00366027	0	0.00699489	0.018569	0.879437	2.25191e-05	0.00065328	0.119887
clonotype622	CASSTRTSAFTDTQYF	0.00244018	0	0.00466326	0.0123793	0.879437	2.25191e-05	0.00065328	0.119887
clonotype22	CASSLEGSREQYF	0.00122009	0	0.00233163	0.00618965	0.879437	2.25191e-05	0.00065328	0.119887
clonotype239	CASSIGTREAFF	0.00122009	0	0.00233163	0.00618965	0.879437	2.25191e-05	0.00065328	0.119887
clonotype529	CASSQLAGALYEQYF	0.00122009	0	0.00233163	0.00618965	0.879437	2.25191e-05	0.00065328	0.119887
clonotype670	CASTSTGRVYEQYF	0.00122009	0	0.00233163	0.00618965	0.879437	2.25191e-05	0.00065328	0.119887
clonotype179	CASSFARNQADTQYF	0.00707671	0	0.0135294	0.0390233	0.878832	5.41505e-06	0.00035035	0.120812
clonotype1	CASSPPGVSTDTQYF	0.13535	0	0.258674	0.767263	0.878363	4.60292e-09	0.00164407	0.119993
clonotype765	CSVGQGEVYEQYF	0.0182695	0	0.034941	0.103708	0.878278	1.47268e-05	9.42136e-05	0.121613
clonotype494	CASSPTGGTEAFF	0.238587	0	0.456414	1.29187	0.877617	5.79462e-07	0.000269055	0.122113
clonotype457	CASSPGTSRDNEQFF	0.0136285	0	0.026075	0.0762316	0.876369	4.82619e-09	0.00132696	0.122304
clonotype517	CASSQEFGGGYNEQFF	0.00451418	0	0.00864695	0.0244516	0.874604	4.41359e-07	0.000518383	0.124878
clonotype595	CASSSTEDPEKLFF	0.464614	0	0.890832	2.63796	0.873031	0	1.03132e-05	0.126958
clonotype346	CASSLLGDPLDTQYF	0.110984	0	0.212787	0.602074	0.87232	5.13084e-06	0.000822035	0.126852
clonotype316	CASSLGGGGYTF	0.00455054	0	0.0087305	0.0247586	0.871536	1.17177e-05	0.000168433	0.128284
clonotype296	CASSLEGGQPQHF	0.0277075	0	0.0531706	0.156093	0.870583	7.84085e-06	0.000698002	0.128711
clonotype94	CASMTWVGYAQETQYF	0.0448874	0	0.0861723	0.242571	0.870349	7.42847e-07	5.72374e-05	0.129593
clonotype300	CASSLEGSGNTIYF	0.00245506	0	0.00471362	0.0123793	0.86997	4.17128e-05	0.000293527	0.129695
clonotype154	CASSDRAGTRSSYNEQFF	0.00441579	0	0.00848047	0.0247586	0.868664	4.34496e-06	0.000963334	0.130369
clonotype642	CASSWGQGSNYGYTF	0.0780662	0	0.150026	0.4245	0.867904	2.26854e-06	0.000251043	0.131843
clonotype197	CASSFSDTTEAFF	0.0287199	0	0.0550907	0.155561	0.867302	8.83772e-06	0.00504439	0.127645
clonotype420	CASSLWTAGTGGETQYF	0.0488798	0	0.0940197	0.281913	0.865854	1.87291e-08	0.000442081	0.133704
clonotype742	CSAVGLTENIQYF	0.00827532	0	0.0159137	0.0417116	0.865469	1.11542e-06	0.00135195	0.133178
clonotype678	CATQRGNNEQFF	0.0382786	0	0.0736668	0.191388	0.865093	8.06473e-07	8.87382e-05	0.134818
clonotype258	CASSLAGLAGGNEQFF	0.0285614	0	0.0549157	0.156093	0.864236	0.000100713	0.00302136	0.132642
clonotype688	CATSFGFNQPQHF	0.0794948	0	0.153073	0.432432	0.863953	5.9625e-06	5.64942e-05	0.135984
clonotype471	CASSPPDTLGDTQYF	0.0925773	0	0.178323	0.526316	0.863286	2.25213e-06	6.21516e-06	0.136706
clonotype378	CASSLSASTEAFF	0.011929	0	0.0229805	0.0676016	0.863003	2.07858e-05	3.92482e-05	0.136937
clonotype355	CASSLNRNEAFF	0.0226718	0	0.0436471	0.130888	0.862794	2.48748e-05	0.00175278	0.135428
clonotype90	CASKSSPGLAGGSTDTQYF	0.0227621	0	0.043883	0.129634	0.861126	6.71982e-07	0.000347853	0.138526
clonotype713	CSALGQGATNSPLHF	0.111801	0	0.215556	0.622798	0.861109	0	0.000182831	0.138708
clonotype470	CASSPNTEAFF	0.00264354	0	0.00509584	0.0143833	0.860597	0	0.00113489	0.138268
clonotype88	CASKIGVNTEAFF	0.0117878	0	0.0227325	0.0595593	0.860377	1.6695e-05	0.000486798	0.13912
clonotype366	CASSLPYGQGISYEQYF	0.0117878	0	0.0227325	0.0595593	0.860377	1.6695e-05	0.000486798	0.13912
clonotype654	CASSYQGSTTGELFF	0.152751	0	0.294644	0.767263	0.860321	0	6.20604e-06	0.139673
clonotype341	CASSLIGSSYNEQFF	0.00384875	0	0.00741707	0.022299	0.859859	3.4592e-05	0.0025774	0.137529
clonotype101	CASPRLTGGNQPQHF	0.00577312	0	0.0111256	0.0334485	0.859859	3.45915e-05	0.0025774	0.137529
clonotype105	CASRDNGNSPLHF	0.00192437	0	0.00370854	0.0111495	0.859859	3.45914e-05	0.0025774	0.137529
clonotype376	CASSLSAAEAFF	0.00192437	0	0.00370854	0.0111495	0.859859	3.45914e-05	0.0025774	0.137529
clonotype521	CASSQEVGTGMNEQFF	0.00192437	0	0.00370854	0.0111495	0.859859	3.45914e-05	0.0025774	0.137529
clonotype531	CASSQLLRDEQFF	0.0329672	0	0.0636474	0.191879	0.858242	3.42191e-08	0.000249878	0.141508
clonotype83	CASGRADPNNEQFF	0.0106218	0	0.0205107	0.0595593	0.857929	5.60879e-06	0.000161401	0.141904
clonotype233	CASSHTDRGYEQYF	0.0106218	0	0.0205107	0.0595593	0.857929	5.60879e-06	0.000161401	0.141904
clonotype409	CASSLVLAGGFGEQFF	0.0106218	0	0.0205107	0.0595593	0.857929	5.60879e-06	0.000161401	0.141904
clonotype455	CASSPGTGVSYEQYF	0.0106218	0	0.0205107	0.0595593	0.857929	5.60879e-06	0.000161401	0.141904
clonotype704	CSAASELGGYTF	0.0106218	0	0.0205107	0.0595593	0.857929	5.60879e-06	0.000161401	0.141904
clonotype188	CASSFLTSPIDEQFF	0.00657329	0	0.0126947	0.0373966	0.857605	0	0.00020236	0.142193
clonotype373	CASSLRQGNLHEQFF	0.0056979	0	0.010993	0.0330816	0.857424	0.000150072	0.00254511	0.13988
clonotype710	CSAGSYEQYF	0.0116297	0	0.0224618	0.0668971	0.857417	9.55639e-07	0.000241343	0.142341
clonotype419	CASSLWLAGGNEQFF	0.0553865	0	0.106962	0.287081	0.857374	3.91898e-08	0.000515224	0.14211
clonotype294	CASSLEGESYEQYF	0.00257492	0	0.00497571	0.012945	0.856523	0	5.75225e-05	0.14342
clonotype625	CASSTTSGASTDTQYF	0.0412625	0	0.0797299	0.216216	0.856457	1.42738e-05	0.000248764	0.14328
clonotype618	CASSTPGTGGEQYF	0.0825251	0	0.15946	0.432432	0.856457	1.4274e-05	0.000248764	0.14328
clonotype418	CASSLWLAGGHHEQYF	0.112252	0	0.216965	0.56391	0.856049	1.52425e-05	6.43189e-08	0.143936
clonotype677	CATKNVAGATEAFF	0.111936	0	0.216351	0.609013	0.855679	9.94028e-06	0.00047325	0.143838
clonotype541	CASSQTSAQGEAFF	0.0870752	0	0.168292	0.432432	0.855471	2.59105e-05	0.000768147	0.143735
clonotype174	CASSEVNRDKIYGYTF	0.272252	0	0.526377	1.56709	0.854823	0	0.000609119	0.144568
clonotype348	CASSLLGGEYNEQFF	0.0137144	0	0.0265238	0.0724718	0.854506	9.55923e-06	0.000317643	0.145167
clonotype265	CASSLAPWSGQGMNTEAFF	0.064507	0	0.12477	0.37594	0.854348	1.41503e-05	0.000250072	0.145388
clonotype219	CASSGQSDNSPLHF	0.0322535	0	0.0623852	0.18797	0.854347	1.42951e-05	0.000250081	0.145388
clonotype331	CASSLGSTDTQYF	0.0322535	0	0.0623852	0.18797	0.854347	1.42951e-05	0.000250081	0.145388
clonotype402	CASSLTTSGDYNEQFF	0.0322535	0	0.0623852	0.18797	0.854347	1.42951e-05	0.000250081	0.145388
clonotype633	CASSVGMGSSYEQYF	0.0322535	0	0.0623852	0.18797	0.854347	1.42951e-05	0.000250081	0.145388
clonotype676	CATEDQRLVDEQFF	0.0322535	0	0.0623852	0.18797	0.854347	1.42951e-05	0.000250081	0.145388
clonotype692	CATSRVTTNEKLFF	0.0322535	0	0.0623852	0.18797	0.854347	1.42951e-05	0.000250081	0.145388
clonotype207	CASSFVRTEAFF	0.014618	0	0.028276	0.0836214	0.854333	7.21962e-06	0.000125597	0.145534
clonotype492	CASSPSTGTEAFF	0.281794	0	0.545213	1.64026	0.853946	4.99323e-08	7.37888e-06	0.146046
clonotype611	CASSTGQGAVNQPQHF	0.277304	0	0.536788	1.61812	0.852618	1.96506e-07	0.000364832	0.147017
clonotype630	CASSVEVFSEQYF	0.310968	0	0.601866	1.6081	0.852603	1.47839e-05	0.000675964	0.146706
clonotype171	CASSELETGLTYEQYF	0.0031957	0	0.00618682	0.018569	0.852518	4.3281e-07	0.000179122	0.147302
clonotype417	CASSLWGTSGKYNEQFF	0.0332035	0	0.0643169	0.191388	0.851522	4.94188e-05	1.62598e-06	0.148427
clonotype605	CASSSYEQYF	0.0790632	0	0.153289	0.39698	0.849601	0	1.83083e-06	0.150398
clonotype321	CASSLGGSSADTQYF	0.0192909	0	0.0373979	0.111495	0.849365	1.90407e-05	0.000456337	0.15016
clonotype571	CASSSGLDEQFF	0.0709893	0	0.13785	0.37594	0.846049	2.73214e-07	0.000322358	0.153628
clonotype112	CASRIRSDSRNTEAFF	0.198861	0	0.386256	1.15713	0.84581	2.42506e-07	6.6577e-06	0.154183
clonotype122	CASRQAGGDYGYTF	0.00863491	0	0.016764	0.0460266	0.845633	5.49993e-06	0.0012321	0.153129
clonotype542	CASSQVGASNQPQHF	0.0142815	0	0.0277274	0.0742758	0.845333	2.79929e-06	0.00156624	0.153098
clonotype720	CSARDFQNTGELFF	0.509672	0	0.990425	2.70262	0.844552	8.75107e-06	0.000235604	0.155204
clonotype148	CASSATVLTEARGYTF	0.00775702	0	0.0150955	0.0460266	0.841717	6.42935e-06	0.000142002	0.158135
clonotype72	CAISESNLVLQSSPYEQYF	0.00669315	0	0.0130149	0.038835	0.841503	5.68439e-05	0.00204651	0.156394
clonotype577	CASSSGTMGPEPTDTQYF	0.0665304	0	0.129455	0.394178	0.84105	5.15932e-05	0.0010698	0.157829
clonotype716	CSAPLRTGNGGYTF	0.0263312	0	0.0512495	0.150518	0.840722	2.18258e-08	0.000824509	0.158454
clonotype516	CASSQEASSSYNEQFF	0.133396	0	0.259632	0.791717	0.839879	6.24343e-06	0.00179514	0.158319
clonotype487	CASSPSGGLFNEQFF	0.00209548	0	0.0040827	0.0123793	0.839269	0	0.000116459	0.160615
clonotype586	CASSSQAGDYNEQFF	0.0704275	0	0.137129	0.391773	0.838655	5.58605e-06	0.00208786	0.159252
clonotype52	CASTWGRDNYGYTF	0.0636374	0	0.114972	0.333535	0.838632	0	0.0657612	0.0956068
clonotype350	CASSLLGTVTEAFF	0.00909947	0	0.0177319	0.0460266	0.838446	1.21849e-06	0.000581641	0.160971
clonotype588	CASSSRGDSYEQYF	0.0168036	0	0.032772	0.100346	0.836718	1.5066e-05	0.000622389	0.162645
clonotype700	CAWSPLQSEAFF	0.0409641	0	0.0799161	0.244516	0.836674	0	3.18586e-06	0.163323
clonotype430	CASSNGQGALNGYTF	0.00354041	0	0.00691384	0.018569	0.834521	1.17057e-05	9.95904e-05	0.165368
clonotype572	CASSSGPEHTEAFF	0.00592934	0	0.0115895	0.0334485	0.832216	3.53292e-05	0.000568492	0.16718
clonotype480	CASSPRDSLTGANVLTF	0.0106915	0	0.0208668	0.0632866	0.832186	0.000160614	0.00374079	0.163912
clonotype359	CASSLPGGVPINNNEQFF	0.0906192	0	0.177218	0.478469	0.831061	4.89255e-08	0.000727129	0.168211
clonotype524	CASSQGPGSPHSPLHF	0.0695801	0	0.136125	0.41483	0.830029	1.44006e-05	0.000857447	0.169099
clonotype408	CASSLVGRLSTDTQYF	0.325827	0	0.637629	1.82295	0.830018	9.36208e-08	0.000221863	0.16976
clonotype251	CASSKTSGNWDEQFF	0.101595	0	0.198845	0.578209	0.82985	8.20957e-06	7.91412e-05	0.170062
clonotype671	CASTTSGGYNEQFF	0.0165241	0	0.0323442	0.0990344	0.829445	6.21248e-08	0.000333277	0.170222
clonotype535	CASSQNRNEQFF	0.0401805	0	0.0786386	0.211841	0.829405	4.5652e-05	0.000632846	0.169917
clonotype641	CASSWGLNNEQFF	0.0215961	0	0.0422654	0.129634	0.829159	4.14784e-06	0.000947019	0.16989
clonotype775	CSVVRTGDRGPNQPQHF	0.0241411	0	0.0472779	0.143541	0.828457	1.92143e-06	0.000286159	0.171255
clonotype515	CASSQEAGTGSETQYF	0.0303041	0	0.05938	0.182704	0.827564	0	1.40676e-06	0.172435
clonotype58	CSVEVVGVSSYEQYF	0.0691944	0	0.126616	0.37594	0.825715	0	0.0595023	0.114783
clonotype721	CSARDGTSGAPEQYF	0.0211574	0	0.0415076	0.11707	0.825018	1.17272e-05	5.31041e-05	0.174917
clonotype460	CASSPHRTNEKLFF	0.120558	0	0.236537	0.710536	0.824878	1.19162e-06	0	0.175121
clonotype379	CASSLSDRVVYEQYF	0.0307526	0	0.0603674	0.155561	0.823385	1.12875e-05	0.000486867	0.176117
clonotype435	CASSPAGGQTGELFF	0.0307526	0	0.0603674	0.155561	0.823385	1.12875e-05	0.000486867	0.176117
clonotype718	CSAQDSLNTEAFF	0.0176682	0	0.0346917	0.100346	0.823306	1.70494e-05	0	0.176677
clonotype138	CASSAGRGELFF	0.0118753	0	0.0233117	0.0719166	0.822533	5.05102e-07	0.00133008	0.176136
clonotype360	CASSLPGLASYNEQFF	0.0495878	0	0.0974231	0.255754	0.821879	8.46744e-06	0.000209585	0.177903
clonotype698	CAWSGDRGQHEQYF	0.00771648	0	0.0151714	0.0433276	0.820409	3.08408e-06	0.000192524	0.179395
clonotype748	CSLVGGTNEQFF	0.00407109	0	0.00801128	0.0247586	0.818772	0	1.11227e-06	0.181227
clonotype380	CASSLSEPYQNTEAFF	0.0146254	0	0.0287749	0.0742758	0.818727	3.81499e-05	0.00046282	0.180772
clonotype413	CASSLWGEGNQPQHF	0.0280597	0	0.0552487	0.168285	0.817048	1.78611e-06	0.000585938	0.182364
clonotype43	CASSSWGSGTPGGASYEQYF	0.279517	0	0.520546	1.54741	0.817043	6.88791e-09	0.0475251	0.135432
clonotype227	CASSHNRGGSYNEQFF	0.0312454	0	0.0615474	0.170503	0.816427	2.07744e-05	0.000308871	0.183243
clonotype763	CSVEYGTPAYNEQFF	0.0312454	0	0.0615474	0.170503	0.816427	2.07744e-05	0.000308871	0.183243
clonotype750	CSVDRLAGSNTGELFF	0.0624908	0	0.123095	0.341006	0.816427	2.07702e-05	0.000308928	0.183243
clonotype415	CASSLWGQVLLDEQYF	0.00883987	0	0.0174192	0.0460266	0.815732	1.08007e-05	0.000251002	0.184007
clonotype35	CASSPPGLSTDTQYF	0.0422658	0	0.0833639	0.239234	0.813967	2.42574e-06	0.000100192	0.185931
clonotype356	CASSLNTDSYNEQFF	0.120994	0	0.238521	0.682012	0.813965	7.51319e-06	0.00142127	0.184606
clonotype45	CASSVGGGEQFF	0.0394677	0	0.068745	0.18797	0.813203	0	0.109422	0.0773742
clonotype467	CASSPNGGEQYF	0.0260886	0	0.0514977	0.155561	0.812224	1.5044e-08	0.00018026	0.187595
clonotype189	CASSFLYGYTF	0.0220668	0	0.0435505	0.119119	0.811981	5.85219e-08	0.000876963	0.187142
clonotype578	CASSSGTSGSYEQFF	0.00334783	0	0.00661558	0.01726	0.80962	1.48356e-05	0.000646224	0.189719
clonotype8	CATSDLGQGETQYF	0.238466	0	0.469542	1.36402	0.808408	3.32951e-05	0.00418607	0.187372
clonotype115	CASRPGFYGYTF	0.00232032	0	0.00458824	0.0123793	0.807635	7.93145e-05	0.00123499	0.191051
clonotype484	CASSPSAYAYEQYF	0.00464064	0	0.00917648	0.0247586	0.807635	7.93145e-05	0.00123499	0.191051
clonotype363	CASSLPLGTSGRASYNEQFF	0.0481847	0	0.0952916	0.289887	0.807384	2.46653e-05	0.00125543	0.191336
clonotype364	CASSLPRDRPGYEQYF	0.0556042	0	0.110028	0.341006	0.806476	2.12962e-05	0.00107182	0.192431
clonotype615	CASSTLLSQNTEAFF	0.00580948	0	0.0115176	0.0334485	0.803522	3.2247e-06	1.23468e-07	0.196475
clonotype243	CASSIPGGTEAFF	0.00290474	0	0.00575878	0.0167243	0.803515	3.3622e-06	2.16244e-06	0.19648
clonotype289	CASSLEAGYEQYF	0.00290474	0	0.00575878	0.0167243	0.803515	3.3622e-06	2.16244e-06	0.19648
clonotype223	CASSGTATDEQFF	0.0354621	0	0.0703617	0.201366	0.801528	2.04433e-05	0.000382133	0.19807
clonotype743	CSAVGTTPTDTQYF	0.111643	0	0.221601	0.669856	0.800955	3.34749e-06	0.000127896	0.198914
clonotype658	CASSYSGTTNTEAFF	0.00288326	0	0.00572691	0.01726	0.799521	8.73541e-06	0.000199273	0.200271
clonotype485	CASSPSGASLNTEAFF	0.0477595	0	0.0948651	0.297103	0.799292	2.48581e-05	0.000418001	0.200265
clonotype317	CASSLGGGPIMNEQFF	0.00417607	0	0.00830056	0.0247586	0.798287	0	2.19797e-06	0.20171
clonotype405	CASSLVGGAKDTQYF	0.0199062	0	0.0395956	0.119119	0.796351	6.35127e-06	0.000525996	0.203116
clonotype566	CASSSEGHPNSPLHF	0.00704196	0	0.0140123	0.0433276	0.795765	2.65033e-07	0.000288909	0.203946
clonotype555	CASSRRDRGQPQHF	0.0217253	0	0.0432661	0.12945	0.794009	6.81767e-07	0.000388107	0.205602
clonotype262	CASSLAMGHSYEQYF	0.00180451	0	0.00359504	0.0111495	0.79332	1.59989e-05	0.000278783	0.206385
clonotype560	CASSRSTGYEQYF	0.00180451	0	0.00359504	0.0111495	0.79332	1.59989e-05	0.000278783	0.206385
clonotype538	CASSQSMGSEQYF	0.00197562	0	0.00393803	0.0123793	0.792078	1.779e-05	0.000437813	0.207466
clonotype769	CSVRGQGGSYEQYF	0.00197562	0	0.00393803	0.0123793	0.792078	1.779e-05	0.000437813	0.207466
clonotype486	CASSPSGGGYEQFF	0.00395123	0	0.00787607	0.0247586	0.792067	1.66661e-05	0.000449224	0.207467
clonotype746	CSGGAPNNEQFF	0.0269843	0	0.0537931	0.161668	0.792043	1.55537e-06	0.000296112	0.20766
clonotype714	CSALPSRNEQFF	0.00638481	0	0.012737	0.03452	0.790728	8.38732e-08	0.000176069	0.209096
clonotype184	CASSFGTGWKYGYTF	0.00506634	0	0.0101072	0.0309483	0.790615	2.85676e-06	0.000227044	0.209155
clonotype76	CASAGTKPTFSYEQYF	0.0100584	0	0.0200677	0.0575333	0.790472	4.90333e-06	0.000229794	0.209294
clonotype387	CASSLSMAGLYGYTF	0.00205912	0	0.00411298	0.012945	0.788291	0	1.55174e-06	0.211707
clonotype40	CASSQNEQFF	0.00704035	0	0.0140637	0.0390233	0.787615	1.44877e-05	0.000558183	0.211812
clonotype42	CASSSRGLADTQYF	0.0305812	0	0.0611409	0.181488	0.786408	1.42614e-05	1.14981e-06	0.213577
clonotype64	CAGRTSGKERNNEQFF	0.00945583	0	0.0189008	0.0595593	0.786317	3.44736e-05	0.000558985	0.21309
clonotype204	CASSFTLTRTDYNEQFF	0.00945583	0	0.0189008	0.0595593	0.786317	3.44736e-05	0.000558985	0.21309
clonotype208	CASSFWQAGNNYEQYF	0.00945583	0	0.0189008	0.0595593	0.786317	3.44736e-05	0.000558985	0.21309
clonotype252	CASSKVLAGEETQYF	0.00945583	0	0.0189008	0.0595593	0.786317	3.44736e-05	0.000558985	0.21309
clonotype395	CASSLSWGTEQYF	0.00945583	0	0.0189008	0.0595593	0.786317	3.44736e-05	0.000558985	0.21309
clonotype461	CASSPIQGGLGGEQFF	0.00945583	0	0.0189008	0.0595593	0.786317	3.44736e-05	0.000558985	0.21309
clonotype603	CASSSWTGGGELFF	0.00945583	0	0.0189008	0.0595593	0.786317	3.44736e-05	0.000558985	0.21309
clonotype675	CATAPEAGGFYNEQFF	0.00945583	0	0.0189008	0.0595593	0.786317	3.44736e-05	0.000558985	0.21309
clonotype756	CSVEDPGGTHNTGELFF	0.00945583	0	0.0189008	0.0595593	0.786317	3.44736e-05	0.000558985	0.21309
clonotype68	CAISDPQGAQTEAFF	0.00930943	0	0.0186136	0.0557476	0.786258	1.3575e-05	3.13599e-08	0.213728
clonotype740	CSASREISNQPQHF	0.0231205	0	0.0462563	0.12082	0.78495	6.31266e-06	0.000102049	0.214942
clonotype702	CAWSVGHNTEAFF	0.0249227	0	0.049855	0.155561	0.784914	1.35951e-05	0.000471183	0.214601
clonotype389	CASSLSNVEAFF	0.0216268	0	0.0432835	0.136172	0.784197	7.8287e-05	0.000306893	0.215418
clonotype168	CASSEGRTGGRQPQHF	0.00852574	0	0.0170584	0.0445981	0.784081	4.09315e-05	0.000878504	0.214999
clonotype601	CASSSWDGRMNTEAFF	0.00537718	0	0.0107649	0.0334485	0.783666	1.19466e-07	6.9671e-05	0.216264
clonotype764	CSVGDRGLSYEQYF	0.00859436	0	0.0172165	0.0501728	0.78241	0	2.78592e-05	0.217563
clonotype327	CASSLGQAYEQYF	0.0994252	0	0.19924	0.573667	0.781678	1.66392e-05	9.49893e-05	0.218211
clonotype410	CASSLVSPIPYEQYF	0.0051052	0	0.0102321	0.0278738	0.781183	3.42073e-08	0.000277872	0.218539
clonotype99	CASNVRRSRETQYF	0.0591846	0	0.118644	0.317761	0.780767	1.16846e-05	0.000263565	0.218958
clonotype694	CAWGNTEAFF	0.00969459	0	0.0194356	0.0557476	0.780749	2.93456e-05	0.000132282	0.219089
clonotype434	CASSPAETSYEQYF	0.0238852	0	0.0479012	0.151025	0.780118	4.56818e-06	9.36879e-05	0.219784
clonotype493	CASSPTDRGLGNTEAFF	0.00656091	0	0.0131645	0.0390233	0.779042	3.26165e-06	0.000177404	0.220778
clonotype37	CASSPTLGEQFF	0.016332	0	0.0297473	0.0891961	0.778293	0.00133974	0	0.220367
clonotype536	CASSQPGQGQNNEQFF	0.0112123	0	0.0225308	0.0613223	0.77606	8.41287e-06	0.000148043	0.223783
clonotype130	CASRWTGMGTEAFF	0.0272582	0	0.05479	0.170503	0.774947	2.07319e-05	0.000769395	0.224263
clonotype322	CASSLGLAGTGELFF	0.0272582	0	0.05479	0.170503	0.774947	2.07319e-05	0.000769395	0.224263
clonotype464	CASSPLLAGGGNEQFF	0.0272582	0	0.05479	0.170503	0.774947	2.07319e-05	0.000769395	0.224263
clonotype65	CAHGAGVNTEAFF	0.0242709	0	0.0488195	0.153911	0.773878	8.68499e-10	0.000358701	0.225763
clonotype391	CASSLSSGNTQYF	0.0117487	0	0.0236367	0.0742758	0.773822	0	4.02625e-06	0.226174
clonotype423	CASSLYAGGDYNEQFF	0.0423594	0	0.0852132	0.251854	0.773775	2.44961e-05	0.000224665	0.225976
clonotype277	CASSLDGPGAGEQYF	0.0513282	0	0.103314	0.287081	0.772775	1.07518e-07	8.76799e-05	0.227137
clonotype190	CASSFPAGLTYEQYF	0.0401649	0	0.0808533	0.233342	0.772645	7.66383e-06	0	0.227348
clonotype505	CASSQDGGAQETQYF	0.00729496	0	0.0146886	0.0417116	0.771893	3.1132e-05	0.000257492	0.227818
clonotype173	CASSESGDTGELFF	0.0770562	0	0.155233	0.412532	0.771161	0	2.97016e-06	0.228836
clonotype705	CSAASGDQPQHF	0.0294152	0	0.0592619	0.181488	0.770385	1.80044e-05	0.000674399	0.228923
clonotype213	CASSGGVNEQYF	0.0409675	0	0.0825894	0.244516	0.769601	4.97165e-06	0.00013376	0.23026
clonotype34	CASSPGTGLNEQFF	0.561852	0	1.12408	3.42632	0.768444	0	0.00693259	0.224624
clonotype307	CASSLERNSYNEQFF	0.00262866	0	0.00530499	0.0167243	0.76757	0	1.93791e-06	0.232428
clonotype19	CASSGLSVSTDTQYF	0.0993429	0	0.191277	0.545785	0.767515	0.00217205	0.038747	0.191566
clonotype463	CASSPLGPWSEKLFF	0.00452077	0	0.00912891	0.0247586	0.765935	2.69553e-06	0.000501154	0.233561
clonotype686	CATSDSPRRSSTDTQYF	0.3129	0	0.631944	1.95886	0.765763	2.77806e-08	0.000370263	0.233867
clonotype653	CASSYPQGASDTQYF	0.00309072	0	0.00624373	0.018569	0.765217	3.28561e-11	0.000384526	0.234399
clonotype372	CASSLRIFGENTGELFF	0.0656052	0	0.132565	0.37594	0.765014	2.02043e-06	6.72757e-05	0.234917
clonotype608	CASSTGGAEAFF	0.0158637	0	0.0320612	0.0836214	0.764723	1.70313e-05	1.44769e-06	0.235259
clonotype330	CASSLGRGQNYGYTF	0.00370741	0	0.00749881	0.021575	0.763062	1.84416e-07	4.38827e-05	0.236894
clonotype674	CASTWTAGAAFF	0.074428	0	0.150579	0.430061	0.762843	9.38756e-05	9.90995e-07	0.237062
clonotype340	CASSLIGDADTQYF	0.0350738	0	0.071028	0.207415	0.760692	0	2.27738e-06	0.239306
clonotype162	CASSEEARSTDTQYF	0.0157	0	0.0317858	0.0992449	0.760535	5.63271e-08	0.000747364	0.238717
clonotype268	CASSLARGNEQFF	0.0668609	0	0.13544	0.432432	0.759915	3.36735e-05	0.000201124	0.23985
clonotype651	CASSYLPGQGARNGYTF	0.0387357	0	0.0784823	0.216216	0.759417	2.40668e-05	0.00036956	0.24019
clonotype371	CASSLRGRTQETQYF	0.257586	0	0.521872	1.66127	0.758954	1.3501e-07	0.00102822	0.240018
clonotype7	CATSDGETQYF	0.00779748	0	0.0158082	0.0495172	0.758268	3.47119e-05	0.00026417	0.241433
clonotype525	CASSQGRGVKQPQHF	0.00305436	0	0.00619385	0.0186983	0.757974	0	1.89366e-06	0.242024
clonotype44	CASSTGTTGEQYF	1.18675	0	2.38858	6.57975	0.757792	0.00066361	0.00600143	0.235542
clonotype447	CASSPGLGGADTGELFF	0.0327434	0	0.0664254	0.202805	0.75678	1.49857e-06	0.000448145	0.242771
clonotype271	CASSLASTGGEQFF	0.114112	0	0.231548	0.730816	0.756737	4.13271e-09	7.8989e-06	0.243255
clonotype187	CASSFLGLGAFF	0.0245673	0	0.049849	0.12945	0.75648	4.76608e-06	0.000277959	0.243238
clonotype446	CASSPGLATYNEQFF	0.00405211	0	0.00822418	0.022299	0.756285	2.80805e-05	0	0.243687
clonotype501	CASSPWPDTNEKLFF	0.0297267	0	0.0603727	0.18797	0.754991	4.02582e-05	0	0.244969
clonotype617	CASSTPGTGFPEQYF	0.0297267	0	0.0603727	0.18797	0.754991	4.02582e-05	0	0.244969
clonotype169	CASSEKGRLQETQYF	0.0594535	0	0.120745	0.37594	0.754991	4.02581e-05	0	0.244969
clonotype241	CASSILQSYNEQFF	0.0604323	0	0.122854	0.365189	0.752934	2.23024e-05	0.000129274	0.246914
clonotype75	CAISSSGTGQTEAFF	0.00295598	0	0.00601033	0.018569	0.7526	2.39594e-05	0.000107431	0.247268
clonotype612	CASSTGTGKQETQYF	0.028346	0	0.0576467	0.170503	0.752227	3.57966e-05	0.000187958	0.247549
clonotype581	CASSSLAGVHNEQFF	0.00417197	0	0.00848621	0.022299	0.75174	9.20492e-06	0.000159919	0.248091
clonotype628	CASSVENSGGWDTQYF	0.0155917	0	0.031737	0.0836214	0.750516	2.68648e-05	6.6385e-06	0.249451
clonotype717	CSAPSPGLAGHTQYF	0.00599796	0	0.0122207	0.0390233	0.748626	0	2.1015e-06	0.251372
clonotype741	CSAVAGGLYEQYF	0.026388	0	0.0537626	0.155561	0.748481	2.26763e-05	0.00021651	0.25128
clonotype602	CASSSWQGTNAGELFF	0.120551	0	0.245726	0.67161	0.747408	6.62846e-06	0.000366807	0.252219
clonotype604	CASSSWTGNYEQYF	0.0146502	0	0.0298764	0.0891961	0.746702	2.00233e-05	0.000187207	0.253091
clonotype537	CASSQRDLRYTEAFF	0.0741107	0	0.151218	0.485143	0.745411	0	0.000325441	0.254263
clonotype726	CSARDRSDSSYEQYF	0.0237567	0	0.048494	0.155561	0.744669	1.04473e-05	0.000263952	0.255057
clonotype29	CASSLYGANTGELFF	0.0475133	0	0.0969881	0.311123	0.744669	1.04473e-05	0.000263952	0.255057
clonotype483	CASSPRTRGEDYGYTF	0.00845712	0	0.0172786	0.0495172	0.742965	1.361e-07	0.000234193	0.256801
clonotype398	CASSLTDVQGGYEQYF	0.0418983	0	0.0858005	0.233342	0.738197	6.6012e-06	0.000392249	0.261404
clonotype46	CASSVGQAYEQYF	0.156624	0	0.290693	0.848616	0.736361	0.0173503	0.0828319	0.163457
clonotype80	CASGGRDTYEQYF	0.00278488	0	0.00570885	0.0167243	0.736255	1.48615e-05	0.000379115	0.263351
clonotype513	CASSQDSFAESPLHF	0.00852325	0	0.0174723	0.0557069	0.736239	8.4856e-08	0.000376447	0.263384
clonotype161	CASSEAILTSTDTQYF	0.00312298	0	0.00640363	0.0201366	0.735965	2.27566e-06	7.79784e-05	0.263955
clonotype384	CASSLSGTGGNEQFF	0.0254369	0	0.0522442	0.167903	0.732731	1.58644e-05	9.47788e-05	0.267158
clonotype11	CASSLTGSATNEKLFF	0.0534511	0	0.109829	0.35121	0.731984	1.23366e-05	1.81272e-06	0.268002
clonotype548	CASSRLAGFNEQFF	0.0384003	0	0.0789085	0.233342	0.731766	3.84544e-08	0.000101841	0.268132
clonotype559	CASSRRTEAFF	0.142151	0	0.292182	0.93985	0.731355	0	1.82292e-06	0.268643
clonotype734	CSARLAGGNNEQFF	0.195529	0	0.40199	1.2973	0.730662	3.28557e-05	0.000329708	0.268976
clonotype9	CASSILAGDYNEQFF	0.0269907	0	0.0555161	0.1795	0.729983	7.26939e-06	2.88659e-07	0.270009
clonotype719	CSARDANGGAVLYEQFF	0.00419345	0	0.00863684	0.0278738	0.727369	6.52321e-05	1.57656e-05	0.27255
clonotype737	CSASGGGSNQPQHF	0.0241546	0	0.049752	0.160931	0.727258	3.70574e-05	2.24796e-09	0.272705
clonotype175	CASSEYREPTGELFF	0.0025088	0	0.00517164	0.0167243	0.725032	2.38193e-05	0.000717067	0.274227
clonotype681	CATSAVGNEQFF	0.0025088	0	0.00517164	0.0167243	0.725032	2.38193e-05	0.000717067	0.274227
clonotype57	CSARLVREQFF	0.0025088	0	0.00517164	0.0167243	0.725032	2.38206e-05	0.000717066	0.274227
clonotype123	CASRQGSEEQYF	0.0267702	0	0.0552116	0.156093	0.724617	1.21902e-05	9.97274e-05	0.275271
clonotype16	CASRDRFYEQYF	0.0104504	0	0.0215773	0.0595593	0.722016	0	0.000499847	0.277484
clonotype71	CAISESGQYYEQYF	0.00185575	0	0.00383309	0.0123793	0.721655	1.95481e-06	0.000132069	0.278211
clonotype297	CASSLEGGTTEAFF	0.00185575	0	0.00383309	0.0123793	0.721655	1.95481e-06	0.000132069	0.278211
clonotype438	CASSPDDGNYGYTF	0.00185575	0	0.00383309	0.0123793	0.721655	1.95481e-06	0.000132069	0.278211
clonotype140	CASSAGTSGYYEQYF	0.00556726	0	0.0114993	0.0371379	0.721655	1.95499e-06	0.000132071	0.278211
clonotype533	CASSQMEGRQTYEQYF	0.0554627	0	0.11459	0.371379	0.721014	1.56742e-07	0.000332198	0.278653
clonotype164	CASSEESSTDTQYF	0.899776	0	1.85956	5.66382	0.720456	3.32512e-05	0.000253723	0.279257
clonotype567	CASSSGADEQFF	0.0809235	0	0.167271	0.540541	0.720304	8.88032e-06	0.000118087	0.279569
clonotype193	CASSFQGNYEQYF	0.0423369	0	0.0875108	0.255754	0.720228	2.55983e-05	0.00014108	0.279606
clonotype475	CASSPPTSGANVLTF	0.0505663	0	0.10454	0.29342	0.720022	8.43988e-06	4.88496e-06	0.279965
clonotype82	CASGIYEQYF	0.00220046	0	0.00455002	0.0123793	0.719669	2.2737e-05	0	0.280308
clonotype128	CASRTPFCQPQHF	0.00220046	0	0.00455002	0.0123793	0.719669	2.2737e-05	0	0.280308
clonotype527	CASSQIGGTYEQYF	0.00220046	0	0.00455002	0.0123793	0.719669	2.2737e-05	0	0.280308
clonotype306	CASSLEPHSGTGDYNEQFF	0.00110023	0	0.00227501	0.00618965	0.719669	2.27353e-05	0	0.280308
clonotype309	CASSLETGAFGYTF	0.00110023	0	0.00227501	0.00618965	0.719669	2.27353e-05	0	0.280308
clonotype565	CASSSEGGGYGYTF	0.00110023	0	0.00227501	0.00618965	0.719669	2.27353e-05	0	0.280308
clonotype4	CASSLRGNEQFF	0.0860549	0	0.177981	0.548112	0.719014	1.26851e-05	0.000226535	0.280747
clonotype59	CSVFSVTEAFF	0.196897	0	0.394585	1.28745	0.716049	0.0143463	0	0.269605
clonotype210	CASSFYRGTYEQYF	0.00613681	0	0.0127162	0.0371379	0.715585	8.6641e-08	3.88358e-16	0.284415
clonotype238	CASSIGTGVEDTQYF	0.0291907	0	0.0605037	0.178678	0.71467	7.38576e-07	0.000423057	0.284906
clonotype133	CASSAEGQTTGELFF	0.00432569	0	0.00896968	0.0247586	0.714223	6.50394e-06	1.04142e-09	0.285771
clonotype584	CASSSPLTGLNTGELFF	0.00654763	0	0.0135768	0.0433276	0.714106	5.46712e-05	0.000187313	0.285652
clonotype614	CASSTLGGEEYF	0.012606	0	0.0261403	0.0780466	0.714033	2.19316e-05	0.00015298	0.285792
clonotype488	CASSPSGVSYNEQFF	0.00584174	0	0.0121213	0.0390233	0.712924	4.11807e-05	6.75604e-07	0.287034
clonotype451	CASSPGQNTGELFF	0.0273099	0	0.056708	0.183967	0.711554	7.59385e-05	2.6418e-05	0.288343
clonotype703	CRVTAGGPGETQYF	0.0047564	0	0.00987832	0.0278738	0.711085	6.38836e-05	1.62462e-07	0.288851
clonotype329	CASSLGQYQETQYF	0.166976	0	0.347465	1.13271	0.707227	8.50333e-06	0.000183123	0.292582
clonotype302	CASSLEGSSYNEQFF	0.00658239	0	0.0136987	0.0445981	0.706952	6.32077e-06	0.000421982	0.29262
clonotype370	CASSLRGNTYQETQYF	0.00324284	0	0.00675487	0.021575	0.705444	4.48053e-08	1.39285e-05	0.294542
clonotype84	CASGSDKATEAFF	0.0124382	0	0.0259748	0.0848616	0.700593	0	2.0065e-06	0.299405
clonotype582	CASSSMGQGTYNSPLHF	0.0887051	0	0.185357	0.581827	0.699265	4.6262e-06	9.73087e-05	0.300633
clonotype616	CASSTPGRDDYTF	0.0473854	0	0.099113	0.285196	0.697304	1.38268e-05	0.000321278	0.302361
clonotype92	CASLLDYEQYF	0.00333294	0	0.00697176	0.022299	0.697107	1.59394e-07	0.000321058	0.302571
clonotype715	CSAMGLEFYEQYF	0.00999883	0	0.0209153	0.0668971	0.697107	1.58938e-07	0.000321076	0.302571
clonotype314	CASSLGDNEQFF	0.0381661	0	0.0798619	0.238237	0.696664	2.90661e-05	9.94133e-05	0.303208
clonotype109	CASRGTGGNYEQYF	0.0266586	0	0.0557832	0.149586	0.696577	3.12739e-05	0.000146152	0.303245
clonotype416	CASSLWGRPNEKLFF	0.00416947	0	0.00872593	0.02589	0.696401	1.84147e-06	0.000103166	0.303494
clonotype343	CASSLIGYTGELFF	0.00168465	0	0.00352706	0.0111495	0.695645	2.40986e-07	3.50275e-05	0.30432
clonotype672	CASTTYGEQYF	0.00168465	0	0.00352706	0.0111495	0.695645	2.40986e-07	3.50275e-05	0.30432
clonotype274	CASSLDATYREQYF	0.0033693	0	0.00705413	0.022299	0.695645	2.40988e-07	3.50275e-05	0.30432
clonotype218	CASSGPGQGDKKLFF	0.0053557	0	0.0112144	0.030205	0.695371	9.52273e-07	5.68296e-05	0.304571
clonotype656	CASSYRFTTNEKLFF	0.149102	0	0.312398	1.02265	0.693753	1.71643e-09	0.000580008	0.305667
clonotype472	CASSPPPGRAAIQYF	0.00575824	0	0.0120685	0.0390233	0.693583	5.6712e-07	7.52083e-05	0.306342
clonotype342	CASSLIGYNEQFF	0.055498	0	0.116446	0.37594	0.69131	1.1471e-07	0.000247305	0.308442
clonotype745	CSFGQEADTQYF	0.055498	0	0.116446	0.37594	0.69131	1.1471e-07	0.000247305	0.308442
clonotype665	CASTIEEATEAFF	0.00229884	0	0.00482699	0.0158216	0.690129	0	3.52443e-06	0.309868
clonotype733	CSARLAGGGYEQYF	0.00407359	0	0.00855752	0.0278738	0.689038	1.78953e-06	0.000212748	0.310747
clonotype437	CASSPAGTSVHEQFF	0.0353792	0	0.0743141	0.243605	0.689013	0	0.000461785	0.310525
clonotype768	CSVRDEGEQFF	0.0569267	0	0.119646	0.37594	0.688362	0	3.01988e-06	0.311635
clonotype288	CASSLDWRAPYNEQFF	0.0262069	0	0.0551203	0.178678	0.686735	6.85316e-05	0.000269527	0.312927
clonotype66	CAIAGAPYEQYF	0.0477698	0	0.100543	0.314995	0.685374	1.38217e-08	0.000205452	0.31442
clonotype723	CSARDPGEATYEQYF	0.113692	0	0.23937	0.75188	0.68498	7.31909e-07	3.15002e-07	0.315019
clonotype736	CSARVPGQVALRSYEQYF	0.00376525	0	0.00792319	0.022299	0.684818	0.000272001	0.00161618	0.313294
clonotype70	CAISELDDSYEQYF	0.132517	0	0.279157	0.907441	0.683578	5.68736e-08	0.000483109	0.315939
clonotype691	CATSRSRGHSTNEKLFF	0.0231595	0	0.0488098	0.159655	0.682639	3.50558e-05	0.000418001	0.316908
clonotype507	CASSQDGRGNSPLHF	0.151337	0	0.319396	1.00742	0.680248	0	0.000171857	0.31958
clonotype496	CASSPTLNTNEKLFF	0.00857867	0	0.0181102	0.0546566	0.679774	1.13027e-05	0.000135254	0.320079
clonotype393	CASSLSWGQPQHF	0.111095	0	0.234654	0.643627	0.67877	2.3132e-06	0.000120743	0.321107
clonotype69	CAISDVKGRTYEQYF	0.00341395	0	0.00722418	0.0230133	0.675296	2.85598e-05	9.58824e-05	0.32458
clonotype449	CASSPGPWTGELFF	0.00701637	0	0.0148486	0.0489033	0.674996	1.14819e-07	0.000230062	0.324774
clonotype25	CASSLLPGELFF	0.083511	0	0.165966	0.489716	0.672966	0.0129465	0.0505874	0.2635
clonotype502	CASSPYGGRVYNEQFF	0.00238894	0	0.00506889	0.0167243	0.670212	0	8.76957e-05	0.3297
clonotype747	CSLGGREEAFF	0.00238894	0	0.00506889	0.0167243	0.670212	0	8.76957e-05	0.3297
clonotype157	CASSDSGQGSDTQYF	0.0405254	0	0.0860088	0.255754	0.66965	3.08331e-05	0.000199436	0.33012
clonotype749	CSVDGTSIWTGVEETQYF	0.0467649	0	0.0993582	0.297796	0.667787	1.00062e-05	3.21227e-06	0.3322
clonotype689	CATSPGQGRQETQYF	0.0608751	0	0.129388	0.416915	0.666883	1.80926e-05	0.000147073	0.332952
clonotype249	CASSIVETEAFF	0.00629971	0	0.0133957	0.0359583	0.665921	2.15416e-07	0.000355397	0.333723
clonotype385	CASSLSGTWLDTEAFF	0.00943757	0	0.0200736	0.0618483	0.66571	1.56129e-05	0	0.334274
clonotype244	CASSIQAEKLFF	0.00522096	0	0.0111177	0.0334485	0.663362	1.40373e-07	0.000228682	0.336409
clonotype31	CASSPDRMDTQYF	0.0408963	0	0.0776717	0.216216	0.662933	0.018268	0.0923709	0.226428
clonotype547	CASSRKTSGDSYEQFF	0.00513086	0	0.0109297	0.0330816	0.662804	6.21322e-05	0.000220805	0.336914
clonotype574	CASSSGQMGLAEGSMSYNEQFF	0.133186	0	0.283869	0.937456	0.661509	0.00015684	0.00045798	0.337876
clonotype491	CASSPSSGGAVGETQYF	0.0263169	0	0.0561062	0.182704	0.661161	0	0.000197659	0.338642
clonotype569	CASSSGESYNEQFF	0.0263169	0	0.0561062	0.182704	0.661161	0	0.000197659	0.338642
clonotype732	CSARGTLFEQYF	0.0263169	0	0.0561062	0.182704	0.661161	0	0.000197659	0.338642
clonotype509	CASSQDNRVLNTEAFF	0.0110859	0	0.0236701	0.0704782	0.658412	0	0.000102037	0.341486
clonotype629	CASSVETNTGELFF	0.0049341	0	0.0105451	0.0334485	0.656746	0.000104565	0	0.34315
clonotype489	CASSPSPGTVNTEAFF	0.0105692	0	0.0225899	0.0661633	0.656594	1.24971e-05	4.29864e-06	0.34339
clonotype291	CASSLEFSGRAHEQYF	0.0129292	0	0.0276797	0.0780466	0.653489	1.56828e-05	1.89369e-06	0.346493
clonotype89	CASKRQGYDEQYF	0.0930398	0	0.199224	0.655152	0.653148	3.71246e-05	1.82016e-05	0.346797
clonotype652	CASSYLTNRVLDNEQFF	0.0103435	0	0.0221719	0.0724718	0.651194	1.40005e-05	1.94281e-05	0.348772
clonotype353	CASSLLSSYEQYF	0.00318082	0	0.00681823	0.018569	0.651184	2.75774e-05	4.29536e-05	0.348746
clonotype39	CASSQDTGGYNEQFF	0.00381649	0	0.0081827	0.0247586	0.650701	1.43548e-06	0.000136014	0.349161
clonotype131	CASRYAFGAKTGELFF	0.00548216	0	0.011764	0.0390233	0.649062	5.81615e-06	0.000150169	0.350782
clonotype374	CASSLRTGDEAFF	0.0024187	0	0.00519699	0.01726	0.64669	5.13526e-05	2.21089e-05	0.353236
clonotype253	CASSLACGIEAFF	0.272668	0	0.586041	1.94355	0.646139	3.32549e-06	0.00013315	0.353725
clonotype278	CASSLDGSSYEQYF	0.00498124	0	0.0107232	0.0334485	0.643297	3.00494e-05	0	0.356673
clonotype139	CASSAGTSGSNEQFF	0.00939953	0	0.0202409	0.0668971	0.64286	7.5916e-05	0	0.357064
clonotype500	CASSPWGTDTEAFF	0.00950369	0	0.020467	0.0676016	0.642535	7.54428e-05	0.000117915	0.357271
clonotype361	CASSLPGPENIQYF	0.766003	0	1.65495	5.46854	0.636582	2.40258e-05	7.61989e-05	0.363318
clonotype234	CASSHTGYYNEQFF	0.0108445	0	0.0234324	0.0780466	0.636088	3.11882e-05	0.000328892	0.363552
clonotype269	CASSLASSGQETQYF	0.00309322	0	0.00670969	0.022299	0.629231	1.4512e-05	2.87598e-07	0.370754
clonotype481	CASSPRGGQNEQFF	0.00309322	0	0.00670969	0.022299	0.629231	1.4512e-05	2.87598e-07	0.370754
clonotype266	CASSLAQDRTGELFF	0.00858937	0	0.0186436	0.0618965	0.628058	5.77118e-05	0.000187542	0.371697
clonotype205	CASSFTQLNTEAFF	0.00348667	0	0.0075714	0.0247586	0.627274	2.19269e-05	1.62594e-05	0.372688
clonotype619	CASSTPTYEQYF	0.00348667	0	0.0075714	0.0247586	0.627274	2.19269e-05	1.62594e-05	0.372688
clonotype248	CASSISVSAWNQPQHF	0.00173589	0	0.00377119	0.0123793	0.626479	3.52357e-05	4.67096e-06	0.373481
clonotype532	CASSQLVRNEQFF	0.00173589	0	0.00377119	0.0123793	0.626479	3.52357e-05	4.67096e-06	0.373481
clonotype51	CASTQGTSGHNEQFF	0.0318873	0	0.059672	0.18797	0.625096	3.40381e-10	0.120008	0.254896
clonotype512	CASSQDRVSGQGTYEQYF	0.129579	0	0.281728	0.839513	0.624791	3.88745e-06	0.000280512	0.374925
clonotype313	CASSLGAHTDTQYF	0.0100789	0	0.0219107	0.0680862	0.62466	4.03541e-05	0.00065252	0.374647
clonotype442	CASSPERDYSYEQYF	0.00391737	0	0.00852101	0.0278738	0.624223	3.36729e-05	6.76959e-06	0.375737
clonotype639	CASSVSASSSNEQFF	0.0289348	0	0.0629569	0.209878	0.62349	4.70674e-05	0.000134493	0.376328
clonotype404	CASSLVGDEQFF	0.0167511	0	0.0364649	0.119119	0.62247	9.09239e-05	0.000345483	0.377093
clonotype761	CSVEQTYEQYF	0.159244	0	0.346239	1.12782	0.621517	2.05971e-05	0.00415116	0.374311
clonotype226	CASSHLAGGTGELFF	0.0165797	0	0.0361342	0.119119	0.619777	0.000239994	0.000944191	0.379039
clonotype86	CASHVGVNTEAFF	0.00828984	0	0.0180671	0.0595593	0.619777	0.000239994	0.000944193	0.379039
clonotype124	CASRRLLSGGFYEQYF	0.00828984	0	0.0180671	0.0595593	0.619777	0.000239994	0.000944193	0.379039
clonotype358	CASSLPDDMAGGYTF	0.00828984	0	0.0180671	0.0595593	0.619777	0.000239994	0.000944193	0.379039
clonotype554	CASSRQGRSYEQYF	0.00828984	0	0.0180671	0.0595593	0.619777	0.000239994	0.000944193	0.379039
clonotype597	CASSSTGRNQPQHF	0.00828984	0	0.0180671	0.0595593	0.619777	0.000239994	0.000944193	0.379039
clonotype324	CASSLGLSNQFF	0.0138268	0	0.0301496	0.0990344	0.61973	0	1.46257e-05	0.380256
clonotype214	CASSGLAAGNEQFF	0.0020806	0	0.00454954	0.0123793	0.614296	8.45261e-05	0.000431719	0.385188
clonotype301	CASSLEGSREQFF	0.0020806	0	0.00454954	0.0123793	0.614296	8.45261e-05	0.000431719	0.385188
clonotype338	CASSLHTPSAGGYTF	0.124475	0	0.272388	0.909091	0.613289	4.77806e-05	0	0.386663
clonotype127	CASRTGTSDHEQYF	0.634192	0	1.38765	4.64562	0.613275	1.00119e-05	0.000192027	0.386523
clonotype564	CASSSEGETQYF	0.0176178	0	0.0385563	0.125927	0.61272	2.92151e-05	0.000546286	0.386704
clonotype320	CASSLGGSREQFF	0.0232709	0	0.0509645	0.170503	0.611656	0	0.000161203	0.388183
clonotype647	CASSYEVAAASSGWNEQFF	0.0232709	0	0.0509645	0.170503	0.611656	0	0.000161203	0.388183
clonotype287	CASSLDVTGLYGYTF	0.0272	0	0.0595906	0.18797	0.611117	2.82531e-06	4.64691e-05	0.388834
clonotype311	CASSLFVGSSYNEQFF	0.0272	0	0.0595906	0.18797	0.611117	2.82531e-06	4.64691e-05	0.388834
clonotype333	CASSLGTAGPSGAFF	0.0272	0	0.0595906	0.18797	0.611117	2.82531e-06	4.64691e-05	0.388834
clonotype403	CASSLVAGTGGYNEQFF	0.0272	0	0.0595906	0.18797	0.611117	2.82531e-06	4.64691e-05	0.388834
clonotype477	CASSPQGGSYYEQYF	0.0272	0	0.0595906	0.18797	0.611117	2.82531e-06	4.64691e-05	0.388834
clonotype727	CSARERRAAAHEQYF	0.0272	0	0.0595906	0.18797	0.611117	2.82531e-06	4.64691e-05	0.388834
clonotype772	CSVVGGTGGSQHF	0.0272	0	0.0595906	0.18797	0.611117	2.82531e-06	4.64691e-05	0.388834
clonotype712	CSALDYEQYF	0.0543999	0	0.119181	0.37594	0.610532	7.8563e-05	0.000542674	0.388847
clonotype479	CASSPQYEQYF	0.106612	0	0.233901	0.714711	0.60863	2.65891e-05	3.23914e-05	0.391311
clonotype53	CAWTENTEAFF	0.0138765	0	0.0304433	0.102122	0.608629	4.84229e-05	1.82514e-07	0.391322
clonotype151	CASSDGTGPETQYF	0.00606658	0	0.0133175	0.0445981	0.607516	3.71182e-05	3.73708e-05	0.39241
clonotype110	CASRGTPAYEQYF	0.00253856	0	0.00557335	0.0186983	0.607324	9.53353e-08	3.22e-17	0.392676
clonotype659	CASSYSNYGYTF	0.00253856	0	0.00557335	0.0186983	0.607324	9.53353e-08	3.22e-17	0.392676
clonotype73	CAISPDRGQYNEQFF	0.00507712	0	0.0111467	0.0373966	0.607318	9.53331e-06	0	0.392672
clonotype636	CASSVLGGGIDEQYF	0.0258641	0	0.0567584	0.178678	0.60665	0.000233348	0.00117583	0.391941
clonotype319	CASSLGGNQPQHF	0.0471944	0	0.103673	0.334928	0.606311	5.60192e-05	0	0.393633
clonotype400	CASSLTGQDGYTF	0.0184435	0	0.0405388	0.129983	0.605053	2.7567e-06	0.000221672	0.394723
clonotype664	CASSYWGTGITGELFF	0.0605203	0	0.133181	0.41483	0.602794	0.000161559	0.000385042	0.396659
clonotype433	CASSNYYEQYF	0.0430015	0	0.0947101	0.251854	0.601578	0	9.95386e-06	0.398412
clonotype221	CASSGRLRVVQETQYF	0.00226908	0	0.00499862	0.0167243	0.601054	4.02863e-06	0.000194811	0.398747
clonotype222	CASSGTAGYGYTF	0.00226908	0	0.00499862	0.0167243	0.601054	4.02863e-06	0.000194811	0.398747
clonotype570	CASSSGHANEQFF	0.00226908	0	0.00499862	0.0167243	0.601054	4.02863e-06	0.000194811	0.398747
clonotype142	CASSAGWVEQFF	0.00903995	0	0.0199294	0.0668971	0.599805	1.07961e-05	8.37545e-05	0.400101
clonotype623	CASSTSGADYGYTF	0.0132285	0	0.0291893	0.0906149	0.598201	0.00011236	0.000211208	0.401475
clonotype450	CASSPGQGEGYEQYF	0.0540193	0	0.119257	0.391773	0.597162	4.20896e-05	0.000260872	0.402535
clonotype81	CASGGYGNTEAFF	0.00372229	0	0.00821968	0.0273283	0.596416	1.10486e-05	0.00050615	0.403067
clonotype351	CASSLLPRDNGYTF	0.00372229	0	0.00821968	0.0273283	0.596416	1.10486e-05	0.00050615	0.403067
clonotype412	CASSLVVGGTYNEQFF	0.00379751	0	0.00839161	0.0278738	0.595646	2.29157e-05	3.98763e-05	0.404291
clonotype459	CASSPHLTGLAGGLLFF	0.254537	0	0.562454	1.46163	0.595265	9.04222e-08	0.000546914	0.404188
clonotype236	CASSIDSGANVLTF	0.157612	0	0.348397	1.15713	0.594232	1.45321e-05	0.000700362	0.405053
clonotype454	CASSPGSSEAFF	0.00635255	0	0.0140484	0.0433276	0.594165	3.11963e-06	0.000170142	0.405662
clonotype468	CASSPNGREQFF	0.0495167	0	0.109533	0.365408	0.593745	5.66504e-05	4.10711e-07	0.406198
clonotype153	CASSDQGFSSGANVLTF	0.00677087	0	0.014985	0.0501728	0.592844	1.57564e-07	0.000145865	0.40701
clonotype685	CATSDRGVAYNEQFF	0.00249142	0	0.00551443	0.018569	0.592158	3.67767e-05	0.00063504	0.40717
clonotype163	CASSEEDGYTEAFF	0.00638071	0	0.0141335	0.0474649	0.591399	3.95854e-05	0.000105466	0.408456
clonotype673	CASTVSLWDEQFF	0.0082158	0	0.0182031	0.0613223	0.590974	0.000102581	5.1594e-05	0.408872
clonotype152	CASSDLTAPLYSYNEQFF	0.140392	0	0.311001	0.93985	0.590839	0.000158068	0.000485587	0.408517
clonotype660	CASSYSPTGDTGELFF	0.0364015	0	0.0807078	0.265846	0.589611	0	0.000105041	0.410284
clonotype585	CASSSPSGTRTDTQYF	0.0115817	0	0.0257158	0.0866551	0.587107	1.38183e-05	0	0.412879
clonotype640	CASSWDRYNEQFF	0.0238749	0	0.0530067	0.178678	0.586839	6.81493e-05	0.000358637	0.412734
clonotype199	CASSFSLREQYF	0.0343625	0	0.0763409	0.255754	0.58609	0.000106245	1.30982e-05	0.413791
clonotype245	CASSIQGDGYTF	0.0343625	0	0.0763409	0.255754	0.58609	0.000106245	1.30982e-05	0.413791
clonotype284	CASSLDLYEQYF	0.00297336	0	0.00661395	0.022299	0.583809	1.62686e-07	9.23069e-05	0.416098
clonotype495	CASSPTGLGYTF	0.0404543	0	0.0902072	0.304507	0.579205	6.83767e-05	0.00035035	0.420376
clonotype120	CASRPRTGAYQETQYF	0.0608821	0	0.135833	0.37594	0.578517	6.42818e-05	0.000112423	0.421306
clonotype367	CASSLQGANYEQYF	0.143612	0	0.320944	1.00478	0.575591	4.45679e-05	6.22358e-05	0.424302
clonotype453	CASSPGRAIGELFF	0.0108601	0	0.0242816	0.0690399	0.574797	3.75967e-07	0	0.425202
clonotype263	CASSLAPFSNQPQHF	0.00410745	0	0.00920164	0.0309483	0.570987	0.000115505	0.000274714	0.428623
clonotype336	CASSLGTLGNTIYF	0.00156479	0	0.00350726	0.0111495	0.570231	7.54898e-05	0.000246584	0.429447
clonotype606	CASSSYFSGVNSYEQYF	0.00156479	0	0.00350726	0.0111495	0.570231	7.54898e-05	0.000246584	0.429447
clonotype634	CASSVGQGSSYEQYF	0.00156479	0	0.00350726	0.0111495	0.570231	7.54898e-05	0.000246584	0.429447
clonotype693	CATSSTGNTEAFF	0.00156479	0	0.00350726	0.0111495	0.570231	7.54898e-05	0.000246584	0.429447
clonotype276	CASSLDGGGAPYEQYF	0.00450179	0	0.0100941	0.0334485	0.569725	2.18931e-05	1.44877e-05	0.430238
clonotype684	CATSDLGRGETQYF	0.101782	0	0.228327	0.682012	0.568877	5.85242e-07	7.68933e-05	0.431045
clonotype246	CASSIQVGELFF	0.00532594	0	0.0119483	0.0390233	0.568756	1.44781e-07	0.00011795	0.431126
clonotype401	CASSLTGTGGRQPQHF	0.00532594	0	0.0119483	0.0390233	0.568756	1.44781e-07	0.00011795	0.431126
clonotype579	CASSSHEGQPQHF	0.0219915	0	0.0494071	0.161093	0.566084	6.63106e-05	0.000292744	0.433557
clonotype202	CASSFSTAYEQYF	0.0124581	0	0.0280548	0.0819849	0.562195	0	7.98337e-06	0.437797
clonotype696	CAWSATSAEQFF	0.00441829	0	0.00995223	0.0334485	0.561686	2.49963e-05	4.74282e-05	0.438241
clonotype283	CASSLDLNRGNTIYF	0.00352553	0	0.00794852	0.022299	0.560061	1.45236e-05	7.77527e-05	0.439847
clonotype406	CASSLVGGAKIYEQYF	0.0256083	0	0.0577913	0.195886	0.558485	2.34352e-06	4.82524e-06	0.441508
clonotype661	CASSYSPTGNTGELFF	0.0256083	0	0.0577913	0.195886	0.558485	2.34352e-06	4.82524e-06	0.441508
clonotype774	CSVVIYTEAFF	0.00572348	0	0.0129276	0.0433276	0.55701	2.81165e-05	8.93019e-06	0.442953
clonotype181	CASSFGGGSIYGYTF	0.101987	0	0.23053	0.75188	0.555588	1.03117e-05	0.000108089	0.444293
clonotype724	CSARDRDGVADTQYF	0.123035	0	0.27829	0.93985	0.554611	2.50111e-05	0	0.445364
clonotype729	CSARGEGESYGYTF	0.00524822	0	0.011884	0.038835	0.552315	3.73651e-05	0.000356367	0.447291
clonotype337	CASSLGTTLHSNQPQHF	0.0155851	0	0.0353021	0.119119	0.552091	4.36312e-05	0	0.447866
clonotype508	CASSQDNGRYEQYF	0.0155851	0	0.0353021	0.119119	0.552091	4.36312e-05	0	0.447866
clonotype103	CASQPGLNTEAFF	0.0396226	0	0.0897971	0.297735	0.551156	1.78369e-05	1.27732e-07	0.448826
clonotype530	CASSQLDGYNEQFF	0.0164208	0	0.0372447	0.122645	0.549723	2.58303e-05	7.67947e-06	0.450243
clonotype21	CASSLATGGYEQYF	0.0949662	0	0.174906	0.492611	0.54759	0.035743	0.16517	0.251497
clonotype482	CASSPRIAEAFF	0.0293721	0	0.066765	0.222827	0.546	0	1.60042e-06	0.453998
clonotype95	CASNGDGARDEQFF	0.0237035	0	0.0539498	0.178678	0.543736	1.39793e-05	0	0.45625
clonotype362	CASSLPGQGALNEQFF	0.00674849	0	0.0153943	0.0495172	0.539874	0	4.37416e-06	0.460122
clonotype706	CSAASRETNTEAFF	0.0102923	0	0.0234864	0.0780466	0.53921	1.85238e-05	9.75607e-05	0.460674
clonotype490	CASSPSQKANTGELFF	0.0325076	0	0.0742268	0.238237	0.538148	2.54811e-05	2.90634e-08	0.461827
clonotype381	CASSLSGELFF	0.0240225	0	0.0549856	0.183967	0.533656	1.04824e-09	0.000460702	0.465883
clonotype580	CASSSKSDLQETQYF	0.0135632	0	0.0311005	0.10592	0.530782	5.54537e-05	0.000247764	0.468915
clonotype587	CASSSQYNEQFF	0.0028535	0	0.00654321	0.022299	0.530083	0.000195548	0.00107184	0.46865
clonotype375	CASSLRTPYNEQFF	0.031392	0	0.0720323	0.243605	0.529539	3.02926e-07	0.00030635	0.470154
clonotype757	CSVEGQELNTEAFF	0.0105849	0	0.0242975	0.0762316	0.529196	5.19751e-05	3.17793e-05	0.47072
clonotype141	CASSAGVGYGYTF	0.00237156	0	0.00545237	0.018569	0.526357	5.55016e-06	0.000142741	0.473494
clonotype36	CASSPTDTQYF	0.0570101	0	0.129004	0.426257	0.525412	5.20576e-09	0.0113438	0.463245
clonotype247	CASSISGLAGNEQFF	0.00421243	0	0.0096899	0.0309483	0.525276	9.10204e-05	0.000373507	0.474259
clonotype176	CASSFAGGTEAFF	0.00712956	0	0.016424	0.0557069	0.522779	9.81634e-05	0.000462164	0.47666
clonotype147	CASSATVEGSLGPAEQFF	0.0198925	0	0.0458455	0.154741	0.522238	5.26872e-05	0.000135053	0.477574
clonotype728	CSARFQRTGNTEAFF	0.00214922	0	0.00496221	0.0167243	0.519259	4.71049e-05	6.51662e-07	0.480693
clonotype67	CAIRTDAIETGELFF	0.104979	0	0.242778	0.791717	0.516334	6.39018e-06	0.000185788	0.483474
clonotype280	CASSLDGYNQPQHF	0.119865	0	0.277332	0.940827	0.515745	7.09313e-05	0	0.484184
clonotype539	CASSQTDEQFF	0.0969335	0	0.224863	0.75188	0.511265	2.47511e-05	0.000109985	0.4886
clonotype575	CASSSGQSYEQYF	0.00161603	0	0.00375445	0.0123793	0.508787	8.4065e-05	0	0.491129
clonotype613	CASSTITDTQYF	0.0576944	0	0.134261	0.458034	0.506047	3.05991e-05	1.11202e-05	0.493911
clonotype594	CASSSTDRGIMNEQFF	0.0169321	0	0.0394367	0.129634	0.504443	9.81704e-05	0.000183526	0.495275
clonotype687	CATSEDTSGEQYF	0.0154137	0	0.0359581	0.119119	0.501849	7.06691e-06	6.50589e-05	0.498079
clonotype760	CSVEIGDRGFEQYF	0.0154137	0	0.0359581	0.119119	0.501849	7.06691e-06	6.50589e-05	0.498079
clonotype799	CAISESGTTNEKLFF	0.00310561	0	0.00725318	0.0186983	0.499929	0.000194324	6.15067e-05	0.499815
clonotype2143	CSARETSAQETQYF	0.00283202	0	0.00661516	0.01726	0.499816	0.000141374	1.30073e-05	0.50003
clonotype2138	CSARELAGVEQYF	0.00377603	0	0.00882022	0.0230133	0.499816	0.000141375	1.30108e-05	0.50003
clonotype823	CASGDGGSPLHF	0.00188801	0	0.00441011	0.0115067	0.499816	0.000141375	1.30118e-05	0.50003
clonotype835	CASIAGQSSYNEQFF	0.00188801	0	0.00441011	0.0115067	0.499816	0.000141375	1.30118e-05	0.50003
clonotype1032	CASSEQDNSPLHF	0.00188801	0	0.00441011	0.0115067	0.499816	0.000141375	1.30118e-05	0.50003
clonotype1321	CASSLMSGHTIYF	0.00188801	0	0.00441011	0.0115067	0.499816	0.000141375	1.30118e-05	0.50003
clonotype1655	CASSQGTGGAETQYF	0.00188801	0	0.00441011	0.0115067	0.499816	0.000141375	1.30118e-05	0.50003
clonotype2201	CSGWLAGAYNEQFF	0.00188801	0	0.00441011	0.0115067	0.499816	0.000141375	1.30118e-05	0.50003
clonotype881	CASREGGNQPQHF	0.000944007	0	0.00220505	0.00575333	0.499816	0.000141376	1.30126e-05	0.50003
clonotype1036	CASSERNNEQFF	0.000944007	0	0.00220505	0.00575333	0.499816	0.000141376	1.30126e-05	0.50003
clonotype1184	CASSLAPTAANEKLFF	0.000944007	0	0.00220505	0.00575333	0.499816	0.000141376	1.30126e-05	0.50003
clonotype1389	CASSLTGREQYF	0.000944007	0	0.00220505	0.00575333	0.499816	0.000141376	1.30126e-05	0.50003
clonotype1427	CASSLVQGAYTIYF	0.000944007	0	0.00220505	0.00575333	0.499816	0.000141376	1.30126e-05	0.50003
clonotype1616	CASSQDPINNLPGEQFF	0.000944007	0	0.00220505	0.00575333	0.499816	0.000141376	1.30126e-05	0.50003
clonotype1739	CASSSGLTLDEQYF	0.000944007	0	0.00220505	0.00575333	0.499816	0.000141376	1.30126e-05	0.50003
clonotype1948	CASSYSLAGGSTDTQYF	0.000944007	0	0.00220505	0.00575333	0.499816	0.000141376	1.30126e-05	0.50003
clonotype2147	CSARGERETNEQFF	0.000944007	0	0.00220505	0.00575333	0.499816	0.000141376	1.30126e-05	0.50003
clonotype2250	CSVLGGDYGYTF	0.000944007	0	0.00220505	0.00575333	0.499816	0.000141376	1.30126e-05	0.50003
clonotype1621	CASSQDRSDGYTF	0.00472003	0	0.0110253	0.0287666	0.499816	0.000141376	1.30146e-05	0.50003
clonotype1673	CASSQRQGWDEQFF	0.0311743	0	0.072831	0.191388	0.499362	0.000113822	0.000385726	0.500138
clonotype2100	CSAPDYGSANTGELFF	0.0311743	0	0.072831	0.191388	0.499362	0.000113822	0.000385726	0.500138
clonotype1380	CASSLTASGNEQFF	0.00211036	0	0.00493021	0.012945	0.499359	3.51035e-05	0.000125325	0.500481
clonotype1929	CASSYMTASYEQYF	0.00211036	0	0.00493021	0.012945	0.499359	3.51035e-05	0.000125325	0.500481
clonotype1732	CASSSFRGTYEQYF	0.00422071	0	0.00986042	0.02589	0.499359	3.51021e-05	0.000125318	0.500481
clonotype1209	CASSLEERGNEQFF	0.0308249	0	0.0720029	0.18797	0.499321	0.000121293	0.000307683	0.50025
clonotype927	CASRRGSLDTQYF	0.0402367	0	0.0939772	0.243605	0.499296	5.30147e-05	0.000602285	0.500048
clonotype1683	CASSQVRGGTEAFF	0.0168042	0	0.0392655	0.103708	0.499198	8.42263e-05	0	0.500717
clonotype947	CASSAGQSNQPQHF	0.00271216	0	0.00633716	0.0167243	0.499129	1.00894e-05	0.000131699	0.500729
clonotype1428	CASSLVSHYEQYF	0.00271216	0	0.00633716	0.0167243	0.499129	1.00894e-05	0.000131699	0.500729
clonotype2073	CSADLVGAWYGYTF	0.00271216	0	0.00633716	0.0167243	0.499129	1.00894e-05	0.000131699	0.500729
clonotype2199	CSGTVNYGYTF	0.00271216	0	0.00633716	0.0167243	0.499129	1.00894e-05	0.000131699	0.500729
clonotype1601	CASSQARSVAGEQFF	0.00962723	0	0.0224974	0.0595593	0.498776	1.32223e-06	0.000331817	0.500891
clonotype1813	CASSSWTENTGELFF	0.00962723	0	0.0224974	0.0595593	0.498776	1.32223e-06	0.000331817	0.500891
clonotype1224	CASSLESNYGYTF	0.00448031	0	0.0104723	0.0278738	0.498276	4.55954e-05	0.000442705	0.501236
clonotype1600	CASSQARRSGGTGSYTEAFF	0.00624847	0	0.0146079	0.0390233	0.498225	4.73358e-05	0.000156571	0.501572
clonotype845	CASKDPREETQYF	0.000995248	0	0.00232626	0.00618965	0.498188	1.84198e-05	0.000557383	0.501236
clonotype876	CASRDPGQGTEKLFF	0.000995248	0	0.00232626	0.00618965	0.498188	1.84198e-05	0.000557383	0.501236
clonotype948	CASSAGTSGYNEQFF	0.000995248	0	0.00232626	0.00618965	0.498188	1.84198e-05	0.000557383	0.501236
clonotype959	CASSASTGLGGYEQYF	0.000995248	0	0.00232626	0.00618965	0.498188	1.84198e-05	0.000557383	0.501236
clonotype1123	CASSGGLNTNEKLFF	0.000995248	0	0.00232626	0.00618965	0.498188	1.84198e-05	0.000557383	0.501236
clonotype1339	CASSLPWDRGLLNYGYTF	0.000995248	0	0.00232626	0.00618965	0.498188	1.84198e-05	0.000557383	0.501236
clonotype1387	CASSLTGEGYSEQFF	0.000995248	0	0.00232626	0.00618965	0.498188	1.84198e-05	0.000557383	0.501236
clonotype1473	CASSPFGGGTRSYEQYF	0.000995248	0	0.00232626	0.00618965	0.498188	1.84198e-05	0.000557383	0.501236
clonotype1529	CASSPPRSSGNTIYF	0.000995248	0	0.00232626	0.00618965	0.498188	1.84198e-05	0.000557383	0.501236
clonotype1583	CASSPTVSDLSYEQYF	0.000995248	0	0.00232626	0.00618965	0.498188	1.84198e-05	0.000557383	0.501236
clonotype1799	CASSSTFSNQPQHF	0.000995248	0	0.00232626	0.00618965	0.498188	1.84198e-05	0.000557383	0.501236
clonotype1805	CASSSTPSMGYGYTF	0.000995248	0	0.00232626	0.00618965	0.498188	1.84198e-05	0.000557383	0.501236
clonotype2071	CSAALRDGYTF	0.000995248	0	0.00232626	0.00618965	0.498188	1.84198e-05	0.000557383	0.501236
clonotype2188	CSASSQSHYGYTF	0.000995248	0	0.00232626	0.00618965	0.498188	1.84198e-05	0.000557383	0.501236
clonotype2048	CAWNPNQSEAFF	0.00398099	0	0.00930504	0.0247586	0.498188	1.84198e-05	0.000557383	0.501236
clonotype1793	CASSSSMDTDTQYF	0.00298574	0	0.00697878	0.018569	0.498188	1.84198e-05	0.000557383	0.501236
clonotype1245	CASSLGGINQPQHF	0.0019905	0	0.00465252	0.0123793	0.498188	1.84198e-05	0.000557383	0.501236
clonotype985	CASSDRDNEQFF	0.0459201	0	0.107326	0.285196	0.498132	4.33858e-06	0.000794892	0.501068
clonotype788	CAISAPAVDTGELFF	0.00967979	0	0.022629	0.0604099	0.497923	0.000155522	0.000540266	0.501381
clonotype1001	CASSEAAPGTGWDTEAFF	0.00898511	0	0.021003	0.0559675	0.497854	4.52262e-06	0.000708253	0.501434
clonotype1778	CASSSRGGYTF	0.00898511	0	0.021003	0.0559675	0.497854	4.52262e-06	0.000708253	0.501434
clonotype1832	CASSTQTGTSGGTDTQYF	0.00898511	0	0.021003	0.0559675	0.497854	4.52262e-06	0.000708253	0.501434
clonotype610	CASSTGLNTEAFF	0.00449255	0	0.0105015	0.0279838	0.497854	4.52262e-06	0.000708252	0.501434
clonotype919	CASRQGPEQYF	0.00449255	0	0.0105015	0.0279838	0.497854	4.52262e-06	0.000708252	0.501434
clonotype958	CASSASTDNTEAFF	0.00449255	0	0.0105015	0.0279838	0.497854	4.52262e-06	0.000708252	0.501434
clonotype1016	CASSEGQGSSYEQYF	0.00449255	0	0.0105015	0.0279838	0.497854	4.52262e-06	0.000708252	0.501434
clonotype1037	CASSESDFEAFF	0.00449255	0	0.0105015	0.0279838	0.497854	4.52262e-06	0.000708252	0.501434
clonotype1072	CASSFGGLDTQYF	0.00449255	0	0.0105015	0.0279838	0.497854	4.52262e-06	0.000708252	0.501434
clonotype1128	CASSGQGGTYNEQFF	0.00449255	0	0.0105015	0.0279838	0.497854	4.52262e-06	0.000708252	0.501434
clonotype1170	CASSLAGGADTQYF	0.00449255	0	0.0105015	0.0279838	0.497854	4.52262e-06	0.000708252	0.501434
clonotype1386	CASSLTGASTDTQYF	0.00449255	0	0.0105015	0.0279838	0.497854	4.52262e-06	0.000708252	0.501434
clonotype1477	CASSPGGPVDTQYF	0.00449255	0	0.0105015	0.0279838	0.497854	4.52262e-06	0.000708252	0.501434
clonotype1652	CASSQGQPERANVLTF	0.00449255	0	0.0105015	0.0279838	0.497854	4.52262e-06	0.000708252	0.501434
clonotype1662	CASSQITGSKDTEAFF	0.00449255	0	0.0105015	0.0279838	0.497854	4.52262e-06	0.000708252	0.501434
clonotype1711	CASSRSGPYYGYTF	0.00449255	0	0.0105015	0.0279838	0.497854	4.52262e-06	0.000708252	0.501434
clonotype1746	CASSSGTSGTNEQFF	0.00449255	0	0.0105015	0.0279838	0.497854	4.52262e-06	0.000708252	0.501434
clonotype1854	CASSVGESSGGDETQYF	0.00449255	0	0.0105015	0.0279838	0.497854	4.52262e-06	0.000708252	0.501434
clonotype1859	CASSVKQGNEQFF	0.00449255	0	0.0105015	0.0279838	0.497854	4.52262e-06	0.000708252	0.501434
clonotype1921	CASSYGHPSEYEQYF	0.00449255	0	0.0105015	0.0279838	0.497854	4.52262e-06	0.000708252	0.501434
clonotype1947	CASSYSGGYEQFF	0.00449255	0	0.0105015	0.0279838	0.497854	4.52262e-06	0.000708252	0.501434
clonotype2061	CAWSVQGVNEQFF	0.00449255	0	0.0105015	0.0279838	0.497854	4.52262e-06	0.000708252	0.501434
clonotype2066	CDAGPNTEAFF	0.00449255	0	0.0105015	0.0279838	0.497854	4.52262e-06	0.000708252	0.501434
clonotype2083	CSAGRDRESLKNYGYTF	0.00449255	0	0.0105015	0.0279838	0.497854	4.52262e-06	0.000708252	0.501434
clonotype2151	CSARGTGADTEPQHF	0.00449255	0	0.0105015	0.0279838	0.497854	4.52262e-06	0.000708252	0.501434
clonotype2217	CSVDSGGQETQYF	0.00449255	0	0.0105015	0.0279838	0.497854	4.52262e-06	0.000708252	0.501434
clonotype853	CASKSSGAAETQYF	0.00176815	0	0.00413594	0.0111495	0.497419	3.74552e-05	0	0.502543
clonotype1715	CASSRTQGATAEAFF	0.000980367	0	0.00229339	0.00618965	0.497265	2.38558e-05	2.73053e-05	0.502684
clonotype1762	CASSSNIVVREPYEQYF	0.000980367	0	0.00229339	0.00618965	0.497265	2.38558e-05	2.73053e-05	0.502684
clonotype833	CASHQRIQTNEKLFF	0.00196073	0	0.00458679	0.0123793	0.497234	1.76337e-05	3.6036e-05	0.502712
clonotype1688	CASSRDGFNQPQHF	0.0058822	0	0.0137604	0.0371379	0.497227	1.7266e-05	3.6671e-05	0.502719
clonotype1394	CASSLTGTSLDTQYF	0.0123117	0	0.0288022	0.0777807	0.497056	1.73201e-05	0.000161166	0.502765
clonotype510	CASSQDPSGGYEQYF	0.158478	0	0.370828	1.24402	0.496651	0.000159017	5.50377e-07	0.503189
clonotype930	CASRSPPRGRAETQYF	0.0191161	0	0.044734	0.121286	0.496632	8.41192e-05	0.000129677	0.503155
clonotype1461	CASSPASYEQYF	0.0191161	0	0.044734	0.121286	0.496632	8.41192e-05	0.000129677	0.503155
clonotype1574	CASSPTGGTDNTGELFF	0.0191161	0	0.044734	0.121286	0.496632	8.41192e-05	0.000129677	0.503155
clonotype1806	CASSSTSGGSTDTQYF	0.0191161	0	0.044734	0.121286	0.496632	8.41192e-05	0.000129677	0.503155
clonotype1841	CASSVASGAGGNEQFF	0.0191161	0	0.044734	0.121286	0.496632	8.41192e-05	0.000129677	0.503155
clonotype2025	CATSRARGGQSDTQYF	0.0382323	0	0.089468	0.242571	0.496632	8.41199e-05	0.000129678	0.503155
clonotype819	CASETSGDRTDTQYF	0.0150788	0	0.0352867	0.0956938	0.496558	5.53381e-05	4.06895e-05	0.503346
clonotype1316	CASSLLVDGELFF	0.0150788	0	0.0352867	0.0956938	0.496558	5.53381e-05	4.06895e-05	0.503346
clonotype1575	CASSPTGISVNEQFF	0.0150788	0	0.0352867	0.0956938	0.496558	5.53381e-05	4.06895e-05	0.503346
clonotype1935	CASSYRGGLKNTIYF	0.0150788	0	0.0352867	0.0956938	0.496558	5.53381e-05	4.06895e-05	0.503346
clonotype2173	CSASETSGPNEQFF	0.0150788	0	0.0352867	0.0956938	0.496558	5.53381e-05	4.06895e-05	0.503346
clonotype1333	CASSLPPGLAGGISNEQFF	0.0301575	0	0.0705735	0.191388	0.496558	5.53374e-05	4.0689e-05	0.503346
clonotype1990	CASVKAGISTDTQYF	0.0301575	0	0.0705735	0.191388	0.496558	5.53374e-05	4.0689e-05	0.503346
clonotype1311	CASSLLAGSTDTQYF	0.00495976	0	0.0116113	0.0316433	0.495914	1.08209e-06	0.000112032	0.503973
clonotype61	CSVGSGEGYEQYF	0.0324425	0	0.0759644	0.207415	0.495692	8.63888e-06	2.69828e-05	0.504272
clonotype1182	CASSLAMGLFGDTQYF	0.0336822	0	0.0788948	0.216216	0.494827	7.74725e-06	0.000309512	0.504855
clonotype1868	CASSVQGTASDEQYF	0.00928442	0	0.0217459	0.0595593	0.494765	2.76088e-07	0.000523293	0.504711
clonotype1958	CASSYSTNYGYTF	0.00928442	0	0.0217459	0.0595593	0.494765	2.76088e-07	0.000523293	0.504711
clonotype1987	CASTVTATGELFF	0.00928442	0	0.0217459	0.0595593	0.494765	2.76088e-07	0.000523293	0.504711
clonotype1235	CASSLGAGTGQYNEQFF	0.00111511	0	0.00261308	0.00719166	0.494289	8.93982e-05	0.000178804	0.505443
clonotype1374	CASSLSSYNEQFF	0.00111511	0	0.00261308	0.00719166	0.494289	8.93982e-05	0.000178804	0.505443
clonotype796	CAISESGDYTEAFF	0.0025923	0	0.00607484	0.0167243	0.494252	0	0.000126762	0.505621
clonotype1058	CASSFARGITDTQYF	0.0025923	0	0.00607484	0.0167243	0.494252	0	0.000126762	0.505621
clonotype1627	CASSQEARGNEQFF	0.0137856	0	0.0323147	0.0891961	0.493611	7.79191e-06	0.000350182	0.506031
clonotype982	CASSDPGSGGPDTQYF	0.0107932	0	0.0253049	0.0699594	0.493497	5.19855e-05	0.000140148	0.506311
clonotype1463	CASSPDRSNSPLHF	0.0107932	0	0.0253049	0.0699594	0.493497	5.19855e-05	0.000140148	0.506311
clonotype1861	CASSVLAGDTGELFF	0.132672	0	0.3111	0.861244	0.492901	0.000178976	0.00065674	0.506263
clonotype1768	CASSSPGLNQPQHF	0.0221119	0	0.0518499	0.143541	0.492901	0.000178976	0.000656739	0.506263
clonotype1951	CASSYSMGRNTGELFF	0.0221119	0	0.0518499	0.143541	0.492901	0.000178976	0.000656739	0.506263
clonotype2247	CSVKGVQGSQPQHF	0.0221119	0	0.0518499	0.143541	0.492901	0.000178976	0.000656739	0.506263
clonotype874	CASRAGGYVQETQYF	0.0165894	0	0.0389164	0.108108	0.492646	8.09602e-06	1.7789e-05	0.507328
clonotype1177	CASSLAKGPTVGEQYF	0.0165894	0	0.0389164	0.108108	0.492646	8.09602e-06	1.7789e-05	0.507328
clonotype1283	CASSLGTDTQYF	0.0165894	0	0.0389164	0.108108	0.492646	8.09602e-06	1.7789e-05	0.507328
clonotype1480	CASSPGHEQFF	0.0165894	0	0.0389164	0.108108	0.492646	8.09602e-06	1.7789e-05	0.507328
clonotype1617	CASSQDPLGQETQYF	0.0165894	0	0.0389164	0.108108	0.492646	8.09602e-06	1.7789e-05	0.507328
clonotype1902	CASSWTEGKQFF	0.0165894	0	0.0389164	0.108108	0.492646	8.09602e-06	1.7789e-05	0.507328
clonotype1924	CASSYGQGGNQPQHF	0.0165894	0	0.0389164	0.108108	0.492646	8.09602e-06	1.7789e-05	0.507328
clonotype2078	CSAEVVGAISYGYTF	0.0165894	0	0.0389164	0.108108	0.492646	8.09602e-06	1.7789e-05	0.507328
clonotype1842	CASSVASGGFYNEQFF	0.0331787	0	0.0778329	0.216216	0.4926	1.24355e-05	4.28174e-05	0.507345
clonotype2026	CATSRDLGTGWETQYF	0.0331787	0	0.0778329	0.216216	0.4926	1.24355e-05	4.28174e-05	0.507345
clonotype2168	CSARVGYSPSEAFF	0.0523406	0	0.122781	0.341006	0.492405	4.49919e-05	0.000342282	0.507208
clonotype1532	CASSPPTEREQYF	0.0261703	0	0.0613904	0.170503	0.492405	4.49928e-05	0.00034228	0.507208
clonotype1872	CASSVSGGVNQPQHF	0.0261703	0	0.0613904	0.170503	0.492405	4.49928e-05	0.00034228	0.507208
clonotype1785	CASSSRVVGVTYNEQFF	0.0435881	0	0.102299	0.285196	0.491846	6.60081e-08	5.87508e-05	0.508096
clonotype441	CASSPEPSIEQYF	0.00359415	0	0.00843939	0.0278738	0.490931	0.000137453	0.000229189	0.508702
clonotype621	CASSTRGQESNSPLHF	0.00359415	0	0.00843939	0.0278738	0.490931	0.000137453	0.000229189	0.508702
clonotype1889	CASSWGAYSYNEQFF	0.00424059	0	0.00995795	0.0278738	0.490647	3.89989e-05	0.000398512	0.508915
clonotype697	CAWSGDPSQETQYF	0.00462326	0	0.010866	0.0371379	0.489494	2.52726e-05	5.21845e-05	0.510428
clonotype884	CASRETWGRGNQPQHF	0.00781912	0	0.0183826	0.0518538	0.489121	3.53292e-05	0	0.510844
clonotype1834	CASSTRTGSGNTIYF	0.00781912	0	0.0183826	0.0518538	0.489121	3.53292e-05	0	0.510844
clonotype2163	CSARSISGGDNEQFF	0.00781912	0	0.0183826	0.0518538	0.489121	3.53292e-05	0	0.510844
clonotype2245	CSVGTGGELFF	0.00781912	0	0.0183826	0.0518538	0.489121	3.53292e-05	0	0.510844
clonotype780	CAGGLAGGNEQFF	0.00588888	0	0.0138432	0.0390233	0.489024	3.3048e-05	0.000222473	0.51072
clonotype1622	CASSQDRSGASGRTDTQYF	0.00346519	0	0.00814822	0.0230133	0.48883	7.78214e-05	1.62526e-06	0.511091
clonotype867	CASNSGRDMSSYEQYF	0.0282981	0	0.0665432	0.18797	0.488628	2.19453e-05	1.69766e-05	0.511333
clonotype1773	CASSSPPGGETQYF	0.0282981	0	0.0665432	0.18797	0.488628	2.19453e-05	1.69766e-05	0.511333
clonotype695	CAWSATGGEGSGANVLTF	0.00943179	0	0.0221864	0.0724718	0.488103	0	9.05958e-06	0.511888
clonotype506	CASSQDGGDRRQPQHF	0.0107724	0	0.0253459	0.0866551	0.487715	2.63114e-05	4.40808e-08	0.512259
clonotype645	CASSWTSRVIQETQYF	0.00584753	0	0.0137643	0.0460266	0.486907	6.71755e-05	5.16031e-07	0.513025
clonotype609	CASSTGINQPQHF	0.0342409	0	0.0806035	0.265846	0.486702	4.55852e-05	0.00043554	0.512817
clonotype1518	CASSPPDGDYTQYF	0.0146437	0	0.0344693	0.0979432	0.486378	0.000434839	0.000119304	0.513068
clonotype1442	CASSLYPSGDYNEQFF	0.0732183	0	0.172347	0.489716	0.486378	0.000434839	0.000119304	0.513068
clonotype1764	CASSSNPLYEQYF	0.0407591	0	0.0959565	0.272893	0.486338	9.68506e-08	0.000476891	0.513185
clonotype1576	CASSPTGNTNEKLFF	0.0271871	0	0.0640419	0.182704	0.485788	3.37501e-05	8.21653e-06	0.51417
clonotype1994	CATGIAGLYEQYF	0.0271871	0	0.0640419	0.182704	0.485788	3.37501e-05	8.21653e-06	0.51417
clonotype929	CASRSGTYEQYF	0.0181247	0	0.0426946	0.121803	0.485788	3.375e-05	8.21649e-06	0.51417
clonotype1156	CASSIPGQRIKLFF	0.0181247	0	0.0426946	0.121803	0.485788	3.375e-05	8.21649e-06	0.51417
clonotype1578	CASSPTGVGAYEQYF	0.0181247	0	0.0426946	0.121803	0.485788	3.375e-05	8.21649e-06	0.51417
clonotype1680	CASSQVPGYEQYF	0.0181247	0	0.0426946	0.121803	0.485788	3.375e-05	8.21649e-06	0.51417
clonotype1898	CASSWRGMTEAFF	0.0181247	0	0.0426946	0.121803	0.485788	3.375e-05	8.21649e-06	0.51417
clonotype2230	CSVEPEAGNEQFF	0.0181247	0	0.0426946	0.121803	0.485788	3.375e-05	8.21649e-06	0.51417
clonotype801	CAISETAYNEQFF	0.00906235	0	0.0213473	0.0609013	0.485788	3.37491e-05	8.21593e-06	0.51417
clonotype868	CASPKGPLPGTPSNQPQHF	0.00906235	0	0.0213473	0.0609013	0.485788	3.37491e-05	8.21593e-06	0.51417
clonotype924	CASRRDVYGYTF	0.00906235	0	0.0213473	0.0609013	0.485788	3.37491e-05	8.21593e-06	0.51417
clonotype998	CASSDSSTRLGGDNEQFF	0.00906235	0	0.0213473	0.0609013	0.485788	3.37491e-05	8.21593e-06	0.51417
clonotype1007	CASSEASGQGWTEAFF	0.00906235	0	0.0213473	0.0609013	0.485788	3.37491e-05	8.21593e-06	0.51417
clonotype1018	CASSEGQKMNTEAFF	0.00906235	0	0.0213473	0.0609013	0.485788	3.37491e-05	8.21593e-06	0.51417
clonotype1026	CASSELVAGGSYEQYF	0.00906235	0	0.0213473	0.0609013	0.485788	3.37491e-05	8.21593e-06	0.51417
clonotype1097	CASSFRLAPREQFF	0.00906235	0	0.0213473	0.0609013	0.485788	3.37491e-05	8.21593e-06	0.51417
clonotype1207	CASSLDTSRLLAKNIQYF	0.00906235	0	0.0213473	0.0609013	0.485788	3.37491e-05	8.21593e-06	0.51417
clonotype1217	CASSLEGVRRSYEQYF	0.00906235	0	0.0213473	0.0609013	0.485788	3.37491e-05	8.21593e-06	0.51417
clonotype1284	CASSLGTGDYGYTF	0.00906235	0	0.0213473	0.0609013	0.485788	3.37491e-05	8.21593e-06	0.51417
clonotype1322	CASSLNGGAYNEQFF	0.00906235	0	0.0213473	0.0609013	0.485788	3.37491e-05	8.21593e-06	0.51417
clonotype1326	CASSLPDRPYEQYF	0.00906235	0	0.0213473	0.0609013	0.485788	3.37491e-05	8.21593e-06	0.51417
clonotype1426	CASSLVQGAGNEQYF	0.00906235	0	0.0213473	0.0609013	0.485788	3.37491e-05	8.21593e-06	0.51417
clonotype1447	CASSMGMNTEAFF	0.00906235	0	0.0213473	0.0609013	0.485788	3.37491e-05	8.21593e-06	0.51417
clonotype1538	CASSPQGYYEKLFF	0.00906235	0	0.0213473	0.0609013	0.485788	3.37491e-05	8.21593e-06	0.51417
clonotype1626	CASSQEAGSSYEQYF	0.00906235	0	0.0213473	0.0609013	0.485788	3.37491e-05	8.21593e-06	0.51417
clonotype1668	CASSQQDSGGADTQYF	0.00906235	0	0.0213473	0.0609013	0.485788	3.37491e-05	8.21593e-06	0.51417
clonotype1669	CASSQQDYNEQFF	0.00906235	0	0.0213473	0.0609013	0.485788	3.37491e-05	8.21593e-06	0.51417
clonotype1706	CASSRPVGGLRETQYF	0.00906235	0	0.0213473	0.0609013	0.485788	3.37491e-05	8.21593e-06	0.51417
clonotype1731	CASSSEVRRGNEQFF	0.00906235	0	0.0213473	0.0609013	0.485788	3.37491e-05	8.21593e-06	0.51417
clonotype1847	CASSVDGREAYEQYF	0.00906235	0	0.0213473	0.0609013	0.485788	3.37491e-05	8.21593e-06	0.51417
clonotype1856	CASSVGNNSPLHF	0.00906235	0	0.0213473	0.0609013	0.485788	3.37491e-05	8.21593e-06	0.51417
clonotype1899	CASSWRNGGYNEQFF	0.00906235	0	0.0213473	0.0609013	0.485788	3.37491e-05	8.21593e-06	0.51417
clonotype1919	CASSYFIYEQFF	0.00906235	0	0.0213473	0.0609013	0.485788	3.37491e-05	8.21593e-06	0.51417
clonotype1938	CASSYSASYEQYF	0.00906235	0	0.0213473	0.0609013	0.485788	3.37491e-05	8.21593e-06	0.51417
clonotype2032	CATSRGAGTYGYTF	0.00906235	0	0.0213473	0.0609013	0.485788	3.37491e-05	8.21593e-06	0.51417
clonotype2036	CATSSGDYEQYF	0.00906235	0	0.0213473	0.0609013	0.485788	3.37491e-05	8.21593e-06	0.51417
clonotype2134	CSARDWTGEEENTEAFF	0.00906235	0	0.0213473	0.0609013	0.485788	3.37491e-05	8.21593e-06	0.51417
clonotype2140	CSAREPRDYTEAFF	0.00906235	0	0.0213473	0.0609013	0.485788	3.37491e-05	8.21593e-06	0.51417
clonotype2211	CSVAWVSTNEQYF	0.00906235	0	0.0213473	0.0609013	0.485788	3.37491e-05	8.21593e-06	0.51417
clonotype2257	CSVTRRDTEAFF	0.00906235	0	0.0213473	0.0609013	0.485788	3.37491e-05	8.21593e-06	0.51417
clonotype1952	CASSYSNDPDTQYF	0.0362494	0	0.0853892	0.243605	0.485788	3.37446e-05	8.21316e-06	0.51417
clonotype1166	CASSLADRSSRSYEQYF	0.00235008	0	0.00553745	0.0158216	0.485322	4.31925e-05	1.57928e-06	0.514634
clonotype201	CASSFSRDIHDEQYF	0.0417136	0	0.0961978	0.255754	0.484358	0.00336652	0.0149576	0.497318
clonotype933	CASRTGADTDTQYF	0.00212774	0	0.00501692	0.0143833	0.484175	1.95094e-05	0.000118054	0.515687
clonotype1233	CASSLGAAYGYTF	0.00212774	0	0.00501692	0.0143833	0.484175	1.95094e-05	0.000118054	0.515687
clonotype1729	CASSSEGSGANVLTF	0.00212774	0	0.00501692	0.0143833	0.484175	1.95094e-05	0.000118054	0.515687
clonotype1920	CASSYGGRAIEQYF	0.00212774	0	0.00501692	0.0143833	0.484175	1.95094e-05	0.000118054	0.515687
clonotype1093	CASSFQGRGTEAFF	0.00106387	0	0.00250846	0.00719166	0.484175	1.95087e-05	0.000118056	0.515687
clonotype1201	CASSLDRDAGYTF	0.00106387	0	0.00250846	0.00719166	0.484175	1.95087e-05	0.000118056	0.515687
clonotype1437	CASSLYDPEAFF	0.00106387	0	0.00250846	0.00719166	0.484175	1.95087e-05	0.000118056	0.515687
clonotype1454	CASSPAADSYNEQFF	0.00106387	0	0.00250846	0.00719166	0.484175	1.95087e-05	0.000118056	0.515687
clonotype1896	CASSWNPGEQYF	0.00106387	0	0.00250846	0.00719166	0.484175	1.95087e-05	0.000118056	0.515687
clonotype2044	CAWEGPAEAFF	0.00106387	0	0.00250846	0.00719166	0.484175	1.95087e-05	0.000118056	0.515687
clonotype2232	CSVETGRSYGYTF	0.00106387	0	0.00250846	0.00719166	0.484175	1.95087e-05	0.000118056	0.515687
clonotype2264	CSVVQRENTEAFF	0.00106387	0	0.00250846	0.00719166	0.484175	1.95087e-05	0.000118056	0.515687
clonotype1179	CASSLALGGGPYNEQFF	0.00164829	0	0.00388688	0.0111495	0.483972	4.54431e-05	6.67566e-05	0.515916
clonotype2050	CAWSAAGTSTDTQYF	0.00164829	0	0.00388688	0.0111495	0.483972	4.54431e-05	6.67566e-05	0.515916
clonotype1964	CASSYWTGGGYGYTF	0.00329658	0	0.00777376	0.022299	0.483972	4.54411e-05	6.67676e-05	0.515916
clonotype2136	CSAREEGASIIGYTF	0.00329658	0	0.00777376	0.022299	0.483972	4.54411e-05	6.67676e-05	0.515916
clonotype1796	CASSSSRTGSIIEAFF	0.00412073	0	0.00971719	0.0278738	0.483972	4.54406e-05	6.67701e-05	0.515916
clonotype650	CASSYGTSGSETQYF	0.000824146	0	0.00194344	0.00557476	0.483972	4.544e-05	6.67735e-05	0.515916
clonotype781	CAGGVTGEETQYF	0.000824146	0	0.00194344	0.00557476	0.483972	4.544e-05	6.67735e-05	0.515916
clonotype859	CASLTGTSLTDTQYF	0.000824146	0	0.00194344	0.00557476	0.483972	4.544e-05	6.67735e-05	0.515916
clonotype1004	CASSEAGVSTDTQYF	0.000824146	0	0.00194344	0.00557476	0.483972	4.544e-05	6.67735e-05	0.515916
clonotype1005	CASSEAIYSSYGYTF	0.000824146	0	0.00194344	0.00557476	0.483972	4.544e-05	6.67735e-05	0.515916
clonotype1063	CASSFEQKRPYEQYF	0.000824146	0	0.00194344	0.00557476	0.483972	4.544e-05	6.67735e-05	0.515916
clonotype1149	CASSHRAAGGYYEQYF	0.000824146	0	0.00194344	0.00557476	0.483972	4.544e-05	6.67735e-05	0.515916
clonotype1213	CASSLEGLAGVHRETQYF	0.000824146	0	0.00194344	0.00557476	0.483972	4.544e-05	6.67735e-05	0.515916
clonotype1318	CASSLMDSGGYTF	0.000824146	0	0.00194344	0.00557476	0.483972	4.544e-05	6.67735e-05	0.515916
clonotype1416	CASSLVGNTNGYTF	0.000824146	0	0.00194344	0.00557476	0.483972	4.544e-05	6.67735e-05	0.515916
clonotype1440	CASSLYPGRNTEAFF	0.000824146	0	0.00194344	0.00557476	0.483972	4.544e-05	6.67735e-05	0.515916
clonotype1449	CASSNGSGGNEQFF	0.000824146	0	0.00194344	0.00557476	0.483972	4.544e-05	6.67735e-05	0.515916
clonotype1630	CASSQEGQSWAGELFF	0.000824146	0	0.00194344	0.00557476	0.483972	4.544e-05	6.67735e-05	0.515916
clonotype1833	CASSTRQDEQYF	0.000824146	0	0.00194344	0.00557476	0.483972	4.544e-05	6.67735e-05	0.515916
clonotype1855	CASSVGNNEQFF	0.000824146	0	0.00194344	0.00557476	0.483972	4.544e-05	6.67735e-05	0.515916
clonotype2069	CSAAGRNRYEQYF	0.000824146	0	0.00194344	0.00557476	0.483972	4.544e-05	6.67735e-05	0.515916
clonotype2079	CSAGDSLNTEAFF	0.000824146	0	0.00194344	0.00557476	0.483972	4.544e-05	6.67735e-05	0.515916
clonotype2092	CSAKVKDRDYYEQYF	0.000824146	0	0.00194344	0.00557476	0.483972	4.544e-05	6.67735e-05	0.515916
clonotype2103	CSAPTGNGYTF	0.000824146	0	0.00194344	0.00557476	0.483972	4.544e-05	6.67735e-05	0.515916
clonotype2175	CSASGLAGPSYEQYF	0.000824146	0	0.00194344	0.00557476	0.483972	4.544e-05	6.67735e-05	0.515916
clonotype858	CASLSEDQGRTEAFF	0.00247244	0	0.00583032	0.0167243	0.483972	4.54398e-05	6.67745e-05	0.515916
clonotype926	CASRRGSGNQPQHF	0.00247244	0	0.00583032	0.0167243	0.483972	4.54398e-05	6.67745e-05	0.515916
clonotype1002	CASSEAGDPEAFF	0.00247244	0	0.00583032	0.0167243	0.483972	4.54398e-05	6.67745e-05	0.515916
clonotype431	CASSNPGDLGARGETQYF	0.231693	0	0.546403	1.87553	0.483834	4.31165e-05	2.57695e-07	0.516123
clonotype1875	CASSVTQGAPYGYTF	0.0358784	0	0.0845987	0.242571	0.483749	0.000171108	0.000752089	0.515328
clonotype1950	CASSYSLGVNQPQHF	0.0358784	0	0.0845987	0.242571	0.483749	0.000171108	0.000752089	0.515328
clonotype2133	CSARDWGSETQYF	0.0358784	0	0.0845987	0.242571	0.483749	0.000171108	0.000752089	0.515328
clonotype1121	CASSGGGARDEQYF	0.011445	0	0.0270106	0.0777807	0.482625	2.23071e-05	8.47712e-05	0.517268
clonotype1527	CASSPPNSPRGQYF	0.0351615	0	0.0829994	0.239234	0.482069	1.32367e-05	0.000400006	0.517517
clonotype264	CASSLAPKDTQYF	0.00707921	0	0.0167178	0.0557476	0.481698	2.50763e-05	3.56227e-06	0.518273
clonotype93	CASMREWGTDTQYF	0.00414221	0	0.00978214	0.0334485	0.481504	8.83822e-06	0.000110478	0.518376
clonotype158	CASSDSGVNTEAFF	0.00343792	0	0.00811927	0.0278738	0.481379	2.98443e-07	0.00022733	0.518394
clonotype299	CASSLEGSGANVLTF	0.0089887	0	0.0212463	0.0724718	0.480089	2.01361e-05	9.98577e-05	0.519791
clonotype1871	CASSVREGAYNEQFF	0.0101511	0	0.0240201	0.0699594	0.478398	0.000114138	0.000123818	0.521364
clonotype1972	CASTGIIGNTIYF	0.0101511	0	0.0240201	0.0699594	0.478398	0.000114138	0.000123818	0.521364
clonotype519	CASSQELAGLNSYNEQFF	0.00687495	0	0.0162848	0.0557069	0.476647	2.51827e-05	9.65641e-07	0.523327
clonotype1221	CASSLEPFSTGELFF	0.00400087	0	0.0094885	0.0278738	0.474633	0.000104184	1.84929e-06	0.525261
clonotype1867	CASSVQGSEYNEQFF	0.00400087	0	0.0094885	0.0278738	0.474633	0.000104184	1.84929e-06	0.525261
clonotype1422	CASSLVLGGTEAFF	0.00443727	0	0.010526	0.0309483	0.474059	9.53759e-05	0.000245845	0.5256
clonotype2053	CAWSGEDQYQETQYF	0.0222914	0	0.0528857	0.155561	0.473656	1.5046e-05	0.000533357	0.525796
clonotype1313	CASSLLSGFNIQYF	0.0111457	0	0.0264429	0.0777807	0.473656	1.5046e-05	0.000533357	0.525796
clonotype841	CASIRDRDYNEQFF	0.00123497	0	0.00293082	0.00862999	0.473533	2.64923e-07	0.000307462	0.526159
clonotype895	CASRISYEQYF	0.00123497	0	0.00293082	0.00862999	0.473533	2.64923e-07	0.000307462	0.526159
clonotype1158	CASSIYGSSYNEQFF	0.00123497	0	0.00293082	0.00862999	0.473533	2.64923e-07	0.000307462	0.526159
clonotype1342	CASSLQGAQTNGANVLTF	0.00123497	0	0.00293082	0.00862999	0.473533	2.64923e-07	0.000307462	0.526159
clonotype1364	CASSLSPGDYGYTF	0.00123497	0	0.00293082	0.00862999	0.473533	2.64923e-07	0.000307462	0.526159
clonotype1530	CASSPPSGGADTQYF	0.00123497	0	0.00293082	0.00862999	0.473533	2.64923e-07	0.000307462	0.526159
clonotype1598	CASSQAPRTYRDTQYF	0.00123497	0	0.00293082	0.00862999	0.473533	2.64923e-07	0.000307462	0.526159
clonotype1766	CASSSPEETQYF	0.00123497	0	0.00293082	0.00862999	0.473533	2.64923e-07	0.000307462	0.526159
clonotype1903	CASSWTEGYTF	0.00123497	0	0.00293082	0.00862999	0.473533	2.64923e-07	0.000307462	0.526159
clonotype1949	CASSYSLGVGDAGNTIYF	0.00123497	0	0.00293082	0.00862999	0.473533	2.64923e-07	0.000307462	0.526159
clonotype2064	CAWTPLDHEQYF	0.00123497	0	0.00293082	0.00862999	0.473533	2.64923e-07	0.000307462	0.526159
clonotype964	CASSATTTTQYF	0.0121794	0	0.0289148	0.0852515	0.47284	1.07983e-06	0.00015227	0.527006
clonotype1047	CASSETGLSYTF	0.0121794	0	0.0289148	0.0852515	0.47284	1.07983e-06	0.00015227	0.527006
clonotype1051	CASSETSGGALDTQYF	0.0121794	0	0.0289148	0.0852515	0.47284	1.07983e-06	0.00015227	0.527006
clonotype1079	CASSFGTGTITGELFF	0.0121794	0	0.0289148	0.0852515	0.47284	1.07983e-06	0.00015227	0.527006
clonotype1127	CASSGQGGDTDTQYF	0.0121794	0	0.0289148	0.0852515	0.47284	1.07983e-06	0.00015227	0.527006
clonotype1240	CASSLGDYTF	0.0121794	0	0.0289148	0.0852515	0.47284	1.07983e-06	0.00015227	0.527006
clonotype1301	CASSLIPGATDTQYF	0.0121794	0	0.0289148	0.0852515	0.47284	1.07983e-06	0.00015227	0.527006
clonotype1523	CASSPPGRKSSYEQYF	0.0121794	0	0.0289148	0.0852515	0.47284	1.07983e-06	0.00015227	0.527006
clonotype1549	CASSPRGNSNTEAFF	0.0121794	0	0.0289148	0.0852515	0.47284	1.07983e-06	0.00015227	0.527006
clonotype1567	CASSPSGVSTDTQYF	0.0121794	0	0.0289148	0.0852515	0.47284	1.07983e-06	0.00015227	0.527006
clonotype1597	CASSQALAGGPDTQYF	0.0121794	0	0.0289148	0.0852515	0.47284	1.07983e-06	0.00015227	0.527006
clonotype1606	CASSQDGQGAYNEQFF	0.0121794	0	0.0289148	0.0852515	0.47284	1.07983e-06	0.00015227	0.527006
clonotype1718	CASSRTYGLANTGELFF	0.0121794	0	0.0289148	0.0852515	0.47284	1.07983e-06	0.00015227	0.527006
clonotype1779	CASSSRLAGASYNEQFF	0.0121794	0	0.0289148	0.0852515	0.47284	1.07983e-06	0.00015227	0.527006
clonotype1836	CASSTSGTGTEAFF	0.0121794	0	0.0289148	0.0852515	0.47284	1.07983e-06	0.00015227	0.527006
clonotype1877	CASSVVESPSPYNEQFF	0.0121794	0	0.0289148	0.0852515	0.47284	1.07983e-06	0.00015227	0.527006
clonotype1905	CASSWTGIYEQYF	0.0121794	0	0.0289148	0.0852515	0.47284	1.07983e-06	0.00015227	0.527006
clonotype1932	CASSYPNPDLVYEQFF	0.0121794	0	0.0289148	0.0852515	0.47284	1.07983e-06	0.00015227	0.527006
clonotype1995	CATGRNEGATDTQYF	0.0121794	0	0.0289148	0.0852515	0.47284	1.07983e-06	0.00015227	0.527006
clonotype2105	CSAQVGGLDTGELFF	0.0121794	0	0.0289148	0.0852515	0.47284	1.07983e-06	0.00015227	0.527006
clonotype2180	CSASPGTGFDQPQHF	0.0121794	0	0.0289148	0.0852515	0.47284	1.07983e-06	0.00015227	0.527006
clonotype999	CASSDTTSGGGFSYEQYF	0.0243588	0	0.0578296	0.170503	0.47284	1.07978e-06	0.00015227	0.527006
clonotype1508	CASSPLNGQETQYF	0.0243588	0	0.0578296	0.170503	0.47284	1.07978e-06	0.00015227	0.527006
clonotype1539	CASSPQMQSNSPLHF	0.0243588	0	0.0578296	0.170503	0.47284	1.07978e-06	0.00015227	0.527006
clonotype1571	CASSPSVDTQYF	0.0243588	0	0.0578296	0.170503	0.47284	1.07978e-06	0.00015227	0.527006
clonotype1735	CASSSGEGGETQYF	0.0243588	0	0.0578296	0.170503	0.47284	1.07978e-06	0.00015227	0.527006
clonotype2172	CSASAQGLKAEQYF	0.0243588	0	0.0578296	0.170503	0.47284	1.07978e-06	0.00015227	0.527006
clonotype821	CASFLGQENTEAFF	0.0259607	0	0.0616465	0.181895	0.472171	0.000137847	0.000596521	0.527095
clonotype811	CARQAGTGGKETQYF	0.00317672	0	0.00754666	0.022299	0.471852	3.4881e-05	6.96519e-05	0.528044
clonotype1388	CASSLTGGPMNSRDTQYF	0.0216429	0	0.0513907	0.151607	0.471689	6.55233e-05	0.00128995	0.526955
clonotype1488	CASSPGQGSAETQYF	0.0216429	0	0.0513907	0.151607	0.471689	6.55233e-05	0.00128995	0.526955
clonotype1714	CASSRTGKNDEQYF	0.0216429	0	0.0513907	0.151607	0.471689	6.55233e-05	0.00128995	0.526955
clonotype1751	CASSSHLIGEKLFF	0.0216429	0	0.0513907	0.151607	0.471689	6.55233e-05	0.00128995	0.526955
clonotype1887	CASSWEIYTEAFF	0.0216429	0	0.0513907	0.151607	0.471689	6.55233e-05	0.00128995	0.526955
clonotype191	CASSFPGYEQYF	0.0428778	0	0.101849	0.345635	0.471658	8.64005e-05	0.000562941	0.527692
clonotype789	CAISATGGLGQPQHF	0.00846124	0	0.0201137	0.0595593	0.470872	3.13256e-05	1.22736e-05	0.529085
clonotype813	CASAGLRGGYEQYF	0.00846124	0	0.0201137	0.0595593	0.470872	3.13256e-05	1.22736e-05	0.529085
clonotype856	CASLGDTDTQYF	0.00846124	0	0.0201137	0.0595593	0.470872	3.13256e-05	1.22736e-05	0.529085
clonotype1912	CASSYATSYEQFF	0.00846124	0	0.0201137	0.0595593	0.470872	3.13256e-05	1.22736e-05	0.529085
clonotype2076	CSAEVGVTEAFF	0.00846124	0	0.0201137	0.0595593	0.470872	3.13256e-05	1.22736e-05	0.529085
clonotype1973	CASTGQPNYGYTF	0.0022476	0	0.00534293	0.0158216	0.470822	1.03562e-05	5.68967e-05	0.52911
clonotype194	CASSFRQGGWESTEAFF	0.00273364	0	0.00649828	0.022299	0.470431	2.31582e-06	0.000445833	0.529121
clonotype308	CASSLESRVPYEQYF	0.00273364	0	0.00649828	0.022299	0.470431	2.31582e-06	0.000445833	0.529121
clonotype377	CASSLSAGRMNTEAFF	0.00273364	0	0.00649828	0.022299	0.470431	2.31582e-06	0.000445833	0.529121
clonotype427	CASSLYQGPYEQYF	0.00273364	0	0.00649828	0.022299	0.470431	2.31582e-06	0.000445833	0.529121
clonotype847	CASKEGTEAFF	0.0306519	0	0.0729007	0.216216	0.469971	3.79943e-06	0.000146306	0.529879
clonotype2109	CSARDFRDSPNSPLHF	0.0306519	0	0.0729007	0.216216	0.469971	3.79943e-06	0.000146306	0.529879
clonotype1310	CASSLLAGNTGELFF	0.0613039	0	0.145801	0.432432	0.469971	3.79949e-06	0.000146308	0.529879
clonotype1023	CASSEGWDRIYEQYF	0.0172545	0	0.0410444	0.121803	0.469688	2.31522e-08	9.90006e-05	0.530213
clonotype1148	CASSHPGTETNSLYNEQFF	0.0172545	0	0.0410444	0.121803	0.469688	2.31522e-08	9.90006e-05	0.530213
clonotype1368	CASSLSRGSDQPQHF	0.0172545	0	0.0410444	0.121803	0.469688	2.31522e-08	9.90006e-05	0.530213
clonotype1481	CASSPGISPSNEQFF	0.0172545	0	0.0410444	0.121803	0.469688	2.31522e-08	9.90006e-05	0.530213
clonotype1525	CASSPPGTSTDTQYF	0.0172545	0	0.0410444	0.121803	0.469688	2.31522e-08	9.90006e-05	0.530213
clonotype1647	CASSQGPEVWTDTQYF	0.0172545	0	0.0410444	0.121803	0.469688	2.31522e-08	9.90006e-05	0.530213
clonotype1791	CASSSSGTGIPLYNEQFF	0.0172545	0	0.0410444	0.121803	0.469688	2.31522e-08	9.90006e-05	0.530213
clonotype2137	CSAREGGGHYEQYF	0.0172545	0	0.0410444	0.121803	0.469688	2.31522e-08	9.90006e-05	0.530213
clonotype935	CASRYRGGVTEAFF	0.00175077	0	0.00416633	0.0123793	0.469123	2.66533e-07	0	0.530877
clonotype1298	CASSLIGGEQYF	0.00175077	0	0.00416633	0.0123793	0.469123	2.66533e-07	0	0.530877
clonotype1749	CASSSGYRDYGYTF	0.00175077	0	0.00416633	0.0123793	0.469123	2.66533e-07	0	0.530877
clonotype843	CASIVSGRAHHEQFF	0.000875387	0	0.00208316	0.00618965	0.469123	2.66532e-07	0	0.530877
clonotype872	CASQQGGSNQPQHF	0.000875387	0	0.00208316	0.00618965	0.469123	2.66532e-07	0	0.530877
clonotype877	CASRDPLRLEQFF	0.000875387	0	0.00208316	0.00618965	0.469123	2.66532e-07	0	0.530877
clonotype883	CASREGQDNSPLHF	0.000875387	0	0.00208316	0.00618965	0.469123	2.66532e-07	0	0.530877
clonotype925	CASRRESVDEQYF	0.000875387	0	0.00208316	0.00618965	0.469123	2.66532e-07	0	0.530877
clonotype1125	CASSGLTDLNYGYTF	0.000875387	0	0.00208316	0.00618965	0.469123	2.66532e-07	0	0.530877
clonotype1172	CASSLAGGRTGDTEAFF	0.000875387	0	0.00208316	0.00618965	0.469123	2.66532e-07	0	0.530877
clonotype1244	CASSLGGGRAIGEQFF	0.000875387	0	0.00208316	0.00618965	0.469123	2.66532e-07	0	0.530877
clonotype1254	CASSLGIEQFF	0.000875387	0	0.00208316	0.00618965	0.469123	2.66532e-07	0	0.530877
clonotype1267	CASSLGQARYGYTF	0.000875387	0	0.00208316	0.00618965	0.469123	2.66532e-07	0	0.530877
clonotype1290	CASSLGVDTEAFF	0.000875387	0	0.00208316	0.00618965	0.469123	2.66532e-07	0	0.530877
clonotype1309	CASSLLAGAPDTQYF	0.000875387	0	0.00208316	0.00618965	0.469123	2.66532e-07	0	0.530877
clonotype1314	CASSLLTGGFSSRANVLTF	0.000875387	0	0.00208316	0.00618965	0.469123	2.66532e-07	0	0.530877
clonotype1350	CASSLRGSYNEQFF	0.000875387	0	0.00208316	0.00618965	0.469123	2.66532e-07	0	0.530877
clonotype1415	CASSLVGGTGDTEAFF	0.000875387	0	0.00208316	0.00618965	0.469123	2.66532e-07	0	0.530877
clonotype1603	CASSQASSGTGRHEQYF	0.000875387	0	0.00208316	0.00618965	0.469123	2.66532e-07	0	0.530877
clonotype1636	CASSQERTEETQYF	0.000875387	0	0.00208316	0.00618965	0.469123	2.66532e-07	0	0.530877
clonotype1676	CASSQSTRGELDGYTF	0.000875387	0	0.00208316	0.00618965	0.469123	2.66532e-07	0	0.530877
clonotype1769	CASSSPGNNQPQHF	0.000875387	0	0.00208316	0.00618965	0.469123	2.66532e-07	0	0.530877
clonotype1892	CASSWGGTNTGELFF	0.000875387	0	0.00208316	0.00618965	0.469123	2.66532e-07	0	0.530877
clonotype1945	CASSYSGGGLSSPLHF	0.000875387	0	0.00208316	0.00618965	0.469123	2.66532e-07	0	0.530877
clonotype2049	CAWRTGFAEAFF	0.000875387	0	0.00208316	0.00618965	0.469123	2.66532e-07	0	0.530877
clonotype2216	CSVDSAQGGNYEQYF	0.000875387	0	0.00208316	0.00618965	0.469123	2.66532e-07	0	0.530877
clonotype2231	CSVEPGDSYEQYF	0.000875387	0	0.00208316	0.00618965	0.469123	2.66532e-07	0	0.530877
clonotype2166	CSARTRQGNMQPQHF	0.00262616	0	0.00624949	0.018569	0.469114	1.86967e-05	0	0.530867
clonotype1664	CASSQLAGQRREQYF	0.00235258	0	0.00560591	0.0167243	0.466981	3.49112e-05	3.01942e-06	0.532981
clonotype1561	CASSPSGRVNEQYF	0.00705773	0	0.0168177	0.0501728	0.466981	3.49112e-05	3.01941e-06	0.532981
clonotype1893	CASSWGQLSYEQYF	0.00941031	0	0.0224237	0.0668971	0.466981	3.49112e-05	3.01941e-06	0.532981
clonotype1846	CASSVDGRANTIYF	0.0594449	0	0.141969	0.426257	0.463301	2.32805e-05	8.76097e-05	0.536588
clonotype1519	CASSPPDRGPDEQYF	0.00388101	0	0.00927278	0.0278738	0.462494	1.76713e-05	0.000236916	0.537252
clonotype1521	CASSPPGEDTQYF	0.00388101	0	0.00927278	0.0278738	0.462494	1.76713e-05	0.000236916	0.537252
clonotype1940	CASSYSEGRELFF	0.00388101	0	0.00927278	0.0278738	0.462494	1.76713e-05	0.000236916	0.537252
clonotype144	CASSARQGGFYNSPLHF	0.00300722	0	0.00718993	0.0247586	0.461411	3.93944e-06	0.000159016	0.538426
clonotype318	CASSLGGGRAMDTQYF	0.00300722	0	0.00718993	0.0247586	0.461411	3.93944e-06	0.000159016	0.538426
clonotype1227	CASSLEWLAGTGELFF	0.00540944	0	0.0129403	0.0390233	0.460413	2.26573e-05	0.000297695	0.539267
clonotype267	CASSLAQSSYEQYF	0.00456132	0	0.010919	0.0373966	0.458844	0.000233046	0.000995807	0.539927
clonotype250	CASSKQGAGSLMKKLFF	0.0100216	0	0.0205703	0.0560949	0.458687	0.051415	0	0.489898
clonotype528	CASSQKAGGIQTDTQYF	0.0414668	0	0.0993238	0.341006	0.458387	2.00963e-05	0.00028911	0.541303
clonotype1444	CASSLYSWGSGNTIYF	0.0447145	0	0.107129	0.324324	0.458189	7.72969e-05	9.58523e-06	0.541724
clonotype1337	CASSLPSGGSPDPDTQYF	0.0164083	0	0.0393218	0.119119	0.457756	3.5037e-05	6.77045e-05	0.542141
clonotype1354	CASSLRQDEQFF	0.0328165	0	0.0786437	0.238237	0.457756	3.5037e-05	6.77045e-05	0.542141
clonotype240	CASSIIAGYNEQFF	0.00765286	0	0.0183494	0.0613223	0.457123	0.000155312	9.26744e-08	0.542722
clonotype1396	CASSLTPGTSTDTQYF	0.0177988	0	0.0426948	0.129634	0.456188	2.28788e-05	8.01293e-05	0.543709
clonotype1851	CASSVERTTEAFF	0.00236746	0	0.00568059	0.01726	0.455715	4.21709e-05	3.95816e-05	0.544203
clonotype913	CASRPKGEETNYTF	0.00118373	0	0.0028403	0.00862999	0.455715	4.21844e-05	3.95948e-05	0.544203
clonotype962	CASSATSGHYNEQFF	0.00118373	0	0.0028403	0.00862999	0.455715	4.21844e-05	3.95948e-05	0.544203
clonotype1089	CASSFPRTEAFF	0.00118373	0	0.0028403	0.00862999	0.455715	4.21844e-05	3.95948e-05	0.544203
clonotype1291	CASSLGWAGANTDTQYF	0.00118373	0	0.0028403	0.00862999	0.455715	4.21844e-05	3.95948e-05	0.544203
clonotype1471	CASSPELTAFF	0.00118373	0	0.0028403	0.00862999	0.455715	4.21844e-05	3.95948e-05	0.544203
clonotype1553	CASSPRRRQGLSTDTQYF	0.00118373	0	0.0028403	0.00862999	0.455715	4.21844e-05	3.95948e-05	0.544203
clonotype2177	CSASGTYEQYF	0.00118373	0	0.0028403	0.00862999	0.455715	4.21844e-05	3.95948e-05	0.544203
clonotype1180	CASSLALRQGHGYTF	0.0257713	0	0.0618451	0.18797	0.455535	1.04665e-07	6.58584e-05	0.544399
clonotype1458	CASSPAGTGGAYNEQFF	0.0257713	0	0.0618451	0.18797	0.455535	1.04665e-07	6.58584e-05	0.544399
clonotype1843	CASSVAYRAGELFF	0.0257713	0	0.0618451	0.18797	0.455535	1.04665e-07	6.58584e-05	0.544399
clonotype1930	CASSYPLGGAYEQYF	0.0257713	0	0.0618451	0.18797	0.455535	1.04665e-07	6.58584e-05	0.544399
clonotype1433	CASSLWDSGNSNQPQHF	0.00305686	0	0.00733605	0.022299	0.455501	0	3.53403e-06	0.544496
clonotype1498	CASSPKDGMSGNTGELFF	0.00152843	0	0.00366802	0.0111495	0.455471	0	5.5704e-05	0.544473
clonotype1608	CASSQDLERIYGYTF	0.00152843	0	0.00366802	0.0111495	0.455471	0	5.5704e-05	0.544473
clonotype1733	CASSSGAGGANVLTF	0.00152843	0	0.00366802	0.0111495	0.455471	0	5.5704e-05	0.544473
clonotype1736	CASSSGGREEQYF	0.00152843	0	0.00366802	0.0111495	0.455471	0	5.5704e-05	0.544473
clonotype1784	CASSSRTSGKGRNEQFF	0.00152843	0	0.00366802	0.0111495	0.455471	0	5.5704e-05	0.544473
clonotype17	CASSEGGAGTDTQYF	0.159986	0	0.373881	1.2735	0.454628	3.05844e-08	0.0176995	0.527673
clonotype522	CASSQEVSGGADEQFF	0.0130496	0	0.031367	0.0956938	0.452776	3.17339e-05	0.000182519	0.54701
clonotype849	CASKKEGGTGELFF	0.0130496	0	0.031367	0.0956938	0.452776	3.17339e-05	0.000182519	0.54701
clonotype865	CASNPGQGRTDTQYF	0.0130496	0	0.031367	0.0956938	0.452776	3.17339e-05	0.000182519	0.54701
clonotype905	CASRMAGHNTGELFF	0.0130496	0	0.031367	0.0956938	0.452776	3.17339e-05	0.000182519	0.54701
clonotype921	CASRQQGPSYEQYF	0.0130496	0	0.031367	0.0956938	0.452776	3.17339e-05	0.000182519	0.54701
clonotype969	CASSDDPARFNEQFF	0.0130496	0	0.031367	0.0956938	0.452776	3.17339e-05	0.000182519	0.54701
clonotype1029	CASSENRDSSYEQYF	0.0130496	0	0.031367	0.0956938	0.452776	3.17339e-05	0.000182519	0.54701
clonotype1056	CASSEYNSPLHF	0.0130496	0	0.031367	0.0956938	0.452776	3.17339e-05	0.000182519	0.54701
clonotype1141	CASSHGKTQYF	0.0130496	0	0.031367	0.0956938	0.452776	3.17339e-05	0.000182519	0.54701
clonotype1198	CASSLDGYQETQYF	0.0130496	0	0.031367	0.0956938	0.452776	3.17339e-05	0.000182519	0.54701
clonotype1204	CASSLDSSGGNQYNEQFF	0.0130496	0	0.031367	0.0956938	0.452776	3.17339e-05	0.000182519	0.54701
clonotype1651	CASSQGQGTYEQYF	0.0130496	0	0.031367	0.0956938	0.452776	3.17339e-05	0.000182519	0.54701
clonotype1744	CASSSGRTDNSPLHF	0.0130496	0	0.031367	0.0956938	0.452776	3.17339e-05	0.000182519	0.54701
clonotype1759	CASSSLRGGKTQYF	0.0130496	0	0.031367	0.0956938	0.452776	3.17339e-05	0.000182519	0.54701
clonotype1835	CASSTSGGYNEQFF	0.0130496	0	0.031367	0.0956938	0.452776	3.17339e-05	0.000182519	0.54701
clonotype1844	CASSVDFGQAYEQYF	0.0130496	0	0.031367	0.0956938	0.452776	3.17339e-05	0.000182519	0.54701
clonotype1904	CASSWTGGGEQYF	0.0130496	0	0.031367	0.0956938	0.452776	3.17339e-05	0.000182519	0.54701
clonotype2077	CSAEVSYGYTF	0.0130496	0	0.031367	0.0956938	0.452776	3.17339e-05	0.000182519	0.54701
clonotype2129	CSARDSGVASSYNEQFF	0.0130496	0	0.031367	0.0956938	0.452776	3.17339e-05	0.000182519	0.54701
clonotype2144	CSARGAGDTEAFF	0.0130496	0	0.031367	0.0956938	0.452776	3.17339e-05	0.000182519	0.54701
clonotype2187	CSASSAVSNQPQHF	0.0130496	0	0.031367	0.0956938	0.452776	3.17339e-05	0.000182519	0.54701
clonotype2209	CSVASGAYEQYF	0.0130496	0	0.031367	0.0956938	0.452776	3.17339e-05	0.000182519	0.54701
clonotype2214	CSVDREGKHEQYF	0.0130496	0	0.031367	0.0956938	0.452776	3.17339e-05	0.000182519	0.54701
clonotype2223	CSVEEVGTLYEQYF	0.0130496	0	0.031367	0.0956938	0.452776	3.17339e-05	0.000182519	0.54701
clonotype1212	CASSLEGGTYNEQFF	0.0211254	0	0.0508445	0.155561	0.450829	3.92088e-05	0.000102909	0.549029
clonotype228	CASSHNRVEQYF	0.0022517	0	0.00542148	0.018569	0.450042	0.00023546	0.000207373	0.549515
clonotype1783	CASSSRTSGFSYNEQFF	0.00485478	0	0.0117063	0.0359583	0.447836	5.47612e-06	5.0364e-05	0.552108
clonotype798	CAISESGNTRYGYTF	0.0025063	0	0.00604401	0.018569	0.447593	1.98073e-05	0.000315474	0.552072
clonotype848	CASKGLESYEQYF	0.0025063	0	0.00604401	0.018569	0.447593	1.98073e-05	0.000315474	0.552072
clonotype1171	CASSLAGGAGTEAFF	0.0025063	0	0.00604401	0.018569	0.447593	1.98073e-05	0.000315474	0.552072
clonotype1857	CASSVGPNNEQFF	0.0025063	0	0.00604401	0.018569	0.447593	1.98073e-05	0.000315474	0.552072
clonotype2009	CATSDQVGGQGAYNEQFF	0.0025063	0	0.00604401	0.018569	0.447593	1.98073e-05	0.000315474	0.552072
clonotype2057	CAWSPDTEAFF	0.00376115	0	0.00907093	0.0278738	0.447205	4.9848e-05	0.000435815	0.552309
clonotype323	CASSLGLEYNEQFF	0.00565855	0	0.0136513	0.0419757	0.446999	3.91787e-05	0.000118839	0.552843
clonotype960	CASSATDQGVETQYF	0.00565855	0	0.0136513	0.0419757	0.446999	3.91787e-05	0.000118839	0.552843
clonotype994	CASSDSSGEHNEQFF	0.00565855	0	0.0136513	0.0419757	0.446999	3.91787e-05	0.000118839	0.552843
clonotype1080	CASSFGTSEWDNEQFF	0.00565855	0	0.0136513	0.0419757	0.446999	3.91787e-05	0.000118839	0.552843
clonotype1109	CASSFVKRGEQFF	0.00565855	0	0.0136513	0.0419757	0.446999	3.91787e-05	0.000118839	0.552843
clonotype1296	CASSLIASGGTNEQFF	0.00565855	0	0.0136513	0.0419757	0.446999	3.91787e-05	0.000118839	0.552843
clonotype1378	CASSLTAGGGYEQYF	0.00565855	0	0.0136513	0.0419757	0.446999	3.91787e-05	0.000118839	0.552843
clonotype1492	CASSPGTGGYQPQHF	0.00565855	0	0.0136513	0.0419757	0.446999	3.91787e-05	0.000118839	0.552843
clonotype1551	CASSPRLAGPPVGGELFF	0.00565855	0	0.0136513	0.0419757	0.446999	3.91787e-05	0.000118839	0.552843
clonotype1671	CASSQQTSGGALADTQYF	0.00565855	0	0.0136513	0.0419757	0.446999	3.91787e-05	0.000118839	0.552843
clonotype2171	CSARVWGTSGDTQYF	0.00565855	0	0.0136513	0.0419757	0.446999	3.91787e-05	0.000118839	0.552843
clonotype2017	CATSLGGYNEQFF	0.0282927	0	0.0682564	0.209878	0.446999	3.91786e-05	0.000118839	0.552843
clonotype365	CASSLPWGARELFF	0.0453909	0	0.109533	0.37594	0.446168	0.000366568	0.000931895	0.552533
clonotype992	CASSDSNTGELFF	0.00135483	0	0.00327047	0.0100683	0.446124	2.67262e-05	0	0.553849
clonotype1277	CASSLGSKRPQHF	0.00135483	0	0.00327047	0.0100683	0.446124	2.67262e-05	0	0.553849
clonotype1629	CASSQEGGTYEQYF	0.00135483	0	0.00327047	0.0100683	0.446124	2.67262e-05	0	0.553849
clonotype1352	CASSLRPGRVDEQFF	0.00406449	0	0.00981142	0.030205	0.446124	2.67256e-05	0	0.553849
clonotype48	CASSYGTGGEQYF	0.049873	0	0.0869918	0.23414	0.445201	0.0343569	0.254937	0.265505
clonotype1189	CASSLARQGYEQYF	0.00223272	0	0.00540414	0.0167243	0.442005	0.00011125	8.25587e-05	0.557802
clonotype1225	CASSLETNEQFF	0.00223272	0	0.00540414	0.0167243	0.442005	0.00011125	8.25587e-05	0.557802
clonotype1281	CASSLGTAISNEQFF	0.00223272	0	0.00540414	0.0167243	0.442005	0.00011125	8.25587e-05	0.557802
clonotype1294	CASSLHPRTGSYEQYF	0.00223272	0	0.00540414	0.0167243	0.442005	0.00011125	8.25587e-05	0.557802
clonotype1370	CASSLSRTGWTAEAFF	0.00223272	0	0.00540414	0.0167243	0.442005	0.00011125	8.25587e-05	0.557802
clonotype965	CASSAVLGPNNEQFF	0.00247654	0	0.00599635	0.018569	0.441327	3.96514e-05	4.02612e-07	0.558633
clonotype368	CASSLQPGGYTEAFF	0.0821841	0	0.199118	0.685602	0.44005	2.11152e-05	0.000625105	0.559304
clonotype680	CATRGPRDNEQFF	0.0290096	0	0.0703099	0.238237	0.439608	7.23961e-09	0.000171859	0.560221
clonotype1978	CASTPDRASYEQYF	0.00248732	0	0.00602795	0.0186983	0.439454	0.000262936	0.000451745	0.559831
clonotype2262	CSVVGTGGVSENIQYF	0.00248732	0	0.00602795	0.0186983	0.439454	0.000262936	0.000451745	0.559831
clonotype942	CASSAGHLPQETQYF	0.0241697	0	0.0586013	0.181928	0.439021	5.47279e-07	0.000187598	0.560791
clonotype1770	CASSSPGPGEQYF	0.0241697	0	0.0586013	0.181928	0.439021	5.47279e-07	0.000187598	0.560791
clonotype1831	CASSTPSGKDNEQFF	0.0241697	0	0.0586013	0.181928	0.439021	5.47279e-07	0.000187598	0.560791
clonotype861	CASMSLGAGGYNEQFF	0.019066	0	0.0462302	0.143541	0.438965	3.49776e-06	1.70805e-05	0.561015
clonotype1130	CASSGRQGSEKLFF	0.019066	0	0.0462302	0.143541	0.438965	3.49776e-06	1.70805e-05	0.561015
clonotype1563	CASSPSGTGLYEQYF	0.019066	0	0.0462302	0.143541	0.438965	3.49776e-06	1.70805e-05	0.561015
clonotype1701	CASSRMNTEAFF	0.019066	0	0.0462302	0.143541	0.438965	3.49776e-06	1.70805e-05	0.561015
clonotype2002	CATRGGDETGGYTF	0.019066	0	0.0462302	0.143541	0.438965	3.49776e-06	1.70805e-05	0.561015
clonotype1441	CASSLYPRGDYNEQFF	0.0344316	0	0.0834933	0.259269	0.438932	1.79972e-07	9.13171e-05	0.560976
clonotype1866	CASSVQGGEQYF	0.0322622	0	0.0783102	0.243605	0.437209	1.48238e-08	0.000258352	0.562533
clonotype26	CASSLRGLGEKLFF	0.0502097	0	0.121918	0.416915	0.436825	1.35062e-06	0	0.563173
clonotype1882	CASSVYVEGAGNEQFF	0.0157565	0	0.0382627	0.119119	0.436342	3.29732e-06	0.000394026	0.563261
clonotype561	CASSRTGGIGNEQFF	0.0593227	0	0.144159	0.476474	0.43548	0.000199573	8.29757e-05	0.564238
clonotype1020	CASSEGTASTEAFF	0.00163091	0	0.00396632	0.0123793	0.434383	7.0145e-05	0.000168975	0.565378
clonotype1044	CASSESWGDYNEQFF	0.00163091	0	0.00396632	0.0123793	0.434383	7.0145e-05	0.000168975	0.565378
clonotype1066	CASSFFTDRDNEQFF	0.00163091	0	0.00396632	0.0123793	0.434383	7.0145e-05	0.000168975	0.565378
clonotype1116	CASSGDNYGYTF	0.00163091	0	0.00396632	0.0123793	0.434383	7.0145e-05	0.000168975	0.565378
clonotype1472	CASSPFASELFF	0.00163091	0	0.00396632	0.0123793	0.434383	7.0145e-05	0.000168975	0.565378
clonotype1748	CASSSGYGYTF	0.00163091	0	0.00396632	0.0123793	0.434383	7.0145e-05	0.000168975	0.565378
clonotype60	CSVGGRETQYF	0.002937	0	0.00714339	0.022299	0.43412	3.57801e-05	0.000202436	0.565642
clonotype1989	CASTWYPSGSQVTGELFF	0.002937	0	0.00714339	0.022299	0.43412	3.57801e-05	0.000202436	0.565642
clonotype2040	CATVEQGYYGYTF	0.002937	0	0.00714339	0.022299	0.43412	3.57801e-05	0.000202436	0.565642
clonotype1587	CASSPWGQTSTDTQYF	0.0426912	0	0.103857	0.324324	0.43378	3.11907e-05	7.19654e-05	0.566117
clonotype6	CASSPTGYNEQFF	0.0615434	0	0.122985	0.426257	0.433617	0.0432422	1.077e-09	0.52314
clonotype1297	CASSLIEDTGELFF	0.0246732	0	0.060087	0.18797	0.432011	1.64192e-05	0.000198073	0.567775
clonotype1469	CASSPEGQGPVNTGELFF	0.0246732	0	0.060087	0.18797	0.432011	1.64192e-05	0.000198073	0.567775
clonotype1495	CASSPHREQPQHF	0.0246732	0	0.060087	0.18797	0.432011	1.64192e-05	0.000198073	0.567775
clonotype1725	CASSSDRNTEAFF	0.0246732	0	0.060087	0.18797	0.432011	1.64192e-05	0.000198073	0.567775
clonotype1755	CASSSLERGPYNEQFF	0.0246732	0	0.060087	0.18797	0.432011	1.64192e-05	0.000198073	0.567775
clonotype2221	CSVEDQERSSYNEQFF	0.0246732	0	0.060087	0.18797	0.432011	1.64192e-05	0.000198073	0.567775
clonotype1928	CASSYLSGGADDTQYF	0.0136056	0	0.0331405	0.103708	0.431845	4.25985e-05	8.15169e-05	0.568031
clonotype273	CASSLDASRQLAGELFF	0.00491922	0	0.0119822	0.0390233	0.431576	2.34961e-07	0.000434045	0.56799
clonotype1954	CASSYSPTYEQYF	0.0238002	0	0.0580309	0.181895	0.430298	5.94151e-05	0	0.569643
clonotype2090	CSAKNLAVGGEGEQFF	0.0238002	0	0.0580309	0.181895	0.430298	5.94151e-05	0	0.569643
clonotype880	CASRDRGERELFF	0.00639809	0	0.0156008	0.0489033	0.429881	2.34315e-07	0.000498972	0.56962
clonotype407	CASSLVGGNQPQHF	0.00364129	0	0.00888392	0.0278738	0.428993	7.85913e-06	0.00040495	0.570594
clonotype635	CASSVGYTEAFF	0.0221831	0	0.0542079	0.170503	0.426776	3.01635e-05	0.00012322	0.57307
clonotype2114	CSARDLAFGSYTGELFF	0.0221831	0	0.0542079	0.170503	0.426776	3.01635e-05	0.00012322	0.57307
clonotype2234	CSVEVGGNTGELFF	0.0221831	0	0.0542079	0.170503	0.426776	3.01635e-05	0.00012322	0.57307
clonotype1687	CASSRAMSTNQPQHF	0.0332746	0	0.0813119	0.255754	0.426776	3.01635e-05	0.000123219	0.57307
clonotype932	CASRSTDTQYF	0.0110915	0	0.027104	0.0852515	0.426776	3.01634e-05	0.00012322	0.57307
clonotype1165	CASSLADGPVRQYF	0.0110915	0	0.027104	0.0852515	0.426776	3.01634e-05	0.00012322	0.57307
clonotype1202	CASSLDRGHTEAFF	0.0110915	0	0.027104	0.0852515	0.426776	3.01634e-05	0.00012322	0.57307
clonotype1242	CASSLGFGLEQYF	0.0110915	0	0.027104	0.0852515	0.426776	3.01634e-05	0.00012322	0.57307
clonotype1263	CASSLGLTSGGFYNEQFF	0.0110915	0	0.027104	0.0852515	0.426776	3.01634e-05	0.00012322	0.57307
clonotype1295	CASSLHREETQYF	0.0110915	0	0.027104	0.0852515	0.426776	3.01634e-05	0.00012322	0.57307
clonotype1331	CASSLPKNIQYF	0.0110915	0	0.027104	0.0852515	0.426776	3.01634e-05	0.00012322	0.57307
clonotype1360	CASSLSGQISYNEQFF	0.0110915	0	0.027104	0.0852515	0.426776	3.01634e-05	0.00012322	0.57307
clonotype1365	CASSLSQGGNSPLHF	0.0110915	0	0.027104	0.0852515	0.426776	3.01634e-05	0.00012322	0.57307
clonotype1366	CASSLSRGAISEQFF	0.0110915	0	0.027104	0.0852515	0.426776	3.01634e-05	0.00012322	0.57307
clonotype1372	CASSLSSTDTQYF	0.0110915	0	0.027104	0.0852515	0.426776	3.01634e-05	0.00012322	0.57307
clonotype1474	CASSPFGNQPQHF	0.0110915	0	0.027104	0.0852515	0.426776	3.01634e-05	0.00012322	0.57307
clonotype1491	CASSPGTGGVGNQPQHF	0.0110915	0	0.027104	0.0852515	0.426776	3.01634e-05	0.00012322	0.57307
clonotype1510	CASSPLQGLTEAFF	0.0110915	0	0.027104	0.0852515	0.426776	3.01634e-05	0.00012322	0.57307
clonotype1517	CASSPNVQGNTGELFF	0.0110915	0	0.027104	0.0852515	0.426776	3.01634e-05	0.00012322	0.57307
clonotype1591	CASSPYRDRGRSDSPLHF	0.0110915	0	0.027104	0.0852515	0.426776	3.01634e-05	0.00012322	0.57307
clonotype1594	CASSQAGAGYEQYF	0.0110915	0	0.027104	0.0852515	0.426776	3.01634e-05	0.00012322	0.57307
clonotype1628	CASSQEGGTVNEKLFF	0.0110915	0	0.027104	0.0852515	0.426776	3.01634e-05	0.00012322	0.57307
clonotype1648	CASSQGPGQELSGANVLTF	0.0110915	0	0.027104	0.0852515	0.426776	3.01634e-05	0.00012322	0.57307
clonotype1694	CASSRGLAWNEQFF	0.0110915	0	0.027104	0.0852515	0.426776	3.01634e-05	0.00012322	0.57307
clonotype1723	CASSSDGMNTEAFF	0.0110915	0	0.027104	0.0852515	0.426776	3.01634e-05	0.00012322	0.57307
clonotype1727	CASSSDYPGDTQYF	0.0110915	0	0.027104	0.0852515	0.426776	3.01634e-05	0.00012322	0.57307
clonotype1752	CASSSIEIPGQLSYEQYF	0.0110915	0	0.027104	0.0852515	0.426776	3.01634e-05	0.00012322	0.57307
clonotype1761	CASSSNINSPLHF	0.0110915	0	0.027104	0.0852515	0.426776	3.01634e-05	0.00012322	0.57307
clonotype1774	CASSSPSGGASTDTQYF	0.0110915	0	0.027104	0.0852515	0.426776	3.01634e-05	0.00012322	0.57307
clonotype1786	CASSSSGGDYNEQFF	0.0110915	0	0.027104	0.0852515	0.426776	3.01634e-05	0.00012322	0.57307
clonotype1808	CASSSTSSKAREQYF	0.0110915	0	0.027104	0.0852515	0.426776	3.01634e-05	0.00012322	0.57307
clonotype1840	CASSVAGSSYNEQFF	0.0110915	0	0.027104	0.0852515	0.426776	3.01634e-05	0.00012322	0.57307
clonotype1845	CASSVDGLANTEAFF	0.0110915	0	0.027104	0.0852515	0.426776	3.01634e-05	0.00012322	0.57307
clonotype1880	CASSVVYNEQFF	0.0110915	0	0.027104	0.0852515	0.426776	3.01634e-05	0.00012322	0.57307
clonotype1907	CASSWTSAEQYF	0.0110915	0	0.027104	0.0852515	0.426776	3.01634e-05	0.00012322	0.57307
clonotype1931	CASSYPLGGDYNEQFF	0.0110915	0	0.027104	0.0852515	0.426776	3.01634e-05	0.00012322	0.57307
clonotype1933	CASSYPTGGMGTEAFF	0.0110915	0	0.027104	0.0852515	0.426776	3.01634e-05	0.00012322	0.57307
clonotype1966	CASTDREGTGELFF	0.0110915	0	0.027104	0.0852515	0.426776	3.01634e-05	0.00012322	0.57307
clonotype1979	CASTPGGLLGYTF	0.0110915	0	0.027104	0.0852515	0.426776	3.01634e-05	0.00012322	0.57307
clonotype2099	CSANRDRGAFF	0.0110915	0	0.027104	0.0852515	0.426776	3.01634e-05	0.00012322	0.57307
clonotype2155	CSARHLGENQPQHF	0.0110915	0	0.027104	0.0852515	0.426776	3.01634e-05	0.00012322	0.57307
clonotype2158	CSARLRDRGYEQYF	0.0110915	0	0.027104	0.0852515	0.426776	3.01634e-05	0.00012322	0.57307
clonotype2227	CSVEGGRVDTQYF	0.0110915	0	0.027104	0.0852515	0.426776	3.01634e-05	0.00012322	0.57307
clonotype1720	CASSSADRVWYTEAFF	0.0281252	0	0.0687336	0.216216	0.426666	7.46574e-07	0	0.573333
clonotype2027	CATSRDLRDDQPQHF	0.0281252	0	0.0687336	0.216216	0.426666	7.46574e-07	0	0.573333
clonotype177	CASSFAGQGYNEQFF	0.0140626	0	0.0343668	0.108108	0.426665	7.33655e-07	0	0.573334
clonotype808	CANSGSGLGETQYF	0.0140626	0	0.0343668	0.108108	0.426665	7.33655e-07	0	0.573334
clonotype844	CASKDGTRHTDTQYF	0.0140626	0	0.0343668	0.108108	0.426665	7.33655e-07	0	0.573334
clonotype931	CASRSSYPSTDTQYF	0.0140626	0	0.0343668	0.108108	0.426665	7.33655e-07	0	0.573334
clonotype1100	CASSFSGGLRGYTF	0.0140626	0	0.0343668	0.108108	0.426665	7.33655e-07	0	0.573334
clonotype1261	CASSLGLRSNQPQHF	0.0140626	0	0.0343668	0.108108	0.426665	7.33655e-07	0	0.573334
clonotype1348	CASSLRFMGNEQFF	0.0140626	0	0.0343668	0.108108	0.426665	7.33655e-07	0	0.573334
clonotype1393	CASSLTGTSGNEQFF	0.0140626	0	0.0343668	0.108108	0.426665	7.33655e-07	0	0.573334
clonotype1443	CASSLYRAGANVLTF	0.0140626	0	0.0343668	0.108108	0.426665	7.33655e-07	0	0.573334
clonotype1619	CASSQDRGANTEAFF	0.0140626	0	0.0343668	0.108108	0.426665	7.33655e-07	0	0.573334
clonotype1620	CASSQDRGSNQPQHF	0.0140626	0	0.0343668	0.108108	0.426665	7.33655e-07	0	0.573334
clonotype1677	CASSQTSGGHNEQFF	0.0140626	0	0.0343668	0.108108	0.426665	7.33655e-07	0	0.573334
clonotype1996	CATGTGGGDEKLFF	0.0140626	0	0.0343668	0.108108	0.426665	7.33655e-07	0	0.573334
clonotype2260	CSVVGGEGEQYF	0.0140626	0	0.0343668	0.108108	0.426665	7.33655e-07	0	0.573334
clonotype2266	CSVVSGSGEQYF	0.0140626	0	0.0343668	0.108108	0.426665	7.33655e-07	0	0.573334
clonotype1144	CASSHLAGGRSTDTQYF	0.00430421	0	0.0105179	0.0330816	0.426503	0.000223794	0.000441296	0.572831
clonotype473	CASSPPRQAALEAFF	0.00202935	0	0.00496041	0.0167243	0.426376	1.62771e-05	1.59243e-05	0.573592
clonotype534	CASSQNRGQLRTQYF	0.00202935	0	0.00496041	0.0167243	0.426376	1.62771e-05	1.59243e-05	0.573592
clonotype928	CASRRSGGSYNEQFF	0.00144493	0	0.00353643	0.0111495	0.424073	4.77829e-06	0.00025646	0.575665
clonotype1181	CASSLALVADNNEQFF	0.00144493	0	0.00353643	0.0111495	0.424073	4.77829e-06	0.00025646	0.575665
clonotype1402	CASSLTSRVRVAYNEQFF	0.00144493	0	0.00353643	0.0111495	0.424073	4.77829e-06	0.00025646	0.575665
clonotype1430	CASSLVTLTNEQFF	0.00144493	0	0.00353643	0.0111495	0.424073	4.77829e-06	0.00025646	0.575665
clonotype1702	CASSRNMDSFNTEAFF	0.00144493	0	0.00353643	0.0111495	0.424073	4.77829e-06	0.00025646	0.575665
clonotype1247	CASSLGGRGPSGYTF	0.00130359	0	0.00319171	0.0100683	0.423852	0.000155244	8.67752e-07	0.575991
clonotype1607	CASSQDGVAGEVETQYF	0.00130359	0	0.00319171	0.0100683	0.423852	0.000155244	8.67752e-07	0.575991
clonotype1955	CASSYSRDSRQETQYF	0.00130359	0	0.00319171	0.0100683	0.423852	0.000155244	8.67752e-07	0.575991
clonotype2041	CATYKGQGSGNIQYF	0.00130359	0	0.00319171	0.0100683	0.423852	0.000155244	8.67752e-07	0.575991
clonotype2047	CAWMDQNTGELFF	0.00130359	0	0.00319171	0.0100683	0.423852	0.000155244	8.67752e-07	0.575991
clonotype503	CASSQAGGGKHEQYF	0.00515394	0	0.0126389	0.0433276	0.421109	9.12024e-05	0.000266681	0.578533
clonotype1048	CASSETGPNSPLHF	0.00238644	0	0.00586078	0.018569	0.41896	2.78718e-05	7.48472e-05	0.580938
clonotype795	CAISEQGVEASYGYTF	0.00997969	0	0.0245258	0.0777807	0.417938	5.85396e-05	2.22804e-06	0.582001
clonotype1392	CASSLTGSANYGYTF	0.00997969	0	0.0245258	0.0777807	0.417938	5.85396e-05	2.22804e-06	0.582001
clonotype1411	CASSLVGDPETQYF	0.00997969	0	0.0245258	0.0777807	0.417938	5.85396e-05	2.22804e-06	0.582001
clonotype1686	CASSQYSSVAGDSEQFF	0.00997969	0	0.0245258	0.0777807	0.417938	5.85396e-05	2.22804e-06	0.582001
clonotype1306	CASSLKLSSTDTQYF	0.0133063	0	0.032701	0.103708	0.417938	5.85394e-05	2.22806e-06	0.582001
clonotype1382	CASSLTDQGIYEQYF	0.0133063	0	0.032701	0.103708	0.417938	5.85394e-05	2.22806e-06	0.582001
clonotype824	CASGEGGPGDEQYF	0.00332656	0	0.00817526	0.0259269	0.417938	5.85394e-05	2.22806e-06	0.582001
clonotype825	CASGLGAGELFF	0.00332656	0	0.00817526	0.0259269	0.417938	5.85394e-05	2.22806e-06	0.582001
clonotype878	CASRDPSGAGADTQYF	0.00332656	0	0.00817526	0.0259269	0.417938	5.85394e-05	2.22806e-06	0.582001
clonotype888	CASRGADSDRKNTGELFF	0.00332656	0	0.00817526	0.0259269	0.417938	5.85394e-05	2.22806e-06	0.582001
clonotype894	CASRILPSSIYEQYF	0.00332656	0	0.00817526	0.0259269	0.417938	5.85394e-05	2.22806e-06	0.582001
clonotype898	CASRLAGAPGTDTQYF	0.00332656	0	0.00817526	0.0259269	0.417938	5.85394e-05	2.22806e-06	0.582001
clonotype899	CASRLAGGRNEQFF	0.00332656	0	0.00817526	0.0259269	0.417938	5.85394e-05	2.22806e-06	0.582001
clonotype922	CASRQRTGNTEAFF	0.00332656	0	0.00817526	0.0259269	0.417938	5.85394e-05	2.22806e-06	0.582001
clonotype957	CASSASPGTSGGPLNTDTQYF	0.00332656	0	0.00817526	0.0259269	0.417938	5.85394e-05	2.22806e-06	0.582001
clonotype987	CASSDRDVGKNTEAFF	0.00332656	0	0.00817526	0.0259269	0.417938	5.85394e-05	2.22806e-06	0.582001
clonotype1050	CASSETPSGGATDTQYF	0.00332656	0	0.00817526	0.0259269	0.417938	5.85394e-05	2.22806e-06	0.582001
clonotype1054	CASSEVGAGYEQYF	0.00332656	0	0.00817526	0.0259269	0.417938	5.85394e-05	2.22806e-06	0.582001
clonotype1115	CASSGDLTLHEKLFF	0.00332656	0	0.00817526	0.0259269	0.417938	5.85394e-05	2.22806e-06	0.582001
clonotype1117	CASSGDRGEQQYF	0.00332656	0	0.00817526	0.0259269	0.417938	5.85394e-05	2.22806e-06	0.582001
clonotype1150	CASSHRNTGELFF	0.00332656	0	0.00817526	0.0259269	0.417938	5.85394e-05	2.22806e-06	0.582001
clonotype1183	CASSLAPDSLGEQFF	0.00332656	0	0.00817526	0.0259269	0.417938	5.85394e-05	2.22806e-06	0.582001
clonotype1222	CASSLESAWRTGELFF	0.00332656	0	0.00817526	0.0259269	0.417938	5.85394e-05	2.22806e-06	0.582001
clonotype1260	CASSLGLNTEAFF	0.00332656	0	0.00817526	0.0259269	0.417938	5.85394e-05	2.22806e-06	0.582001
clonotype1369	CASSLSRTGWMAEAFF	0.00332656	0	0.00817526	0.0259269	0.417938	5.85394e-05	2.22806e-06	0.582001
clonotype1391	CASSLTGRGSGNTIYF	0.00332656	0	0.00817526	0.0259269	0.417938	5.85394e-05	2.22806e-06	0.582001
clonotype1404	CASSLVAGVHNEQFF	0.00332656	0	0.00817526	0.0259269	0.417938	5.85394e-05	2.22806e-06	0.582001
clonotype1438	CASSLYGATTGELFF	0.00332656	0	0.00817526	0.0259269	0.417938	5.85394e-05	2.22806e-06	0.582001
clonotype1455	CASSPAGGGNTIYF	0.00332656	0	0.00817526	0.0259269	0.417938	5.85394e-05	2.22806e-06	0.582001
clonotype1506	CASSPLKSDGKEAFF	0.00332656	0	0.00817526	0.0259269	0.417938	5.85394e-05	2.22806e-06	0.582001
clonotype1514	CASSPLWGGSTGELFF	0.00332656	0	0.00817526	0.0259269	0.417938	5.85394e-05	2.22806e-06	0.582001
clonotype1545	CASSPRDRSTEAFF	0.00332656	0	0.00817526	0.0259269	0.417938	5.85394e-05	2.22806e-06	0.582001
clonotype1579	CASSPTHGTSGGRVEQYF	0.00332656	0	0.00817526	0.0259269	0.417938	5.85394e-05	2.22806e-06	0.582001
clonotype1582	CASSPTTGTEAFF	0.00332656	0	0.00817526	0.0259269	0.417938	5.85394e-05	2.22806e-06	0.582001
clonotype1665	CASSQLRTGSYEQYF	0.00332656	0	0.00817526	0.0259269	0.417938	5.85394e-05	2.22806e-06	0.582001
clonotype1703	CASSRNTLAAYDIGSPLHF	0.00332656	0	0.00817526	0.0259269	0.417938	5.85394e-05	2.22806e-06	0.582001
clonotype1707	CASSRRDRLSYNSPLHF	0.00332656	0	0.00817526	0.0259269	0.417938	5.85394e-05	2.22806e-06	0.582001
clonotype1740	CASSSGNEQFF	0.00332656	0	0.00817526	0.0259269	0.417938	5.85394e-05	2.22806e-06	0.582001
clonotype1741	CASSSGNSVYEQYF	0.00332656	0	0.00817526	0.0259269	0.417938	5.85394e-05	2.22806e-06	0.582001
clonotype1756	CASSSLKGQHVDENIQYF	0.00332656	0	0.00817526	0.0259269	0.417938	5.85394e-05	2.22806e-06	0.582001
clonotype1758	CASSSLQGGNNEQFF	0.00332656	0	0.00817526	0.0259269	0.417938	5.85394e-05	2.22806e-06	0.582001
clonotype1809	CASSSTTEPNTGELFF	0.00332656	0	0.00817526	0.0259269	0.417938	5.85394e-05	2.22806e-06	0.582001
clonotype1825	CASSTGQHPYSNQPQHF	0.00332656	0	0.00817526	0.0259269	0.417938	5.85394e-05	2.22806e-06	0.582001
clonotype1881	CASSVYSETYEQYF	0.00332656	0	0.00817526	0.0259269	0.417938	5.85394e-05	2.22806e-06	0.582001
clonotype1926	CASSYGVVSSGYEQYF	0.00332656	0	0.00817526	0.0259269	0.417938	5.85394e-05	2.22806e-06	0.582001
clonotype1956	CASSYSRGATDGYTF	0.00332656	0	0.00817526	0.0259269	0.417938	5.85394e-05	2.22806e-06	0.582001
clonotype1988	CASTVTHQETQYF	0.00332656	0	0.00817526	0.0259269	0.417938	5.85394e-05	2.22806e-06	0.582001
clonotype2007	CATSDGTSGGTYNEQFF	0.00332656	0	0.00817526	0.0259269	0.417938	5.85394e-05	2.22806e-06	0.582001
clonotype2010	CATSDWGEQGGGTDTQYF	0.00332656	0	0.00817526	0.0259269	0.417938	5.85394e-05	2.22806e-06	0.582001
clonotype2023	CATSRAADTPYEQYF	0.00332656	0	0.00817526	0.0259269	0.417938	5.85394e-05	2.22806e-06	0.582001
clonotype2074	CSADYLGQHTENEQFF	0.00332656	0	0.00817526	0.0259269	0.417938	5.85394e-05	2.22806e-06	0.582001
clonotype2075	CSAEGLYNEQFF	0.00332656	0	0.00817526	0.0259269	0.417938	5.85394e-05	2.22806e-06	0.582001
clonotype2108	CSARAPTGASYEQYF	0.00332656	0	0.00817526	0.0259269	0.417938	5.85394e-05	2.22806e-06	0.582001
clonotype2123	CSARDQDREGTDTQYF	0.00332656	0	0.00817526	0.0259269	0.417938	5.85394e-05	2.22806e-06	0.582001
clonotype2197	CSDTTDWDNSYEQYF	0.00332656	0	0.00817526	0.0259269	0.417938	5.85394e-05	2.22806e-06	0.582001
clonotype2224	CSVEGEGTGANVLTF	0.00332656	0	0.00817526	0.0259269	0.417938	5.85394e-05	2.22806e-06	0.582001
clonotype2248	CSVKPSGGPNEQFF	0.00332656	0	0.00817526	0.0259269	0.417938	5.85394e-05	2.22806e-06	0.582001
clonotype890	CASRGGGYEPQHF	0.00665313	0	0.0163505	0.0518538	0.417938	5.85393e-05	2.22808e-06	0.582001
clonotype1395	CASSLTPGAYEQYF	0.00665313	0	0.0163505	0.0518538	0.417938	5.85393e-05	2.22808e-06	0.582001
clonotype1767	CASSSPGGSNQPQHF	0.00665313	0	0.0163505	0.0518538	0.417938	5.85393e-05	2.22808e-06	0.582001
clonotype1957	CASSYSSPGGYEQFF	0.00665313	0	0.0163505	0.0518538	0.417938	5.85393e-05	2.22808e-06	0.582001
clonotype2018	CATSNRGIDGGNEQFF	0.00665313	0	0.0163505	0.0518538	0.417938	5.85393e-05	2.22808e-06	0.582001
clonotype2104	CSAPVGDAYNEQFF	0.00665313	0	0.0163505	0.0518538	0.417938	5.85393e-05	2.22808e-06	0.582001
clonotype986	CASSDRDRGRNEQFF	0.00147469	0	0.00362589	0.0115067	0.417101	3.03707e-07	0.000123209	0.582775
clonotype1476	CASSPGGALGYTF	0.00147469	0	0.00362589	0.0115067	0.417101	3.03707e-07	0.000123209	0.582775
clonotype476	CASSPQDRENTDTQYF	0.0661086	0	0.162913	0.56391	0.412518	1.24807e-06	0.00140889	0.586072
clonotype518	CASSQEKGMSEQYF	0.0333935	0	0.082371	0.285196	0.412158	1.49999e-06	0.000135794	0.587705
clonotype1901	CASSWTAGEQYF	0.00628393	0	0.0155165	0.0495172	0.410477	2.50909e-06	0.000167464	0.589353
clonotype1797	CASSSSTLGGPQHF	0.00314197	0	0.00775827	0.0247586	0.410477	2.50908e-06	0.000167464	0.589353
clonotype1451	CASSNLQAFF	0.0231998	0	0.0572707	0.182704	0.410454	1.92168e-07	0.000828796	0.588717
clonotype1467	CASSPEEYKNTEAFF	0.0231998	0	0.0572707	0.182704	0.410454	1.92168e-07	0.000828796	0.588717
clonotype2030	CATSRDTGDSNTGELFF	0.0231998	0	0.0572707	0.182704	0.410454	1.92168e-07	0.000828796	0.588717
clonotype2082	CSAGQGDTEAFF	0.0231998	0	0.0572707	0.182704	0.410454	1.92168e-07	0.000828796	0.588717
clonotype850	CASKLAAYNEQFF	0.00140857	0	0.00348508	0.0111495	0.407481	5.74251e-06	0.000506668	0.592007
clonotype979	CASSDNRGNQPQHF	0.00140857	0	0.00348508	0.0111495	0.407481	5.74251e-06	0.000506668	0.592007
clonotype984	CASSDRDASYEQYF	0.00140857	0	0.00348508	0.0111495	0.407481	5.74251e-06	0.000506668	0.592007
clonotype1104	CASSFTEQFF	0.00140857	0	0.00348508	0.0111495	0.407481	5.74251e-06	0.000506668	0.592007
clonotype1108	CASSFVAGTDTQYF	0.00140857	0	0.00348508	0.0111495	0.407481	5.74251e-06	0.000506668	0.592007
clonotype1418	CASSLVGTATNEKLFF	0.00140857	0	0.00348508	0.0111495	0.407481	5.74251e-06	0.000506668	0.592007
clonotype1942	CASSYSEITEAFF	0.00140857	0	0.00348508	0.0111495	0.407481	5.74251e-06	0.000506668	0.592007
clonotype2102	CSAPLRSGNYGYTF	0.00140857	0	0.00348508	0.0111495	0.407481	5.74251e-06	0.000506668	0.592007
clonotype2251	CSVLGGGTYEQYF	0.00140857	0	0.00348508	0.0111495	0.407481	5.74251e-06	0.000506668	0.592007
clonotype349	CASSLLGLAGGYEQYF	0.000704285	0	0.00174254	0.00557476	0.407481	5.74251e-06	0.000506668	0.592007
clonotype815	CASALAGTGNEQFF	0.000704285	0	0.00174254	0.00557476	0.407481	5.74251e-06	0.000506668	0.592007
clonotype943	CASSAGLAAYNEQFF	0.000704285	0	0.00174254	0.00557476	0.407481	5.74251e-06	0.000506668	0.592007
clonotype1043	CASSESSTSFPYEQYF	0.000704285	0	0.00174254	0.00557476	0.407481	5.74251e-06	0.000506668	0.592007
clonotype1061	CASSFDRGLRSNQPQHF	0.000704285	0	0.00174254	0.00557476	0.407481	5.74251e-06	0.000506668	0.592007
clonotype1088	CASSFMTANTEAFF	0.000704285	0	0.00174254	0.00557476	0.407481	5.74251e-06	0.000506668	0.592007
clonotype1163	CASSLAASTDTQYF	0.000704285	0	0.00174254	0.00557476	0.407481	5.74251e-06	0.000506668	0.592007
clonotype1208	CASSLEEARAIDEQYF	0.000704285	0	0.00174254	0.00557476	0.407481	5.74251e-06	0.000506668	0.592007
clonotype1229	CASSLFHNREAFF	0.000704285	0	0.00174254	0.00557476	0.407481	5.74251e-06	0.000506668	0.592007
clonotype1293	CASSLHPATSGGITDTQYF	0.000704285	0	0.00174254	0.00557476	0.407481	5.74251e-06	0.000506668	0.592007
clonotype1355	CASSLRQGDTEAFF	0.000704285	0	0.00174254	0.00557476	0.407481	5.74251e-06	0.000506668	0.592007
clonotype1363	CASSLSPAHEQYF	0.000704285	0	0.00174254	0.00557476	0.407481	5.74251e-06	0.000506668	0.592007
clonotype1397	CASSLTPSDTQYF	0.000704285	0	0.00174254	0.00557476	0.407481	5.74251e-06	0.000506668	0.592007
clonotype1500	CASSPLAGGLSSYNEQFF	0.000704285	0	0.00174254	0.00557476	0.407481	5.74251e-06	0.000506668	0.592007
clonotype1502	CASSPLAGTKREAFF	0.000704285	0	0.00174254	0.00557476	0.407481	5.74251e-06	0.000506668	0.592007
clonotype1528	CASSPPRQGRNTIYF	0.000704285	0	0.00174254	0.00557476	0.407481	5.74251e-06	0.000506668	0.592007
clonotype1535	CASSPQDGGTDTQYF	0.000704285	0	0.00174254	0.00557476	0.407481	5.74251e-06	0.000506668	0.592007
clonotype1537	CASSPQGGGALYEQYF	0.000704285	0	0.00174254	0.00557476	0.407481	5.74251e-06	0.000506668	0.592007
clonotype1540	CASSPQREADTQYF	0.000704285	0	0.00174254	0.00557476	0.407481	5.74251e-06	0.000506668	0.592007
clonotype1614	CASSQDPGAVRVGANVLTF	0.000704285	0	0.00174254	0.00557476	0.407481	5.74251e-06	0.000506668	0.592007
clonotype1663	CASSQLAAETQYF	0.000704285	0	0.00174254	0.00557476	0.407481	5.74251e-06	0.000506668	0.592007
clonotype1672	CASSQRDRAEQYF	0.000704285	0	0.00174254	0.00557476	0.407481	5.74251e-06	0.000506668	0.592007
clonotype1771	CASSSPGQGTEAFF	0.000704285	0	0.00174254	0.00557476	0.407481	5.74251e-06	0.000506668	0.592007
clonotype1800	CASSSTGFSYNEQFF	0.000704285	0	0.00174254	0.00557476	0.407481	5.74251e-06	0.000506668	0.592007
clonotype1818	CASSSYSTANQPQHF	0.000704285	0	0.00174254	0.00557476	0.407481	5.74251e-06	0.000506668	0.592007
clonotype1860	CASSVLAGASGELFF	0.000704285	0	0.00174254	0.00557476	0.407481	5.74251e-06	0.000506668	0.592007
clonotype1969	CASTEGLTDTQYF	0.000704285	0	0.00174254	0.00557476	0.407481	5.74251e-06	0.000506668	0.592007
clonotype1976	CASTLSWETQYF	0.000704285	0	0.00174254	0.00557476	0.407481	5.74251e-06	0.000506668	0.592007
clonotype2005	CATSDGDEQYF	0.000704285	0	0.00174254	0.00557476	0.407481	5.74251e-06	0.000506668	0.592007
clonotype2042	CAVTGGKRNGYTF	0.000704285	0	0.00174254	0.00557476	0.407481	5.74251e-06	0.000506668	0.592007
clonotype2094	CSALFHGDLSGARSYEQYF	0.000704285	0	0.00174254	0.00557476	0.407481	5.74251e-06	0.000506668	0.592007
clonotype2120	CSARDLRSEAPEQYF	0.000704285	0	0.00174254	0.00557476	0.407481	5.74251e-06	0.000506668	0.592007
clonotype2141	CSAREQRWNEQFF	0.000704285	0	0.00174254	0.00557476	0.407481	5.74251e-06	0.000506668	0.592007
clonotype827	CASGLVGNEQYF	0.00211286	0	0.00522762	0.0167243	0.407481	5.74251e-06	0.000506669	0.592007
clonotype1399	CASSLTQGRYNEQFF	0.00352143	0	0.0087127	0.0278738	0.407481	5.74251e-06	0.000506669	0.592007
clonotype776	CSVYTSGRSSEQYF	0.00288736	0	0.00715188	0.0247586	0.405692	8.31402e-06	0.00013203	0.594168
clonotype1154	CASSIFGSPNQPQHF	0.00389749	0	0.009657	0.0309483	0.405366	7.61473e-05	0.000110761	0.594448
clonotype1691	CASSRDQGGTGELFF	0.00389749	0	0.009657	0.0309483	0.405366	7.61473e-05	0.000110761	0.594448
clonotype354	CASSLNRDRVHEQYF	0.00261378	0	0.0064797	0.022299	0.404543	0.000133409	4.01712e-05	0.595284
clonotype1105	CASSFTGELFF	0.0266965	0	0.066185	0.21225	0.404305	6.07579e-05	0.000196507	0.595438
clonotype1499	CASSPKFVRTPPLNTEAFF	0.0266965	0	0.066185	0.21225	0.404305	6.07579e-05	0.000196507	0.595438
clonotype583	CASSSPKRGGEDTQYF	0.0347961	0	0.0863214	0.297796	0.403461	0	9.14321e-06	0.59653
clonotype1504	CASSPLIGDGGYTF	0.00306924	0	0.00761629	0.0244516	0.402934	9.5414e-07	0	0.597065
clonotype730	CSARGPRENQPQHF	0.0182089	0	0.0452121	0.15534	0.402037	1.31582e-05	0.000224707	0.597725
clonotype1837	CASSTSGTGTYGYTF	0.00465302	0	0.0115564	0.0371379	0.400994	0.000262059	0.000597818	0.598146
clonotype701	CAWSTGVAEKLFF	0.0276722	0	0.0687675	0.238237	0.400692	1.97181e-05	0.000131563	0.599157
clonotype643	CASSWGQWGLAVDNEQFF	0.237623	0	0.591157	2.01483	0.399031	2.33519e-05	7.26963e-05	0.600873
clonotype182	CASSFGLAGGGEQFF	0.081122	0	0.201766	0.682012	0.398395	0.000226678	0.00120603	0.600173
clonotype974	CASSDGYGTDGYTF	0.00142345	0	0.00355689	0.0115067	0.392393	8.30309e-06	2.90111e-05	0.607569
clonotype1431	CASSLVWRDDPSGNTIYF	0.00142345	0	0.00355689	0.0115067	0.392393	8.30309e-06	2.90111e-05	0.607569
clonotype1544	CASSPRDRLYGYTF	0.00142345	0	0.00355689	0.0115067	0.392393	8.30309e-06	2.90111e-05	0.607569
clonotype814	CASAKRRTGHGYTF	0.0232445	0	0.0580936	0.18797	0.392123	8.24749e-05	3.33755e-09	0.607795
clonotype1034	CASSERFQETQYF	0.0232445	0	0.0580936	0.18797	0.392123	8.24749e-05	3.33755e-09	0.607795
clonotype1055	CASSEWTGGQGGTFF	0.0232445	0	0.0580936	0.18797	0.392123	8.24749e-05	3.33755e-09	0.607795
clonotype1249	CASSLGGSNNEQFF	0.0232445	0	0.0580936	0.18797	0.392123	8.24749e-05	3.33755e-09	0.607795
clonotype1682	CASSQVQGNIQYF	0.0232445	0	0.0580936	0.18797	0.392123	8.24749e-05	3.33755e-09	0.607795
clonotype2037	CATSSHGEGRGETQYF	0.0232445	0	0.0580936	0.18797	0.392123	8.24749e-05	3.33755e-09	0.607795
clonotype1776	CASSSREEYNEQFF	0.00711725	0	0.0177845	0.0575333	0.392095	1.53386e-07	0.000505501	0.6074
clonotype805	CAKPSGRVPANVLTF	0.0028469	0	0.00711379	0.0230133	0.391736	0.000116518	0.000973916	0.607173
clonotype864	CASNMGQEAVYEQYF	0.0028469	0	0.00711379	0.0230133	0.391736	0.000116518	0.000973916	0.607173
clonotype1205	CASSLDTGGRNEQFF	0.00481013	0	0.0120408	0.0390233	0.389547	6.90536e-05	0.000189179	0.610195
clonotype917	CASRPSQGGATEAFF	0.00318911	0	0.00798574	0.02589	0.389074	8.22594e-05	0.000177379	0.610667
clonotype1359	CASSLSGGAGEQFF	0.0314631	0	0.0788365	0.255754	0.388112	4.81956e-10	7.89365e-05	0.611809
clonotype121	CASRPTGDGYTF	0.00427855	0	0.0107243	0.0371379	0.387723	6.17858e-05	2.94927e-05	0.612185
clonotype1256	CASSLGLAGEQFF	0.0373373	0	0.0937111	0.304507	0.385666	5.53925e-09	8.96659e-05	0.614244
clonotype871	CASQMGWGNIYEQYF	0.00729525	0	0.0183198	0.0595593	0.384794	4.8428e-05	0.000153835	0.615004
clonotype1084	CASSFHSGGDAYEQYF	0.00729525	0	0.0183198	0.0595593	0.384794	4.8428e-05	0.000153835	0.615004
clonotype1219	CASSLEIISYGTGGVSYGYTF	0.00729525	0	0.0183198	0.0595593	0.384794	4.8428e-05	0.000153835	0.615004
clonotype1555	CASSPRVTDTQYF	0.00729525	0	0.0183198	0.0595593	0.384794	4.8428e-05	0.000153835	0.615004
clonotype1865	CASSVQGAIAYEQYF	0.00729525	0	0.0183198	0.0595593	0.384794	4.8428e-05	0.000153835	0.615004
clonotype2118	CSARDLGTGLGNTEAFF	0.00729525	0	0.0183198	0.0595593	0.384794	4.8428e-05	0.000153835	0.615004
clonotype806	CAMSAGIADTQYF	0.0223296	0	0.0561372	0.182704	0.383162	5.57187e-05	4.12373e-05	0.616741
clonotype1407	CASSLVDNQPQHF	0.0223296	0	0.0561372	0.182704	0.383162	5.57187e-05	4.12373e-05	0.616741
clonotype1915	CASSYDLQGAGQPQHF	0.0223296	0	0.0561372	0.182704	0.383162	5.57187e-05	4.12373e-05	0.616741
clonotype1939	CASSYSATGYNEQFF	0.0223296	0	0.0561372	0.182704	0.383162	5.57187e-05	4.12373e-05	0.616741
clonotype1271	CASSLGQSSYYEQYF	0.00226658	0	0.00570195	0.018569	0.3821	5.87242e-07	0.000161223	0.617739
clonotype1584	CASSPVPQTDNEQFF	0.00226658	0	0.00570195	0.018569	0.3821	5.87242e-07	0.000161223	0.617739
clonotype2043	CAWDRGMTEAFF	0.00604421	0	0.0152052	0.0495172	0.3821	5.87242e-07	0.000161223	0.617739
clonotype551	CASSRPGLAKNIQYF	0.000755526	0	0.00190065	0.00618965	0.3821	5.87242e-07	0.000161223	0.617739
clonotype797	CAISESGGYNEQFF	0.000755526	0	0.00190065	0.00618965	0.3821	5.87242e-07	0.000161223	0.617739
clonotype817	CASAPRGVTYSNQPQHF	0.000755526	0	0.00190065	0.00618965	0.3821	5.87242e-07	0.000161223	0.617739
clonotype822	CASGAGAYEQYF	0.000755526	0	0.00190065	0.00618965	0.3821	5.87242e-07	0.000161223	0.617739
clonotype887	CASRFGYYEQYF	0.000755526	0	0.00190065	0.00618965	0.3821	5.87242e-07	0.000161223	0.617739
clonotype940	CASSAGGGIDEQFF	0.000755526	0	0.00190065	0.00618965	0.3821	5.87242e-07	0.000161223	0.617739
clonotype971	CASSDGGLQETQYF	0.000755526	0	0.00190065	0.00618965	0.3821	5.87242e-07	0.000161223	0.617739
clonotype980	CASSDPGGMGSDTQYF	0.000755526	0	0.00190065	0.00618965	0.3821	5.87242e-07	0.000161223	0.617739
clonotype1092	CASSFPTSGQETQYF	0.000755526	0	0.00190065	0.00618965	0.3821	5.87242e-07	0.000161223	0.617739
clonotype1095	CASSFRGGHQPQHF	0.000755526	0	0.00190065	0.00618965	0.3821	5.87242e-07	0.000161223	0.617739
clonotype1102	CASSFSQGTKGPNEQFF	0.000755526	0	0.00190065	0.00618965	0.3821	5.87242e-07	0.000161223	0.617739
clonotype1112	CASSFVRGTNTEAFF	0.000755526	0	0.00190065	0.00618965	0.3821	5.87242e-07	0.000161223	0.617739
clonotype1191	CASSLATGTVGQPQHF	0.000755526	0	0.00190065	0.00618965	0.3821	5.87242e-07	0.000161223	0.617739
clonotype1286	CASSLGTGGRYEQYF	0.000755526	0	0.00190065	0.00618965	0.3821	5.87242e-07	0.000161223	0.617739
clonotype1345	CASSLQGPQPQHF	0.000755526	0	0.00190065	0.00618965	0.3821	5.87242e-07	0.000161223	0.617739
clonotype1435	CASSLWTAGQGNYEQYF	0.000755526	0	0.00190065	0.00618965	0.3821	5.87242e-07	0.000161223	0.617739
clonotype1589	CASSPWTVNEQFF	0.000755526	0	0.00190065	0.00618965	0.3821	5.87242e-07	0.000161223	0.617739
clonotype1754	CASSSLEGASGDTQYF	0.000755526	0	0.00190065	0.00618965	0.3821	5.87242e-07	0.000161223	0.617739
clonotype1775	CASSSRDRGLTEAFF	0.000755526	0	0.00190065	0.00618965	0.3821	5.87242e-07	0.000161223	0.617739
clonotype1780	CASSSRRSSTDTQYF	0.000755526	0	0.00190065	0.00618965	0.3821	5.87242e-07	0.000161223	0.617739
clonotype1802	CASSSTGLGEKLFF	0.000755526	0	0.00190065	0.00618965	0.3821	5.87242e-07	0.000161223	0.617739
clonotype1886	CASSWEGLGYEQYF	0.000755526	0	0.00190065	0.00618965	0.3821	5.87242e-07	0.000161223	0.617739
clonotype1888	CASSWGANANTGELFF	0.000755526	0	0.00190065	0.00618965	0.3821	5.87242e-07	0.000161223	0.617739
clonotype1953	CASSYSNSGYTF	0.000755526	0	0.00190065	0.00618965	0.3821	5.87242e-07	0.000161223	0.617739
clonotype1974	CASTGTGAYNEQFF	0.000755526	0	0.00190065	0.00618965	0.3821	5.87242e-07	0.000161223	0.617739
clonotype1977	CASTNQENTEAFF	0.000755526	0	0.00190065	0.00618965	0.3821	5.87242e-07	0.000161223	0.617739
clonotype1984	CASTSPEGVGLEQYF	0.000755526	0	0.00190065	0.00618965	0.3821	5.87242e-07	0.000161223	0.617739
clonotype2176	CSASGQAKNTEAFF	0.000755526	0	0.00190065	0.00618965	0.3821	5.87242e-07	0.000161223	0.617739
clonotype2244	CSVGQGTSSYNSPLHF	0.000755526	0	0.00190065	0.00618965	0.3821	5.87242e-07	0.000161223	0.617739
clonotype918	CASRQGFPGNEQFF	0.00151105	0	0.0038013	0.0123793	0.3821	5.87242e-07	0.000161223	0.617739
clonotype1114	CASSGDLDTEAFF	0.00151105	0	0.0038013	0.0123793	0.3821	5.87242e-07	0.000161223	0.617739
clonotype1344	CASSLQGLAKNIQYF	0.00151105	0	0.0038013	0.0123793	0.3821	5.87242e-07	0.000161223	0.617739
clonotype1625	CASSQDYSGNEQFF	0.00151105	0	0.0038013	0.0123793	0.3821	5.87242e-07	0.000161223	0.617739
clonotype1635	CASSQELGEGTDTQYF	0.00151105	0	0.0038013	0.0123793	0.3821	5.87242e-07	0.000161223	0.617739
clonotype2249	CSVKTTGGLGNTIYF	0.00151105	0	0.0038013	0.0123793	0.3821	5.87242e-07	0.000161223	0.617739
clonotype2062	CAWTGGTEAFF	0.00680313	0	0.0171164	0.0557476	0.381904	1.9271e-05	0.000107398	0.617969
clonotype1468	CASSPEGGLQSFRDNSPLHF	0.00682454	0	0.0171774	0.0559675	0.381305	1.86287e-06	0.000104846	0.618588
clonotype1742	CASSSGQVPGELFF	0.00682454	0	0.0171774	0.0559675	0.381305	1.86287e-06	0.000104846	0.618588
clonotype1936	CASSYRQAFSYEQYF	0.00682454	0	0.0171774	0.0559675	0.381305	1.86287e-06	0.000104846	0.618588
clonotype2127	CSARDREDGSYEQYF	0.00682454	0	0.0171774	0.0559675	0.381305	1.86287e-06	0.000104846	0.618588
clonotype649	CASSYGINTEAFF	0.0257797	0	0.0649211	0.22387	0.38048	4.72491e-07	0.000145659	0.619374
clonotype439	CASSPDGFNQPQHF	0.0374969	0	0.0944991	0.328051	0.379407	1.31947e-06	0.000154466	0.620437
clonotype2258	CSVTSGRSSYNEQFF	0.00609884	0	0.0153758	0.0501728	0.378816	6.32813e-06	0.000219391	0.620958
clonotype679	CATQTSGGFREQYF	0.239903	0	0.6053	2.08457	0.377679	9.64811e-10	0.000115079	0.622206
clonotype1985	CASTSPGPDQTGYGYTF	0.00296676	0	0.0074868	0.0244516	0.377497	1.50507e-05	1.05719e-05	0.622478
clonotype1609	CASSQDLIHGQGVGDTQYF	0.00330897	0	0.00835949	0.0273283	0.375823	4.30271e-05	8.05818e-05	0.624053
clonotype1891	CASSWGGNQPQHF	0.00269728	0	0.00681785	0.022299	0.375037	0	8.0791e-06	0.624955
clonotype1900	CASSWSGSGANVLTF	0.00269728	0	0.00681785	0.022299	0.375037	0	8.0791e-06	0.624955
clonotype1078	CASSFGTEAFF	0.00299234	0	0.00756698	0.0247586	0.374129	6.64276e-05	0.00026791	0.625536
clonotype1040	CASSESGHQNTEAFF	0.0187934	0	0.047535	0.155561	0.373847	1.04445e-06	0.000269856	0.625882
clonotype2098	CSANPRHREINEQFF	0.0187934	0	0.047535	0.155561	0.373847	1.04445e-06	0.000269856	0.625882
clonotype731	CSARGQGSYEQYF	0.00362801	0	0.00917618	0.0309483	0.373768	4.40775e-05	0.000359934	0.625828
clonotype976	CASSDLATGTVGELFF	0.0557623	0	0.141069	0.461732	0.373564	2.11093e-07	0.000237959	0.626198
clonotype626	CASSTTSGGATDTQYF	0.107544	0	0.272206	0.93985	0.37301	2.50909e-06	4.42273e-05	0.626944
clonotype1197	CASSLDGTVSSYEQYF	0.0230533	0	0.0584027	0.191388	0.371687	8.80449e-08	3.61382e-06	0.628309
clonotype1913	CASSYDFWAEAFF	0.0230533	0	0.0584027	0.191388	0.371687	8.80449e-08	3.61382e-06	0.628309
clonotype830	CASGQGTANTGELFF	0.0292233	0	0.0740271	0.242571	0.371587	3.05838e-05	0.000304566	0.628078
clonotype1656	CASSQGVPGPEHF	0.00668327	0	0.0169751	0.0557476	0.367802	4.37807e-05	0.00012297	0.632031
clonotype1515	CASSPMDSRYEKLFF	0.116456	0	0.296055	0.972973	0.366276	1.09931e-05	0.000227508	0.633485
clonotype1343	CASSLQGGRDEQYF	0.0284954	0	0.0724684	0.238237	0.366072	5.07071e-05	5.91562e-05	0.633819
clonotype1017	CASSEGQGVFLEQYF	0.0213715	0	0.0543513	0.178678	0.366072	5.07071e-05	5.91563e-05	0.633819
clonotype802	CAISGGGAREQYF	0.00712385	0	0.0181171	0.0595593	0.366072	5.07071e-05	5.91564e-05	0.633819
clonotype951	CASSALAGEDNEQFF	0.00712385	0	0.0181171	0.0595593	0.366072	5.07071e-05	5.91564e-05	0.633819
clonotype1019	CASSEGRETDTQYF	0.00712385	0	0.0181171	0.0595593	0.366072	5.07071e-05	5.91564e-05	0.633819
clonotype1027	CASSEMRYEQYF	0.00712385	0	0.0181171	0.0595593	0.366072	5.07071e-05	5.91564e-05	0.633819
clonotype1038	CASSESDYEQYF	0.00712385	0	0.0181171	0.0595593	0.366072	5.07071e-05	5.91564e-05	0.633819
clonotype1099	CASSFSADSSYEQYF	0.00712385	0	0.0181171	0.0595593	0.366072	5.07071e-05	5.91564e-05	0.633819
clonotype1119	CASSGGAGELFF	0.00712385	0	0.0181171	0.0595593	0.366072	5.07071e-05	5.91564e-05	0.633819
clonotype1192	CASSLAVGEGIEQFF	0.00712385	0	0.0181171	0.0595593	0.366072	5.07071e-05	5.91564e-05	0.633819
clonotype1262	CASSLGLTAGELFF	0.00712385	0	0.0181171	0.0595593	0.366072	5.07071e-05	5.91564e-05	0.633819
clonotype1327	CASSLPGFQPQHF	0.00712385	0	0.0181171	0.0595593	0.366072	5.07071e-05	5.91564e-05	0.633819
clonotype1338	CASSLPTSGGVSTDTQYF	0.00712385	0	0.0181171	0.0595593	0.366072	5.07071e-05	5.91564e-05	0.633819
clonotype1485	CASSPGLRELFF	0.00712385	0	0.0181171	0.0595593	0.366072	5.07071e-05	5.91564e-05	0.633819
clonotype1704	CASSRPGEGPFTDTQYF	0.00712385	0	0.0181171	0.0595593	0.366072	5.07071e-05	5.91564e-05	0.633819
clonotype85	CASGVNTEAFF	0.00213184	0	0.00542231	0.018569	0.365759	1.16378e-05	4.11413e-05	0.634188
clonotype426	CASSLYMIGRGEIEAFF	0.00213184	0	0.00542231	0.018569	0.365759	1.16378e-05	4.11413e-05	0.634188
clonotype440	CASSPDRASHYEQYF	0.00378263	0	0.0096225	0.0334485	0.365542	2.44258e-05	1.42187e-05	0.634419
clonotype2112	CSARDGTTGKAEAFF	0.00308662	0	0.00786404	0.02589	0.363006	8.72394e-05	0.000373436	0.636533
clonotype1745	CASSSGTGLEKLFF	0.00154331	0	0.00393202	0.012945	0.363006	8.72411e-05	0.000373439	0.636533
clonotype2270	RASSLKISSGGYQETQYF	0.00154331	0	0.00393202	0.012945	0.363006	8.72411e-05	0.000373439	0.636533
clonotype1334	CASSLPPSGLDTEAFF	0.00171441	0	0.00436849	0.0143833	0.36283	0.000188092	0.000425172	0.636556
clonotype1781	CASSSRTESLSYNEQFF	0.00171441	0	0.00436849	0.0143833	0.36283	0.000188092	0.000425172	0.636556
clonotype1638	CASSQETGGETQYF	0.00199299	0	0.00507898	0.0167243	0.362756	0.000236269	0.000371223	0.636637
clonotype2139	CSAREPGQDAGTEAFF	0.00199299	0	0.00507898	0.0167243	0.362756	0.000236269	0.000371223	0.636637
clonotype220	CASSGRDGGTDTQYF	0.0428641	0	0.109499	0.37594	0.359286	1.91363e-05	9.17185e-05	0.640603
clonotype1103	CASSFSRSYEQYF	0.0340737	0	0.0870316	0.287081	0.359198	0.000231074	0.000472674	0.640099
clonotype839	CASILGNYGYTF	0.0170368	0	0.0435158	0.143541	0.359198	0.000231074	0.000472674	0.640099
clonotype1052	CASSETSGGTGEQYF	0.0170368	0	0.0435158	0.143541	0.359198	0.000231074	0.000472674	0.640099
clonotype1358	CASSLSGADYGYTF	0.0170368	0	0.0435158	0.143541	0.359198	0.000231074	0.000472674	0.640099
clonotype1450	CASSNGTLYNEQFF	0.0170368	0	0.0435158	0.143541	0.359198	0.000231074	0.000472674	0.640099
clonotype1546	CASSPRDSLYEQYF	0.0170368	0	0.0435158	0.143541	0.359198	0.000231074	0.000472674	0.640099
clonotype1862	CASSVMGGSDTQYF	0.0170368	0	0.0435158	0.143541	0.359198	0.000231074	0.000472674	0.640099
clonotype2091	CSAKQGGSYNEQFF	0.0170368	0	0.0435158	0.143541	0.359198	0.000231074	0.000472674	0.640099
clonotype1486	CASSPGMTPSNTGELFF	0.0255984	0	0.0654777	0.216216	0.357278	7.29137e-05	0.000231519	0.642417
clonotype1624	CASSQDSALTGELFF	0.0255984	0	0.0654777	0.216216	0.357278	7.29137e-05	0.000231519	0.642417
clonotype1646	CASSQGGRGSGANVLTF	0.0255984	0	0.0654777	0.216216	0.357278	7.29137e-05	0.000231519	0.642417
clonotype1650	CASSQGQGFTDTQYF	0.0255984	0	0.0654777	0.216216	0.357278	7.29137e-05	0.000231519	0.642417
clonotype1724	CASSSDQVKVGGELFF	0.0255984	0	0.0654777	0.216216	0.357278	7.29137e-05	0.000231519	0.642417
clonotype2235	CSVEVRSYEQYF	0.0255984	0	0.0654777	0.216216	0.357278	7.29137e-05	0.000231519	0.642417
clonotype2239	CSVGGLVTGEAGDTQYF	0.0255984	0	0.0654777	0.216216	0.357278	7.29137e-05	0.000231519	0.642417
clonotype549	CASSRLAGGQDTQYF	0.188212	0	0.481594	1.66503	0.356908	1.69028e-05	0.000191252	0.642883
clonotype382	CASSLSGGQETQYF	0.00489934	0	0.0125487	0.0433276	0.355514	0	3.93496e-06	0.644482
clonotype2055	CAWSGGTEQFF	0.00984511	0	0.0252641	0.0836214	0.352619	1.89205e-05	0.000147315	0.647215
clonotype809	CAQGQGAGTDTQYF	0.0032817	0	0.00842138	0.0278738	0.352619	1.89205e-05	0.000147315	0.647215
clonotype1064	CASSFFPIQTRGGGYTF	0.00320648	0	0.00824494	0.0273283	0.349774	0	3.226e-06	0.650223
clonotype553	CASSRQAEAFF	0.00580449	0	0.0149336	0.0495172	0.348916	3.70876e-05	2.97815e-05	0.651017
clonotype1853	CASSVGDSNQPQHF	0.0121403	0	0.0312593	0.103708	0.347767	5.31501e-08	3.80125e-06	0.652229
clonotype1580	CASSPTSGGGTDTQYF	0.0242805	0	0.0625186	0.207415	0.347761	6.5277e-08	3.83235e-06	0.652235
clonotype1021	CASSEGTDPREQYF	0.0317501	0	0.0820537	0.272893	0.342207	0.000123504	0.000340333	0.657329
clonotype911	CASRPGLESYNEQFF	0.0141375	0	0.0365896	0.121803	0.34032	3.60676e-05	3.98508e-05	0.659604
clonotype945	CASSAGPREGVDTEAFF	0.0141375	0	0.0365896	0.121803	0.34032	3.60676e-05	3.98508e-05	0.659604
clonotype972	CASSDGGNTGELFF	0.0141375	0	0.0365896	0.121803	0.34032	3.60676e-05	3.98508e-05	0.659604
clonotype1041	CASSESGTGPEQYF	0.0141375	0	0.0365896	0.121803	0.34032	3.60676e-05	3.98508e-05	0.659604
clonotype1094	CASSFRDSVHEQYF	0.0141375	0	0.0365896	0.121803	0.34032	3.60676e-05	3.98508e-05	0.659604
clonotype1151	CASSHRQEVVQPQHF	0.0141375	0	0.0365896	0.121803	0.34032	3.60676e-05	3.98508e-05	0.659604
clonotype1162	CASSKVSQATPLHF	0.0141375	0	0.0365896	0.121803	0.34032	3.60676e-05	3.98508e-05	0.659604
clonotype1210	CASSLEGDHTDTQYF	0.0141375	0	0.0365896	0.121803	0.34032	3.60676e-05	3.98508e-05	0.659604
clonotype1307	CASSLKRGQEERNTIYF	0.0141375	0	0.0365896	0.121803	0.34032	3.60676e-05	3.98508e-05	0.659604
clonotype1757	CASSSLNTGPSYEQYF	0.0141375	0	0.0365896	0.121803	0.34032	3.60676e-05	3.98508e-05	0.659604
clonotype1811	CASSSWAKGGYNEQFF	0.0141375	0	0.0365896	0.121803	0.34032	3.60676e-05	3.98508e-05	0.659604
clonotype1911	CASSYAEINEQFF	0.0141375	0	0.0365896	0.121803	0.34032	3.60676e-05	3.98508e-05	0.659604
clonotype1962	CASSYVGQGYEQYF	0.0141375	0	0.0365896	0.121803	0.34032	3.60676e-05	3.98508e-05	0.659604
clonotype1983	CASTQVLEFTDTQYF	0.0141375	0	0.0365896	0.121803	0.34032	3.60676e-05	3.98508e-05	0.659604
clonotype2080	CSAGDSSYNEQFF	0.0141375	0	0.0365896	0.121803	0.34032	3.60676e-05	3.98508e-05	0.659604
clonotype2088	CSAKGGQGESQPQHF	0.0141375	0	0.0365896	0.121803	0.34032	3.60676e-05	3.98508e-05	0.659604
clonotype2125	CSARDRDRGYEQYF	0.0141375	0	0.0365896	0.121803	0.34032	3.60676e-05	3.98508e-05	0.659604
clonotype2184	CSASPRGRTNEKLFF	0.0141375	0	0.0365896	0.121803	0.34032	3.60676e-05	3.98508e-05	0.659604
clonotype107	CASRGFRAYEQYF	0.0132531	0	0.0343107	0.119119	0.339865	1.9937e-06	3.83937e-05	0.660094
clonotype126	CASRSTGGSGELFF	0.0132531	0	0.0343107	0.119119	0.339865	1.9937e-06	3.83937e-05	0.660094
clonotype230	CASSHRGQSTEAFF	0.0132531	0	0.0343107	0.119119	0.339865	1.9937e-06	3.83937e-05	0.660094
clonotype818	CASEGQGASPLHF	0.0207198	0	0.0536558	0.178678	0.339404	7.72789e-05	0.000158859	0.660359
clonotype1248	CASSLGGRGYGYTF	0.00166317	0	0.0043145	0.0143833	0.33689	6.65526e-05	0.000158411	0.662885
clonotype2205	CSTGSGEGYEQYF	0.0177892	0	0.0461602	0.153911	0.336695	5.55005e-05	3.33877e-05	0.663216
clonotype1091	CASSFPSEQYF	0.00257742	0	0.00668789	0.022299	0.336595	4.88719e-07	8.34459e-06	0.663396
clonotype1513	CASSPLVELFF	0.00773225	0	0.0200637	0.0668971	0.336568	1.21444e-05	8.38053e-06	0.663412
clonotype792	CAISEGAYTEAFF	0.00128871	0	0.00334394	0.0111495	0.336494	0	0.000134827	0.663371
clonotype838	CASILDFATNEKLFF	0.00128871	0	0.00334394	0.0111495	0.336494	0	0.000134827	0.663371
clonotype916	CASRPSGAANSGNTIYF	0.00128871	0	0.00334394	0.0111495	0.336494	0	0.000134827	0.663371
clonotype1168	CASSLAERGGDGYTF	0.00128871	0	0.00334394	0.0111495	0.336494	0	0.000134827	0.663371
clonotype1487	CASSPGQGAREQYF	0.00128871	0	0.00334394	0.0111495	0.336494	0	0.000134827	0.663371
clonotype1712	CASSRSGTGEQYF	0.00128871	0	0.00334394	0.0111495	0.336494	0	0.000134827	0.663371
clonotype1794	CASSSSRDDEQFF	0.00128871	0	0.00334394	0.0111495	0.336494	0	0.000134827	0.663371
clonotype1850	CASSVELAGGYNEQFF	0.00128871	0	0.00334394	0.0111495	0.336494	0	0.000134827	0.663371
clonotype1894	CASSWIGGSSSYNEQFF	0.00128871	0	0.00334394	0.0111495	0.336494	0	0.000134827	0.663371
clonotype2046	CAWIGDYEQYF	0.00128871	0	0.00334394	0.0111495	0.336494	0	0.000134827	0.663371
clonotype2162	CSARRAGGTSTDTQYF	0.00128871	0	0.00334394	0.0111495	0.336494	0	0.000134827	0.663371
clonotype2212	CSVDDGTESVLTF	0.00128871	0	0.00334394	0.0111495	0.336494	0	0.000134827	0.663371
clonotype2220	CSVEDLETRPSTDTQYF	0.00128871	0	0.00334394	0.0111495	0.336494	0	0.000134827	0.663371
clonotype2259	CSVVAVEKSTDTQYF	0.00128871	0	0.00334394	0.0111495	0.336494	0	0.000134827	0.663371
clonotype1475	CASSPGDSMNTEAFF	0.00214672	0	0.0055696	0.018569	0.334846	2.14652e-07	0.00180826	0.663345
clonotype2207	CSVAGGYTGELFF	0.00214672	0	0.0055696	0.018569	0.334846	2.14652e-07	0.00180826	0.663345
clonotype1633	CASSQEGSPSLDEQYF	0.0179267	0	0.046603	0.155561	0.333893	6.58935e-05	0.000106293	0.665935
clonotype593	CASSSSVEGNQPQHF	0.00249392	0	0.00648769	0.022299	0.332905	4.67229e-05	1.22175e-06	0.667047
clonotype421	CASSLWTSGGGEQYF	0.0567632	0	0.147741	0.511509	0.33216	1.23809e-05	8.52017e-05	0.667742
clonotype137	CASSAGQNYEQYF	0.144618	0	0.377412	1.3103	0.328278	8.22132e-05	2.46396e-05	0.671615
clonotype2056	CAWSHGGGTNEKLFF	0.0292874	0	0.0764405	0.255754	0.328172	6.63741e-05	0.000102609	0.671659
clonotype1194	CASSLDGFTGELFF	0.0371342	0	0.0969297	0.324324	0.328084	2.83832e-05	1.66453e-05	0.671871
clonotype1659	CASSQGYYEQYF	0.0371342	0	0.0969297	0.324324	0.328084	2.83832e-05	1.66453e-05	0.671871
clonotype773	CSVVGTATDTQYF	0.0374795	0	0.0978992	0.341006	0.327101	1.01859e-05	1.81312e-05	0.672871
clonotype1122	CASSGGGSPNSPLHF	0.0159811	0	0.0417801	0.139919	0.325848	9.28435e-05	3.40168e-06	0.674056
clonotype1874	CASSVSGRGNEQFF	0.0159811	0	0.0417801	0.139919	0.325848	9.28435e-05	3.40168e-06	0.674056
clonotype27	CASSLRYEQYF	0.00799053	0	0.0208901	0.0699594	0.325848	9.28435e-05	3.40168e-06	0.674056
clonotype892	CASRGPGLAGETQYF	0.00799053	0	0.0208901	0.0699594	0.325848	9.28435e-05	3.40168e-06	0.674056
clonotype1069	CASSFGDEQFF	0.00799053	0	0.0208901	0.0699594	0.325848	9.28435e-05	3.40168e-06	0.674056
clonotype1479	CASSPGGSTDTQYF	0.00799053	0	0.0208901	0.0699594	0.325848	9.28435e-05	3.40168e-06	0.674056
clonotype1612	CASSQDNSNQPQHF	0.00799053	0	0.0208901	0.0699594	0.325848	9.28435e-05	3.40168e-06	0.674056
clonotype1713	CASSRSTSGSNEQFF	0.00190949	0	0.00499326	0.0167243	0.325545	0.000174422	1.89371e-05	0.674262
clonotype392	CASSLSVSYNEQFF	0.00883319	0	0.0230997	0.0804655	0.325411	5.40058e-05	1.63048e-06	0.674533
clonotype1822	CASSTDYGYTF	0.00344621	0	0.00901582	0.030205	0.32485	1.48002e-07	5.87883e-05	0.675091
clonotype1698	CASSRLKIGDGTGGADYGYTF	0.00445055	0	0.0116463	0.0390233	0.324205	1.73136e-05	0.000526804	0.675251
clonotype573	CASSSGQGNYGYTF	0.00366277	0	0.00960467	0.0334485	0.321504	8.08781e-05	9.01067e-05	0.678325
clonotype1566	CASSPSGTSVRETQYF	0.00316184	0	0.00830308	0.0278738	0.319525	0.000220911	0.000455193	0.679799
clonotype988	CASSDRGLDDEQFF	0.0088137	0	0.023161	0.0777807	0.318585	6.17055e-06	0	0.681409
clonotype1145	CASSHLGLAGGTGELFF	0.0088137	0	0.023161	0.0777807	0.318585	6.17055e-06	0	0.681409
clonotype1464	CASSPDSGLAGARDTQYF	0.0088137	0	0.023161	0.0777807	0.318585	6.17055e-06	0	0.681409
clonotype1531	CASSPPSGGREVQYF	0.0088137	0	0.023161	0.0777807	0.318585	6.17055e-06	0	0.681409
clonotype1533	CASSPPTGTQYF	0.0088137	0	0.023161	0.0777807	0.318585	6.17055e-06	0	0.681409
clonotype1087	CASSFLSGTDTQYF	0.00195414	0	0.00513805	0.01726	0.317725	4.03719e-05	7.87937e-06	0.682226
clonotype1030	CASSEPPSTGSNEQYF	0.0192837	0	0.0507381	0.170503	0.316581	0.000134323	0.000285039	0.683
clonotype1042	CASSESSGGANEQFF	0.0192837	0	0.0507381	0.170503	0.316581	0.000134323	0.000285039	0.683
clonotype1081	CASSFGTVNTEAFF	0.0192837	0	0.0507381	0.170503	0.316581	0.000134323	0.000285039	0.683
clonotype1164	CASSLAATRSNTGELFF	0.0192837	0	0.0507381	0.170503	0.316581	0.000134323	0.000285039	0.683
clonotype1253	CASSLGHYEQYF	0.0192837	0	0.0507381	0.170503	0.316581	0.000134323	0.000285039	0.683
clonotype1946	CASSYSGGVSSYEQYF	0.0192837	0	0.0507381	0.170503	0.316581	0.000134323	0.000285039	0.683
clonotype1737	CASSSGLAGGDSYNEQFF	0.0342768	0	0.0902156	0.303214	0.316372	4.94289e-05	0.000107476	0.683471
clonotype836	CASIDQGMNEQYF	0.0270405	0	0.0711763	0.239234	0.315809	3.99987e-07	0.000430924	0.68376
clonotype2126	CSARDREASSYNSPLHF	0.0270405	0	0.0711763	0.239234	0.315809	3.99987e-07	0.000430924	0.68376
clonotype2213	CSVDPPSGGALSSDTQYF	0.0270405	0	0.0711763	0.239234	0.315809	3.99987e-07	0.000430924	0.68376
clonotype345	CASSLLARLSTDTQYF	0.00670475	0	0.0176503	0.0613223	0.31568	1.49517e-07	0.000405393	0.683914
clonotype1010	CASSEDRANSPLHF	0.0134245	0	0.0354049	0.119119	0.313428	4.09995e-05	7.11584e-05	0.68646
clonotype2060	CAWSVFRGPLMNTEAFF	0.0134245	0	0.0354049	0.119119	0.313428	4.09995e-05	7.11584e-05	0.68646
clonotype787	CAISAAGRGTDTQYF	0.00178303	0	0.00470253	0.0158216	0.313291	0.000198241	0.000192882	0.686318
clonotype2228	CSVEGLAEMKFGTQYF	0.04867	0	0.128473	0.432432	0.312175	9.88482e-07	0	0.687824
clonotype816	CASAPPGVSTDTQYF	0.0274047	0	0.0723622	0.243605	0.311749	8.95874e-07	4.0078e-05	0.68821
clonotype3	CASSPETGEAFF	0.0302689	0	0.0799408	0.278534	0.311376	1.22656e-05	0.000155273	0.688456
clonotype997	CASSDSSTDTQYF	0.00139119	0	0.00367598	0.0123793	0.310749	0	0.000113072	0.689138
clonotype1013	CASSEGLADHTDTQYF	0.00139119	0	0.00367598	0.0123793	0.310749	0	0.000113072	0.689138
clonotype1564	CASSPSGTGLYGYTF	0.00139119	0	0.00367598	0.0123793	0.310749	0	0.000113072	0.689138
clonotype1573	CASSPTGASTNEKLFF	0.00139119	0	0.00367598	0.0123793	0.310749	0	0.000113072	0.689138
clonotype1726	CASSSDWYGYTF	0.00139119	0	0.00367598	0.0123793	0.310749	0	0.000113072	0.689138
clonotype2004	CATSDGDEQFF	0.00139119	0	0.00367598	0.0123793	0.310749	0	0.000113072	0.689138
clonotype2011	CATSDYATGTDTQYF	0.00139119	0	0.00367598	0.0123793	0.310749	0	0.000113072	0.689138
clonotype2089	CSAKGPGVDQPQHF	0.00139119	0	0.00367598	0.0123793	0.310749	0	0.000113072	0.689138
clonotype2238	CSVGDTEGSPLHF	0.00139119	0	0.00367598	0.0123793	0.310749	0	0.000113072	0.689138
clonotype209	CASSFWQGTDTQYF	0.138969	0	0.367379	1.25074	0.310182	3.78223e-05	0	0.68978
clonotype134	CASSAGGDTQYF	0.00853074	0	0.0225548	0.0780466	0.309966	1.79447e-05	0	0.690016
clonotype285	CASSLDSSYEQYF	0.00187313	0	0.00496074	0.0167243	0.307563	2.59509e-05	0.000163565	0.692248
clonotype989	CASSDRGNNEQFF	0.00187313	0	0.00496074	0.0167243	0.307563	2.59509e-05	0.000163565	0.692248
clonotype1098	CASSFRTGQAFF	0.00187313	0	0.00496074	0.0167243	0.307563	2.59509e-05	0.000163565	0.692248
clonotype1804	CASSSTGTAINEQFF	0.00187313	0	0.00496074	0.0167243	0.307563	2.59509e-05	0.000163565	0.692248
clonotype1965	CASTAGFPNTEAFF	0.00187313	0	0.00496074	0.0167243	0.307563	2.59509e-05	0.000163565	0.692248
clonotype2193	CSATRQASNSPLHF	0.00187313	0	0.00496074	0.0167243	0.307563	2.59509e-05	0.000163565	0.692248
clonotype304	CASSLEKASGRETQYF	0.0610551	0	0.161984	0.56391	0.305145	2.67566e-05	6.93651e-05	0.694759
clonotype125	CASRSRKDGSMSEQYF	0.00552012	0	0.014666	0.0495172	0.303076	6.69208e-06	0	0.696917
clonotype1140	CASSGTVIYEQYF	0.017147	0	0.0455762	0.153911	0.302544	4.70735e-07	0.000279597	0.697176
clonotype2024	CATSRALLGQPVHTF	0.0474875	0	0.126233	0.426309	0.302294	0.000102734	0.000184647	0.697418
clonotype1412	CASSLVGGELFF	0.00620382	0	0.0165023	0.0557476	0.301438	6.06331e-08	0.000109854	0.698453
clonotype106	CASRGATGGTEAFF	0.00635923	0	0.0169357	0.0589716	0.299804	8.93113e-05	2.07873e-06	0.700104
clonotype1033	CASSEQPGLSNQPQHF	0.00433069	0	0.0115418	0.0390233	0.298816	4.19617e-05	0.000141391	0.701001
clonotype906	CASRMTGFSTDTQYF	0.002074	0	0.00552943	0.0186983	0.298351	9.07083e-05	7.9164e-06	0.701551
clonotype2243	CSVGQAYGYTF	0.002074	0	0.00552943	0.0186983	0.298351	9.07083e-05	7.9164e-06	0.701551
clonotype231	CASSHRGTYEQYF	0.149478	0	0.398563	1.3712	0.298012	1.31925e-05	0.000362283	0.701612
clonotype1436	CASSLYAPSNTEAFF	0.0517162	0	0.137968	0.466684	0.297333	3.24608e-07	0.000102279	0.702564
clonotype860	CASMPSGGAFHDTQYF	0.0143008	0	0.0382728	0.129634	0.292997	8.46357e-05	0.000190273	0.706729
clonotype1186	CASSLARGADTQYF	0.0414355	0	0.110962	0.37594	0.2921	2.78753e-08	0.000134597	0.707765
clonotype903	CASRLSSTGFHTEAFF	0.0207177	0	0.055481	0.18797	0.2921	2.86792e-08	0.000134442	0.707766
clonotype970	CASSDGFLSSYNEQFF	0.0207177	0	0.055481	0.18797	0.2921	2.86792e-08	0.000134442	0.707766
clonotype1143	CASSHGTGDYEQYF	0.0207177	0	0.055481	0.18797	0.2921	2.86792e-08	0.000134442	0.707766
clonotype1274	CASSLGRTHYGYTF	0.0207177	0	0.055481	0.18797	0.2921	2.86792e-08	0.000134442	0.707766
clonotype1421	CASSLVGYQETQYF	0.0207177	0	0.055481	0.18797	0.2921	2.86792e-08	0.000134442	0.707766
clonotype1459	CASSPAIEYTEAFF	0.0207177	0	0.055481	0.18797	0.2921	2.86792e-08	0.000134442	0.707766
clonotype1828	CASSTGTVGPNEQFF	0.0207177	0	0.055481	0.18797	0.2921	2.86792e-08	0.000134442	0.707766
clonotype1838	CASSTTVVRGSYNEQFF	0.0207177	0	0.055481	0.18797	0.2921	2.86792e-08	0.000134442	0.707766
clonotype1981	CASTPSARGRAYNEQFF	0.0207177	0	0.055481	0.18797	0.2921	2.86792e-08	0.000134442	0.707766
clonotype2051	CAWSATGTGAPYEQYF	0.0207177	0	0.055481	0.18797	0.2921	2.86792e-08	0.000134442	0.707766
clonotype2148	CSARGGQGVYNEQFF	0.0207177	0	0.055481	0.18797	0.2921	2.86792e-08	0.000134442	0.707766
clonotype2226	CSVEGGGWYTEAFF	0.0207177	0	0.055481	0.18797	0.2921	2.86792e-08	0.000134442	0.707766
clonotype1251	CASSLGGWADTQYF	0.00245756	0	0.0065816	0.022299	0.292059	4.3336e-05	0.000138547	0.707759
clonotype2153	CSARGTSEALRTQYF	0.00245756	0	0.0065816	0.022299	0.292059	4.3336e-05	0.000138547	0.707759
clonotype2241	CSVGIGETEAFF	0.00245756	0	0.0065816	0.022299	0.292059	4.3336e-05	0.000138547	0.707759
clonotype49	CASSYTTGVTEAFF	0.0255116	0	0.0683447	0.238237	0.291743	4.52742e-05	0	0.708211
clonotype807	CANAAGQGAYEQYF	0.0210241	0	0.056435	0.191388	0.288951	4.10317e-05	2.88517e-05	0.71098
clonotype1509	CASSPLNNQPQHF	0.0210241	0	0.056435	0.191388	0.288951	4.10317e-05	2.88517e-05	0.71098
clonotype1610	CASSQDLYSGSYEQYF	0.0210241	0	0.056435	0.191388	0.288951	4.10317e-05	2.88517e-05	0.71098
clonotype2065	CAWVRATEAFF	0.0210241	0	0.056435	0.191388	0.288951	4.10317e-05	2.88517e-05	0.71098
clonotype2169	CSARVRGYSGPYNEQFF	0.00608396	0	0.0164082	0.0557476	0.282459	1.64315e-05	9.87846e-05	0.717426
clonotype1660	CASSQHSSTDTQYF	0.00202686	0	0.00546567	0.018569	0.282455	0.000175287	0.000449506	0.71692
clonotype511	CASSQDRSNQPQHF	0.00915652	0	0.0247054	0.0839513	0.280798	1.82104e-06	0.00161907	0.717581
clonotype1138	CASSGTRDHTDTQYF	0.00915652	0	0.0247054	0.0839513	0.280798	1.82104e-06	0.00161907	0.717581
clonotype552	CASSRPRPPSASEQYF	0.00593095	0	0.0160229	0.0557069	0.28017	1.04082e-05	4.34206e-05	0.719776
clonotype1998	CATKGDLSNQPQHF	0.00362641	0	0.00982745	0.0334485	0.275997	0	6.02041e-06	0.723997
clonotype424	CASSLYGSNTGELFF	0.0253402	0	0.0687128	0.238237	0.275191	2.36915e-06	3.51624e-06	0.724803
clonotype1446	CASSMDGSTDTQYF	0.00404551	0	0.0109811	0.0373966	0.273773	3.15401e-05	1.31613e-05	0.726182
clonotype1695	CASSRLAEQETQYF	0.0310277	0	0.0842781	0.287081	0.272787	5.83572e-09	0.000160367	0.727052
clonotype212	CASSGGPGLGQPQHF	0.00847361	0	0.023039	0.0804655	0.271299	8.04099e-09	0.000269097	0.728432
clonotype2167	CSARVAYGSYEQYF	0.00421083	0	0.0114513	0.0390233	0.271033	7.34654e-09	0.000169944	0.728797
clonotype783	CAIAGTAATDTQYF	0.0767501	0	0.209228	0.713586	0.268052	3.00484e-07	6.11735e-05	0.731887
clonotype1653	CASSQGRDGPTYGYTF	0.00532504	0	0.0145182	0.0495172	0.267743	2.60664e-07	0.000121858	0.732135
clonotype939	CASSADTNQPQHF	0.00416537	0	0.0113789	0.038835	0.265228	1.28017e-07	4.64689e-06	0.734767
clonotype784	CAILGDSYNEQFF	0.0115358	0	0.0316369	0.108108	0.260467	0.000230702	1.99487e-07	0.739302
clonotype854	CASKSWNTEAFF	0.0115358	0	0.0316369	0.108108	0.260467	0.000230702	1.99487e-07	0.739302
clonotype873	CASRAGAFGYNEQFF	0.0115358	0	0.0316369	0.108108	0.260467	0.000230702	1.99487e-07	0.739302
clonotype893	CASRHRGNGNSPLHF	0.0115358	0	0.0316369	0.108108	0.260467	0.000230702	1.99487e-07	0.739302
clonotype938	CASSADRDEQFF	0.0115358	0	0.0316369	0.108108	0.260467	0.000230702	1.99487e-07	0.739302
clonotype968	CASSDDGTDNSPLHF	0.0115358	0	0.0316369	0.108108	0.260467	0.000230702	1.99487e-07	0.739302
clonotype1006	CASSEARLRHNDGELFF	0.0115358	0	0.0316369	0.108108	0.260467	0.000230702	1.99487e-07	0.739302
clonotype1071	CASSFGGELFF	0.0115358	0	0.0316369	0.108108	0.260467	0.000230702	1.99487e-07	0.739302
clonotype1082	CASSFGTYPSTDTQYF	0.0115358	0	0.0316369	0.108108	0.260467	0.000230702	1.99487e-07	0.739302
clonotype1106	CASSFTGNEQFF	0.0115358	0	0.0316369	0.108108	0.260467	0.000230702	1.99487e-07	0.739302
clonotype1199	CASSLDGYSNQPQHF	0.0115358	0	0.0316369	0.108108	0.260467	0.000230702	1.99487e-07	0.739302
clonotype1228	CASSLFENTEAFF	0.0115358	0	0.0316369	0.108108	0.260467	0.000230702	1.99487e-07	0.739302
clonotype1278	CASSLGSRGRDTEAFF	0.0115358	0	0.0316369	0.108108	0.260467	0.000230702	1.99487e-07	0.739302
clonotype1285	CASSLGTGGLRYGYTF	0.0115358	0	0.0316369	0.108108	0.260467	0.000230702	1.99487e-07	0.739302
clonotype1287	CASSLGTNYGYTF	0.0115358	0	0.0316369	0.108108	0.260467	0.000230702	1.99487e-07	0.739302
clonotype1319	CASSLMGTGVEKLFF	0.0115358	0	0.0316369	0.108108	0.260467	0.000230702	1.99487e-07	0.739302
clonotype1332	CASSLPNRDRLYNEQFF	0.0115358	0	0.0316369	0.108108	0.260467	0.000230702	1.99487e-07	0.739302
clonotype1379	CASSLTAGGQETQYF	0.0115358	0	0.0316369	0.108108	0.260467	0.000230702	1.99487e-07	0.739302
clonotype1429	CASSLVTGGHNEQFF	0.0115358	0	0.0316369	0.108108	0.260467	0.000230702	1.99487e-07	0.739302
clonotype1512	CASSPLRGLNAYEQYF	0.0115358	0	0.0316369	0.108108	0.260467	0.000230702	1.99487e-07	0.739302
clonotype1520	CASSPPGAPYEQYF	0.0115358	0	0.0316369	0.108108	0.260467	0.000230702	1.99487e-07	0.739302
clonotype1543	CASSPRAFVNEKLFF	0.0115358	0	0.0316369	0.108108	0.260467	0.000230702	1.99487e-07	0.739302
clonotype1548	CASSPRGINEKLFF	0.0115358	0	0.0316369	0.108108	0.260467	0.000230702	1.99487e-07	0.739302
clonotype1556	CASSPSARVIRSTEAFF	0.0115358	0	0.0316369	0.108108	0.260467	0.000230702	1.99487e-07	0.739302
clonotype1581	CASSPTTGKVVEQYF	0.0115358	0	0.0316369	0.108108	0.260467	0.000230702	1.99487e-07	0.739302
clonotype1623	CASSQDSAGQFF	0.0115358	0	0.0316369	0.108108	0.260467	0.000230702	1.99487e-07	0.739302
clonotype1644	CASSQGFSGPSSYEQYF	0.0115358	0	0.0316369	0.108108	0.260467	0.000230702	1.99487e-07	0.739302
clonotype1684	CASSQVSELWSNEQFF	0.0115358	0	0.0316369	0.108108	0.260467	0.000230702	1.99487e-07	0.739302
clonotype1690	CASSRDPRSWNTEAFF	0.0115358	0	0.0316369	0.108108	0.260467	0.000230702	1.99487e-07	0.739302
clonotype1693	CASSREKHHLYF	0.0115358	0	0.0316369	0.108108	0.260467	0.000230702	1.99487e-07	0.739302
clonotype1699	CASSRLRADTEAFF	0.0115358	0	0.0316369	0.108108	0.260467	0.000230702	1.99487e-07	0.739302
clonotype1815	CASSSWTGVTDTQYF	0.0115358	0	0.0316369	0.108108	0.260467	0.000230702	1.99487e-07	0.739302
clonotype1817	CASSSYREGNQPQHF	0.0115358	0	0.0316369	0.108108	0.260467	0.000230702	1.99487e-07	0.739302
clonotype1827	CASSTGTSNYGYTF	0.0115358	0	0.0316369	0.108108	0.260467	0.000230702	1.99487e-07	0.739302
clonotype1848	CASSVDGRGGQPQHF	0.0115358	0	0.0316369	0.108108	0.260467	0.000230702	1.99487e-07	0.739302
clonotype1876	CASSVTYEQYF	0.0115358	0	0.0316369	0.108108	0.260467	0.000230702	1.99487e-07	0.739302
clonotype1916	CASSYDRVQPQHF	0.0115358	0	0.0316369	0.108108	0.260467	0.000230702	1.99487e-07	0.739302
clonotype1917	CASSYDSYNSPLHF	0.0115358	0	0.0316369	0.108108	0.260467	0.000230702	1.99487e-07	0.739302
clonotype1922	CASSYGPSAADTQYF	0.0115358	0	0.0316369	0.108108	0.260467	0.000230702	1.99487e-07	0.739302
clonotype2008	CATSDNALGDGYTF	0.0115358	0	0.0316369	0.108108	0.260467	0.000230702	1.99487e-07	0.739302
clonotype2033	CATSRGQTSGGAGETQYF	0.0115358	0	0.0316369	0.108108	0.260467	0.000230702	1.99487e-07	0.739302
clonotype2110	CSARDGPSGEIYNEQFF	0.0115358	0	0.0316369	0.108108	0.260467	0.000230702	1.99487e-07	0.739302
clonotype2149	CSARGIKQPQHF	0.0115358	0	0.0316369	0.108108	0.260467	0.000230702	1.99487e-07	0.739302
clonotype2183	CSASPRGGRQYF	0.0115358	0	0.0316369	0.108108	0.260467	0.000230702	1.99487e-07	0.739302
clonotype2229	CSVENRGFEQYF	0.0115358	0	0.0316369	0.108108	0.260467	0.000230702	1.99487e-07	0.739302
clonotype2246	CSVGYSYNEQFF	0.0115358	0	0.0316369	0.108108	0.260467	0.000230702	1.99487e-07	0.739302
clonotype2253	CSVQKSRGSYEQYF	0.0115358	0	0.0316369	0.108108	0.260467	0.000230702	1.99487e-07	0.739302
clonotype955	CASSASGGALETQYF	0.0181958	0	0.0498977	0.170503	0.260112	3.09135e-05	8.97409e-05	0.739767
clonotype991	CASSDSGRGGDTQYF	0.0181958	0	0.0498977	0.170503	0.260112	3.09135e-05	8.97409e-05	0.739767
clonotype1028	CASSENDRGGTGELFF	0.0181958	0	0.0498977	0.170503	0.260112	3.09135e-05	8.97409e-05	0.739767
clonotype1152	CASSHSVSGANVLTF	0.0181958	0	0.0498977	0.170503	0.260112	3.09135e-05	8.97409e-05	0.739767
clonotype1195	CASSLDGSGGLQHEQYF	0.0181958	0	0.0498977	0.170503	0.260112	3.09135e-05	8.97409e-05	0.739767
clonotype1315	CASSLLTGRGEQFF	0.0181958	0	0.0498977	0.170503	0.260112	3.09135e-05	8.97409e-05	0.739767
clonotype1328	CASSLPGLAKNIQYF	0.0181958	0	0.0498977	0.170503	0.260112	3.09135e-05	8.97409e-05	0.739767
clonotype1356	CASSLSDRATAPQYF	0.0181958	0	0.0498977	0.170503	0.260112	3.09135e-05	8.97409e-05	0.739767
clonotype1398	CASSLTQGAGTEAFF	0.0181958	0	0.0498977	0.170503	0.260112	3.09135e-05	8.97409e-05	0.739767
clonotype1634	CASSQELATNEQFF	0.0181958	0	0.0498977	0.170503	0.260112	3.09135e-05	8.97409e-05	0.739767
clonotype1434	CASSLWGTGELFF	0.0230716	0	0.0632739	0.216216	0.259988	2.56507e-05	7.0156e-05	0.739917
clonotype1807	CASSSTSGGYEQYF	0.0230716	0	0.0632739	0.216216	0.259988	2.56507e-05	7.0156e-05	0.739917
clonotype1716	CASSRTSGVYEQYF	0.0324798	0	0.089103	0.304507	0.259521	5.2098e-08	5.54735e-05	0.740423
clonotype973	CASSDGTGEAKNIQYF	0.00329819	0	0.00905405	0.0309483	0.258724	2.19045e-05	8.72168e-06	0.741246
clonotype1743	CASSSGRKTEAFF	0.00329819	0	0.00905405	0.0309483	0.258724	2.19045e-05	8.72168e-06	0.741246
clonotype1075	CASSFGQGIYNEQFF	0.00237406	0	0.00652216	0.022299	0.257746	1.72124e-05	0.0001373	0.7421
clonotype1214	CASSLEGSVYEQYF	0.00237406	0	0.00652216	0.022299	0.257746	1.72124e-05	0.0001373	0.7421
clonotype1643	CASSQGERSGTKNIQYF	0.00237406	0	0.00652216	0.022299	0.257746	1.72124e-05	0.0001373	0.7421
clonotype1863	CASSVPGDNEKLFF	0.00237406	0	0.00652216	0.022299	0.257746	1.72124e-05	0.0001373	0.7421
clonotype2087	CSAKGALADLRTQYF	0.00237406	0	0.00652216	0.022299	0.257746	1.72124e-05	0.0001373	0.7421
clonotype2254	CSVQRVTEAFF	0.00214262	0	0.00588892	0.0201366	0.257113	4.53584e-05	6.67719e-05	0.742775
clonotype397	CASSLTDTQYF	0.0117755	0	0.0315524	0.108108	0.254613	3.90994e-09	1.59068e-08	0.745387
clonotype14	CASRDAGTGGQPQHF	0.0450484	0	0.121869	0.426257	0.251845	7.48702e-09	0.0105912	0.737563
clonotype1557	CASSPSEGAGGYTF	0.0109743	0	0.0302912	0.103708	0.251508	4.23053e-05	7.57527e-05	0.748374
clonotype1586	CASSPVTHTDTQYF	0.0109743	0	0.0302912	0.103708	0.251508	4.23053e-05	7.57527e-05	0.748374
clonotype1670	CASSQQGSSNYGYTF	0.0109743	0	0.0302912	0.103708	0.251508	4.23053e-05	7.57527e-05	0.748374
clonotype2161	CSARPPQESYEQYF	0.0164614	0	0.0454368	0.155561	0.251508	4.23053e-05	7.57526e-05	0.748374
clonotype912	CASRPGVRDTYNTGELFF	0.00548714	0	0.0151456	0.0518538	0.251508	4.23054e-05	7.57526e-05	0.748374
clonotype936	CASSAAGLVTEAFF	0.00548714	0	0.0151456	0.0518538	0.251508	4.23054e-05	7.57526e-05	0.748374
clonotype1196	CASSLDGTANEKLFF	0.00548714	0	0.0151456	0.0518538	0.251508	4.23054e-05	7.57526e-05	0.748374
clonotype1252	CASSLGHLNYGYTF	0.00548714	0	0.0151456	0.0518538	0.251508	4.23054e-05	7.57526e-05	0.748374
clonotype1317	CASSLLYRAQETQYF	0.00548714	0	0.0151456	0.0518538	0.251508	4.23054e-05	7.57526e-05	0.748374
clonotype1376	CASSLSTGGNGYTF	0.00548714	0	0.0151456	0.0518538	0.251508	4.23054e-05	7.57526e-05	0.748374
clonotype1405	CASSLVASANNSPLHF	0.00548714	0	0.0151456	0.0518538	0.251508	4.23054e-05	7.57526e-05	0.748374
clonotype1419	CASSLVGTEAFF	0.00548714	0	0.0151456	0.0518538	0.251508	4.23054e-05	7.57526e-05	0.748374
clonotype1457	CASSPAGIGAQETQYF	0.00548714	0	0.0151456	0.0518538	0.251508	4.23054e-05	7.57526e-05	0.748374
clonotype1490	CASSPGRLGSAGGYEQYF	0.00548714	0	0.0151456	0.0518538	0.251508	4.23054e-05	7.57526e-05	0.748374
clonotype1524	CASSPPGTDVTGGELFF	0.00548714	0	0.0151456	0.0518538	0.251508	4.23054e-05	7.57526e-05	0.748374
clonotype1599	CASSQARKAYEQYF	0.00548714	0	0.0151456	0.0518538	0.251508	4.23054e-05	7.57526e-05	0.748374
clonotype1604	CASSQDFSGNGELFF	0.00548714	0	0.0151456	0.0518538	0.251508	4.23054e-05	7.57526e-05	0.748374
clonotype1747	CASSSGVYQPQHF	0.00548714	0	0.0151456	0.0518538	0.251508	4.23054e-05	7.57526e-05	0.748374
clonotype1937	CASSYSAGHTGELFF	0.00548714	0	0.0151456	0.0518538	0.251508	4.23054e-05	7.57526e-05	0.748374
clonotype2045	CAWGDYTYNEQFF	0.00548714	0	0.0151456	0.0518538	0.251508	4.23054e-05	7.57526e-05	0.748374
clonotype2107	CSARAISRDGEQYF	0.00548714	0	0.0151456	0.0518538	0.251508	4.23054e-05	7.57526e-05	0.748374
clonotype2116	CSARDLGQLVYGYTF	0.00548714	0	0.0151456	0.0518538	0.251508	4.23054e-05	7.57526e-05	0.748374
clonotype2154	CSARGTTGHVFDTEAFF	0.00548714	0	0.0151456	0.0518538	0.251508	4.23054e-05	7.57526e-05	0.748374
clonotype2170	CSARVSGGVYEQFF	0.00548714	0	0.0151456	0.0518538	0.251508	4.23054e-05	7.57526e-05	0.748374
clonotype2178	CSASISWQESPEQYF	0.00548714	0	0.0151456	0.0518538	0.251508	4.23054e-05	7.57526e-05	0.748374
clonotype2181	CSASPGYSHSGANVLTF	0.00548714	0	0.0151456	0.0518538	0.251508	4.23054e-05	7.57526e-05	0.748374
clonotype803	CAISPGLAGETQYF	0.00243358	0	0.00672077	0.0230133	0.250736	1.48375e-08	0.000109826	0.749154
clonotype1541	CASSPQSTGSASPLHF	0.00456952	0	0.0126459	0.0433276	0.248064	0.00012205	3.06157e-05	0.751783
clonotype1819	CASSTAAGQGGYEQYF	0.0103225	0	0.0285823	0.0979432	0.247406	9.1242e-05	0	0.752503
clonotype2013	CATSDYRQGGYEQYF	0.0384252	0	0.106584	0.365408	0.244935	1.18891e-05	0.000279209	0.754774
clonotype1057	CASSEYSSGGARGQFF	0.0192126	0	0.0532922	0.182704	0.244935	1.18891e-05	0.000279209	0.754774
clonotype1511	CASSPLRATGELFF	0.0192126	0	0.0532922	0.182704	0.244935	1.18891e-05	0.000279209	0.754774
clonotype1559	CASSPSGLSSYEQYF	0.0192126	0	0.0532922	0.182704	0.244935	1.18891e-05	0.000279209	0.754774
clonotype1944	CASSYSGFQNEQFF	0.0192126	0	0.0532922	0.182704	0.244935	1.18891e-05	0.000279209	0.754774
clonotype2113	CSARDIASGGLETQYF	0.0192126	0	0.0532922	0.182704	0.244935	1.18891e-05	0.000279209	0.754774
clonotype2195	CSAVTEYPYEQYF	0.0192126	0	0.0532922	0.182704	0.244935	1.18891e-05	0.000279209	0.754774
clonotype993	CASSDSPYGYTF	0.00226248	0	0.00628947	0.021575	0.242234	7.00594e-05	3.36289e-07	0.757695
clonotype1275	CASSLGSALGQTNTGELFF	0.00226248	0	0.00628947	0.021575	0.242234	7.00594e-05	3.36289e-07	0.757695
clonotype1798	CASSSSVSYEQYF	0.0985351	0	0.273969	0.93985	0.242001	2.45778e-05	6.10304e-06	0.757968
clonotype1139	CASSGTSGSTDTQYF	0.00467539	0	0.0130003	0.0445981	0.241861	0.0001317	0.000158003	0.757849
clonotype1279	CASSLGSRIDNEQFF	0.00467539	0	0.0130003	0.0445981	0.241861	0.0001317	0.000158003	0.757849
clonotype904	CASRLTQGTTEAFF	0.000584424	0	0.00162503	0.00557476	0.241861	0.0001317	0.000158003	0.757849
clonotype909	CASRPEGGARGYTF	0.000584424	0	0.00162503	0.00557476	0.241861	0.0001317	0.000158003	0.757849
clonotype920	CASRQGWPGNTIYF	0.000584424	0	0.00162503	0.00557476	0.241861	0.0001317	0.000158003	0.757849
clonotype1000	CASSDVPSGSRETQYF	0.000584424	0	0.00162503	0.00557476	0.241861	0.0001317	0.000158003	0.757849
clonotype1003	CASSEAGGPYGYTF	0.000584424	0	0.00162503	0.00557476	0.241861	0.0001317	0.000158003	0.757849
clonotype1035	CASSERGGRQPQHF	0.000584424	0	0.00162503	0.00557476	0.241861	0.0001317	0.000158003	0.757849
clonotype1068	CASSFGAVDTQYF	0.000584424	0	0.00162503	0.00557476	0.241861	0.0001317	0.000158003	0.757849
clonotype1120	CASSGGAKDTQYF	0.000584424	0	0.00162503	0.00557476	0.241861	0.0001317	0.000158003	0.757849
clonotype1216	CASSLEGTVFTEAFF	0.000584424	0	0.00162503	0.00557476	0.241861	0.0001317	0.000158003	0.757849
clonotype1230	CASSLFPPGQREGRNEQFF	0.000584424	0	0.00162503	0.00557476	0.241861	0.0001317	0.000158003	0.757849
clonotype1273	CASSLGRGVHYEQYF	0.000584424	0	0.00162503	0.00557476	0.241861	0.0001317	0.000158003	0.757849
clonotype1280	CASSLGSSSYNEQFF	0.000584424	0	0.00162503	0.00557476	0.241861	0.0001317	0.000158003	0.757849
clonotype1299	CASSLIGTGGNQPQHF	0.000584424	0	0.00162503	0.00557476	0.241861	0.0001317	0.000158003	0.757849
clonotype1351	CASSLRGYQPQHF	0.000584424	0	0.00162503	0.00557476	0.241861	0.0001317	0.000158003	0.757849
clonotype1381	CASSLTATATNEKLFF	0.000584424	0	0.00162503	0.00557476	0.241861	0.0001317	0.000158003	0.757849
clonotype1408	CASSLVDRPHEGETQYF	0.000584424	0	0.00162503	0.00557476	0.241861	0.0001317	0.000158003	0.757849
clonotype1470	CASSPEGYGYTF	0.000584424	0	0.00162503	0.00557476	0.241861	0.0001317	0.000158003	0.757849
clonotype1602	CASSQARTADYNEQFF	0.000584424	0	0.00162503	0.00557476	0.241861	0.0001317	0.000158003	0.757849
clonotype1618	CASSQDQHEAFF	0.000584424	0	0.00162503	0.00557476	0.241861	0.0001317	0.000158003	0.757849
clonotype1631	CASSQEGRSTDTQYF	0.000584424	0	0.00162503	0.00557476	0.241861	0.0001317	0.000158003	0.757849
clonotype1678	CASSQTSGSTDTQYF	0.000584424	0	0.00162503	0.00557476	0.241861	0.0001317	0.000158003	0.757849
clonotype1734	CASSSGDEQYF	0.000584424	0	0.00162503	0.00557476	0.241861	0.0001317	0.000158003	0.757849
clonotype1738	CASSSGLFPYEQYF	0.000584424	0	0.00162503	0.00557476	0.241861	0.0001317	0.000158003	0.757849
clonotype2058	CAWSPGNEQFF	0.000584424	0	0.00162503	0.00557476	0.241861	0.0001317	0.000158003	0.757849
clonotype2063	CAWTHKTDQETQYF	0.000584424	0	0.00162503	0.00557476	0.241861	0.0001317	0.000158003	0.757849
clonotype2097	CSALSSGIFYEQYF	0.000584424	0	0.00162503	0.00557476	0.241861	0.0001317	0.000158003	0.757849
clonotype2122	CSARDPTDREAFF	0.000584424	0	0.00162503	0.00557476	0.241861	0.0001317	0.000158003	0.757849
clonotype2157	CSARLGTTPWELFF	0.000584424	0	0.00162503	0.00557476	0.241861	0.0001317	0.000158003	0.757849
clonotype2159	CSARPLLAARSYEQYF	0.000584424	0	0.00162503	0.00557476	0.241861	0.0001317	0.000158003	0.757849
clonotype2165	CSARTGYNSPLHF	0.000584424	0	0.00162503	0.00557476	0.241861	0.0001317	0.000158003	0.757849
clonotype2186	CSASRRLGDYEQYF	0.000584424	0	0.00162503	0.00557476	0.241861	0.0001317	0.000158003	0.757849
clonotype2190	CSATGLPSSYNEQFF	0.000584424	0	0.00162503	0.00557476	0.241861	0.0001317	0.000158003	0.757849
clonotype2204	CSSVGDPGSNQPQHF	0.000584424	0	0.00162503	0.00557476	0.241861	0.0001317	0.000158003	0.757849
clonotype2215	CSVDRGSGSGEQYF	0.000584424	0	0.00162503	0.00557476	0.241861	0.0001317	0.000158003	0.757849
clonotype2240	CSVGGTIKGGYEQYF	0.000584424	0	0.00162503	0.00557476	0.241861	0.0001317	0.000158003	0.757849
clonotype1645	CASSQGGGQLNTEAFF	0.0023377	0	0.00650014	0.022299	0.241861	0.000131701	0.000158004	0.757849
clonotype1126	CASSGLTGTGEYNEQFF	0.00292212	0	0.00812517	0.0278738	0.241861	0.000131702	0.000158007	0.757849
clonotype779	CAGGDYSTEAFF	0.00116885	0	0.00325007	0.0111495	0.241861	0.000131702	0.000158007	0.757849
clonotype837	CASIGDANEAFF	0.00116885	0	0.00325007	0.0111495	0.241861	0.000131702	0.000158007	0.757849
clonotype846	CASKEGGAYEQYF	0.00116885	0	0.00325007	0.0111495	0.241861	0.000131702	0.000158007	0.757849
clonotype923	CASRQSGTSAYNEQFF	0.00116885	0	0.00325007	0.0111495	0.241861	0.000131702	0.000158007	0.757849
clonotype949	CASSAKPNWTGRGNTIYF	0.00116885	0	0.00325007	0.0111495	0.241861	0.000131702	0.000158007	0.757849
clonotype978	CASSDLTGAGELFF	0.00116885	0	0.00325007	0.0111495	0.241861	0.000131702	0.000158007	0.757849
clonotype1270	CASSLGQGVPPEAFF	0.00116885	0	0.00325007	0.0111495	0.241861	0.000131702	0.000158007	0.757849
clonotype1335	CASSLPQTGYTEAFF	0.00116885	0	0.00325007	0.0111495	0.241861	0.000131702	0.000158007	0.757849
clonotype1460	CASSPAPGGASYEQYF	0.00116885	0	0.00325007	0.0111495	0.241861	0.000131702	0.000158007	0.757849
clonotype1595	CASSQAGGGEQFF	0.00116885	0	0.00325007	0.0111495	0.241861	0.000131702	0.000158007	0.757849
clonotype1697	CASSRLGGQGNQPQHF	0.00116885	0	0.00325007	0.0111495	0.241861	0.000131702	0.000158007	0.757849
clonotype1908	CASSWTSGNYEQYF	0.00116885	0	0.00325007	0.0111495	0.241861	0.000131702	0.000158007	0.757849
clonotype2115	CSARDLGDAYEQYF	0.00116885	0	0.00325007	0.0111495	0.241861	0.000131702	0.000158007	0.757849
clonotype2132	CSARDWEGSSGIRNEQFF	0.00116885	0	0.00325007	0.0111495	0.241861	0.000131702	0.000158007	0.757849
clonotype2202	CSLGEAYEQYF	0.00116885	0	0.00325007	0.0111495	0.241861	0.000131702	0.000158007	0.757849
clonotype2206	CSTSYPQRNQPQHF	0.00116885	0	0.00325007	0.0111495	0.241861	0.000131702	0.000158007	0.757849
clonotype1730	CASSSERLHSYNEQFF	0.00409097	0	0.0113752	0.0390233	0.241861	0.000131702	0.000158008	0.757849
clonotype1167	CASSLAEGGSTNEKLFF	0.00175327	0	0.0048751	0.0167243	0.241861	0.000131702	0.000158008	0.757849
clonotype1232	CASSLGAALINYGYTF	0.00175327	0	0.0048751	0.0167243	0.241861	0.000131702	0.000158008	0.757849
clonotype1615	CASSQDPGRNLQETQYF	0.00175327	0	0.0048751	0.0167243	0.241861	0.000131702	0.000158008	0.757849
clonotype1971	CASTGGPGTGELFF	0.00175327	0	0.0048751	0.0167243	0.241861	0.000131702	0.000158008	0.757849
clonotype599	CASSSTSEQYF	0.0057971	0	0.016124	0.0557476	0.241533	1.5125e-06	6.23243e-08	0.758466
clonotype946	CASSAGQGIDTQYF	0.0250113	0	0.0696976	0.239234	0.239025	2.11718e-05	2.13236e-06	0.760951
clonotype1722	CASSSAGGSNQPQHF	0.0250113	0	0.0696976	0.239234	0.239025	2.11718e-05	2.13236e-06	0.760951
clonotype2106	CSARADYNEQFF	0.0250113	0	0.0696976	0.239234	0.239025	2.11718e-05	2.13236e-06	0.760951
clonotype1300	CASSLINGELFF	0.00255344	0	0.00712201	0.0244516	0.237886	3.84279e-08	8.82143e-06	0.762105
clonotype498	CASSPTTRVDEQFF	0.0182164	0	0.0511786	0.178678	0.228577	7.19433e-06	5.60045e-05	0.771359
clonotype1060	CASSFDPLGGTDTQYF	0.0389087	0	0.109311	0.37594	0.228506	1.36414e-06	8.83977e-05	0.771404
clonotype2022	CATSPRTGVDTQYF	0.0389087	0	0.109311	0.37594	0.228506	1.36414e-06	8.83977e-05	0.771404
clonotype2189	CSATGLEFYEQYF	0.00238234	0	0.00669181	0.0230133	0.228369	2.11031e-07	0.000660029	0.770971
clonotype1185	CASSLAQMGYEQYF	0.026388	0	0.0743233	0.255754	0.225271	2.14918e-06	9.82324e-05	0.774628
clonotype1385	CASSLTEYTEAFF	0.0259511	0	0.0731724	0.251854	0.224007	2.93672e-05	3.00748e-05	0.775934
clonotype782	CAGPGLSSYNEQFF	0.00612926	0	0.0173002	0.0595593	0.222646	7.74158e-05	3.78576e-05	0.777238
clonotype869	CASQFRVRTGDGAFF	0.00612926	0	0.0173002	0.0595593	0.222646	7.74158e-05	3.78576e-05	0.777238
clonotype879	CASRDRARTDTQYF	0.00612926	0	0.0173002	0.0595593	0.222646	7.74158e-05	3.78576e-05	0.777238
clonotype1134	CASSGTGAIGSQYF	0.00612926	0	0.0173002	0.0595593	0.222646	7.74158e-05	3.78576e-05	0.777238
clonotype1641	CASSQEYSTDTQYF	0.00612926	0	0.0173002	0.0595593	0.222646	7.74158e-05	3.78576e-05	0.777238
clonotype1895	CASSWLGGRGTDTQYF	0.00612926	0	0.0173002	0.0595593	0.222646	7.74158e-05	3.78576e-05	0.777238
clonotype1959	CASSYSTVPIRYEQYF	0.00612926	0	0.0173002	0.0595593	0.222646	7.74158e-05	3.78576e-05	0.777238
clonotype1967	CASTDSEAPFHQPQHF	0.00612926	0	0.0173002	0.0595593	0.222646	7.74158e-05	3.78576e-05	0.777238
clonotype2068	CRFHIQDYEQYF	0.00612926	0	0.0173002	0.0595593	0.222646	7.74158e-05	3.78576e-05	0.777238
clonotype2093	CSALAGWREVTEAFF	0.00612926	0	0.0173002	0.0595593	0.222646	7.74158e-05	3.78576e-05	0.777238
clonotype2237	CSVEYRDNPTDTQYF	0.00612926	0	0.0173002	0.0595593	0.222646	7.74158e-05	3.78576e-05	0.777238
clonotype990	CASSDSASGGADEQFF	0.0122585	0	0.0346004	0.119119	0.222646	7.74146e-05	3.78563e-05	0.777238
clonotype1039	CASSESDYGYTF	0.0122585	0	0.0346004	0.119119	0.222646	7.74146e-05	3.78563e-05	0.777238
clonotype102	CASQGGIFQETQYF	0.0303035	0	0.0855717	0.297796	0.222116	0.000334639	4.23402e-06	0.777545
clonotype907	CASRNLGGIGSGELFF	0.00127133	0	0.00359453	0.0123793	0.220399	5.3141e-05	0.000109321	0.779439
clonotype1174	CASSLAGLAGGVTDTQYF	0.00127133	0	0.00359453	0.0123793	0.220399	5.3141e-05	0.000109321	0.779439
clonotype1226	CASSLETSNQPQHF	0.00127133	0	0.00359453	0.0123793	0.220399	5.3141e-05	0.000109321	0.779439
clonotype1231	CASSLFTPSQGITDTQYF	0.00127133	0	0.00359453	0.0123793	0.220399	5.3141e-05	0.000109321	0.779439
clonotype1265	CASSLGPNTEAFF	0.00127133	0	0.00359453	0.0123793	0.220399	5.3141e-05	0.000109321	0.779439
clonotype1304	CASSLKAPLSRDLYSNQPQHF	0.00127133	0	0.00359453	0.0123793	0.220399	5.3141e-05	0.000109321	0.779439
clonotype1325	CASSLNTGNTEAFF	0.00127133	0	0.00359453	0.0123793	0.220399	5.3141e-05	0.000109321	0.779439
clonotype1448	CASSMQPWSTDTQYF	0.00127133	0	0.00359453	0.0123793	0.220399	5.3141e-05	0.000109321	0.779439
clonotype1494	CASSPHGGANTGELFF	0.00127133	0	0.00359453	0.0123793	0.220399	5.3141e-05	0.000109321	0.779439
clonotype1592	CASSPYRGGKETQYF	0.00127133	0	0.00359453	0.0123793	0.220399	5.3141e-05	0.000109321	0.779439
clonotype1632	CASSQEGRTYEQYF	0.00127133	0	0.00359453	0.0123793	0.220399	5.3141e-05	0.000109321	0.779439
clonotype1637	CASSQESGLYYGYTF	0.00127133	0	0.00359453	0.0123793	0.220399	5.3141e-05	0.000109321	0.779439
clonotype1763	CASSSNPASGNTIYF	0.00127133	0	0.00359453	0.0123793	0.220399	5.3141e-05	0.000109321	0.779439
clonotype2150	CSARGKLAGPGVADTQYF	0.00127133	0	0.00359453	0.0123793	0.220399	5.3141e-05	0.000109321	0.779439
clonotype777	CACTQPQYEQYF	0.000635665	0	0.00179726	0.00618965	0.220399	5.31413e-05	0.000109322	0.779439
clonotype829	CASGPSYEQYF	0.000635665	0	0.00179726	0.00618965	0.220399	5.31413e-05	0.000109322	0.779439
clonotype885	CASRFAENPEQFF	0.000635665	0	0.00179726	0.00618965	0.220399	5.31413e-05	0.000109322	0.779439
clonotype891	CASRGLPQETQYF	0.000635665	0	0.00179726	0.00618965	0.220399	5.31413e-05	0.000109322	0.779439
clonotype950	CASSAKWQETQYF	0.000635665	0	0.00179726	0.00618965	0.220399	5.31413e-05	0.000109322	0.779439
clonotype954	CASSARDWDNEQFF	0.000635665	0	0.00179726	0.00618965	0.220399	5.31413e-05	0.000109322	0.779439
clonotype975	CASSDKVVAVTEAFF	0.000635665	0	0.00179726	0.00618965	0.220399	5.31413e-05	0.000109322	0.779439
clonotype996	CASSDSSGSYNEQFF	0.000635665	0	0.00179726	0.00618965	0.220399	5.31413e-05	0.000109322	0.779439
clonotype1074	CASSFGHPQETQYF	0.000635665	0	0.00179726	0.00618965	0.220399	5.31413e-05	0.000109322	0.779439
clonotype1076	CASSFGQGLADTQYF	0.000635665	0	0.00179726	0.00618965	0.220399	5.31413e-05	0.000109322	0.779439
clonotype1187	CASSLARGRDSYEQYF	0.000635665	0	0.00179726	0.00618965	0.220399	5.31413e-05	0.000109322	0.779439
[truncated: 339 more rows]
