# Supplementary material for: A comprehensive platform for analyzing longitudinal multi-omics data
Source: Nat Commun. 2023 Mar 27;14:1684. doi: 10.1038/s41467-023-37432-w (PMC10041512; doi:10.1038/s41467-023-37432-w)
Supplement: Supplementary file 9 — Supplementary Data 5 [file 41467_2023_37432_MOESM9_ESM.xlsx]

## Sheet: Description
Supplementary Data 5: Top 220 stable across time in cell-types (STATIC) genes, pathways enriched with STATIC genes, and Pearson's correlation between gene expression in scRNA-seq data and gene score in scATAC-seq data.
Table	Description
5a	220 stable transcription across time in cell-types (STATIC) genes observed in scRNA
5b	Gene enrichment analysis on 220 STATIC genes. The two-sided p value was based on Fisher's test and and adjusted by Benjamini and Hochberg procedure.
5c	Top 5 STATIC genes for T cell, B cell, NK cell, monocyte, and DC
5d	Pearson's correlation between scRNA expression and scATAC gene score (same as Source Data 4g). The two-sided p value was calculated using R function "cor.test()" and adjusted by Benjamini and Hochberg procedure.

## Sheet: 5a
Gene	Mean	SD	Variance	CV	Donor	Cell Type
GIMAP7	1.49854	0.140435	0.0197219	9.37145	PB1178	CD4_Naive
PIK3IP1	1.03668	0.0886975	0.00786725	8.55589	PB1178	CD4_Naive
LEF1	0.936041	0.0543949	0.00295881	5.81117	PB1178	CD4_Naive
RCAN3	0.913566	0.0215185	0.000463046	2.35544	PB1178	CD4_Naive
CD27	0.875555	0.0692173	0.00479103	7.90553	PB1178	CD4_Naive
MAL	0.820127	0.0173338	0.00030046	2.11355	PB1178	CD4_Naive
LINC00861	0.795647	0.0405371	0.00164326	5.09486	PB1178	CD4_Naive
CCR7	0.762575	0.0689216	0.00475018	9.03801	PB1178	CD4_Naive
TRABD2A	0.646026	0.0284022	0.000806683	4.39644	PB1178	CD4_Naive
RFLNB	0.637624	0.0364496	0.00132857	5.71647	PB1178	CD4_Naive
OXNAD1	0.634161	0.022488	0.00050571	3.5461	PB1178	CD4_Naive
FHIT	0.627055	0.028535	0.000814245	4.55063	PB1178	CD4_Naive
BCL11B	0.593295	0.0240143	0.000576685	4.04761	PB1178	CD4_Naive
CAMK4	0.571068	0.0137897	0.000190157	2.41473	PB1178	CD4_Naive
MYC	0.515811	0.0388643	0.00151044	7.5346	PB1178	CD4_Naive
AC243960.1	0.503047	0.0423899	0.0017969	8.42664	PB1178	CD4_Naive
IL6ST	0.478642	0.0297095	0.000882657	6.20705	PB1178	CD4_Naive
STMN3	0.468137	0.0144934	0.000210059	3.09598	PB1178	CD4_Naive
ABLIM1	0.438402	0.0238576	0.000569187	5.44195	PB1178	CD4_Naive
MAML2	0.434001	0.0134674	0.00018137	3.10307	PB1178	CD4_Naive
CD6	0.414766	0.0107429	0.000115409	2.5901	PB1178	CD4_Naive
MHENCR	0.39036	0.0386274	0.00149207	9.89532	PB1178	CD4_Naive
ANXA2R	0.385978	0.0264933	0.000701893	6.86393	PB1178	CD4_Naive
TSHZ2	0.381047	0.018332	0.000336064	4.81097	PB1178	CD4_Naive
NELL2	0.35608	0.0125907	0.000158526	3.53592	PB1178	CD4_Naive
GZMK	2.05485	0.0655622	0.0042984	3.19061	PB1178	CD4_TEM
GZMA	1.58866	0.119406	0.0142579	7.51617	PB1178	CD4_TEM
KLRB1	1.3589	0.0601789	0.00362149	4.42849	PB1178	CD4_TEM
PHACTR2	0.596118	0.0490926	0.00241009	8.23538	PB1178	CD4_TEM
FKBP11	0.508069	0.046569	0.00216867	9.16588	PB1178	CD4_TEM
LINC00861	0.49462	0.0341861	0.00116869	6.91159	PB1178	CD4_TEM
GPR65	0.461523	0.0279857	0.000783199	6.06376	PB1178	CD4_TEM
CD96	0.460252	0.0360436	0.00129914	7.83128	PB1178	CD4_TEM
BCL11B	0.423053	0.0277698	0.000771161	6.56413	PB1178	CD4_TEM
TAGAP	0.392869	0.0329084	0.00108296	8.37644	PB1178	CD4_TEM
CCND2	0.391581	0.0240389	0.000577867	6.13893	PB1178	CD4_TEM
PAG1	0.371005	0.0291692	0.000850839	7.8622	PB1178	CD4_TEM
PTPN4	0.36885	0.0350488	0.00122842	9.50218	PB1178	CD4_TEM
ERN1	0.364072	0.021239	0.000451095	5.83373	PB1178	CD4_TEM
BIRC3	0.358227	0.0255857	0.00065463	7.14233	PB1178	CD4_TEM
PITPNC1	0.282425	0.0213264	0.000454813	7.55116	PB1178	CD4_TEM
THEM4	0.279868	0.0142243	0.00020233	5.08248	PB1178	CD4_TEM
EBP	0.183287	0.0123933	0.000153593	6.76168	PB1178	CD4_TEM
CBL	0.160623	0.0110587	0.000122296	6.88489	PB1178	CD4_TEM
TULP4	0.149378	0.0126215	0.000159302	8.44938	PB1178	CD4_TEM
KLRB1	1.69348	0.0373241	0.00139309	2.20399	PB2216	CD4_TEM
GZMK	1.2343	0.0648081	0.00420009	5.25061	PB2216	CD4_TEM
GZMA	1.15309	0.0773033	0.00597581	6.70399	PB2216	CD4_TEM
TAGAP	0.637429	0.0478941	0.00229384	7.51363	PB2216	CD4_TEM
LINC00861	0.55151	0.0270986	0.000734334	4.91353	PB2216	CD4_TEM
RCAN3	0.817929	0.0322428	0.0010396	3.94201	PB1178	CD4_TCM
MAL	0.77311	0.0332088	0.00110283	4.29548	PB1178	CD4_TCM
AQP3	0.77195	0.0381945	0.00145882	4.94779	PB1178	CD4_TCM
PIK3IP1	0.765603	0.0678805	0.00460776	8.86628	PB1178	CD4_TCM
CD27	0.762583	0.0273397	0.000747461	3.58515	PB1178	CD4_TCM
KLRB1	0.689483	0.0138273	0.000191194	2.00546	PB1178	CD4_TCM
BIRC3	0.576905	0.0349378	0.00122065	6.05608	PB1178	CD4_TCM
LEF1	0.553076	0.0306461	0.000939182	5.54103	PB1178	CD4_TCM
LINC00861	0.529142	0.0279674	0.000782176	5.28543	PB1178	CD4_TCM
CD6	0.476887	0.011001	0.000121021	2.30683	PB1178	CD4_TCM
BCL11B	0.475865	0.0200205	0.00040082	4.20718	PB1178	CD4_TCM
ARID5B	0.4699	0.03313	0.0010976	7.05044	PB1178	CD4_TCM
INPP4B	0.468603	0.0202987	0.000412037	4.33174	PB1178	CD4_TCM
CCND2	0.465618	0.041243	0.00170099	8.85771	PB1178	CD4_TCM
PASK	0.449276	0.0206308	0.000425631	4.59202	PB1178	CD4_TCM
CAMK4	0.44746	0.0100512	0.000101027	2.24628	PB1178	CD4_TCM
GATA3	0.418613	0.0277439	0.000769724	6.62757	PB1178	CD4_TCM
STMN3	0.411659	0.0156628	0.000245324	3.8048	PB1178	CD4_TCM
OXNAD1	0.404896	0.0210103	0.000441431	5.18905	PB1178	CD4_TCM
DOK2	0.403518	0.039888	0.00159105	9.88505	PB1178	CD4_TCM
MYC	0.402792	0.020877	0.00043585	5.18308	PB1178	CD4_TCM
PHACTR2	0.391365	0.014119	0.000199347	3.60764	PB1178	CD4_TCM
CD96	0.386045	0.0136628	0.000186673	3.53918	PB1178	CD4_TCM
CCDC167	0.374885	0.027014	0.000729757	7.20595	PB1178	CD4_TCM
SELENOM	0.370884	0.00517999	2.68323e-05	1.39666	PB1178	CD4_TCM
FGFBP2	2.22865	0.0936456	0.0087695	4.2019	PB1178	CD4_CTL
CST7	2.12003	0.0781222	0.00610308	3.68495	PB1178	CD4_CTL
MATK	0.616096	0.0295601	0.000873801	4.79797	PB1178	CD4_CTL
KLRB1	0.576904	0.0533951	0.00285104	9.25546	PB1178	CD4_CTL
CST7	1.87099	0.169991	0.0288971	9.08565	PB2216	CD4_CTL
FGFBP2	1.56839	0.122143	0.0149188	7.78778	PB2216	CD4_CTL
KLRB1	1.16252	0.11478	0.0131744	9.87341	PB2216	CD4_CTL
MATK	0.627912	0.0507193	0.00257245	8.07745	PB2216	CD4_CTL
CST7	1.86771	0.0749313	0.0056147	4.01193	PB5206	CD4_CTL
FGFBP2	1.58921	0.0789446	0.00623225	4.96753	PB5206	CD4_CTL
KLRB1	1.28923	0.10383	0.0107806	8.05363	PB5206	CD4_CTL
MATK	0.549273	0.019528	0.000381343	3.55525	PB5206	CD4_CTL
CST7	1.8037	0.0644051	0.00414801	3.57073	PB7626	CD4_CTL
FGFBP2	1.76475	0.0407114	0.00165742	2.30693	PB7626	CD4_CTL
KLRB1	1.49666	0.100473	0.0100948	6.71315	PB7626	CD4_CTL
MATK	0.486044	0.0333266	0.00111067	6.85671	PB7626	CD4_CTL
CD8B	1.87843	0.0267438	0.00071523	1.42373	PB1178	CD8_Naive
LINC02446	1.14258	0.0319513	0.00102089	2.79642	PB1178	CD8_Naive
PIK3IP1	1.01403	0.060574	0.00366921	5.97361	PB1178	CD8_Naive
CD27	0.945697	0.0639682	0.00409193	6.76413	PB1178	CD8_Naive
LEF1	0.919202	0.0449924	0.00202432	4.89472	PB1178	CD8_Naive
RCAN3	0.898253	0.00864283	7.46985e-05	0.962182	PB1178	CD8_Naive
CD8A	0.884483	0.0558636	0.00312074	6.31596	PB1178	CD8_Naive
OXNAD1	0.743054	0.0288625	0.000833041	3.8843	PB1178	CD8_Naive
LINC00861	0.691073	0.0388149	0.0015066	5.61661	PB1178	CD8_Naive
MAL	0.657516	0.0236749	0.000560501	3.60066	PB1178	CD8_Naive
PASK	0.654447	0.0281046	0.000789871	4.29441	PB1178	CD8_Naive
CARS	0.645505	0.0126607	0.000160294	1.96137	PB1178	CD8_Naive
NELL2	0.619713	0.0189369	0.000358607	3.05576	PB1178	CD8_Naive
TRABD2A	0.607703	0.0344141	0.00118433	5.66298	PB1178	CD8_Naive
RFLNB	0.55923	0.0264022	0.000697077	4.72117	PB1178	CD8_Naive
BCL11B	0.519	0.0256776	0.000659338	4.94751	PB1178	CD8_Naive
PDE3B	0.515078	0.0202254	0.000409065	3.92666	PB1178	CD8_Naive
MYC	0.491893	0.0363527	0.00132152	7.39036	PB1178	CD8_Naive
CAMK4	0.483567	0.015634	0.000244422	3.23306	PB1178	CD8_Naive
ABLIM1	0.449719	0.00747313	5.58477e-05	1.66173	PB1178	CD8_Naive
A1BG	0.449643	0.0123612	0.000152799	2.74911	PB1178	CD8_Naive
CD96	0.446958	0.0135907	0.000184708	3.04072	PB1178	CD8_Naive
S100B	0.443414	0.0160868	0.000258785	3.62794	PB1178	CD8_Naive
STMN3	0.429279	0.0198421	0.00039371	4.62219	PB1178	CD8_Naive
AC243960.1	0.41895	0.0354439	0.00125627	8.46019	PB1178	CD8_Naive
CST7	2.30962	0.0627391	0.00393619	2.71643	PB1178	CD8_TEM
GZMA	2.23718	0.0848762	0.00720398	3.79389	PB1178	CD8_TEM
GZMH	2.16785	0.0984747	0.00969727	4.54251	PB1178	CD8_TEM
FGFBP2	1.51399	0.0842012	0.00708984	5.56153	PB1178	CD8_TEM
CD8B	1.33471	0.0262478	0.000688946	1.96655	PB1178	CD8_TEM
KLRD1	1.28983	0.0921988	0.00850061	7.14813	PB1178	CD8_TEM
CD8A	1.22655	0.0288624	0.000833037	2.35313	PB1178	CD8_TEM
TRGC2	1.18977	0.0818877	0.00670559	6.88264	PB1178	CD8_TEM
HOPX	1.12342	0.0937081	0.00878121	8.34133	PB1178	CD8_TEM
SAMD3	0.824226	0.062985	0.00396711	7.64172	PB1178	CD8_TEM
ZEB2	0.798806	0.0495333	0.00245355	6.20092	PB1178	CD8_TEM
MATK	0.767699	0.0201024	0.000404106	2.61853	PB1178	CD8_TEM
SYNE1	0.766063	0.0200035	0.000400141	2.61121	PB1178	CD8_TEM
DOK2	0.724004	0.0596023	0.00355243	8.23231	PB1178	CD8_TEM
PYHIN1	0.685371	0.0290749	0.000845352	4.24222	PB1178	CD8_TEM
MYBL1	0.629302	0.0315794	0.000997258	5.01816	PB1178	CD8_TEM
CYTOR	0.589761	0.0156263	0.000244182	2.6496	PB1178	CD8_TEM
MYO1F	0.576083	0.0354398	0.00125598	6.15185	PB1178	CD8_TEM
PTPN4	0.564634	0.0319638	0.00102169	5.66098	PB1178	CD8_TEM
ITGAL	0.553249	0.0148585	0.000220776	2.68569	PB1178	CD8_TEM
SPON2	0.519275	0.0278609	0.000776231	5.36536	PB1178	CD8_TEM
TPST2	0.511358	0.0473758	0.00224447	9.26471	PB1178	CD8_TEM
TRG-AS1	0.501765	0.0334056	0.00111594	6.65763	PB1178	CD8_TEM
APOBEC3C	0.485379	0.0374009	0.00139883	7.70551	PB1178	CD8_TEM
RASSF1	0.482904	0.03267	0.00106733	6.76533	PB1178	CD8_TEM
CD8B	1.66746	0.0376835	0.00142005	2.25994	PB1178	CD8_TCM
CD8A	0.97373	0.0683524	0.00467205	7.01965	PB1178	CD8_TCM
CD8B	1.70507	0.0327587	0.00107313	1.92125	PB2216	CD8_TCM
CD8A	1.13274	0.0821884	0.00675493	7.2557	PB2216	CD8_TCM
CD8B	1.5685	0.0870757	0.00758217	5.55154	PB5206	CD8_TCM
CD8A	1.09589	0.0465941	0.00217101	4.25172	PB5206	CD8_TCM
CD8B	1.68457	0.0898898	0.00808018	5.33607	PB7626	CD8_TCM
CD8A	1.00405	0.0551885	0.00304577	5.49661	PB7626	CD8_TCM
GIMAP7	1.54027	0.125249	0.0156873	8.13164	PB1178	Treg
CD27	0.974419	0.0516657	0.00266935	5.30221	PB1178	Treg
RCAN3	0.936679	0.0212975	0.000453583	2.27373	PB1178	Treg
LEF1	0.789094	0.0262151	0.000687234	3.32218	PB1178	Treg
BIRC3	0.768451	0.0531587	0.00282585	6.91765	PB1178	Treg
RTKN2	0.723443	0.042709	0.00182406	5.90358	PB1178	Treg
MAL	0.69876	0.0432878	0.00187384	6.19495	PB1178	Treg
ARID5B	0.669119	0.0412661	0.00170289	6.16723	PB1178	Treg
DNAJB1	0.456644	0.0398267	0.00158616	8.7216	PB1178	Treg
DYRK2	0.390547	0.0217244	0.000471951	5.56257	PB1178	Treg
SESN3	0.389135	0.0275659	0.000759881	7.08391	PB1178	Treg
SELENOM	0.366935	0.0246992	0.00061005	6.73121	PB1178	Treg
PPP1R10	0.329052	0.0328907	0.0010818	9.9956	PB1178	Treg
TRABD2A	0.299337	0.0114215	0.000130451	3.8156	PB1178	Treg
CASP8AP2	0.260986	0.0244323	0.000596936	9.36154	PB1178	Treg
ADTRP	0.250951	0.0202896	0.000411666	8.08506	PB1178	Treg
SLC2A4RG	0.24384	0.0116276	0.000135202	4.76856	PB1178	Treg
DYNLL2	0.235183	0.0214397	0.000459659	9.11615	PB1178	Treg
PRKCH	0.231172	0.018176	0.000330368	7.86255	PB1178	Treg
TBC1D15	0.19378	0.0140705	0.000197979	7.26106	PB1178	Treg
GIMAP7	1.83367	0.0861337	0.00741902	4.69733	PB2216	Treg
CD27	0.955664	0.0474093	0.00224764	4.96087	PB2216	Treg
RCAN3	0.894447	0.0353144	0.0012471	3.94818	PB2216	Treg
RTKN2	0.89233	0.0644861	0.00415846	7.22671	PB2216	Treg
LEF1	0.89078	0.02327	0.000541492	2.61231	PB2216	Treg
KLRB1	3.02174	0.0220113	0.000484497	0.728431	PB1178	MAIT
GZMK	2.42373	0.0163865	0.000268517	0.676085	PB1178	MAIT
GZMA	2.31792	0.0830287	0.00689376	3.58203	PB1178	MAIT
CST7	1.56739	0.0363181	0.00131901	2.31711	PB1178	MAIT
NCR3	1.39954	0.0399086	0.0015927	2.85156	PB1178	MAIT
HOPX	1.11726	0.0512307	0.00262458	4.58539	PB1178	MAIT
PHACTR2	1.09473	0.0299373	0.00089624	2.73466	PB1178	MAIT
TRGC2	0.98705	0.0649157	0.00421405	6.57674	PB1178	MAIT
GPR65	0.915295	0.0273899	0.000750209	2.99247	PB1178	MAIT
AQP3	0.877493	0.058951	0.00347523	6.71812	PB1178	MAIT
MYBL1	0.853317	0.0469396	0.00220332	5.50084	PB1178	MAIT
CD8A	0.833368	0.0750144	0.00562716	9.00135	PB1178	MAIT
PRR5	0.802125	0.0486498	0.0023668	6.06511	PB1178	MAIT
ATF7IP2	0.800688	0.0660398	0.00436126	8.24788	PB1178	MAIT
FKBP11	0.725867	0.0396055	0.0015686	5.45631	PB1178	MAIT
GBP5	0.718727	0.0493836	0.00243874	6.87098	PB1178	MAIT
SLC4A10	0.697255	0.0156689	0.000245514	2.24723	PB1178	MAIT
LINC01871	0.645833	0.0399225	0.00159381	6.18156	PB1178	MAIT
MATK	0.638179	0.0238061	0.000566731	3.73032	PB1178	MAIT
LGALS3	0.626868	0.0143476	0.000205855	2.28878	PB1178	MAIT
CD96	0.58904	0.033099	0.00109554	5.61914	PB1178	MAIT
ERN1	0.584572	0.0288549	0.000832603	4.93607	PB1178	MAIT
MYO1F	0.489586	0.0370265	0.00137096	7.56281	PB1178	MAIT
TMIGD2	0.422815	0.0379855	0.0014429	8.98394	PB1178	MAIT
CCDC167	0.38082	0.0262738	0.000690315	6.89929	PB1178	MAIT
TRDC	2.55664	0.0480234	0.00230625	1.87838	PB1178	gdT
CST7	2.07445	0.0977328	0.00955171	4.71126	PB1178	gdT
GZMA	2.00829	0.100819	0.0101645	5.02013	PB1178	gdT
KLRB1	1.79283	0.0777031	0.00603778	4.33411	PB1178	gdT
KLRD1	1.36234	0.079149	0.00626457	5.80977	PB1178	gdT
HOPX	1.23166	0.0420075	0.00176463	3.41065	PB1178	gdT
GZMH	1.1278	0.0709653	0.00503607	6.29237	PB1178	gdT
TRGC1	1.12201	0.0313176	0.00098079	2.79121	PB1178	gdT
CCL4	1.06239	0.0854242	0.0072973	8.04072	PB1178	gdT
KLRG1	1.04735	0.0908053	0.0082456	8.66999	PB1178	gdT
FGFBP2	0.899859	0.0648676	0.0042078	7.20864	PB1178	gdT
MATK	0.842174	0.0433694	0.00188091	5.1497	PB1178	gdT
SAMD3	0.774307	0.0546567	0.00298735	7.05879	PB1178	gdT
SYNE1	0.617937	0.0325374	0.00105868	5.26548	PB1178	gdT
NCR3	0.557483	0.0371438	0.00137966	6.66276	PB1178	gdT
MYO1F	0.50802	0.0338034	0.00114267	6.65396	PB1178	gdT
PTPN4	0.484354	0.0336998	0.00113567	6.95767	PB1178	gdT
GNG2	0.436453	0.0276214	0.000762942	6.32861	PB1178	gdT
PRKCH	0.426855	0.0339219	0.0011507	7.94694	PB1178	gdT
TC2N	0.423408	0.0185099	0.000342618	4.37165	PB1178	gdT
LINC00623	0.420363	0.0253633	0.000643295	6.03365	PB1178	gdT
ITGAL	0.419306	0.0194507	0.000378329	4.63878	PB1178	gdT
ZAP70	0.39326	0.0355319	0.00126251	9.03521	PB1178	gdT
CEBPD	0.38938	0.0251869	0.00063438	6.46847	PB1178	gdT
MT1X	0.379301	0.027848	0.000775509	7.34192	PB1178	gdT
GZMA	2.88915	0.0340618	0.0011602	1.17895	PB1178	NK
CST7	2.83261	0.0568137	0.00322779	2.0057	PB1178	NK
GZMH	2.22657	0.0974456	0.00949564	4.37648	PB1178	NK
FGFBP2	2.2067	0.106701	0.0113851	4.83533	PB1178	NK
GZMB	2.1236	0.126543	0.0160131	5.9589	PB1178	NK
PRF1	2.09991	0.0619242	0.00383461	2.9489	PB1178	NK
KLRD1	2.0797	0.0802909	0.00644663	3.86069	PB1178	NK
HOPX	2.03446	0.0711054	0.00505598	3.49506	PB1178	NK
KLRB1	1.77038	0.0549197	0.00301617	3.10214	PB1178	NK
KLRF1	1.7378	0.0377436	0.00142458	2.17192	PB1178	NK
SPON2	1.66472	0.0864287	0.00746991	5.19177	PB1178	NK
FCGR3A	1.64754	0.0664123	0.00441059	4.03101	PB1178	NK
FCER1G	1.63715	0.0588254	0.00346043	3.59315	PB1178	NK
CCL4	1.5368	0.137431	0.0188872	8.94264	PB1178	NK
TRDC	1.47644	0.0192397	0.000370165	1.30311	PB1178	NK
CLIC3	1.456	0.0843387	0.00711301	5.79251	PB1178	NK
MATK	1.15697	0.0308159	0.000949619	2.66349	PB1178	NK
CMC1	1.04514	0.0349089	0.00121863	3.34012	PB1178	NK
SAMD3	1.01264	0.0522129	0.00272618	5.15612	PB1178	NK
IL2RB	0.984439	0.0440366	0.00193923	4.47328	PB1178	NK
DOK2	0.957167	0.0460529	0.00212087	4.81137	PB1178	NK
SYNE1	0.950253	0.0492627	0.00242682	5.18417	PB1178	NK
ZEB2	0.913001	0.0381691	0.00145688	4.18062	PB1178	NK
PYHIN1	0.904867	0.0547338	0.00299579	6.04883	PB1178	NK
RHOC	0.834285	0.0385147	0.00148338	4.61649	PB1178	NK
GZMK	2.37026	0.0943706	0.00890581	3.98145	PB1178	NK_CD56bright
CMC1	2.28883	0.0603175	0.0036382	2.6353	PB1178	NK_CD56bright
KLRD1	2.28696	0.0814707	0.00663748	3.5624	PB1178	NK_CD56bright
HOPX	1.88974	0.0794557	0.00631321	4.20458	PB1178	NK_CD56bright
FCER1G	1.88497	0.123916	0.0153552	6.57391	PB1178	NK_CD56bright
KLRF1	1.79244	0.149249	0.0222753	8.3266	PB1178	NK_CD56bright
XCL2	1.65757	0.0850332	0.00723064	5.12998	PB1178	NK_CD56bright
GZMA	1.62118	0.149329	0.0222993	9.21117	PB1178	NK_CD56bright
KLRC1	1.5584	0.0735806	0.00541411	4.72155	PB1178	NK_CD56bright
TRDC	1.5258	0.118867	0.0141295	7.79048	PB1178	NK_CD56bright
CST7	1.42562	0.0332777	0.00110741	2.33426	PB1178	NK_CD56bright
XCL1	1.39721	0.0771572	0.00595323	5.52223	PB1178	NK_CD56bright
MATK	1.2159	0.0848324	0.00719654	6.9769	PB1178	NK_CD56bright
KLRD1	2.58312	0.0572953	0.00328275	2.21806	PB2216	NK_CD56bright
CMC1	2.35387	0.0664267	0.00441251	2.82202	PB2216	NK_CD56bright
GZMK	2.16505	0.198805	0.0395234	9.18248	PB2216	NK_CD56bright
FCER1G	2.04758	0.0898646	0.00807565	4.38882	PB2216	NK_CD56bright
XCL2	1.90763	0.0993257	0.0098656	5.20676	PB2216	NK_CD56bright
HOPX	1.89463	0.0550161	0.00302677	2.9038	PB2216	NK_CD56bright
TRDC	1.882	0.154863	0.0239826	8.22863	PB2216	NK_CD56bright
KLRF1	1.87728	0.097707	0.00954665	5.2047	PB2216	NK_CD56bright
GZMA	1.78777	0.126584	0.0160235	7.08054	PB2216	NK_CD56bright
KLRC1	1.7185	0.108772	0.0118313	6.32945	PB2216	NK_CD56bright
XCL1	1.60845	0.116698	0.0136185	7.25532	PB2216	NK_CD56bright
CST7	1.5265	0.0542677	0.00294499	3.55505	PB2216	NK_CD56bright
IGHM	3.42215	0.0194688	0.000379032	0.568904	PB1178	B_naive
CD79A	2.73737	0.0466242	0.00217381	1.70325	PB1178	B_naive
IGHD	2.30892	0.067383	0.00454046	2.91837	PB1178	B_naive
TCL1A	2.1066	0.124757	0.0155643	5.92219	PB1178	B_naive
MS4A1	2.06579	0.102	0.0104041	4.9376	PB1178	B_naive
CD79B	2.0486	0.140169	0.0196473	6.84216	PB1178	B_naive
JUN	2.04381	0.172908	0.0298972	8.46009	PB1178	B_naive
HLA-DQA1	1.69681	0.0438993	0.00192715	2.58717	PB1178	B_naive
BANK1	1.53165	0.030886	0.000953943	2.01652	PB1178	B_naive
RALGPS2	1.5299	0.0509729	0.00259823	3.33177	PB1178	B_naive
MEF2C	1.48325	0.0406775	0.00165466	2.74246	PB1178	B_naive
LINC00926	1.4357	0.0394412	0.00155561	2.74718	PB1178	B_naive
HLA-DMA	1.39017	0.0592189	0.00350688	4.25983	PB1178	B_naive
PLPP5	1.34245	0.0388548	0.00150969	2.89431	PB1178	B_naive
IGLC2	1.34063	0.0317021	0.00100502	2.36472	PB1178	B_naive
FCER2	1.2017	0.046132	0.00212816	3.83889	PB1178	B_naive
BIRC3	1.16705	0.0709039	0.00502737	6.07551	PB1178	B_naive
TNFRSF13C	1.11465	0.0435157	0.00189362	3.90399	PB1178	B_naive
STX7	1.03306	0.0746502	0.00557265	7.22612	PB1178	B_naive
HLA-DMB	1.01248	0.0455969	0.00207908	4.50349	PB1178	B_naive
IL4R	0.996125	0.0275183	0.000757259	2.76254	PB1178	B_naive
EAF2	0.948887	0.0526699	0.00277412	5.55071	PB1178	B_naive
FCRL1	0.935054	0.0636423	0.00405034	6.80626	PB1178	B_naive
BCL11A	0.920504	0.0645746	0.00416987	7.01514	PB1178	B_naive
AFF3	0.861358	0.0605864	0.00367071	7.03382	PB1178	B_naive
CD79A	2.34776	0.0332688	0.00110682	1.41705	PB1178	B_memory
MS4A1	2.11532	0.0806858	0.00651019	3.81435	PB1178	B_memory
BANK1	1.73416	0.0417633	0.00174417	2.40827	PB1178	B_memory
HLA-DQA1	1.56987	0.0484504	0.00234744	3.08626	PB1178	B_memory
CD79B	1.5153	0.0632505	0.00400063	4.17413	PB1178	B_memory
RALGPS2	1.51347	0.0832352	0.0069281	5.49961	PB1178	B_memory
HLA-DMA	1.17638	0.0515927	0.0026618	4.38571	PB1178	B_memory
TNFRSF13C	1.08939	0.0344181	0.00118461	3.15941	PB1178	B_memory
LINC00926	1.00303	0.0438413	0.00192206	4.37089	PB1178	B_memory
LY86	0.919224	0.0782405	0.00612158	8.51158	PB1178	B_memory
CXXC5	0.915214	0.0515952	0.00266207	5.6375	PB1178	B_memory
SWAP70	0.865948	0.0778166	0.00605543	8.98629	PB1178	B_memory
HLA-DMB	0.833213	0.0597127	0.0035656	7.16656	PB1178	B_memory
BLK	0.793089	0.0535641	0.00286911	6.75385	PB1178	B_memory
IKZF3	0.7483	0.0502714	0.00252722	6.71808	PB1178	B_memory
TMEM154	0.622004	0.0329495	0.00108567	5.29731	PB1178	B_memory
2021-03-01	0.621471	0.0363518	0.00132145	5.84932	PB1178	B_memory
CYBB	0.534288	0.0359281	0.00129083	6.72448	PB1178	B_memory
TMEM156	0.523897	0.0334626	0.00111975	6.38726	PB1178	B_memory
CAPG	0.501147	0.0327621	0.00107336	6.53743	PB1178	B_memory
TPD52	0.460991	0.0141613	0.000200543	3.07193	PB1178	B_memory
POU2AF1	0.415348	0.0228377	0.000521561	5.49846	PB1178	B_memory
TSPAN3	0.277938	0.0103945	0.000108045	3.73986	PB1178	B_memory
DCTPP1	0.223897	0.0163856	0.000268487	7.31837	PB1178	B_memory
CD79A	2.36542	0.0347113	0.00120487	1.46745	PB2216	B_memory
IGHM	3.15152	0.039852	0.00158818	1.26453	PB1178	B_intermediate
CD79A	2.69098	0.0292909	0.000857954	1.08848	PB1178	B_intermediate
MS4A1	2.2931	0.0979437	0.00959297	4.27124	PB1178	B_intermediate
CD79B	2.01108	0.0962607	0.00926612	4.78652	PB1178	B_intermediate
RALGPS2	1.96544	0.0690504	0.00476795	3.51323	PB1178	B_intermediate
BANK1	1.81341	0.0557561	0.00310874	3.07465	PB1178	B_intermediate
HLA-DQA1	1.61805	0.0396526	0.00157233	2.45064	PB1178	B_intermediate
IGHD	1.37389	0.0513608	0.00263793	3.73835	PB1178	B_intermediate
HLA-DMA	1.32736	0.0433132	0.00187603	3.2631	PB1178	B_intermediate
LINC01857	1.15344	0.0472007	0.00222791	4.09215	PB1178	B_intermediate
TNFRSF13C	1.06523	0.0596546	0.00355867	5.60014	PB1178	B_intermediate
LINC00926	1.03006	0.0518274	0.00268608	5.03148	PB1178	B_intermediate
CXXC5	1.02229	0.0565121	0.00319361	5.52801	PB1178	B_intermediate
POU2F2	0.981035	0.0701173	0.00491643	7.14728	PB1178	B_intermediate
MEF2C	0.958611	0.0413206	0.00170739	4.31047	PB1178	B_intermediate
HLA-DMB	0.848552	0.0307381	0.000944834	3.62243	PB1178	B_intermediate
EAF2	0.801413	0.0745549	0.00555844	9.30294	PB1178	B_intermediate
IFT57	0.777486	0.0545346	0.00297402	7.01422	PB1178	B_intermediate
AFF3	0.754314	0.0416536	0.00173502	5.52205	PB1178	B_intermediate
LYN	0.736769	0.0583696	0.00340701	7.92238	PB1178	B_intermediate
MARCKS	0.730201	0.067003	0.00448941	9.17598	PB1178	B_intermediate
CCDC50	0.6948	0.0350907	0.00123136	5.05047	PB1178	B_intermediate
ORAI2	0.676943	0.0489206	0.00239322	7.22669	PB1178	B_intermediate
PDLIM1	0.651514	0.0226431	0.000512712	3.47546	PB1178	B_intermediate
SP140	0.651214	0.0529651	0.00280531	8.13329	PB1178	B_intermediate
FCN1	2.77106	0.0206244	0.000425366	0.744277	PB1178	CD14_Mono
VCAN	2.61535	0.0673931	0.00454183	2.57683	PB1178	CD14_Mono
AC020656.1	2.58566	0.0397612	0.00158096	1.53776	PB1178	CD14_Mono
MNDA	2.58338	0.131635	0.0173277	5.09544	PB1178	CD14_Mono
FCER1G	2.42963	0.0404854	0.00163907	1.66632	PB1178	CD14_Mono
S100A12	2.22758	0.0836267	0.00699342	3.75415	PB1178	CD14_Mono
CYBB	1.92215	0.0251142	0.000630724	1.30657	PB1178	CD14_Mono
CFD	1.91983	0.0186123	0.000346417	0.969474	PB1178	CD14_Mono
FGL2	1.91696	0.0975634	0.00951861	5.08948	PB1178	CD14_Mono
CSTA	1.81546	0.0139465	0.000194504	0.768206	PB1178	CD14_Mono
MS4A6A	1.76558	0.0601225	0.00361472	3.40527	PB1178	CD14_Mono
CD14	1.72532	0.0406116	0.0016493	2.35385	PB1178	CD14_Mono
SERPINA1	1.7072	0.0477975	0.00228461	2.79977	PB1178	CD14_Mono
SPI1	1.64533	0.0228026	0.00051996	1.3859	PB1178	CD14_Mono
LGALS3	1.61776	0.0572856	0.00328164	3.54105	PB1178	CD14_Mono
GRN	1.58138	0.0210685	0.000443883	1.33229	PB1178	CD14_Mono
NCF2	1.51159	0.0303638	0.000921961	2.00873	PB1178	CD14_Mono
CEBPD	1.45198	0.140313	0.0196878	9.66359	PB1178	CD14_Mono
IFITM3	1.39258	0.0348485	0.00121442	2.50244	PB1178	CD14_Mono
IGSF6	1.35935	0.0978295	0.00957061	7.19681	PB1178	CD14_Mono
CSF3R	1.30274	0.029501	0.000870311	2.26453	PB1178	CD14_Mono
CLEC12A	1.29351	0.049975	0.0024975	3.86351	PB1178	CD14_Mono
RNF130	1.29224	0.0368932	0.00136111	2.85497	PB1178	CD14_Mono
CD36	1.2636	0.108711	0.0118181	8.60329	PB1178	CD14_Mono
CD68	1.24755	0.0290103	0.000841598	2.32539	PB1178	CD14_Mono
FCER1G	3.29619	0.0466431	0.00217558	1.41506	PB1178	CD16_Mono
IFITM3	2.83938	0.0534835	0.00286049	1.88363	PB1178	CD16_Mono
FCGR3A	2.66214	0.0735865	0.00541497	2.76419	PB1178	CD16_Mono
CFD	2.63758	0.0418668	0.00175283	1.58732	PB1178	CD16_Mono
SERPINA1	2.22632	0.0352846	0.001245	1.58489	PB1178	CD16_Mono
CDKN1C	2.19529	0.130578	0.0170507	5.94811	PB1178	CD16_Mono
SPI1	2.03135	0.0616801	0.00380444	3.03641	PB1178	CD16_Mono
LYN	1.88199	0.0601532	0.0036184	3.19626	PB1178	CD16_Mono
SMIM25	1.81806	0.0930827	0.00866439	5.11989	PB1178	CD16_Mono
FGL2	1.81257	0.089995	0.0080991	4.96504	PB1178	CD16_Mono
TNFRSF1B	1.79255	0.045044	0.00202896	2.51284	PB1178	CD16_Mono
MS4A7	1.75845	0.0683373	0.00466999	3.88624	PB1178	CD16_Mono
CD68	1.71825	0.0376945	0.00142087	2.19377	PB1178	CD16_Mono
CYBB	1.71782	0.0248156	0.000615812	1.4446	PB1178	CD16_Mono
LGALS3	1.54992	0.0645907	0.00417196	4.16735	PB1178	CD16_Mono
PECAM1	1.53744	0.0662019	0.0043827	4.30599	PB1178	CD16_Mono
RHOC	1.49838	0.0508571	0.00258645	3.39414	PB1178	CD16_Mono
FCN1	1.4467	0.107976	0.0116588	7.46361	PB1178	CD16_Mono
IGSF6	1.42047	0.123833	0.0153347	8.71777	PB1178	CD16_Mono
LYST	1.38797	0.0673914	0.0045416	4.85538	PB1178	CD16_Mono
PILRA	1.36387	0.0612497	0.00375152	4.49089	PB1178	CD16_Mono
POU2F2	1.35997	0.0907416	0.00823403	6.67234	PB1178	CD16_Mono
LRRC25	1.32035	0.0346882	0.00120327	2.62719	PB1178	CD16_Mono
MARCKS	1.31941	0.124996	0.0156239	9.47362	PB1178	CD16_Mono
PTPN6	1.31195	0.0683492	0.00467161	5.20976	PB1178	CD16_Mono
FCER1G	2.40406	0.0613689	0.00376614	2.55272	PB1178	cDC2
HLA-DQA1	2.24809	0.0490157	0.00240254	2.18033	PB1178	cDC2
HLA-DMA	2.01792	0.042287	0.00178819	2.09557	PB1178	cDC2
AC020656.1	1.97198	0.0577352	0.00333335	2.92778	PB1178	cDC2
MNDA	1.96485	0.0902106	0.00813795	4.59121	PB1178	cDC2
FCER1A	1.81866	0.0400648	0.00160519	2.20298	PB1178	cDC2
CPVL	1.7468	0.0505216	0.00255243	2.89224	PB1178	cDC2
IGSF6	1.6945	0.0845803	0.00715382	4.99145	PB1178	cDC2
MS4A6A	1.68792	0.108359	0.0117416	6.41967	PB1178	cDC2
FGL2	1.65912	0.155692	0.02424	9.38401	PB1178	cDC2
SPI1	1.59951	0.0418913	0.00175489	2.61902	PB1178	cDC2
LGALS2	1.51638	0.128788	0.0165863	8.49308	PB1178	cDC2
CSTA	1.50627	0.0793018	0.00628878	5.26479	PB1178	cDC2
GRN	1.47818	0.0374814	0.00140486	2.53565	PB1178	cDC2
LGALS3	1.42642	0.0625478	0.00391223	4.38496	PB1178	cDC2
JAML	1.40917	0.0537646	0.00289063	3.81534	PB1178	cDC2
HLA-DMB	1.34467	0.0609925	0.00372009	4.53587	PB1178	cDC2
ALDH2	1.3383	0.0496799	0.00246809	3.71217	PB1178	cDC2
CEBPD	1.33677	0.0796256	0.00634024	5.95656	PB1178	cDC2
CFP	1.32756	0.0451267	0.00203641	3.39921	PB1178	cDC2
RNF130	1.31791	0.0350601	0.00122921	2.66028	PB1178	cDC2
LY86	1.23912	0.0202135	0.000408585	1.63128	PB1178	cDC2
CTSH	1.21923	0.0476936	0.00227468	3.91178	PB1178	cDC2
CLEC10A	1.1502	0.107037	0.0114569	9.3059	PB1178	cDC2
CAPG	1.11433	0.0378391	0.0014318	3.39569	PB1178	cDC2
GZMB	3.30323	0.0897301	0.00805149	2.71643	PB1178	pDC
JCHAIN	3.10806	0.0534129	0.00285294	1.71853	PB1178	pDC
FCER1G	2.67559	0.0604753	0.00365727	2.26026	PB1178	pDC
ITM2C	2.60622	0.0644328	0.00415159	2.47227	PB1178	pDC
UGCG	2.48058	0.090106	0.00811909	3.63246	PB1178	pDC
CCDC50	2.4228	0.116493	0.0135705	4.80818	PB1178	pDC
IRF8	2.34624	0.168509	0.0283952	7.18208	PB1178	pDC
TCF4	2.33668	0.110663	0.0122462	4.7359	PB1178	pDC
IRF7	2.33563	0.140756	0.0198124	6.02649	PB1178	pDC
BCL11A	2.03129	0.0459302	0.00210958	2.26114	PB1178	pDC
PLD4	2.02443	0.0935513	0.00875184	4.62112	PB1178	pDC
APP	1.99768	0.0567269	0.00321794	2.83963	PB1178	pDC
LILRA4	1.96705	0.0904295	0.0081775	4.59722	PB1178	pDC
SERPINF1	1.96272	0.0786942	0.00619278	4.00945	PB1178	pDC
CLIC3	1.88721	0.155476	0.0241728	8.23841	PB1178	pDC
IL3RA	1.74999	0.0784975	0.00616186	4.48561	PB1178	pDC
MZB1	1.7337	0.0920839	0.00847945	5.31142	PB1178	pDC
TPM2	1.6753	0.0838271	0.00702698	5.00371	PB1178	pDC
MS4A6A	1.62047	0.0838166	0.00702522	5.17237	PB1178	pDC
STMN1	1.61343	0.0877863	0.00770644	5.44098	PB1178	pDC
MAPKAPK2	1.57082	0.0769721	0.0059247	4.90013	PB1178	pDC
CYBB	1.56431	0.0874059	0.00763979	5.58751	PB1178	pDC
HLA-DMA	1.53235	0.0814216	0.00662948	5.3135	PB1178	pDC
GRN	1.48804	0.0450888	0.002033	3.03009	PB1178	pDC
SPIB	1.48637	0.148539	0.0220638	9.99342	PB1178	pDC

## Sheet: 5b
Name	Ratio	Fisher's pvalue (two sided)	p.adjust	geneID	Count
HALLMARK_ALLOGRAFT_REJECTION	0.14	1.05e-18	3.06e-16	GZMA,GPR65,CD96,CCND2,CD8B,CD8A,KLRD1,ITGAL,CCL4,ZAP70,GZMB,PRF1,IL2RB,CD79A,HLA-DQA1,HLA-DMA,HLA-DMB,IL4R,LY86,CAPG,TPD52,LYN,SPI1,IGSF6,PTPN6,CFP,IRF8,IRF7	28
GO_LEUKOCYTE_MEDIATED_IMMUNITY	0.0508475	1.79e-12	2.62e-10	CD27,CD96,CBL,GATA3,CD8A,A1BG,KLRD1,ITGAL,SPON2,NCR3,LGALS3,TRDC,GZMB,PRF1,FCER1G,XCL1,IGHM,IGHD,IGLC2,FCER2,STX7,IL4R,SWAP70,BLK,CYBB,POU2F2,LYN,FCN1,MNDA,S100A12,CFD,FGL2,CD14,SERPINA1,GRN,CLEC12A,CD36,CD68,TNFRSF1B,PECAM1,LYST,PTPN6,CFP,CTSH,IRF7	45
GO_ADAPTIVE_IMMUNE_RESPONSE	0.0553129	1.36e-11	1.33e-09	LEF1,CD27,CAMK4,IL6ST,CD6,PAG1,GATA3,CD8B,CD8A,TRGC2,TRDC,ZAP70,PRF1,FCER1G,XCL1,IGHM,CD79A,IGHD,CD79B,HLA-DQA1,MEF2C,HLA-DMA,IGLC2,FCER2,TNFRSF13C,STX7,HLA-DMB,IL4R,SWAP70,POU2F2,LYN,FGL2,TNFRSF1B,PTPN6,CTSH,CLEC10A,JCHAIN,IRF7	38
GO_INNATE_IMMUNE_RESPONSE	0.0466531	1.96e-11	1.43e-09	CD6,CD96,BIRC3,GATA3,S100B,KLRD1,PYHIN1,SPON2,APOBEC3C,NCR3,GBP5,LGALS3,TRDC,CCL4,KLRG1,ZAP70,GZMB,FCER1G,XCL2,XCL1,IGHM,IGHD,HLA-DQA1,IGLC2,LY86,BLK,CYBB,LYN,FCN1,MNDA,S100A12,CFD,CD14,GRN,NCF2,IFITM3,LYST,PTPN6,CFP,CLEC10A,JCHAIN,IRF8,IRF7,PLD4,APP,LILRA4	46
GO_B_CELL_ACTIVATION	0.0747664	4.13e-10	2.41e-08	LEF1,CD27,TRDC,ZAP70,IGHM,CD79A,IGHD,MS4A1,CD79B,BANK1,MEF2C,IGLC2,TNFRSF13C,FCRL1,SWAP70,BLK,IKZF3,TPD52,POU2AF1,POU2F2,LYN,MNDA,PTPN6,MZB1	24
GO_LYMPHOCYTE_MEDIATED_IMMUNITY	0.0696379	7.64e-10	3.72e-08	CD27,CD96,GATA3,CD8A,KLRD1,NCR3,TRDC,GZMB,PRF1,FCER1G,XCL1,IGHM,IGHD,IGLC2,FCER2,STX7,IL4R,SWAP70,POU2F2,FGL2,TNFRSF1B,LYST,PTPN6,CTSH,IRF7	25
HALLMARK_IL2_STAT5_SIGNALING	0.0904523	4e-09	1.67e-07	MYC,GPR65,CCND2,CST7,HOPX,PRKCH,IL2RB,CD79B,IL4R,SWAP70,CAPG,FGL2,IFITM3,CDKN1C,TNFRSF1B,IRF8,IL3RA,MAPKAPK2	18
GO_ADAPTIVE_IMMUNE_RESPONSE_BASED_ON_SOMATIC_RECOMBINATION_OF_IMMUNE_RECEPTORS_BUILT_FROM_IMMUNOGLOBULIN_SUPERFAMILY_DOMAINS	0.0633609	2.4e-08	8.77e-07	LEF1,CD27,GATA3,CD8A,TRDC,PRF1,FCER1G,XCL1,IGHM,IGHD,MEF2C,IGLC2,FCER2,TNFRSF13C,STX7,IL4R,SWAP70,POU2F2,FGL2,TNFRSF1B,PTPN6,CTSH,IRF7	23
GO_T_CELL_ACTIVATION	0.0517598	2.91e-07	9.43e-06	LEF1,CD27,CCR7,BCL11B,CAMK4,IL6ST,CD6,PAG1,GATA3,CD8B,CD8A,ITGAL,LGALS3,TMIGD2,ZAP70,FCER1G,XCL1,TNFRSF13C,HLA-DMB,IL4R,LYN,FGL2,TNFRSF1B,PTPN6,JAML	25
GO_CELL_ACTIVATION_INVOLVED_IN_IMMUNE_RESPONSE	0.0430556	5.42e-07	1.58e-05	LEF1,CBL,GATA3,A1BG,ITGAL,LGALS3,FCER1G,HLA-DMB,IL4R,SWAP70,BLK,CYBB,POU2AF1,LYN,FCN1,MNDA,S100A12,CFD,FGL2,CD14,SERPINA1,GRN,CLEC12A,CD36,CD68,TNFRSF1B,PECAM1,PTPN6,CFP,CTSH,APP	31
HALLMARK_COMPLEMENT	0.075	9.94e-07	2.64e-05	GZMK,GZMA,GATA3,DYRK2,LGALS3,GNG2,GZMB,FCER1G,LYN,FCN1,S100A12,SERPINA1,CD36,CTSH,IRF7	15
GO_MYELOID_LEUKOCYTE_MEDIATED_IMMUNITY	0.0468469	1.11e-06	2.71e-05	CBL,A1BG,ITGAL,SPON2,LGALS3,FCER1G,IL4R,BLK,CYBB,LYN,FCN1,MNDA,S100A12,CFD,FGL2,CD14,SERPINA1,GRN,CLEC12A,CD36,CD68,TNFRSF1B,PECAM1,PTPN6,CFP,CTSH	26
GO_B_CELL_PROLIFERATION	0.103093	4.19e-06	9.42e-05	LEF1,CD79A,MS4A1,MEF2C,TNFRSF13C,BLK,IKZF3,LYN,MNDA,MZB1	10
HALLMARK_IL6_JAK_STAT3_SIGNALING	0.103448	1.25e-05	0.00024424	IL6ST,CBL,JUN,IL4R,CD14,CSF3R,CD36,TNFRSF1B,IL3RA	9
KEGG_HEMATOPOIETIC_CELL_LINEAGE	0.103448	1.25e-05	0.00024424	CD8B,CD8A,MS4A1,FCER2,IL4R,CD14,CSF3R,CD36,IL3RA	9
GO_PRODUCTION_OF_MOLECULAR_MEDIATOR_INVOLVED_IN_INFLAMMATORY_RESPONSE	0.0967742	2.16e-05	0.00039474	CD6,CD96,GBP5,FCER1G,IL4R,LYN,GRN,CD36,PLD4	9
HALLMARK_INTERFERON_GAMMA_RESPONSE	0.065	2.56e-05	0.00044018	GZMA,ARID5B,IL2RB,XCL1,HLA-DQA1,BANK1,HLA-DMA,IL4R,FGL2,IFITM3,PTPN6,IRF8,IRF7	13
KEGG_NATURAL_KILLER_CELL_MEDIATED_CYTOTOXICITY	0.0729927	8.71e-05	0.00141237	KLRD1,ITGAL,NCR3,ZAP70,GZMB,PRF1,FCGR3A,FCER1G,KLRC1,PTPN6	10
GO_MAST_CELL_MEDIATED_IMMUNITY	0.122449	0.00014525	0.00223229	CBL,SPON2,FCER1G,IL4R,BLK,LYN	6
HALLMARK_APOPTOSIS	0.0621118	0.0003286	0.00479756	LEF1,CCND2,BIRC3,EBP,LGALS3,PRF1,JUN,CD14,IFITM3,APP	10
KEGG_CELL_ADHESION_MOLECULES_CAMS	0.0676692	0.00034962	0.00486138	CD6,CD8B,CD8A,ITGAL,HLA-DQA1,HLA-DMA,HLA-DMB,VCAN,PECAM1	9
GO_HYPERSENSITIVITY	0.3	0.00049171	0.00652638	CCR7,GATA3,FCER1G	3
GO_ACUTE_INFLAMMATORY_RESPONSE_TO_ANTIGENIC_STIMULUS	0.166667	0.00059459	0.00748422	CCR7,CD6,GATA3,FCER1G	4
KEGG_ANTIGEN_PROCESSING_AND_PRESENTATION	0.0795455	0.00061514	0.00748422	CD8B,CD8A,KLRD1,KLRC1,HLA-DQA1,HLA-DMA,HLA-DMB	7
KEGG_TYPE_I_DIABETES_MELLITUS	0.116279	0.00067684	0.00790546	GZMB,PRF1,HLA-DQA1,HLA-DMA,HLA-DMB	5
GO_NATURAL_KILLER_CELL_MEDIATED_IMMUNITY	0.0909091	0.00074944	0.0081495	CD96,KLRD1,NCR3,GZMB,LYST,PTPN6	6
HALLMARK_APICAL_SURFACE	0.113636	0.00075355	0.0081495	MAL,GATA3,IL2RB,LYN,APP	5
GO_DENDRITIC_CELL_ANTIGEN_PROCESSING_AND_PRESENTATION	0.25	0.00087978	0.00917483	CCR7,FGL2,CD68	3
KEGG_JAK_STAT_SIGNALING_PATHWAY	0.0580645	0.00106156	0.0106888	MYC,IL6ST,CCND2,CBL,IL2RB,IL4R,CSF3R,PTPN6,IL3RA	9
GO_POSITIVE_REGULATION_OF_T_CELL_PROLIFERATION	0.0693069	0.00139449	0.0133425	IL6ST,CD6,TMIGD2,ZAP70,XCL1,TNFRSF13C,HLA-DMB	7
GO_T_CELL_PROLIFERATION	0.0512821	0.00145761	0.0133425	IL6ST,CD6,LGALS3,TMIGD2,ZAP70,XCL1,TNFRSF13C,HLA-DMB,TNFRSF1B,PTPN6	10
KEGG_CYTOKINE_CYTOKINE_RECEPTOR_INTERACTION	0.045283	0.0014622	0.0133425	CD27,CCR7,IL6ST,CCL4,IL2RB,XCL2,XCL1,TNFRSF13C,IL4R,CSF3R,TNFRSF1B,IL3RA	12
GO_PRODUCTION_OF_MOLECULAR_MEDIATOR_OF_IMMUNE_RESPONSE	0.0426229	0.00160952	0.0134079	CD96,GATA3,SPON2,TMIGD2,FCER1G,XCL1,IL4R,SWAP70,POU2F2,FGL2,CD36,TNFRSF1B,MZB1	13
GO_REGULATION_OF_INNATE_IMMUNE_RESPONSE	0.0426229	0.00160952	0.0134079	CD96,BIRC3,PYHIN1,NCR3,GBP5,FCER1G,LYN,FCN1,MNDA,GRN,PTPN6,CLEC10A,IRF7	13
GO_CYTOKINE_PRODUCTION_INVOLVED_IN_IMMUNE_RESPONSE	0.0673077	0.00165303	0.0134079	CD96,GATA3,SPON2,FCER1G,XCL1,CD36,TNFRSF1B	7
GO_T_CELL_MEDIATED_IMMUNITY	0.0673077	0.00165303	0.0134079	GATA3,CD8A,PRF1,XCL1,STX7,TNFRSF1B,CTSH	7
HALLMARK_INFLAMMATORY_RESPONSE	0.05	0.00176108	0.0138982	CCR7,MYC,IL2RB,IL4R,CYBB,LYN,CD14,CSF3R,TNFRSF1B,IRF7	10
GO_TOLERANCE_INDUCTION_TO_SELF_ANTIGEN	0.4	0.00264205	0.0203021	BLK,LYN	2
GO_INFLAMMATORY_RESPONSE_TO_ANTIGENIC_STIMULUS	0.078125	0.00406166	0.0304104	CCR7,CD6,GATA3,FCER1G,CD68	5
GO_RESPONSE_TO_MOLECULE_OF_BACTERIAL_ORIGIN	0.0365168	0.0060707	0.0443161	CCR7,CD6,CD96,SPON2,MEF2C,LY86,LYN,CD14,CD36,CD68,TNFRSF1B,IRF8,MAPKAPK2	13

## Sheet: 5c
Gene symbol	Gene name	Top gene in cell type	Comments on gene functions
GIMAP7	GTPase, IMAP family member 7	T cell	GO:0046039 GTP metabolic process;GO:0009205 purine ribonucleoside triphosphate metabolic process;GO:0009144 purine nucleoside triphosphate metabolic process
LEF1	lymphoid enhancer binding factor 1	T cell	GO:0061152 trachea submucosa development;GO:0061153 trachea gland development;GO:0097043 histone H3-K56 acetylation
CD27	CD27 molecule	T cell	GO:0045579 positive regulation of B cell differentiation;GO:0070233 negative regulation of T cell apoptotic process;GO:0045577 regulation of B cell differentiation
CCR7	C-C motif chemokine receptor 7	T cell	GO:0038115 chemokine (C-C motif) ligand 19 signaling pathway;GO:2000526 positive regulation of glycoprotein biosynthetic process involved in immunological synapse formation;GO:2000522 positive regulation of immunological synapse formation
TSHZ2	teashirt zinc finger homeobox 2	T cell	GO:0006357 regulation of transcription by RNA polymerase II;GO:0006355 regulation of DNA-templated transcription;GO:1903506 regulation of nucleic acid-templated transcription
CD79A	CD79a molecule	B cell	GO:0042100 B cell proliferation;GO:0050853 B cell receptor signaling pathway;GO:0046651 lymphocyte proliferation
MS4A1	membrane spanning 4-domains A1	B cell	GO:1902656 calcium ion import into cytosol;GO:0002115 store-operated calcium entry;GO:1905665 positive regulation of calcium ion import across plasma membrane
TCL1A	TCL1 family AKT coactivator A	B cell	GO:0010918 positive regulation of mitochondrial membrane potential;GO:0045838 positive regulation of membrane potential;GO:0051881 regulation of mitochondrial membrane potential
CD79B	CD79b molecule	B cell	GO:0050853 B cell receptor signaling pathway;GO:0030183 B cell differentiation;GO:0042113 B cell activation
TNFRSF13C	TNF receptor superfamily member 13C	B cell	GO:0031296 B cell costimulation;GO:0031295 T cell costimulation;GO:0031294 lymphocyte costimulation
PRF1	perforin 1	natural killer cell	GO:0051712 positive regulation of killing of cells of another organism;GO:0002418 immune response to tumor cell;GO:0051709 regulation of killing of cells of another organism
FGFBP2	fibroblast growth factor binding protein 2	natural killer cell	GO:0007267 cell-cell signaling;GO:0023052 signaling;GO:0007154 cell communication
SPON2	spondin 2	natural killer cell	GO:0043152 induction of bacterial agglutination;GO:0008228 opsonization;GO:0060907 positive regulation of macrophage cytokine production
CST7	cystatin F	natural killer cell	GO:0097340 inhibition of cysteine-type endopeptidase activity;GO:0097341 zymogen inhibition;GO:1903979 negative regulation of microglial cell activation
KLRD1	killer cell lectin like receptor D1	natural killer cell	GO:0001915 negative regulation of T cell mediated cytotoxicity;GO:0045953 negative regulation of natural killer cell mediated cytotoxicity;GO:0002716 negative regulation of natural killer cell mediated immunity
CD14	CD14 molecule	monocyte	GO:0071725 response to triacyl bacterial lipopeptide;GO:0071727 cellular response to triacyl bacterial lipopeptide;GO:0071724 response to diacyl bacterial lipopeptide
FCN1	ficolin 1	monocyte	GO:0043654 recognition of apoptotic cell;GO:0002752 cell surface pattern recognition receptor signaling pathway;GO:1903028 positive regulation of opsonization
MNDA	myeloid cell nuclear differentiation antigen	monocyte	GO:0030889 negative regulation of B cell proliferation;GO:0035458 cellular response to interferon-beta;GO:0035456 response to interferon-beta
SERPINA1	serpin family A member 1	monocyte	GO:0006953 acute-phase response;GO:0002526 acute inflammatory response;GO:0007596 blood coagulation
SPI1	Spi-1 proto-oncogene	monocyte	GO:0120186 negative regulation of protein localization to chromatin;GO:0043314 negative regulation of neutrophil degranulation;GO:0002572 pro-T cell differentiation
LILRA4	leukocyte immunoglobulin like receptor A4	dendritic cell	GO:0034156 negative regulation of toll-like receptor 7 signaling pathway;GO:0034164 negative regulation of toll-like receptor 9 signaling pathway;GO:0032687 negative regulation of interferon-alpha production
IRF7	interferon regulatory factor 7	dendritic cell	GO:0019043 establishment of viral latency;GO:0034127 regulation of MyD88-independent toll-like receptor signaling pathway;GO:0019042 viral latency
FCER1A	Fc epsilon receptor Ia	dendritic cell	GO:0050776 regulation of immune response;GO:0002682 regulation of immune system process;GO:0007166 cell surface receptor signaling pathway
SERPINF1	serpin family F member 1	dendritic cell	GO:0071279 cellular response to cobalt ion;GO:0060770 negative regulation of epithelial cell proliferation involved in prostate gland development;GO:0060767 epithelial cell proliferation involved in prostate gland development
SPIB	Spi-B transcription factor	dendritic cell	GO:0045944 positive regulation of transcription by RNA polymerase II;GO:0045893 positive regulation of DNA-templated transcription;GO:1903508 positive regulation of nucleic acid-templated transcription

## Sheet: 5d
Gene	Pearson's correlation	pvalue	FDR (BH)	Group
TNFRSF13C	0.973229	5.39035e-138	1.02002e-133	Reliable genes
VPREB3	0.966422	1.13055e-127	1.06967e-123	Reliable genes
MS4A1	0.962505	1.16351e-122	7.33903e-119	Reliable genes
CST7	0.960086	7.98058e-120	3.77541e-116	Reliable genes
PAX5	0.94688	6.54102e-107	2.47551e-103	Reliable genes
TNFAIP2	0.945486	9.5759e-106	3.02008e-102	Reliable genes
CCL5	0.942902	1.15549e-103	3.12362e-100	Reliable genes
BCL11B	0.941924	6.68498e-103	1.58125e-99	Reliable genes
CD8B	0.941531	1.34408e-102	2.82601e-99	Reliable genes
SPI1	0.94049	8.32085e-102	1.57456e-98	Reliable genes
LEF1	0.940172	1.44221e-101	2.481e-98	Reliable genes
PTCRA	0.939337	6.02913e-101	9.50743e-98	Reliable genes
ZCCHC7	0.938834	1.4152e-100	2.05998e-97	Reliable genes
CD37	0.932519	3.52515e-96	4.76475e-93	Reliable genes
HLA-DRA	0.93129	2.25457e-95	2.84421e-92	Reliable genes
BEST1	0.929024	6.31997e-94	7.47456e-91	Reliable genes
CD8A	0.928486	1.37105e-93	1.52614e-90	Reliable genes
POU2AF1	0.927791	3.70169e-93	3.8915e-90	Reliable genes
NCR1	0.926948	1.21707e-92	1.21213e-89	Reliable genes
CDCA7L	0.926852	1.39216e-92	1.3172e-89	Reliable genes
PLEKHG1	0.92569	7.00172e-92	6.30922e-89	Reliable genes
PDLIM1	0.92417	5.57112e-91	4.79192e-88	Reliable genes
HLA-DPB1	0.923789	9.30836e-91	7.65835e-88	Reliable genes
IL7R	0.922571	4.71361e-90	3.71648e-87	Reliable genes
SLC43A2	0.921777	1.33835e-89	1.01302e-86	Reliable genes
TIMP2	0.921498	1.92799e-89	1.4032e-86	Reliable genes
KLRD1	0.921012	3.61934e-89	2.53662e-86	Reliable genes
CD3D	0.920421	7.75343e-89	5.23994e-86	Reliable genes
MATK	0.920184	1.05058e-88	6.85521e-86	Reliable genes
CD3G	0.919534	2.40799e-88	1.51888e-85	Reliable genes
TNFRSF25	0.918675	7.11958e-88	4.34593e-85	Reliable genes
PTPRS	0.918614	7.68607e-88	4.54511e-85	Reliable genes
NKG7	0.916644	8.81395e-87	5.05413e-84	Reliable genes
KCNE3	0.916493	1.05983e-86	5.89857e-84	Reliable genes
TKT	0.916019	1.88714e-86	1.0203e-83	Reliable genes
EBF1	0.914965	6.72592e-86	3.5354e-83	Reliable genes
TTC39A	0.913566	3.54431e-85	1.81267e-82	Reliable genes
STAT4	0.91282	8.49812e-85	4.23184e-82	Reliable genes
RAB31	0.912795	8.74312e-85	4.24221e-82	Reliable genes
HCK	0.912121	1.91298e-84	8.8291e-82	Reliable genes
S100A9	0.911994	2.21761e-84	9.9914e-82	Reliable genes
NLRP3	0.910243	1.64158e-83	7.2241e-81	Reliable genes
CDA	0.909591	3.4239e-83	1.43979e-80	Reliable genes
NOSIP	0.909075	6.106e-83	2.51182e-80	Reliable genes
ABHD17A	0.908977	6.81127e-83	2.74233e-80	Reliable genes
KRT5	0.908916	7.28783e-83	2.87307e-80	Reliable genes
CHST13	0.908893	7.47681e-83	2.88742e-80	Reliable genes
CLEC7A	0.908866	7.70575e-83	2.91632e-80	Reliable genes
FTH1	0.908837	7.95719e-83	2.95243e-80	Reliable genes
ASCL2	0.908323	1.40865e-82	5.12613e-80	Reliable genes
RAB32	0.90825	1.52712e-82	5.45238e-80	Reliable genes
CAMK4	0.907303	4.3262e-82	1.51601e-79	Reliable genes
RCAN3	0.907206	4.81359e-82	1.65614e-79	Reliable genes
GAS2L1	0.906916	6.6066e-82	2.23244e-79	Reliable genes
CD79A	0.906357	1.21144e-81	4.02177e-79	Reliable genes
BLK	0.905378	3.47477e-81	1.13367e-78	Reliable genes
SEMA4B	0.904944	5.52377e-81	1.77163e-78	Reliable genes
CLEC4C	0.904916	5.69488e-81	1.79607e-78	Reliable genes
ZDHHC7	0.904539	8.50167e-81	2.63733e-78	Reliable genes
SNX22	0.904187	1.23357e-80	3.76499e-78	Reliable genes
MRPL10	0.902662	6.09979e-80	1.83216e-77	Reliable genes
CD247	0.902554	6.82369e-80	2.01757e-77	Reliable genes
CD22	0.90186	1.39855e-79	4.07151e-77	Reliable genes
NCK2	0.90133	2.41145e-79	6.91391e-77	Reliable genes
CD4	0.900194	7.66839e-79	2.13395e-76	Reliable genes
NACC2	0.89943	1.6566e-78	4.54315e-76	Reliable genes
CTSD	0.899011	2.51858e-78	6.80845e-76	Reliable genes
ZNF385A	0.898655	3.59345e-78	9.5773e-76	Reliable genes
HLA-DPA1	0.89862	3.72179e-78	9.78159e-76	Reliable genes
PRF1	0.898418	4.5494e-78	1.17929e-75	Reliable genes
FCRL1	0.898334	4.94346e-78	1.26412e-75	Reliable genes
CD74	0.896397	3.31874e-77	8.3734e-75	Reliable genes
BSPRY	0.894078	3.08548e-76	7.68243e-74	Reliable genes
CIITA	0.894019	3.26248e-76	8.01766e-74	Reliable genes
RXRA	0.89214	1.91264e-75	4.6401e-73	Reliable genes
ANPEP	0.89166	2.98876e-75	7.15904e-73	Reliable genes
SERPINA1	0.890173	1.17553e-74	2.78057e-72	Reliable genes
ZAP70	0.889222	2.79252e-74	6.52381e-72	Reliable genes
S1PR5	0.889012	3.37877e-74	7.79712e-72	Reliable genes
AFMID	0.887759	1.04151e-73	2.37451e-71	Reliable genes
S100A11	0.887628	1.17174e-73	2.63962e-71	Reliable genes
KLF4	0.887087	1.89628e-73	4.22157e-71	Reliable genes
LRRC26	0.886467	3.28273e-73	7.14013e-71	Reliable genes
ADAMTS1	0.885415	8.27058e-73	1.77846e-70	Reliable genes
MYO1F	0.885186	1.01041e-72	2.1483e-70	Reliable genes
CD79B	0.884522	1.79974e-72	3.78406e-70	Reliable genes
ADAM19	0.884321	2.14073e-72	4.45154e-70	Reliable genes
KCTD5	0.883382	4.80862e-72	9.8906e-70	Reliable genes
SYK	0.883279	5.25173e-72	1.06859e-69	Reliable genes
SLC15A3	0.882831	7.70638e-72	1.55136e-69	Reliable genes
JAKMIP1	0.882663	8.88881e-72	1.77056e-69	Reliable genes
TTYH3	0.882211	1.30621e-71	2.57474e-69	Reliable genes
RBM47	0.881621	2.15171e-71	4.19762e-69	Reliable genes
PPM1F	0.881169	3.14997e-71	6.08234e-69	Reliable genes
PITPNC1	0.881071	3.41804e-71	6.53328e-69	Reliable genes
TCF7	0.880598	5.08191e-71	9.61649e-69	Reliable genes
CST3	0.880556	5.26426e-71	9.86293e-69	Reliable genes
DUSP16	0.879828	9.66015e-71	1.79215e-68	Reliable genes
IL2RB	0.87977	1.0137e-70	1.86235e-68	Reliable genes
CD86	0.879418	1.3564e-70	2.468e-68	Reliable genes
STX11	0.879228	1.58811e-70	2.86208e-68	Reliable genes
SH3TC1	0.879074	1.8023e-70	3.21744e-68	Reliable genes
ETV6	0.879023	1.87999e-70	3.32477e-68	Reliable genes
NCALD	0.878686	2.48158e-70	4.34805e-68	Reliable genes
P2RX5	0.878637	2.58471e-70	4.48719e-68	Reliable genes
DAPK1	0.878608	2.64706e-70	4.55366e-68	Reliable genes
DMXL2	0.878282	3.45657e-70	5.89267e-68	Reliable genes
MEF2C	0.877856	4.90032e-70	8.27935e-68	Reliable genes
MLLT3	0.877585	6.10989e-70	1.02316e-67	Reliable genes
PLSCR1	0.877511	6.48773e-70	1.07691e-67	Reliable genes
SLFN5	0.876044	2.12552e-69	3.4975e-67	Reliable genes
PLXDC2	0.874598	6.74312e-69	1.1e-66	Reliable genes
SCAMP5	0.874396	7.91722e-69	1.27792e-66	Reliable genes
TNFSF13B	0.874388	7.96888e-69	1.27792e-66	Reliable genes
PTGDR	0.874253	8.86697e-69	1.41e-66	Reliable genes
RASGRP4	0.874099	1.00157e-68	1.57939e-66	Reliable genes
SCT	0.874017	1.06871e-68	1.67134e-66	Reliable genes
PRKCQ	0.87397	1.10872e-68	1.7197e-66	Reliable genes
GNAQ	0.873864	1.20561e-68	1.85478e-66	Reliable genes
FOXP1	0.873547	1.54772e-68	2.3619e-66	Reliable genes
SCAMP4	0.873164	2.09065e-68	3.1649e-66	Reliable genes
SLC24A4	0.872763	2.86083e-68	4.29647e-66	Reliable genes
XIST	0.872329	4.01335e-68	5.97989e-66	Reliable genes
CTSB	0.872204	4.42382e-68	6.50647e-66	Reliable genes
APMAP	0.8722	4.43553e-68	6.50647e-66	Reliable genes
SWAP70	0.872012	5.13441e-68	7.47373e-66	Reliable genes
C5AR2	0.871348	8.58263e-68	1.23976e-65	Reliable genes
FGD4	0.871152	9.98327e-68	1.43116e-65	Reliable genes
CD302	0.871046	1.08324e-67	1.54122e-65	Reliable genes
PRAM1	0.87081	1.29919e-67	1.83467e-65	Reliable genes
C5AR1	0.870377	1.81152e-67	2.53922e-65	Reliable genes
NAPRT	0.870282	1.94862e-67	2.71131e-65	Reliable genes
HLA-DQA1	0.870094	2.2483e-67	3.10544e-65	Reliable genes
FPR1	0.869657	3.13795e-67	4.30285e-65	Reliable genes
MAFB	0.869232	4.33524e-67	5.90185e-65	Reliable genes
FCN1	0.868692	6.52167e-67	8.81497e-65	Reliable genes
PXK	0.868544	7.29374e-67	9.78861e-65	Reliable genes
LAMP5	0.868065	1.04602e-66	1.39393e-64	Reliable genes
VAMP3	0.867702	1.3737e-66	1.8178e-64	Reliable genes
MS4A6A	0.867684	1.39234e-66	1.82967e-64	Reliable genes
HK3	0.86761	1.47151e-66	1.92037e-64	Reliable genes
LRRC25	0.867597	1.48562e-66	1.92551e-64	Reliable genes
MEFV	0.867497	1.60206e-66	2.0623e-64	Reliable genes
HOTAIRM1	0.867413	1.70565e-66	2.18081e-64	Reliable genes
NOG	0.866469	3.44376e-66	4.37358e-64	Reliable genes
LYAR	0.866106	4.50673e-66	5.68538e-64	Reliable genes
CTBP2	0.865612	6.49001e-66	8.13314e-64	Reliable genes
TCL1A	0.865294	8.19555e-66	1.01362e-63	Reliable genes
LACTB	0.864724	1.24504e-65	1.52986e-63	Reliable genes
SCML4	0.864605	1.35834e-65	1.65832e-63	Reliable genes
ZFHX3	0.864593	1.36984e-65	1.66164e-63	Reliable genes
PLAUR	0.864439	1.53286e-65	1.84753e-63	Reliable genes
ITK	0.863911	2.25198e-65	2.6971e-63	Reliable genes
HLA-DMB	0.862988	4.39121e-65	5.22609e-63	Reliable genes
APBB1	0.862869	4.78488e-65	5.65902e-63	Reliable genes
AQP3	0.862576	5.91009e-65	6.94638e-63	Reliable genes
LINC01215	0.862484	6.31308e-65	7.33786e-63	Reliable genes
HLA-DRB1	0.862482	6.32073e-65	7.33786e-63	Reliable genes
BCL7A	0.862256	7.43704e-65	8.58116e-63	Reliable genes
GRB2	0.861908	9.5399e-65	1.09408e-62	Reliable genes
SERPINF1	0.861882	9.71831e-65	1.10783e-62	Reliable genes
CEBPA	0.861823	1.01361e-64	1.14854e-62	Reliable genes
FCRLA	0.861699	1.10778e-64	1.24777e-62	Reliable genes
FAM129C	0.859754	4.39638e-64	4.92265e-62	Reliable genes
TPPP3	0.859513	5.20699e-64	5.79599e-62	Reliable genes
FGFBP2	0.859461	5.40158e-64	5.97743e-62	Reliable genes
SLC25A37	0.859434	5.5025e-64	6.05371e-62	Reliable genes
CORO1C	0.859255	6.23946e-64	6.82482e-62	Reliable genes
NCOA3	0.859157	6.6825e-64	7.26741e-62	Reliable genes
LTBR	0.858017	1.47893e-63	1.59918e-61	Reliable genes
MYBL1	0.857998	1.49899e-63	1.61167e-61	Reliable genes
ZNF667-AS1	0.857827	1.68708e-63	1.80365e-61	Reliable genes
SPOCK2	0.857594	1.98259e-63	2.10767e-61	Reliable genes
TSPO	0.85757	2.01655e-63	2.1318e-61	Reliable genes
SLC16A10	0.857429	2.22179e-63	2.33572e-61	Reliable genes
FAM49A	0.857211	2.58371e-63	2.70119e-61	Reliable genes
HLA-DOB	0.857136	2.71979e-63	2.82783e-61	Reliable genes
LGALS3	0.856951	3.08948e-63	3.19466e-61	Reliable genes
ACRBP	0.856881	3.24198e-63	3.33413e-61	Reliable genes
RIMS3	0.856146	5.3683e-63	5.49104e-61	Reliable genes
SERINC5	0.856133	5.4158e-63	5.50985e-61	Reliable genes
ZBTB16	0.855968	6.06399e-63	6.1363e-61	Reliable genes
GRK3	0.855771	6.93678e-63	6.98217e-61	Reliable genes
SH2D1B	0.855489	8.40711e-63	8.41734e-61	Reliable genes
E2F5	0.855327	9.38337e-63	9.29641e-61	Reliable genes
APLP2	0.855066	1.12048e-62	1.10431e-60	Reliable genes
TMEM154	0.854898	1.25542e-62	1.23089e-60	Reliable genes
ORAI2	0.854447	1.70323e-62	1.66135e-60	Reliable genes
CD6	0.85394	2.3987e-62	2.31585e-60	Reliable genes
PLBD1	0.853908	2.44957e-62	2.35296e-60	Reliable genes
SRGN	0.853577	3.06005e-62	2.92451e-60	Reliable genes
CEBPD	0.853376	3.50266e-62	3.33069e-60	Reliable genes
ZMIZ1	0.85329	3.70845e-62	3.50875e-60	Reliable genes
RNF157	0.853003	4.49551e-62	4.23226e-60	Reliable genes
GLUL	0.852781	5.21227e-62	4.88276e-60	Reliable genes
BNIP3L	0.852532	6.15523e-62	5.7377e-60	Reliable genes
ZNF860	0.852454	6.48371e-62	6.01428e-60	Reliable genes
WAS	0.852125	8.06841e-62	7.44773e-60	Reliable genes
NCOR2	0.851991	8.81553e-62	8.09787e-60	Reliable genes
SGMS2	0.851785	1.01041e-61	9.23669e-60	Reliable genes
ZNF710	0.851709	1.06247e-61	9.66593e-60	Reliable genes
SMPD3	0.851577	1.15991e-61	1.05019e-59	Reliable genes
LINC00926	0.851358	1.34014e-61	1.20759e-59	Reliable genes
TIMP1	0.851119	1.56874e-61	1.40689e-59	Reliable genes
EBLN3P	0.849921	3.44228e-61	3.07256e-59	Reliable genes
SIRPB2	0.849709	3.9539e-61	3.51266e-59	Reliable genes
KCNE1	0.849494	4.54871e-61	4.02221e-59	Reliable genes
MAL	0.849011	6.22743e-61	5.48101e-59	Reliable genes
FOS	0.848758	7.3354e-61	6.42628e-59	Reliable genes
P2RX7	0.848641	7.912e-61	6.89948e-59	Reliable genes
PARVB	0.848496	8.6931e-61	7.54585e-59	Reliable genes
BANK1	0.847551	1.59827e-60	1.38101e-58	Reliable genes
COL19A1	0.846833	2.53157e-60	2.16978e-58	Reliable genes
SLC16A3	0.846831	2.53406e-60	2.16978e-58	Reliable genes
LINC01503	0.846786	2.60845e-60	2.22341e-58	Reliable genes
RUNX3	0.846295	3.56671e-60	3.02658e-58	Reliable genes
IRAK3	0.846204	3.78003e-60	3.19328e-58	Reliable genes
ASGR1	0.84594	4.46922e-60	3.75872e-58	Reliable genes
CEACAM4	0.845564	5.67296e-60	4.74997e-58	Reliable genes
KIF21A	0.845235	6.98441e-60	5.82229e-58	Reliable genes
ISG20	0.844938	8.42193e-60	6.98983e-58	Reliable genes
TMEM210	0.844831	9.00881e-60	7.44426e-58	Reliable genes
PLCG2	0.844606	1.03807e-59	8.5406e-58	Reliable genes
LYZ	0.843699	1.83296e-59	1.49505e-57	Reliable genes
ADGRE2	0.843646	1.89489e-59	1.53893e-57	Reliable genes
FTL	0.84308	2.69669e-59	2.18074e-57	Reliable genes
CD24	0.843037	2.76891e-59	2.22962e-57	Reliable genes
FYN	0.84297	2.88729e-59	2.3151e-57	Reliable genes
ZDHHC1	0.842658	3.50491e-59	2.79846e-57	Reliable genes
ARHGAP27	0.842644	3.53531e-59	2.81087e-57	Reliable genes
KLRF1	0.842211	4.6225e-59	3.6599e-57	Reliable genes
SLFN12L	0.842004	5.25397e-59	4.14253e-57	Reliable genes
AGPAT2	0.841757	6.11565e-59	4.80193e-57	Reliable genes
IL1B	0.841229	8.46592e-59	6.61986e-57	Reliable genes
KPTN	0.840628	1.22302e-58	9.52392e-57	Reliable genes
MGAT4A	0.840023	1.77006e-58	1.37274e-56	Reliable genes
ACSS2	0.839936	1.86574e-58	1.44103e-56	Reliable genes
MARCO	0.839216	2.8899e-58	2.21399e-56	Reliable genes
FBXO32	0.839188	2.93782e-58	2.24163e-56	Reliable genes
PECAM1	0.838731	3.87417e-58	2.94421e-56	Reliable genes
ITGA6	0.838689	3.97232e-58	3.00673e-56	Reliable genes
MCTP2	0.838258	5.15056e-58	3.86762e-56	Reliable genes
FBLN5	0.83812	5.59692e-58	4.18619e-56	Reliable genes
DENND5A	0.837753	6.97738e-58	5.19815e-56	Reliable genes
HRH2	0.837737	7.04391e-58	5.22218e-56	Reliable genes
ETS2	0.837732	7.06483e-58	5.22218e-56	Reliable genes
LINC00944	0.837309	9.10085e-58	6.70099e-56	Reliable genes
F2R	0.837039	1.06926e-57	7.81223e-56	Reliable genes
NCF2	0.836815	1.22235e-57	8.86228e-56	Reliable genes
PROC	0.836672	1.3308e-57	9.61176e-56	Reliable genes
NCF4	0.836617	1.37557e-57	9.89727e-56	Reliable genes
EFHD2	0.836446	1.52235e-57	1.09119e-55	Reliable genes
IFNGR1	0.836253	1.70759e-57	1.21935e-55	Reliable genes
NDFIP1	0.836047	1.92903e-57	1.37229e-55	Reliable genes
ITPRIPL2	0.836031	1.94772e-57	1.3804e-55	Reliable genes
RRAS2	0.835621	2.48182e-57	1.75237e-55	Reliable genes
TLR4	0.834882	3.83854e-57	2.69025e-55	Reliable genes
GAS6	0.834422	5.02814e-57	3.51097e-55	Reliable genes
TNFRSF10B	0.834122	5.99392e-57	4.16996e-55	Reliable genes
CBFA2T3	0.83406	6.21678e-57	4.30916e-55	Reliable genes
TREM1	0.834019	6.36748e-57	4.39751e-55	Reliable genes
LDHB	0.83391	6.7859e-57	4.66944e-55	Reliable genes
ADAP1	0.833864	6.97012e-57	4.77882e-55	Reliable genes
IL32	0.833744	7.47423e-57	5.08759e-55	Reliable genes
ZFAT	0.833733	7.52535e-57	5.10402e-55	Reliable genes
TBC1D9	0.833722	7.57132e-57	5.11686e-55	Reliable genes
LYN	0.833061	1.11271e-56	7.49316e-55	Reliable genes
S100A8	0.832867	1.24569e-56	8.32937e-55	Reliable genes
CXXC5	0.832206	1.82655e-56	1.21703e-54	Reliable genes
ARHGAP26	0.83198	2.08062e-56	1.38146e-54	Reliable genes
CEP78	0.831745	2.38323e-56	1.57685e-54	Reliable genes
FADS3	0.831514	2.72148e-56	1.79438e-54	Reliable genes
PARVG	0.831437	2.84411e-56	1.86872e-54	Reliable genes
CYBB	0.830992	3.67327e-56	2.40516e-54	Reliable genes
C1orf21	0.8309	3.87155e-56	2.52625e-54	Reliable genes
ZNF503	0.829945	6.67802e-56	4.32768e-54	Reliable genes
STX7	0.829821	7.1656e-56	4.6278e-54	Reliable genes
CTSZ	0.8295	8.59914e-56	5.53475e-54	Reliable genes
TRIOBP	0.829357	9.32763e-56	5.98328e-54	Reliable genes
PRR5	0.829093	1.08359e-55	6.9273e-54	Reliable genes
VCAN	0.828485	1.52771e-55	9.70095e-54	Reliable genes
CD3E	0.827924	2.09429e-55	1.32542e-53	Reliable genes
RGCC	0.827837	2.19964e-55	1.38746e-53	Reliable genes
APOBEC3A	0.8265	4.64473e-55	2.92001e-53	Reliable genes
EPHB1	0.826479	4.69898e-55	2.94433e-53	Reliable genes
SP140	0.826314	5.15032e-55	3.21648e-53	Reliable genes
FHL3	0.826025	6.04675e-55	3.7639e-53	Reliable genes
MEF2A	0.825877	6.56408e-55	4.07253e-53	Reliable genes
PMEPA1	0.825857	6.63724e-55	4.09165e-53	Reliable genes
TBX21	0.825857	6.63815e-55	4.09165e-53	Reliable genes
LGALS2	0.825701	7.2391e-55	4.44758e-53	Reliable genes
AIF1	0.825198	9.55877e-55	5.83486e-53	Reliable genes
ZC3H12D	0.825154	9.79683e-55	5.96094e-53	Reliable genes
THEMIS2	0.825117	9.9976e-55	6.06361e-53	Reliable genes
SCARB2	0.825034	1.0465e-54	6.32681e-53	Reliable genes
APBA2	0.824947	1.09822e-54	6.61833e-53	Reliable genes
FAAH	0.824557	1.36074e-54	8.17435e-53	Reliable genes
HIP1R	0.824328	1.54315e-54	9.24082e-53	Reliable genes
CEBPB	0.824251	1.61012e-54	9.61146e-53	Reliable genes
ADAP2	0.824153	1.69856e-54	1.01075e-52	Reliable genes
GNA15	0.824072	1.77601e-54	1.05352e-52	Reliable genes
PLCG1	0.823909	1.94256e-54	1.14872e-52	Reliable genes
PBX4	0.823713	2.16223e-54	1.27464e-52	Reliable genes
SESTD1	0.823502	2.42637e-54	1.42591e-52	Reliable genes
PTPRE	0.822929	3.31634e-54	1.94288e-52	Reliable genes
ACTN1	0.822869	3.42536e-54	2.00056e-52	Reliable genes
SNX10	0.822796	3.56451e-54	2.07542e-52	Reliable genes
TRIQK	0.822639	3.88234e-54	2.25354e-52	Reliable genes
LINC02273	0.821986	5.53187e-54	3.20121e-52	Reliable genes
LTK	0.821911	5.76026e-54	3.32321e-52	Reliable genes
CD40	0.821896	5.80693e-54	3.33996e-52	Reliable genes
SNX27	0.821818	6.05773e-54	3.47365e-52	Reliable genes
TTC39C	0.821529	7.08182e-54	4.03642e-52	Reliable genes
EPB41L3	0.821264	8.16674e-54	4.64082e-52	Reliable genes
RGS18	0.821153	8.66943e-54	4.91172e-52	Reliable genes
PSAP	0.821041	9.2104e-54	5.2018e-52	Reliable genes
CD226	0.821035	9.2364e-54	5.2018e-52	Reliable genes
RREB1	0.820766	1.06749e-53	5.99411e-52	Reliable genes
PRRG4	0.820728	1.08933e-53	6.09862e-52	Reliable genes
KCNN4	0.82066	1.13029e-53	6.30928e-52	Reliable genes
GALM	0.820495	1.2348e-53	6.87237e-52	Reliable genes
COTL1	0.820211	1.4372e-53	7.92889e-52	Reliable genes
LINC01550	0.819329	2.30127e-53	1.2659e-51	Reliable genes
PNOC	0.819094	2.60758e-53	1.4261e-51	Reliable genes
GNB4	0.819035	2.69036e-53	1.46292e-51	Reliable genes
TGFBI	0.81901	2.727e-53	1.4786e-51	Reliable genes
CD5	0.818551	3.47858e-53	1.88072e-51	Reliable genes
CSF2RB	0.818533	3.51111e-53	1.8929e-51	Reliable genes
IFI30	0.818527	3.5225e-53	1.89364e-51	Reliable genes
PIK3IP1	0.818106	4.40164e-53	2.35955e-51	Reliable genes
WARS	0.817741	5.33509e-53	2.85186e-51	Reliable genes
PLXNB2	0.817094	7.49974e-53	3.99768e-51	Reliable genes
TET2	0.81657	9.86709e-53	5.2448e-51	Reliable genes
BHLHE41	0.81602	1.31513e-52	6.97093e-51	Reliable genes
MYC	0.815962	1.35525e-52	7.16353e-51	Reliable genes
SLC37A2	0.815817	1.46212e-52	7.70687e-51	Reliable genes
LMO2	0.815241	1.97211e-52	1.03375e-50	Reliable genes
OSBPL10	0.81493	2.31769e-52	1.21153e-50	Reliable genes
SMCO4	0.814748	2.54634e-52	1.3274e-50	Reliable genes
SIPA1L3	0.814533	2.84586e-52	1.4754e-50	Reliable genes
RORA	0.814437	2.9908e-52	1.54631e-50	Reliable genes
GATA3	0.814326	3.16657e-52	1.63272e-50	Reliable genes
TRAK1	0.8142	3.38011e-52	1.73809e-50	Reliable genes
RASGRP1	0.81389	3.96367e-52	2.02715e-50	Reliable genes
C12orf42	0.813682	4.41127e-52	2.24998e-50	Reliable genes
OAF	0.813597	4.61021e-52	2.34513e-50	Reliable genes
EVA1C	0.813574	4.66353e-52	2.3659e-50	Reliable genes
RNF135	0.813498	4.85042e-52	2.45413e-50	Reliable genes
FNDC3B	0.813269	5.45479e-52	2.75256e-50	Reliable genes
SMPDL3A	0.813167	5.74645e-52	2.89203e-50	Reliable genes
NEAT1	0.813072	6.03417e-52	3.02877e-50	Reliable genes
H2AFY	0.81306	6.07099e-52	3.03919e-50	Reliable genes
CHST12	0.812234	9.25998e-52	4.62339e-50	Reliable genes
RECQL5	0.812152	9.65151e-52	4.8062e-50	Reliable genes
SOWAHC	0.811263	1.51639e-51	7.53139e-50	Reliable genes
ITGAX	0.811012	1.72238e-51	8.53208e-50	Reliable genes
CTSH	0.810957	1.77024e-51	8.74626e-50	Reliable genes
SH2D2A	0.810911	1.8122e-51	8.93026e-50	Reliable genes
SNX30	0.810813	1.90405e-51	9.35853e-50	Reliable genes
DOK3	0.810454	2.28242e-51	1.11315e-49	Reliable genes
CNFN	0.81044	2.29879e-51	1.11825e-49	Reliable genes
TRAT1	0.810318	2.44514e-51	1.1864e-49	Reliable genes
FUT4	0.809967	2.91675e-51	1.4116e-49	Reliable genes
CENPM	0.809942	2.95335e-51	1.42567e-49	Reliable genes
METRNL	0.809658	3.40662e-51	1.64029e-49	Reliable genes
DST	0.809592	3.52176e-51	1.69143e-49	Reliable genes
UBE2D1	0.809434	3.81147e-51	1.82593e-49	Reliable genes
ARSD	0.809327	4.02266e-51	1.92224e-49	Reliable genes
SEMA3C	0.80923	4.22137e-51	2.01211e-49	Reliable genes
KLHDC4	0.809194	4.2996e-51	2.04426e-49	Reliable genes
DUSP3	0.809108	4.48861e-51	2.12877e-49	Reliable genes
YWHAQ	0.808828	5.1627e-51	2.44235e-49	Reliable genes
MXRA7	0.808749	5.37038e-51	2.53426e-49	Reliable genes
FAM117A	0.808311	6.68134e-51	3.14505e-49	Reliable genes
SBK1	0.808218	6.99756e-51	3.28573e-49	Reliable genes
PRMT7	0.808199	7.06273e-51	3.30812e-49	Reliable genes
NELL2	0.807326	1.08956e-50	5.09081e-49	Reliable genes
JDP2	0.807223	1.14643e-50	5.34335e-49	Reliable genes
YPEL1	0.807088	1.22534e-50	5.69707e-49	Reliable genes
LINC00861	0.806865	1.36806e-50	6.34503e-49	Reliable genes
FBXL16	0.806697	1.48634e-50	6.86e-49	Reliable genes
TTC9	0.80637	1.7462e-50	8.03974e-49	Reliable genes
GAB2	0.806208	1.89126e-50	8.68647e-49	Reliable genes
RNF130	0.806042	2.05191e-50	9.37884e-49	Reliable genes
RAC1	0.806025	2.06901e-50	9.43418e-49	Reliable genes
METTL22	0.805965	2.13089e-50	9.69298e-49	Reliable genes
BHLHE40	0.805872	2.23076e-50	1.01229e-48	Reliable genes
TCF7L2	0.805667	2.46653e-50	1.11394e-48	Reliable genes
RASGRP3	0.805582	2.57143e-50	1.15855e-48	Reliable genes
CYTH4	0.805268	2.99896e-50	1.34796e-48	Reliable genes
COBLL1	0.80459	4.17635e-50	1.8683e-48	Reliable genes
AMPD2	0.804456	4.45735e-50	1.9893e-48	Reliable genes
ENC1	0.80432	4.76134e-50	2.11997e-48	Reliable genes
GZMM	0.804078	5.3573e-50	2.37972e-48	Reliable genes
HHEX	0.804022	5.50479e-50	2.43951e-48	Reliable genes
LIPN	0.80337	7.55022e-50	3.33815e-48	Reliable genes
ZDHHC14	0.803131	8.47528e-50	3.73841e-48	Reliable genes
XCL2	0.802948	9.25778e-50	4.06462e-48	Reliable genes
JAK1	0.802841	9.75007e-50	4.27085e-48	Reliable genes
ABR	0.802742	1.02273e-49	4.46954e-48	Reliable genes
NLRC4	0.802679	1.05421e-49	4.59649e-48	Reliable genes
SIRPB1	0.802589	1.10098e-49	4.7894e-48	Reliable genes
RIOK3	0.80252	1.13792e-49	4.93872e-48	Reliable genes
PLCL1	0.801822	1.59116e-49	6.89004e-48	Reliable genes
MIF4GD	0.801552	1.81106e-49	7.82438e-48	Reliable genes
VENTX	0.8013	2.04321e-49	8.80721e-48	Reliable genes
FLT3	0.801168	2.17613e-49	9.35095e-48	Reliable genes
SLITRK5	0.800782	2.61688e-49	1.12034e-47	Reliable genes
SMIM6	0.800604	2.84789e-49	1.21649e-47	Reliable genes
NFATC2	0.800332	3.24157e-49	1.38153e-47	Reliable genes
IL1RN	0.799914	3.95399e-49	1.68138e-47	Reliable genes
RNF144B	0.799893	3.99246e-49	1.69393e-47	Reliable genes
NECTIN1	0.799841	4.09333e-49	1.73284e-47	Reliable genes
RRP12	0.799697	4.38247e-49	1.8511e-47	Reliable genes
PYHIN1	0.799593	4.60265e-49	1.93977e-47	Reliable genes
ENPP5	0.799317	5.24507e-49	2.20561e-47	Reliable genes
MCTP1	0.799228	5.47139e-49	2.2906e-47	Reliable genes
ASAH1	0.79906	5.92097e-49	2.47335e-47	Reliable genes
MARVELD1	0.798731	6.91568e-49	2.8825e-47	Reliable genes
RAB20	0.79868	7.08503e-49	2.94659e-47	Reliable genes
CD300C	0.798623	7.27734e-49	3.01994e-47	Reliable genes
SLC8A1	0.798533	7.59095e-49	3.14318e-47	Reliable genes
TRIB1	0.798412	8.03818e-49	3.3211e-47	Reliable genes
SLCO3A1	0.79836	8.23533e-49	3.39514e-47	Reliable genes
PLIN3	0.798293	8.49993e-49	3.49661e-47	Reliable genes
HPGD	0.798143	9.12088e-49	3.74391e-47	Reliable genes
MIAT	0.798096	9.32238e-49	3.81834e-47	Reliable genes
MYO9B	0.797839	1.05165e-48	4.29812e-47	Reliable genes
TCIRG1	0.797565	1.19604e-48	4.87772e-47	Reliable genes
PREX1	0.797308	1.34863e-48	5.47642e-47	Reliable genes
LINC01506	0.79705	1.5212e-48	6.16397e-47	Reliable genes
BTLA	0.796781	1.72452e-48	6.958e-47	Reliable genes
TMCO3	0.796709	1.78369e-48	7.18145e-47	Reliable genes
MIB2	0.796647	1.83537e-48	7.37382e-47	Reliable genes
FCHSD2	0.796563	1.90871e-48	7.65225e-47	Reliable genes
TXK	0.796534	1.93503e-48	7.74134e-47	Reliable genes
GALNT2	0.796255	2.20274e-48	8.79378e-47	Reliable genes
AGO4	0.796079	2.39032e-48	9.52252e-47	Reliable genes
P3H2	0.796025	2.45109e-48	9.74411e-47	Reliable genes
RAB3D	0.795796	2.72533e-48	1.08116e-46	Reliable genes
GAS7	0.795729	2.81175e-48	1.11311e-46	Reliable genes
TNS3	0.7956	2.98545e-48	1.17941e-46	Reliable genes
ST3GAL6	0.794955	4.02059e-48	1.58174e-46	Reliable genes
RARRES3	0.79431	5.41205e-48	2.12474e-46	Reliable genes
ODF3B	0.79416	5.79834e-48	2.27168e-46	Reliable genes
PTK7	0.794144	5.84215e-48	2.28411e-46	Reliable genes
PDGFC	0.793758	6.9737e-48	2.72089e-46	Reliable genes
CRY1	0.793732	7.05765e-48	2.74798e-46	Reliable genes
UPP1	0.793677	7.2359e-48	2.8116e-46	Reliable genes
COLGALT1	0.793582	7.55617e-48	2.93003e-46	Reliable genes
POU2F2	0.793549	7.67373e-48	2.96953e-46	Reliable genes
TTYH2	0.793502	7.83949e-48	3.02748e-46	Reliable genes
LRP1	0.793432	8.09321e-48	3.1191e-46	Reliable genes
BACE2	0.793402	8.2067e-48	3.15641e-46	Reliable genes
VSTM1	0.793072	9.5411e-48	3.6622e-46	Reliable genes
CXCR4	0.792701	1.13026e-47	4.32953e-46	Reliable genes
IER3	0.79229	1.36261e-47	5.19853e-46	Reliable genes
INPP4B	0.791447	1.99707e-47	7.60373e-46	Reliable genes
ARHGAP24	0.79105	2.38913e-47	9.07823e-46	Reliable genes
SMIM25	0.790937	2.51419e-47	9.53426e-46	Reliable genes
NAT8L	0.790865	2.598e-47	9.83239e-46	Reliable genes
STRBP	0.790808	2.66573e-47	1.00686e-45	Reliable genes
MPO	0.790792	2.68474e-47	1.01202e-45	Reliable genes
RHOH	0.790658	2.8523e-47	1.07091e-45	Reliable genes
NLRP12	0.790563	2.97649e-47	1.11533e-45	Reliable genes
HRK	0.790453	3.12706e-47	1.16943e-45	Reliable genes
S100A12	0.79042	3.17408e-47	1.18468e-45	Reliable genes
HLA-DOA	0.790063	3.72647e-47	1.38538e-45	Reliable genes
VSIR	0.789879	4.04667e-47	1.50147e-45	Reliable genes
RABEP2	0.789329	5.17713e-47	1.91716e-45	Reliable genes
BASP1	0.789159	5.5871e-47	2.06494e-45	Reliable genes
TTC38	0.78885	6.41399e-47	2.36593e-45	Reliable genes
THEMIS	0.788753	6.6959e-47	2.46511e-45	Reliable genes
NAMPT	0.787698	1.07057e-46	3.93368e-45	Reliable genes
ETS1	0.78702	1.44477e-46	5.29831e-45	Reliable genes
PLD4	0.786825	1.57488e-46	5.7643e-45	Reliable genes
IMPA2	0.786745	1.63181e-46	5.96115e-45	Reliable genes
PTCH1	0.786553	1.77566e-46	6.47416e-45	Reliable genes
IFNGR2	0.786429	1.87565e-46	6.82557e-45	Reliable genes
RALGPS2	0.785837	2.43294e-46	8.83656e-45	Reliable genes
STMN3	0.785338	3.02793e-46	1.09555e-44	Reliable genes
TSPAN13	0.784891	3.68071e-46	1.32414e-44	Reliable genes
TLE1	0.784741	3.92978e-46	1.41107e-44	Reliable genes
AP3S2	0.784705	3.99186e-46	1.43064e-44	Reliable genes
QRSL1	0.784669	4.05582e-46	1.45082e-44	Reliable genes
KLHL14	0.784594	4.19111e-46	1.49638e-44	Reliable genes
AGPAT4	0.784542	4.28624e-46	1.52747e-44	Reliable genes
ARID5B	0.784203	4.96741e-46	1.76689e-44	Reliable genes
ADAM17	0.784125	5.13911e-46	1.82453e-44	Reliable genes
CLEC11A	0.784055	5.29931e-46	1.87788e-44	Reliable genes
MAP3K20	0.784047	5.31734e-46	1.88075e-44	Reliable genes
DGKA	0.78402	5.37995e-46	1.89934e-44	Reliable genes
MNDA	0.783905	5.6561e-46	1.99312e-44	Reliable genes
LINC00665	0.783776	5.98088e-46	2.10365e-44	Reliable genes
KYNU	0.783542	6.62084e-46	2.32442e-44	Reliable genes
GOLIM4	0.783438	6.92486e-46	2.42665e-44	Reliable genes
EGLN3	0.783213	7.6354e-46	2.6707e-44	Reliable genes
FCRL2	0.782718	9.45381e-46	3.30064e-44	Reliable genes
KIF13A	0.782421	1.07485e-45	3.73884e-44	Reliable genes
CDH23	0.782257	1.15364e-45	4.00556e-44	Reliable genes
SIGLEC9	0.782225	1.1694e-45	4.05285e-44	Reliable genes
ADAMTSL4	0.782131	1.21771e-45	4.21256e-44	Reliable genes
AGTRAP	0.781871	1.3616e-45	4.6932e-44	Reliable genes
ARHGEF10L	0.78177	1.42213e-45	4.89291e-44	Reliable genes
KIAA0930	0.781556	1.5588e-45	5.3534e-44	Reliable genes
TTC24	0.781338	1.71153e-45	5.86588e-44	Reliable genes
B3GNT7	0.781335	1.71423e-45	5.86588e-44	Reliable genes
RRBP1	0.781207	1.81086e-45	6.18536e-44	Reliable genes
LEPROTL1	0.781044	1.94145e-45	6.61946e-44	Reliable genes
MPDU1	0.78033	2.63404e-45	8.96474e-44	Reliable genes
COL9A3	0.780182	2.80529e-45	9.53044e-44	Reliable genes
CD7	0.780152	2.84165e-45	9.63664e-44	Reliable genes
VIPR1	0.78005	2.96686e-45	1.00433e-43	Reliable genes
HLA-DRB5	0.780003	3.02713e-45	1.0229e-43	Reliable genes
CD96	0.779818	3.27566e-45	1.10212e-43	Reliable genes
BCKDK	0.779815	3.27905e-45	1.10212e-43	Reliable genes
CHST15	0.779752	3.36776e-45	1.12993e-43	Reliable genes
ADAM28	0.779547	3.67494e-45	1.23081e-43	Reliable genes
DPYSL2	0.779518	3.72044e-45	1.24385e-43	Reliable genes
FAM84B	0.779355	3.98609e-45	1.32797e-43	Reliable genes
SLC31A2	0.779336	4.01936e-45	1.3367e-43	Reliable genes
LILRA5	0.779303	4.07555e-45	1.35301e-43	Reliable genes
CD40LG	0.779248	4.17223e-45	1.38268e-43	Reliable genes
EDAR	0.778528	5.65756e-45	1.87164e-43	Reliable genes
CTSS	0.778207	6.47804e-45	2.13934e-43	Reliable genes
DAPP1	0.778048	6.92721e-45	2.28369e-43	Reliable genes
SULT1A1	0.77793	7.28035e-45	2.39593e-43	Reliable genes
MANBA	0.777724	7.93911e-45	2.60819e-43	Reliable genes
IL13RA1	0.777274	9.58817e-45	3.14449e-43	Reliable genes
ADA2	0.777005	1.07359e-44	3.51479e-43	Reliable genes
CXCR6	0.776618	1.26231e-44	4.12552e-43	Reliable genes
CCSER2	0.776574	1.28584e-44	4.19518e-43	Reliable genes
CD58	0.776522	1.31369e-44	4.27865e-43	Reliable genes
PDLIM7	0.776437	1.36108e-44	4.42537e-43	Reliable genes
CD300LB	0.776426	1.36754e-44	4.43875e-43	Reliable genes
DUSP1	0.776201	1.50229e-44	4.86614e-43	Reliable genes
IL6R	0.776198	1.50435e-44	4.86614e-43	Reliable genes
LINC00996	0.776033	1.61129e-44	5.20314e-43	Reliable genes
ZNF467	0.775872	1.72295e-44	5.55425e-43	Reliable genes
BANP	0.775546	1.97365e-44	6.34081e-43	Reliable genes
ABCB4	0.775528	1.98859e-44	6.37797e-43	Reliable genes
ALOX5	0.775238	2.24263e-44	7.18059e-43	Reliable genes
TMIGD2	0.775205	2.27361e-44	7.26748e-43	Reliable genes
TESPA1	0.774885	2.59627e-44	8.28486e-43	Reliable genes
CHKA	0.774825	2.66168e-44	8.47928e-43	Reliable genes
SLC2A6	0.774683	2.82313e-44	8.96344e-43	Reliable genes
NRM	0.774285	3.32861e-44	1.0533e-42	Reliable genes
ALDH2	0.774104	3.58653e-44	1.13302e-42	Reliable genes
SMIM3	0.773293	5.00889e-44	1.57709e-42	Reliable genes
LBH	0.773149	5.31367e-44	1.67028e-42	Reliable genes
NFE2	0.772767	6.21425e-44	1.94689e-42	Reliable genes
PTPRA	0.772659	6.49591e-44	2.03177e-42	Reliable genes
RAB30	0.772391	7.24884e-44	2.26353e-42	Reliable genes
UNC93B1	0.771744	9.44086e-44	2.93831e-42	Reliable genes
TAGLN2	0.771579	1.00981e-43	3.1377e-42	Reliable genes
LSM7	0.771502	1.04205e-43	3.23258e-42	Reliable genes
FAR2	0.771136	1.20933e-43	3.74537e-42	Reliable genes
HLX	0.771119	1.21804e-43	3.76616e-42	Reliable genes
SLC11A1	0.771103	1.22587e-43	3.78418e-42	Reliable genes
SULF2	0.771084	1.23518e-43	3.80673e-42	Reliable genes
METTL7A	0.770836	1.36638e-43	4.20422e-42	Reliable genes
IRF5	0.769904	1.99278e-43	6.12164e-42	Reliable genes
PRDM2	0.769662	2.19696e-43	6.73792e-42	Reliable genes
SPINT2	0.769544	2.30358e-43	7.05351e-42	Reliable genes
PTTG1IP	0.769348	2.49378e-43	7.62356e-42	Reliable genes
CD28	0.769081	2.77652e-43	8.44697e-42	Reliable genes
RHBDF2	0.768987	2.88333e-43	8.75783e-42	Reliable genes
ZSCAN18	0.768785	3.12655e-43	9.48135e-42	Reliable genes
SPON2	0.768043	4.21048e-43	1.27276e-41	Reliable genes
FKBP11	0.767625	4.97625e-43	1.49945e-41	Reliable genes
KBTBD11	0.767371	5.50698e-43	1.6541e-41	Reliable genes
FOSB	0.767264	5.74664e-43	1.72335e-41	Reliable genes
JUNB	0.767155	6.00227e-43	1.79717e-41	Reliable genes
NOD2	0.76701	6.35875e-43	1.90089e-41	Reliable genes
PRKCD	0.766801	6.91006e-43	2.06245e-41	Reliable genes
CPAMD8	0.766722	7.13139e-43	2.12515e-41	Reliable genes
NINJ1	0.766273	8.52181e-43	2.53551e-41	Reliable genes
SPIDR	0.766156	8.92833e-43	2.65229e-41	Reliable genes
RBPJ	0.765638	1.09609e-42	3.25099e-41	Reliable genes
RIN2	0.764828	1.50898e-42	4.46861e-41	Reliable genes
RGS10	0.764708	1.58163e-42	4.67645e-41	Reliable genes
CLEC2D	0.764507	1.71215e-42	5.05446e-41	Reliable genes
NCEH1	0.763795	2.264e-42	6.66278e-41	Reliable genes
G0S2	0.763757	2.29799e-42	6.75232e-41	Reliable genes
DPEP2	0.763527	2.51421e-42	7.37618e-41	Reliable genes
PPP1R14A	0.76304	3.04193e-42	8.91059e-41	Reliable genes
HBEGF	0.763005	3.08314e-42	9.01734e-41	Reliable genes
FES	0.762686	3.49125e-42	1.01638e-40	Reliable genes
HHIP-AS1	0.762665	3.52009e-42	1.0232e-40	Reliable genes
CYP1B1	0.761912	4.71707e-42	1.36904e-40	Reliable genes
TRIO	0.761478	5.58356e-42	1.61804e-40	Reliable genes
DENND3	0.760882	7.03086e-42	2.03433e-40	Reliable genes
LAT	0.760848	7.12282e-42	2.05779e-40	Reliable genes
CLMN	0.760659	7.66188e-42	2.21015e-40	Reliable genes
CUX1	0.76038	8.53229e-42	2.45748e-40	Reliable genes
PDE3B	0.760371	8.56007e-42	2.46173e-40	Reliable genes
GRAMD1B	0.760068	9.61961e-42	2.76224e-40	Reliable genes
CADM1	0.759769	1.07902e-41	3.08434e-40	Reliable genes
FCER1G	0.75972	1.09982e-41	3.13904e-40	Reliable genes
SYPL1	0.759602	1.15069e-41	3.27928e-40	Reliable genes
ZNF667	0.759543	1.177e-41	3.34923e-40	Reliable genes
FAM198B	0.759445	1.22203e-41	3.47214e-40	Reliable genes
KCNK10	0.759238	1.32313e-41	3.75375e-40	Reliable genes
TRPM2	0.759158	1.36429e-41	3.86473e-40	Reliable genes
SAT1	0.759011	1.4431e-41	4.08189e-40	Reliable genes
CLIC3	0.758967	1.46796e-41	4.14599e-40	Reliable genes
GAB1	0.758956	1.47365e-41	4.15587e-40	Reliable genes
S1PR1	0.758837	1.54275e-41	4.34428e-40	Reliable genes
MYBL2	0.75879	1.57049e-41	4.4158e-40	Reliable genes
PTPN18	0.758418	1.81019e-41	5.08222e-40	Reliable genes
SPIB	0.758307	1.88819e-41	5.29335e-40	Reliable genes
GAB3	0.758274	1.91239e-41	5.35327e-40	Reliable genes
GBP5	0.758221	1.95165e-41	5.4551e-40	Reliable genes
ACPP	0.757884	2.21863e-41	6.18308e-40	Reliable genes
PPIL2	0.75771	2.37049e-41	6.59659e-40	Reliable genes
UBE2R2	0.757623	2.45041e-41	6.80898e-40	Reliable genes
MOB1B	0.757499	2.56893e-41	7.12783e-40	Reliable genes
ZNF787	0.757264	2.80858e-41	7.78137e-40	Reliable genes
CAPN2	0.757171	2.90946e-41	8.03733e-40	Reliable genes
ANKRD50	0.757127	2.95832e-41	8.1604e-40	Reliable genes
BLNK	0.756865	3.26733e-41	8.99967e-40	Reliable genes
WDFY4	0.756768	3.38949e-41	9.32257e-40	Reliable genes
PKIA	0.756608	3.60033e-41	9.88812e-40	Reliable genes
CD83	0.756317	4.01854e-41	1.10207e-39	Reliable genes
LGALS9	0.756125	4.32098e-41	1.1833e-39	Reliable genes
ITGB1	0.755776	4.92895e-41	1.3459e-39	Reliable genes
C15orf39	0.755682	5.10748e-41	1.39264e-39	Reliable genes
GK5	0.755425	5.62551e-41	1.53168e-39	Reliable genes
GIMAP5	0.755292	5.91432e-41	1.608e-39	Reliable genes
PBXIP1	0.755113	6.32537e-41	1.71729e-39	Reliable genes
TMEM243	0.754919	6.80186e-41	1.844e-39	Reliable genes
MCM5	0.75464	7.55383e-41	2.04202e-39	Reliable genes
RNF24	0.754485	8.00358e-41	2.15436e-39	Reliable genes
MIDN	0.754325	8.49681e-41	2.28388e-39	Reliable genes
SP100	0.753988	9.64086e-41	2.58405e-39	Reliable genes
RASSF2	0.75375	1.05353e-40	2.81978e-39	Reliable genes
ARRB1	0.753463	1.17256e-40	3.13394e-39	Reliable genes
GNLY	0.753395	1.20232e-40	3.20895e-39	Reliable genes
GSTP1	0.7532	1.29325e-40	3.44678e-39	Reliable genes
FZD1	0.753063	1.36079e-40	3.62169e-39	Reliable genes
GNG7	0.753015	1.38503e-40	3.68102e-39	Reliable genes
TSPAN32	0.752944	1.422e-40	3.77399e-39	Reliable genes
TCP11L2	0.752391	1.7464e-40	4.62845e-39	Reliable genes
MMP17	0.752279	1.82007e-40	4.81694e-39	Reliable genes
OXNAD1	0.752223	1.85838e-40	4.91148e-39	Reliable genes
LILRA1	0.751564	2.37125e-40	6.24946e-39	Reliable genes
FOSL2	0.751551	2.38245e-40	6.27026e-39	Reliable genes
SNTA1	0.751433	2.489e-40	6.5325e-39	Reliable genes
PRELID1	0.751132	2.78089e-40	7.28848e-39	Reliable genes
PPARA	0.751044	2.87235e-40	7.51777e-39	Reliable genes
CREG1	0.751012	2.9067e-40	7.59717e-39	Reliable genes
LINC02432	0.750911	3.01602e-40	7.87202e-39	Reliable genes
TM9SF4	0.75052	3.48273e-40	9.06516e-39	Reliable genes
LAPTM5	0.750268	3.82055e-40	9.91718e-39	Reliable genes
GIMAP7	0.750201	3.91575e-40	1.01504e-38	Reliable genes
N4BP2L1	0.750144	3.99848e-40	1.03507e-38	Reliable genes
IGFBP3	0.749783	4.56351e-40	1.17972e-38	Reliable genes
MICAL3	0.74966	4.77452e-40	1.23258e-38	Reliable genes
MOB3B	0.749635	4.81821e-40	1.24217e-38	Reliable genes
NFIL3	0.749616	4.85153e-40	1.24906e-38	Reliable genes
AUTS2	0.749358	5.33033e-40	1.37046e-38	Reliable genes
ARL4C	0.749318	5.40857e-40	1.38869e-38	Reliable genes
SLC19A1	0.749267	5.51135e-40	1.41187e-38	Reliable genes
EPHX2	0.749266	5.51376e-40	1.41187e-38	Reliable genes
CERS4	0.748909	6.2808e-40	1.60393e-38	Reliable genes
JAZF1	0.748803	6.52782e-40	1.66477e-38	Reliable genes
S100A10	0.748374	7.63072e-40	1.94081e-38	Reliable genes
CYB561A3	0.748262	7.94686e-40	2.0185e-38	Reliable genes
KCTD12	0.748067	8.53186e-40	2.16419e-38	Reliable genes
C16orf74	0.748029	8.64842e-40	2.18789e-38	Reliable genes
DYRK2	0.747679	9.82232e-40	2.48155e-38	Reliable genes
ST14	0.747514	1.04274e-39	2.6309e-38	Reliable genes
FAM111B	0.747318	1.11922e-39	2.82011e-38	Reliable genes
ASIP	0.747189	1.17256e-39	2.95057e-38	Reliable genes
CCDC167	0.746938	1.28395e-39	3.22659e-38	Reliable genes
INSR	0.746797	1.35119e-39	3.39106e-38	Reliable genes
FADS1	0.746746	1.37643e-39	3.44982e-38	Reliable genes
TRABD2A	0.746732	1.38309e-39	3.46194e-38	Reliable genes
VEGFB	0.746566	1.46832e-39	3.6704e-38	Reliable genes
B3GAT1	0.746322	1.60363e-39	4.00336e-38	Reliable genes
TMEM33	0.746211	1.66882e-39	4.16062e-38	Reliable genes
CCDC170	0.745746	1.97275e-39	4.90543e-38	Reliable genes
SHKBP1	0.745404	2.23038e-39	5.53878e-38	Reliable genes
HLA-DQB1	0.745372	2.25627e-39	5.59572e-38	Reliable genes
SATB1	0.745327	2.29253e-39	5.67822e-38	Reliable genes
CDYL	0.74496	2.6152e-39	6.4605e-38	Reliable genes
SYNE1	0.744912	2.66027e-39	6.56327e-38	Reliable genes
COL5A3	0.744583	2.99209e-39	7.37231e-38	Reliable genes
SORT1	0.744204	3.42559e-39	8.4185e-38	Reliable genes
PLA2G16	0.743863	3.86781e-39	9.49293e-38	Reliable genes
KDM4B	0.743841	3.89887e-39	9.55678e-38	Reliable genes
TPD52L2	0.743732	4.05238e-39	9.9202e-38	Reliable genes
USP6NL	0.743658	4.16053e-39	1.01718e-37	Reliable genes
GOLM1	0.743571	4.29198e-39	1.04796e-37	Reliable genes
TRIM38	0.743245	4.81936e-39	1.17521e-37	Reliable genes
UTF1	0.743239	4.82884e-39	1.17601e-37	Reliable genes
TSGA10	0.742913	5.42011e-39	1.31662e-37	Reliable genes
BIRC3	0.742711	5.82304e-39	1.40907e-37	Reliable genes
CXCL8	0.742584	6.09105e-39	1.47204e-37	Reliable genes
PI4KA	0.742436	6.41887e-39	1.54929e-37	Reliable genes
SH3BP4	0.742193	6.99328e-39	1.68578e-37	Reliable genes
CD300A	0.742018	7.43909e-39	1.79097e-37	Reliable genes
BCAS4	0.741924	7.69072e-39	1.84919e-37	Reliable genes
RHOB	0.7419	7.75651e-39	1.86265e-37	Reliable genes
NID1	0.741754	8.16742e-39	1.95884e-37	Reliable genes
LILRA6	0.741509	8.90166e-39	2.13223e-37	Reliable genes
WDFY3	0.741374	9.3363e-39	2.23351e-37	Reliable genes
NUDT3	0.74135	9.41373e-39	2.24919e-37	Reliable genes
CRIM1	0.741346	9.42987e-39	2.25021e-37	Reliable genes
C12orf75	0.741037	1.05121e-38	2.50531e-37	Reliable genes
DUSP8	0.741015	1.05936e-38	2.52154e-37	Reliable genes
TRNP1	0.740798	1.143e-38	2.71722e-37	Reliable genes
RBPMS	0.740739	1.1671e-38	2.77103e-37	Reliable genes
MPEG1	0.740237	1.39159e-38	3.29575e-37	Reliable genes
YBX3	0.740166	1.42636e-38	3.37387e-37	Reliable genes
SLC43A3	0.739919	1.55553e-38	3.67482e-37	Reliable genes
CFD	0.739858	1.58886e-38	3.74889e-37	Reliable genes
MAML3	0.739438	1.83985e-38	4.33568e-37	Reliable genes
CARD9	0.739066	2.0946e-38	4.92021e-37	Reliable genes
BCL11A	0.739064	2.0957e-38	4.92021e-37	Reliable genes
GALNT11	0.739009	2.1365e-38	5.00978e-37	Reliable genes
MDS2	0.73896	2.17313e-38	5.08937e-37	Reliable genes
TRIM8	0.738518	2.53423e-38	5.92772e-37	Reliable genes
GRAMD1A	0.73845	2.59464e-38	6.06152e-37	Reliable genes
FBP1	0.738139	2.89004e-38	6.7433e-37	Reliable genes
JUP	0.738131	2.89877e-38	6.75534e-37	Reliable genes
TALDO1	0.737975	3.05928e-38	7.12063e-37	Reliable genes
SHISAL2A	0.737785	3.26787e-38	7.58747e-37	Reliable genes
ELOVL4	0.737778	3.27543e-38	7.59571e-37	Reliable genes
CARD11	0.737369	3.77293e-38	8.72801e-37	Reliable genes
AXIN1	0.737177	4.03219e-38	9.30501e-37	Reliable genes
SERPING1	0.736863	4.49269e-38	1.03425e-36	Reliable genes
LRRK1	0.73678	4.62391e-38	1.06316e-36	Reliable genes
TNFSF14	0.736766	4.64594e-38	1.06693e-36	Reliable genes
RELT	0.736689	4.77128e-38	1.09439e-36	Reliable genes
TMEM171	0.736553	4.99915e-38	1.14526e-36	Reliable genes
PRKCH	0.73655	5.00531e-38	1.14529e-36	Reliable genes
GNB5	0.73647	5.14506e-38	1.17584e-36	Reliable genes
IFNG	0.736431	5.21514e-38	1.19042e-36	Reliable genes
GPRIN3	0.736412	5.24906e-38	1.19672e-36	Reliable genes
PIP4K2A	0.736124	5.79451e-38	1.3179e-36	Reliable genes
CYBRD1	0.735958	6.13441e-38	1.39354e-36	Reliable genes
CMTM8	0.735922	6.21045e-38	1.40912e-36	Reliable genes
PDK4	0.735706	6.68773e-38	1.51559e-36	Reliable genes
SIRPA	0.735668	6.77698e-38	1.53398e-36	Reliable genes
SH2D1A	0.735474	7.24368e-38	1.63766e-36	Reliable genes
LDLRAP1	0.735127	8.15684e-38	1.84191e-36	Reliable genes
ADRB2	0.73487	8.90339e-38	2.00809e-36	Reliable genes
LCK	0.734676	9.51345e-38	2.14313e-36	Reliable genes
CXCR5	0.734494	1.0126e-37	2.27841e-36	Reliable genes
SOX4	0.734321	1.07391e-37	2.41349e-36	Reliable genes
ARL11	0.734046	1.17921e-37	2.64699e-36	Reliable genes
NLRC5	0.733776	1.2929e-37	2.89877e-36	Reliable genes
RAB27A	0.733654	1.34743e-37	3.01744e-36	Reliable genes
LSR	0.733566	1.38837e-37	3.10545e-36	Reliable genes
PKM	0.733358	1.49026e-37	3.32942e-36	Reliable genes
LPCAT2	0.73331	1.51444e-37	3.37945e-36	Reliable genes
PAK1	0.73309	1.63161e-37	3.63662e-36	Reliable genes
IKZF3	0.732976	1.6958e-37	3.77526e-36	Reliable genes
TANK	0.73282	1.78778e-37	3.97067e-36	Reliable genes
NFAM1	0.732398	2.06234e-37	4.56975e-36	Reliable genes
REL	0.731944	2.40373e-37	5.31375e-36	Reliable genes
UBASH3A	0.731773	2.54638e-37	5.62254e-36	Reliable genes
SAT2	0.731733	2.58106e-37	5.69246e-36	Reliable genes
MGAT5	0.731724	2.58924e-37	5.70387e-36	Reliable genes
NCOA4	0.731671	2.63518e-37	5.79832e-36	Reliable genes
FZD2	0.731646	2.65786e-37	5.84143e-36	Reliable genes
THBD	0.731568	2.72833e-37	5.98935e-36	Reliable genes
BID	0.731564	2.73229e-37	5.9911e-36	Reliable genes
SLC4A3	0.731469	2.82085e-37	6.17811e-36	Reliable genes
ARID3A	0.731318	2.96757e-37	6.48445e-36	Reliable genes
PRKCA	0.731118	3.174e-37	6.92753e-36	Reliable genes
MYO1G	0.731031	3.26783e-37	7.12409e-36	Reliable genes
MAGEE1	0.731018	3.28202e-37	7.1468e-36	Reliable genes
FAM160A1	0.730925	3.3863e-37	7.36539e-36	Reliable genes
NFKBID	0.73075	3.59085e-37	7.80135e-36	Reliable genes
ST6GAL1	0.729741	5.0335e-37	1.0898e-35	Reliable genes
TCTN1	0.729495	5.46448e-37	1.18176e-35	Reliable genes
AP5B1	0.729188	6.05266e-37	1.30598e-35	Reliable genes
TMEM263	0.729144	6.14146e-37	1.32363e-35	Reliable genes
SH3BP2	0.729043	6.35248e-37	1.36755e-35	Reliable genes
PACSIN2	0.728891	6.68079e-37	1.4366e-35	Reliable genes
ENG	0.728762	6.97443e-37	1.49804e-35	Reliable genes
HSBP1	0.728396	7.8773e-37	1.69005e-35	Reliable genes
SHISA8	0.72831	8.10309e-37	1.73652e-35	Reliable genes
PLEKHF2	0.728227	8.3304e-37	1.78321e-35	Reliable genes
SLFN13	0.728215	8.36476e-37	1.78855e-35	Reliable genes
NPEPL1	0.728058	8.80963e-37	1.88154e-35	Reliable genes
OASL	0.728035	8.87817e-37	1.89404e-35	Reliable genes
PPT1	0.727505	1.05793e-36	2.24681e-35	Reliable genes
LAG3	0.727277	1.1407e-36	2.41989e-35	Reliable genes
ABHD12	0.727218	1.16299e-36	2.46442e-35	Reliable genes
MFSD2A	0.726805	1.33287e-36	2.82124e-35	Reliable genes
ANXA5	0.726677	1.39026e-36	2.93943e-35	Reliable genes
BEND6	0.726375	1.53546e-36	3.2428e-35	Reliable genes
OPTN	0.725995	1.73968e-36	3.67001e-35	Reliable genes
QDPR	0.725433	2.09174e-36	4.40779e-35	Reliable genes
GK	0.725235	2.23212e-36	4.69837e-35	Reliable genes
BEX2	0.725134	2.3073e-36	4.85122e-35	Reliable genes
CD300E	0.724814	2.56129e-36	5.36736e-35	Reliable genes
AQP9	0.724502	2.83562e-36	5.93566e-35	Reliable genes
CERNA1	0.724164	3.16634e-36	6.62061e-35	Reliable genes
VAV3	0.724146	3.18473e-36	6.65173e-35	Reliable genes
LATS2	0.723989	3.35182e-36	6.993e-35	Reliable genes
B4GALT6	0.723704	3.67789e-36	7.66483e-35	Reliable genes
HNMT	0.723568	3.84329e-36	8.00073e-35	Reliable genes
VMP1	0.723048	4.54976e-36	9.46099e-35	Reliable genes
SOD1	0.722961	4.68046e-36	9.72211e-35	Reliable genes
TBXAS1	0.722903	4.76933e-36	9.89583e-35	Reliable genes
MIR4432HG	0.722461	5.50228e-36	1.13916e-34	Reliable genes
AFAP1	0.722382	5.64358e-36	1.16714e-34	Reliable genes
SEMA4A	0.72236	5.68431e-36	1.173e-34	Reliable genes
CCDC149	0.722251	5.88781e-36	1.21367e-34	Reliable genes
HMOX1	0.722221	5.94613e-36	1.22436e-34	Reliable genes
SRC	0.72206	6.26222e-36	1.28804e-34	Reliable genes
SIGLEC14	0.721867	6.66436e-36	1.36927e-34	Reliable genes
ZNF331	0.721857	6.68673e-36	1.37237e-34	Reliable genes
BICDL1	0.721805	6.80033e-36	1.39418e-34	Reliable genes
SLC38A10	0.721478	7.55462e-36	1.54714e-34	Reliable genes
ARHGEF40	0.721365	7.83548e-36	1.60293e-34	Reliable genes
TRAF3	0.721228	8.18758e-36	1.67315e-34	Reliable genes
BCL3	0.721114	8.49394e-36	1.73388e-34	Reliable genes
FKBP15	0.72092	9.03959e-36	1.84328e-34	Reliable genes
RUNX2	0.720409	1.06476e-35	2.16884e-34	Reliable genes
CHPT1	0.71968	1.3447e-35	2.72762e-34	Reliable genes
BNIP3	0.719679	1.34486e-35	2.72762e-34	Reliable genes
EVL	0.719649	1.35797e-35	2.75128e-34	Reliable genes
SOGA1	0.719399	1.47084e-35	2.97675e-34	Reliable genes
MYCL	0.719246	1.54438e-35	3.12225e-34	Reliable genes
MICU3	0.719152	1.59117e-35	3.21342e-34	Reliable genes
KIRREL3	0.719104	1.61588e-35	3.25984e-34	Reliable genes
GTF3C1	0.719002	1.66923e-35	3.36389e-34	Reliable genes
SETD7	0.718684	1.84664e-35	3.71744e-34	Reliable genes
PGPEP1	0.718668	1.85638e-35	3.73308e-34	Reliable genes
LILRB2	0.718629	1.87932e-35	3.77521e-34	Reliable genes
LINC00877	0.717682	2.53765e-35	5.09225e-34	Reliable genes
SLAMF7	0.717308	2.85695e-35	5.72692e-34	Reliable genes
CDC14A	0.717262	2.89889e-35	5.80484e-34	Reliable genes
IMPDH1	0.717219	2.93864e-35	5.87821e-34	Reliable genes
MGLL	0.717134	3.01806e-35	6.0307e-34	Reliable genes
XRCC4	0.717108	3.04274e-35	6.07361e-34	Reliable genes
TRIM25	0.716777	3.37818e-35	6.73606e-34	Reliable genes
APOBEC3H	0.716595	3.57779e-35	7.12659e-34	Reliable genes
IFIT2	0.716512	3.67244e-35	7.30742e-34	Reliable genes
GLT1D1	0.716434	3.76425e-35	7.48223e-34	Reliable genes
CATSPER1	0.716351	3.86367e-35	7.6718e-34	Reliable genes
MGST2	0.716324	3.8959e-35	7.7253e-34	Reliable genes
SLC7A7	0.716322	3.89878e-35	7.7253e-34	Reliable genes
FAM177B	0.71584	4.53678e-35	8.98007e-34	Reliable genes
ATP8B2	0.71569	4.75616e-35	9.40448e-34	Reliable genes
OLIG1	0.715229	5.49575e-35	1.08555e-33	Reliable genes
GRN	0.714944	6.00871e-35	1.18564e-33	Reliable genes
MAFF	0.714835	6.21653e-35	1.22537e-33	Reliable genes
CD36	0.714772	6.33972e-35	1.24835e-33	Reliable genes
CCR6	0.714716	6.45257e-35	1.26925e-33	Reliable genes
B4GALT1	0.714383	7.16044e-35	1.40703e-33	Reliable genes
KLK1	0.714106	7.80574e-35	1.53224e-33	Reliable genes
GAS2L3	0.713888	8.35418e-35	1.6382e-33	Reliable genes
IL10RA	0.713659	8.9708e-35	1.75729e-33	Reliable genes
VASH1	0.7136	9.13759e-35	1.78811e-33	Reliable genes
BEND5	0.713579	9.19743e-35	1.79796e-33	Reliable genes
ZFAND5	0.713015	1.09599e-34	2.14029e-33	Reliable genes
TICAM1	0.71295	1.11832e-34	2.18165e-33	Reliable genes
HSPA1A	0.712938	1.12255e-34	2.18765e-33	Reliable genes
RBL2	0.712674	1.21832e-34	2.37184e-33	Reliable genes
SH2D3A	0.712652	1.22656e-34	2.38543e-33	Reliable genes
CCR7	0.712334	1.3534e-34	2.62402e-33	Reliable genes
TFEB	0.71199	1.50543e-34	2.9128e-33	Reliable genes
SOCS2	0.711865	1.56437e-34	3.02376e-33	Reliable genes
LINS1	0.711655	1.6692e-34	3.21653e-33	Reliable genes
EIF2AK4	0.711577	1.70976e-34	3.29134e-33	Reliable genes
ACOT7	0.71157	1.71365e-34	3.29547e-33	Reliable genes
C17orf58	0.711557	1.72044e-34	3.30517e-33	Reliable genes
ICAM1	0.71154	1.72953e-34	3.31926e-33	Reliable genes
SLC40A1	0.711414	1.79823e-34	3.44761e-33	Reliable genes
NUAK2	0.711359	1.82865e-34	3.50238e-33	Reliable genes
ARPP21	0.710857	2.13462e-34	4.08427e-33	Reliable genes
CCDC191	0.710614	2.29978e-34	4.39584e-33	Reliable genes
IGF2BP2	0.710157	2.64587e-34	5.05224e-33	Reliable genes
SH2B2	0.709969	2.8028e-34	5.34112e-33	Reliable genes
SLC49A3	0.709904	2.85948e-34	5.44366e-33	Reliable genes
YES1	0.709467	3.2678e-34	6.2085e-33	Reliable genes
FYB1	0.709456	3.27974e-34	6.22493e-33	Reliable genes
FAM214B	0.708988	3.78332e-34	7.15917e-33	Reliable genes
TNFSF9	0.70894	3.83904e-34	7.25736e-33	Reliable genes
LHPP	0.708873	3.91782e-34	7.3989e-33	Reliable genes
CD14	0.708388	4.54124e-34	8.56768e-33	Reliable genes
CDC42EP3	0.708285	4.68698e-34	8.83385e-33	Reliable genes
MAN2A2	0.708273	4.7037e-34	8.85654e-33	Reliable genes
CCR1	0.708047	5.03847e-34	9.47744e-33	Reliable genes
SCN9A	0.708008	5.09763e-34	9.57918e-33	Reliable genes
CLIP4	0.707715	5.57217e-34	1.04502e-32	Reliable genes
TC2N	0.707706	5.58804e-34	1.0466e-32	Reliable genes
CHSY1	0.707703	5.59169e-34	1.0466e-32	Reliable genes
SEL1L3	0.707377	6.17316e-34	1.15202e-32	Reliable genes
CCDC65	0.707181	6.55024e-34	1.21998e-32	Reliable genes
FGR	0.70707	6.77565e-34	1.26072e-32	Reliable genes
SNRK	0.707033	6.85068e-34	1.27343e-32	Reliable genes
HCAR3	0.70683	7.28442e-34	1.35273e-32	Reliable genes
CAMP	0.706661	7.66625e-34	1.42224e-32	Reliable genes
FAM129A	0.706638	7.72089e-34	1.43097e-32	Reliable genes
KMO	0.706633	7.73178e-34	1.43159e-32	Reliable genes
MXI1	0.706519	8.00227e-34	1.48022e-32	Reliable genes
NUP50-DT	0.706331	8.46827e-34	1.56489e-32	Reliable genes
IL7	0.706314	8.51172e-34	1.57139e-32	Reliable genes
CDK17	0.705965	9.45748e-34	1.74429e-32	Reliable genes
NMUR1	0.705795	9.95454e-34	1.83417e-32	Reliable genes
ACAA2	0.705724	1.01697e-33	1.86939e-32	Reliable genes
PILRA	0.705662	1.03597e-33	1.90142e-32	Reliable genes
TUBGCP3	0.705647	1.04077e-33	1.90838e-32	Reliable genes
SCML2	0.705482	1.09347e-33	2.00308e-32	Reliable genes
ACSL1	0.705476	1.09571e-33	2.00523e-32	Reliable genes
FAM3C	0.705109	1.22319e-33	2.23206e-32	Reliable genes
CRTAM	0.705011	1.25992e-33	2.29687e-32	Reliable genes
MAP1A	0.704919	1.29488e-33	2.35833e-32	Reliable genes
PRSS23	0.704861	1.31783e-33	2.39781e-32	Reliable genes
FRMD4B	0.704846	1.32351e-33	2.40584e-32	Reliable genes
REPIN1	0.704484	1.47546e-33	2.67947e-32	Reliable genes
TBC1D12	0.704345	1.53802e-33	2.79041e-32	Reliable genes
ECI1	0.704327	1.54624e-33	2.80263e-32	Reliable genes
LINC01504	0.703977	1.71686e-33	3.10595e-32	Reliable genes
OSBPL11	0.703938	1.73672e-33	3.13886e-32	Reliable genes
STK10	0.703802	1.80885e-33	3.263e-32	Reliable genes
CACNA2D2	0.703723	1.85221e-33	3.33804e-32	Reliable genes
STAP1	0.703588	1.9278e-33	3.47095e-32	Reliable genes
CLEC12A	0.703536	1.95815e-33	3.52225e-32	Reliable genes
JARID2	0.703499	1.97965e-33	3.55754e-32	Reliable genes
TP53I11	0.703462	2.00154e-33	3.59346e-32	Reliable genes
IL12RB2	0.702972	2.31651e-33	4.15107e-32	Reliable genes
PCYT1A	0.702915	2.3558e-33	4.21748e-32	Reliable genes
CAMK2N1	0.702762	2.46517e-33	4.40912e-32	Reliable genes
MS4A7	0.702649	2.54939e-33	4.55543e-32	Reliable genes
PQLC1	0.702422	2.72766e-33	4.86939e-32	Reliable genes
BORCS5	0.70231	2.81925e-33	5.02814e-32	Reliable genes
PICALM	0.702238	2.88001e-33	5.13168e-32	Reliable genes
CD82	0.702048	3.04712e-33	5.42434e-32	Reliable genes
SAMSN1	0.702015	3.07698e-33	5.47234e-32	Reliable genes
ZNF276	0.701988	3.10159e-33	5.51093e-32	Reliable genes
RETREG1	0.701692	3.38577e-33	6.01022e-32	Reliable genes
CLIC4	0.70159	3.4898e-33	6.18908e-32	Reliable genes
CRISPLD2	0.701573	3.50713e-33	6.214e-32	Reliable genes
EP400	0.701569	3.51102e-33	6.21507e-32	Reliable genes
PARP15	0.701214	3.90009e-33	6.89734e-32	Reliable genes
PIK3R1	0.700982	4.17552e-33	7.37753e-32	Reliable genes
CUTA	0.70088	4.30361e-33	7.59675e-32	Reliable genes
KCNK17	0.700809	4.39448e-33	7.74272e-32	Reliable genes
ABLIM1	0.700634	4.62631e-33	8.1436e-32	Reliable genes
TCF4	0.70062	4.64652e-33	8.17158e-32	Reliable genes
ACOT9	0.700585	4.69393e-33	8.24728e-32	Reliable genes
STK11	0.700427	4.91774e-33	8.6325e-32	Reliable genes
ACSBG1	0.700261	5.16408e-33	9.04813e-32	Reliable genes
DIP2A	0.700196	5.26391e-33	9.21452e-32	Reliable genes
CLDND1	0.70008	5.44559e-33	9.52374e-32	Reliable genes
BIVM	0.69997	5.6255e-33	9.82929e-32	Reliable genes
EOMES	0.699897	5.74762e-33	1.00242e-31	Reliable genes
DNAJB1	0.699079	7.30323e-33	1.27255e-31	Reliable genes
ARHGEF2	0.69883	7.85517e-33	1.36746e-31	Reliable genes
GRAP2	0.698707	8.14425e-33	1.41649e-31	Reliable genes
RRM2B	0.698514	8.61656e-33	1.49726e-31	Reliable genes
NIPA1	0.698481	8.69779e-33	1.50998e-31	Reliable genes
SLC22A18	0.698477	8.70888e-33	1.51052e-31	Reliable genes
CENPK	0.698162	9.54681e-33	1.65434e-31	Reliable genes
SYNGR2	0.697802	1.06043e-32	1.83592e-31	Reliable genes
RILPL2	0.697546	1.14224e-32	1.97575e-31	Reliable genes
USP53	0.697484	1.16294e-32	2.00971e-31	Reliable genes
BATF3	0.697242	1.24762e-32	2.15408e-31	Reliable genes
PAQR4	0.69684	1.40213e-32	2.41865e-31	Reliable genes
UVRAG	0.696395	1.59504e-32	2.74891e-31	Reliable genes
GZMH	0.695513	2.05821e-32	3.5439e-31	Reliable genes
VPS53	0.695334	2.16683e-32	3.72755e-31	Reliable genes
FEZ2	0.695197	2.25449e-32	3.87481e-31	Reliable genes
OSBPL5	0.695157	2.28059e-32	3.91612e-31	Reliable genes
MRAS	0.694859	2.48472e-32	4.25891e-31	Reliable genes
CD2	0.694809	2.5205e-32	4.31633e-31	Reliable genes
PALD1	0.694758	2.55752e-32	4.37577e-31	Reliable genes
RASA3	0.694706	2.59654e-32	4.43851e-31	Reliable genes
GPAT3	0.694695	2.60471e-32	4.44846e-31	Reliable genes
DENND5B	0.694686	2.61107e-32	4.4553e-31	Reliable genes
BCR	0.694627	2.65553e-32	4.52707e-31	Reliable genes
RARG	0.694575	2.69557e-32	4.5912e-31	Reliable genes
LINC00649	0.694253	2.95716e-32	5.03222e-31	Reliable genes
CSF3R	0.694076	3.11121e-32	5.28962e-31	Reliable genes
TMEM176B	0.693917	3.25604e-32	5.53088e-31	Reliable genes
MYOF	0.693834	3.33449e-32	5.65907e-31	Reliable genes
NDST1	0.693675	3.48954e-32	5.91689e-31	Reliable genes
LYL1	0.693636	3.52858e-32	5.97773e-31	Reliable genes
PLEKHO2	0.693533	3.63394e-32	6.14522e-31	Reliable genes
SMIM14	0.693519	3.64891e-32	6.16503e-31	Reliable genes
HAPLN3	0.693187	4.01168e-32	6.76587e-31	Reliable genes
CHAF1A	0.69311	4.10078e-32	6.90997e-31	Reliable genes
LAMA5	0.692978	4.25813e-32	7.16236e-31	Reliable genes
SYNM	0.692786	4.49821e-32	7.55947e-31	Reliable genes
LRRN3	0.692618	4.71906e-32	7.91656e-31	Reliable genes
FGD2	0.69244	4.96439e-32	8.32075e-31	Reliable genes
RASGEF1B	0.692218	5.28892e-32	8.85684e-31	Reliable genes
NUDT16	0.692207	5.30489e-32	8.87573e-31	Reliable genes
MS4A14	0.692182	5.3434e-32	8.93225e-31	Reliable genes
IKZF2	0.692132	5.41961e-32	9.05166e-31	Reliable genes
MPST	0.692118	5.44072e-32	9.07889e-31	Reliable genes
TTC39C-AS1	0.691853	5.86636e-32	9.78054e-31	Reliable genes
PPIF	0.691586	6.32863e-32	1.0542e-30	Reliable genes
HOPX	0.691273	6.91524e-32	1.1509e-30	Reliable genes
CYSTM1	0.691186	7.08856e-32	1.17767e-30	Reliable genes
KCNG2	0.691131	7.20041e-32	1.1952e-30	Reliable genes
SQOR	0.690789	7.93111e-32	1.31534e-30	Reliable genes
GTDC1	0.690687	8.16353e-32	1.3527e-30	Reliable genes
2023-03-03	0.69052	8.5592e-32	1.41702e-30	Reliable genes
LRRFIP1	0.690448	8.73404e-32	1.44471e-30	Reliable genes
PTP4A2	0.690201	9.36483e-32	1.54769e-30	Reliable genes
NEK6	0.690128	9.56098e-32	1.57873e-30	Reliable genes
KIAA1551	0.690028	9.83254e-32	1.62215e-30	Reliable genes
RGS2	0.690016	9.86835e-32	1.62664e-30	Reliable genes
CDKN2B	0.689959	1.00273e-31	1.65141e-30	Reliable genes
SYNGAP1	0.689913	1.01589e-31	1.67162e-30	Reliable genes
STOM	0.689326	1.19846e-31	1.96862e-30	Reliable genes
LINC00865	0.689294	1.20906e-31	1.98431e-30	Reliable genes
GABARAPL1	0.689291	1.2102e-31	1.98445e-30	Reliable genes
HK2	0.689194	1.24378e-31	2.03592e-30	Reliable genes
MYO6	0.689191	1.24481e-31	2.03592e-30	Reliable genes
CLASRP	0.689128	1.26675e-31	2.07002e-30	Reliable genes
ID2	0.688793	1.39187e-31	2.2725e-30	Reliable genes
HVCN1	0.68867	1.44054e-31	2.34791e-30	Reliable genes
CHD7	0.68838	1.56263e-31	2.54472e-30	Reliable genes
SH3BGRL3	0.68831	1.59378e-31	2.59322e-30	Reliable genes
CCR4	0.688262	1.61502e-31	2.62515e-30	Reliable genes
BCL2A1	0.68826	1.61618e-31	2.62515e-30	Reliable genes
SLC25A23	0.688211	1.6383e-31	2.65879e-30	Reliable genes
CDK14	0.688084	1.69762e-31	2.75035e-30	Reliable genes
APOL3	0.688012	1.73243e-31	2.80435e-30	Reliable genes
CRACR2A	0.688007	1.7347e-31	2.80562e-30	Reliable genes
CD70	0.68768	1.90081e-31	3.07165e-30	Reliable genes
ADCY7	0.687617	1.93464e-31	3.12365e-30	Reliable genes
KLF7	0.687587	1.95086e-31	3.14715e-30	Reliable genes
SEC61B	0.687473	2.01395e-31	3.24617e-30	Reliable genes
RPSA	0.687281	2.12428e-31	3.42109e-30	Reliable genes
HGF	0.687168	2.19274e-31	3.52833e-30	Reliable genes
HEATR3	0.686802	2.42807e-31	3.90038e-30	Reliable genes
VPS16	0.686505	2.63729e-31	4.23286e-30	Reliable genes
PSAT1	0.686426	2.69563e-31	4.32283e-30	Reliable genes
CNP	0.686401	2.71418e-31	4.34889e-30	Reliable genes
KLRG1	0.686264	2.81935e-31	4.50976e-30	Reliable genes
DISC1	0.686221	2.85308e-31	4.55987e-30	Reliable genes
UCK2	0.686111	2.94187e-31	4.69384e-30	Reliable genes
P2RY13	0.685982	3.04917e-31	4.86095e-30	Reliable genes
AFF3	0.685841	3.17077e-31	5.05055e-30	Reliable genes
ICOS	0.685807	3.20064e-31	5.08956e-30	Reliable genes
IGF2R	0.685754	3.24838e-31	5.16113e-30	Reliable genes
MOV10	0.685586	3.40331e-31	5.40276e-30	Reliable genes
SNHG18	0.685548	3.4392e-31	5.45516e-30	Reliable genes
ITPK1	0.68551	3.47557e-31	5.50823e-30	Reliable genes
SMIM5	0.685469	3.51522e-31	5.5664e-30	Reliable genes
ZNF101	0.685364	3.61841e-31	5.72501e-30	Reliable genes
CNR2	0.685295	3.68857e-31	5.83114e-30	Reliable genes
RNF122	0.685188	3.79922e-31	6.00106e-30	Reliable genes
PLEKHF1	0.685139	3.8506e-31	6.07714e-30	Reliable genes
FADS2	0.68504	3.95822e-31	6.23658e-30	Reliable genes
PHC2	0.685002	3.99955e-31	6.29646e-30	Reliable genes
SMARCB1	0.684922	4.08929e-31	6.4324e-30	Reliable genes
GALNT7	0.684885	4.13111e-31	6.49277e-30	Reliable genes
NOTCH2	0.684862	4.15776e-31	6.52923e-30	Reliable genes
CDKN1A	0.684346	4.79319e-31	7.52086e-30	Reliable genes
TSPAN33	0.684155	5.05294e-31	7.92186e-30	Reliable genes
KSR1	0.684138	5.07558e-31	7.95077e-30	Reliable genes
TST	0.683988	5.29015e-31	8.28003e-30	Reliable genes
FBRSL1	0.683906	5.41043e-31	8.46128e-30	Reliable genes
MT1X	0.683882	5.44715e-31	8.51168e-30	Reliable genes
PPCDC	0.683605	5.87681e-31	9.17549e-30	Reliable genes
TYMP	0.683574	5.92818e-31	9.24806e-30	Reliable genes
FAM102A	0.68353	5.99969e-31	9.35191e-30	Reliable genes
GSAP	0.683391	6.23355e-31	9.70843e-30	Reliable genes
DNMBP	0.683223	6.52787e-31	1.01585e-29	Reliable genes
KCNA3	0.683141	6.67541e-31	1.03795e-29	Reliable genes
KIF1B	0.683094	6.76178e-31	1.05052e-29	Reliable genes
RBM38	0.683078	6.79282e-31	1.05448e-29	Reliable genes
MAF	0.682895	7.14089e-31	1.1076e-29	Reliable genes
SLC45A3	0.682876	7.17963e-31	1.1127e-29	Reliable genes
MLKL	0.682686	7.56294e-31	1.17114e-29	Reliable genes
SHD	0.682278	8.45594e-31	1.3064e-29	Reliable genes
TLR8	0.682277	8.45713e-31	1.3064e-29	Reliable genes
USP46	0.682055	8.98588e-31	1.38695e-29	Reliable genes
WDR66	0.681942	9.26719e-31	1.42906e-29	Reliable genes
STON2	0.68194	9.27379e-31	1.42906e-29	Reliable genes
RALB	0.681728	9.82442e-31	1.51267e-29	Reliable genes
ZNF831	0.681443	1.06193e-30	1.6333e-29	Reliable genes
FAS	0.681441	1.06251e-30	1.6333e-29	Reliable genes
SPOPL	0.681269	1.11343e-30	1.70879e-29	Reliable genes
CXCR2	0.681219	1.12861e-30	1.73068e-29	Reliable genes
SLC36A4	0.680882	1.23714e-30	1.89404e-29	Reliable genes
CSNK1D	0.680764	1.27728e-30	1.95392e-29	Reliable genes
PLD1	0.680663	1.31289e-30	2.00677e-29	Reliable genes
VIM	0.680478	1.38051e-30	2.10842e-29	Reliable genes
HEXB	0.680438	1.39541e-30	2.12946e-29	Reliable genes
ASGR2	0.680392	1.41301e-30	2.15459e-29	Reliable genes
EPHA2	0.680358	1.42604e-30	2.1727e-29	Reliable genes
DPP4	0.680081	1.53747e-30	2.34058e-29	Reliable genes
PGGT1B	0.679805	1.65685e-30	2.51713e-29	Reliable genes
HES4	0.679802	1.65788e-30	2.51713e-29	Reliable genes
GCNT1	0.679801	1.65875e-30	2.51713e-29	Reliable genes
ZNF683	0.679543	1.77819e-30	2.69621e-29	Reliable genes
SCARB1	0.679488	1.80528e-30	2.7351e-29	Reliable genes
KLRK1	0.679445	1.82607e-30	2.76437e-29	Reliable genes
CD300LF	0.679435	1.83123e-30	2.76998e-29	Reliable genes
RETN	0.679413	1.84226e-30	2.78443e-29	Reliable genes
KIR3DL1	0.679349	1.87408e-30	2.83026e-29	Reliable genes
ADGRG1	0.679341	1.87841e-30	2.83454e-29	Reliable genes
ATP6V0D1	0.678849	2.14472e-30	3.23125e-29	Reliable genes
PARP14	0.678635	2.27246e-30	3.42098e-29	Reliable genes
ELMSAN1	0.678383	2.43185e-30	3.65802e-29	Reliable genes
ACBD3	0.67823	2.53405e-30	3.80872e-29	Reliable genes
PAM	0.67819	2.56173e-30	3.84727e-29	Reliable genes
AES	0.677958	2.72601e-30	4.09074e-29	Reliable genes
MAFG	0.677913	2.75906e-30	4.13707e-29	Reliable genes
TGM2	0.67765	2.96154e-30	4.43715e-29	Reliable genes
HENMT1	0.677609	2.99386e-30	4.48202e-29	Reliable genes
SYTL2	0.677567	3.02782e-30	4.52929e-29	Reliable genes
LARGE1	0.677555	3.03747e-30	4.54013e-29	Reliable genes
SLC16A4	0.677422	3.14793e-30	4.70152e-29	Reliable genes
CMTM6	0.677395	3.17089e-30	4.73208e-29	Reliable genes
TFPI	0.677257	3.29028e-30	4.90638e-29	Reliable genes
RASGEF1A	0.677024	3.50228e-30	5.21839e-29	Reliable genes
FRMD3	0.676559	3.96612e-30	5.90023e-29	Reliable genes
C11orf74	0.676549	3.97672e-30	5.91136e-29	Reliable genes
FCMR	0.676384	4.15538e-30	6.16241e-29	Reliable genes
CD101	0.676378	4.16228e-30	6.1678e-29	Reliable genes
ANKRD13D	0.676356	4.18717e-30	6.19983e-29	Reliable genes
IL6ST	0.676212	4.35066e-30	6.43686e-29	Reliable genes
CD2BP2	0.676168	4.40217e-30	6.50291e-29	Reliable genes
LTA4H	0.675992	4.61421e-30	6.81082e-29	Reliable genes
WBP1L	0.675881	4.75219e-30	7.00902e-29	Reliable genes
TMEM63A	0.675868	4.76924e-30	7.02868e-29	Reliable genes
ZNF253	0.675641	5.06686e-30	7.45772e-29	Reliable genes
UXS1	0.67564	5.06824e-30	7.45772e-29	Reliable genes
RAMP1	0.675542	5.20159e-30	7.64205e-29	Reliable genes
NT5C2	0.675518	5.23551e-30	7.68383e-29	Reliable genes
KIR2DL3	0.675516	5.23814e-30	7.68383e-29	Reliable genes
PDGFD	0.675459	5.31778e-30	7.7901e-29	Reliable genes
HIST3H2A	0.675458	5.31882e-30	7.7901e-29	Reliable genes
CCNJL	0.675425	5.36662e-30	7.85403e-29	Reliable genes
SVIP	0.675368	5.44781e-30	7.96668e-29	Reliable genes
MAP3K3	0.675005	5.9993e-30	8.7664e-29	Reliable genes
ZNF681	0.674803	6.32993e-30	9.23526e-29	Reliable genes
NEK8	0.674758	6.40649e-30	9.33975e-29	Reliable genes
PLEKHM1	0.674677	6.54619e-30	9.53607e-29	Reliable genes
STK24	0.674606	6.66903e-30	9.70754e-29	Reliable genes
DNASE1L1	0.674216	7.39499e-30	1.07477e-28	Reliable genes
MX2	0.674132	7.56232e-30	1.09825e-28	Reliable genes
RNF165	0.673909	8.0219e-30	1.1641e-28	Reliable genes
AGAP2	0.6739	8.04119e-30	1.166e-28	Reliable genes
KHDRBS2	0.673874	8.09738e-30	1.17325e-28	Reliable genes
RAE1	0.673622	8.65295e-30	1.25279e-28	Reliable genes
CPM	0.673502	8.93342e-30	1.29241e-28	Reliable genes
SERPINB1	0.67335	9.29733e-30	1.343e-28	Reliable genes
NAP1L3	0.673318	9.37606e-30	1.35334e-28	Reliable genes
DEF8	0.672802	1.07417e-29	1.54693e-28	Reliable genes
BEX3	0.672405	1.1927e-29	1.7163e-28	Reliable genes
RUNX1	0.672127	1.28306e-29	1.84493e-28	Reliable genes
ZEB2	0.672118	1.28592e-29	1.84764e-28	Reliable genes
CALHM6	0.672081	1.29839e-29	1.86414e-28	Reliable genes
KIAA0232	0.671911	1.35781e-29	1.94798e-28	Reliable genes
RNF40	0.671693	1.43778e-29	2.05958e-28	Reliable genes
MAPKAPK3	0.671654	1.45225e-29	2.07874e-28	Reliable genes
MCUB	0.671537	1.49746e-29	2.14183e-28	Reliable genes
UBE2E2	0.671447	1.53319e-29	2.19129e-28	Reliable genes
MTMR3	0.671292	1.59698e-29	2.28072e-28	Reliable genes
NFKBIA	0.671269	1.60646e-29	2.29254e-28	Reliable genes
LGALS12	0.671035	1.70808e-29	2.43205e-28	Reliable genes
NR1D1	0.670997	1.72493e-29	2.4542e-28	Reliable genes
BEX5	0.670853	1.79133e-29	2.54675e-28	Reliable genes
IRF4	0.670622	1.90235e-29	2.70256e-28	Reliable genes
C3AR1	0.670535	1.94616e-29	2.76273e-28	Reliable genes
SLC6A6	0.67053	1.94854e-29	2.76403e-28	Reliable genes
TMEM8B	0.670506	1.9611e-29	2.77977e-28	Reliable genes
CD160	0.67046	1.98449e-29	2.81081e-28	Reliable genes
GGA2	0.670425	2.0028e-29	2.83463e-28	Reliable genes
SDCCAG8	0.670371	2.03139e-29	2.87295e-28	Reliable genes
PPP2R5C	0.670274	2.08354e-29	2.9445e-28	Reliable genes
PLCB2	0.670269	2.08576e-29	2.94543e-28	Reliable genes
INPP4A	0.670011	2.23106e-29	3.14592e-28	Reliable genes
KIT	0.669825	2.34172e-29	3.29951e-28	Reliable genes
DGAT1	0.669779	2.36971e-29	3.33646e-28	Reliable genes
SNX20	0.669759	2.38218e-29	3.35152e-28	Reliable genes
PGD	0.669688	2.42686e-29	3.41184e-28	Reliable genes
AGK	0.669219	2.74156e-29	3.84286e-28	Reliable genes
MAN1C1	0.669028	2.88082e-29	4.03506e-28	Reliable genes
ATP11A	0.668603	3.21609e-29	4.49986e-28	Reliable genes
MEX3C	0.668601	3.21741e-29	4.49986e-28	Reliable genes
TNIP1	0.668547	3.26332e-29	4.5607e-28	Reliable genes
PALLD	0.668338	3.44448e-29	4.80678e-28	Reliable genes
JAKMIP2	0.668107	3.65632e-29	5.09865e-28	Reliable genes
SPARC	0.668076	3.68581e-29	5.13598e-28	Reliable genes
DLGAP1-AS1	0.667486	4.29196e-29	5.97622e-28	Reliable genes
SFXN5	0.667475	4.30419e-29	5.98883e-28	Reliable genes
KIF2A	0.667212	4.60643e-29	6.39996e-28	Reliable genes
LETM1	0.66709	4.75409e-29	6.5906e-28	Reliable genes
SUSD6	0.666892	5.00197e-29	6.92915e-28	Reliable genes
SPEF2	0.666886	5.00974e-29	6.93484e-28	Reliable genes
PAWR	0.666604	5.3861e-29	7.44494e-28	Reliable genes
BCAT1	0.666536	5.4813e-29	7.571e-28	Reliable genes
PLEKHA1	0.666252	5.89643e-29	8.13845e-28	Reliable genes
TTC7A	0.666228	5.93246e-29	8.18221e-28	Reliable genes
PXN	0.665987	6.31118e-29	8.69821e-28	Reliable genes
KLHL2	0.665739	6.72509e-29	9.26193e-28	Reliable genes
SARDH	0.665415	7.30622e-29	1.00403e-27	Reliable genes
PRDM1	0.664996	8.13181e-29	1.11506e-27	Reliable genes
EREG	0.664952	8.2248e-29	1.12699e-27	Reliable genes
ZGLP1	0.66485	8.44206e-29	1.15593e-27	Reliable genes
P2RY10	0.664646	8.89212e-29	1.21579e-27	Reliable genes
GIMAP1	0.663956	1.06013e-28	1.44531e-27	Reliable genes
STAB1	0.663861	1.0862e-28	1.47978e-27	Reliable genes
TRIB2	0.663779	1.10907e-28	1.50985e-27	Reliable genes
LAX1	0.663657	1.14392e-28	1.55617e-27	Reliable genes
GPR174	0.663539	1.17868e-28	1.60232e-27	Reliable genes
FCER2	0.663522	1.18373e-28	1.60802e-27	Reliable genes
SLC25A42	0.663487	1.1943e-28	1.62121e-27	Reliable genes
KLRC3	0.663358	1.23428e-28	1.67308e-27	Reliable genes
RPP25	0.663231	1.2745e-28	1.72513e-27	Reliable genes
RERE	0.663135	1.30611e-28	1.76666e-27	Reliable genes
PMAIP1	0.663099	1.31787e-28	1.78129e-27	Reliable genes
OTULINL	0.66307	1.32759e-28	1.79315e-27	Reliable genes
PLA2G7	0.662966	1.36304e-28	1.83972e-27	Reliable genes
TNRC18	0.662826	1.41234e-28	1.9049e-27	Reliable genes
KIF3A	0.662748	1.44036e-28	1.9413e-27	Reliable genes
ZNF703	0.662654	1.47521e-28	1.98687e-27	Reliable genes
SSH1	0.662531	1.52203e-28	2.04846e-27	Reliable genes
CHD9	0.662329	1.60144e-28	2.1538e-27	Reliable genes
PWWP2B	0.661964	1.7562e-28	2.36027e-27	Reliable genes
SHTN1	0.661899	1.78546e-28	2.39788e-27	Reliable genes
PPP2R2B	0.661716	1.8698e-28	2.50582e-27	Reliable genes
DOCK5	0.66171	1.87275e-28	2.508e-27	Reliable genes
FLT3LG	0.661494	1.97724e-28	2.64419e-27	Reliable genes
LINC01637	0.661342	2.05464e-28	2.74576e-27	Reliable genes
SNX21	0.66115	2.15628e-28	2.87753e-27	Reliable genes
SFXN1	0.661101	2.183e-28	2.91113e-27	Reliable genes
MFSD1	0.660997	2.2411e-28	2.98651e-27	Reliable genes
PRKAG2	0.660823	2.34101e-28	3.11744e-27	Reliable genes
SIPA1L1	0.660648	2.44648e-28	3.25561e-27	Reliable genes
C11orf21	0.660215	2.72721e-28	3.6175e-27	Reliable genes
CDC42EP4	0.660202	2.73618e-28	3.62583e-27	Reliable genes
CSGALNACT1	0.660093	2.8123e-28	3.72409e-27	Reliable genes
HERPUD1	0.659972	2.89852e-28	3.83289e-27	Reliable genes
CMKLR1	0.659837	2.99799e-28	3.96166e-27	Reliable genes
SMAD7	0.65979	3.03343e-28	4.0029e-27	Reliable genes
SRGAP2	0.659726	3.08263e-28	4.06499e-27	Reliable genes
PPM1H	0.659522	3.24404e-28	4.27485e-27	Reliable genes
MID1IP1	0.65949	3.27038e-28	4.30657e-27	Reliable genes
RNASE2	0.659101	3.60437e-28	4.74308e-27	Reliable genes
BTK	0.659078	3.62484e-28	4.7667e-27	Reliable genes
STK11IP	0.658632	4.05133e-28	5.32015e-27	Reliable genes
DGAT2	0.658435	4.25484e-28	5.58352e-27	Reliable genes
LTBP4	0.658398	4.2947e-28	5.62802e-27	Reliable genes
MCL1	0.658386	4.30786e-28	5.64136e-27	Reliable genes
PARM1	0.658328	4.37024e-28	5.71909e-27	Reliable genes
SLAMF6	0.658218	4.49161e-28	5.87386e-27	Reliable genes
SIGIRR	0.657697	5.11318e-28	6.6821e-27	Reliable genes
SMOX	0.65712	5.89957e-28	7.70446e-27	Reliable genes
CXorf21	0.657105	5.92086e-28	7.72692e-27	Reliable genes
TNFRSF17	0.656808	6.37284e-28	8.30531e-27	Reliable genes
HAGHL	0.656514	6.85448e-28	8.92687e-27	Reliable genes
COL8A2	0.656409	7.03384e-28	9.15415e-27	Reliable genes
NFKBIZ	0.656173	7.45635e-28	9.6907e-27	Reliable genes
LCP2	0.656114	7.56603e-28	9.8265e-27	Reliable genes
ARAP1	0.655994	7.79294e-28	1.01143e-26	Reliable genes
IL18R1	0.65593	7.91719e-28	1.02685e-26	Reliable genes
PDZD4	0.655916	7.94582e-28	1.02986e-26	Reliable genes
BACH1	0.655909	7.95909e-28	1.03087e-26	Reliable genes
CDC42EP2	0.655894	7.98916e-28	1.03406e-26	Reliable genes
DOCK2	0.655839	8.09652e-28	1.04723e-26	Reliable genes
AATK	0.6558	8.17523e-28	1.05669e-26	Reliable genes
EZR	0.655611	8.56479e-28	1.10629e-26	Reliable genes
SERPINB8	0.655528	8.74178e-28	1.12838e-26	Reliable genes
MDGA1	0.655391	9.04297e-28	1.16567e-26	Reliable genes
PGGHG	0.655131	9.64093e-28	1.23937e-26	Reliable genes
XCL1	0.655036	9.86751e-28	1.26764e-26	Reliable genes
ACER3	0.654748	1.05923e-27	1.35891e-26	Reliable genes
GZMB	0.654546	1.11315e-27	1.42711e-26	Reliable genes
PKIG	0.654205	1.21005e-27	1.55029e-26	Reliable genes
TRAF4	0.654201	1.21125e-27	1.55078e-26	Reliable genes
NPC1	0.654161	1.22316e-27	1.56497e-26	Reliable genes
CPSF2	0.653954	1.28673e-27	1.64519e-26	Reliable genes
OSBPL1A	0.653893	1.30619e-27	1.66895e-26	Reliable genes
SNX9	0.653436	1.46063e-27	1.86376e-26	Reliable genes
SLC2A4RG	0.653187	1.55228e-27	1.97937e-26	Reliable genes
TMEM127	0.653091	1.58902e-27	2.02485e-26	Reliable genes
RIPK2	0.653062	1.60043e-27	2.03801e-26	Reliable genes
INPP5D	0.65294	1.6486e-27	2.09794e-26	Reliable genes
RASGRF2	0.652888	1.66983e-27	2.12353e-26	Reliable genes
FGL2	0.652676	1.75842e-27	2.2347e-26	Reliable genes
GLIPR2	0.652517	1.82773e-27	2.3181e-26	Reliable genes
GFOD1	0.652485	1.8423e-27	2.33502e-26	Reliable genes
RBP7	0.652239	1.9557e-27	2.47708e-26	Reliable genes
SEC14L1	0.652135	2.00566e-27	2.53867e-26	Reliable genes
GALK1	0.652082	2.03178e-27	2.57001e-26	Reliable genes
GRAMD4	0.652073	2.03636e-27	2.57409e-26	Reliable genes
TENT5A	0.652053	2.04626e-27	2.58488e-26	Reliable genes
ITM2A	0.651847	2.15112e-27	2.71552e-26	Reliable genes
CADM4	0.651718	2.21971e-27	2.80023e-26	Reliable genes
LAT2	0.65164	2.26236e-27	2.85024e-26	Reliable genes
HIVEP2	0.651433	2.37872e-27	2.99285e-26	Reliable genes
ABI2	0.651176	2.53175e-27	3.18116e-26	Reliable genes
DHRS9	0.65117	2.53551e-27	3.18377e-26	Reliable genes
CUEDC1	0.651138	2.5551e-27	3.20625e-26	Reliable genes
GRINA	0.650809	2.76712e-27	3.46769e-26	Reliable genes
ABHD2	0.650772	2.79157e-27	3.49602e-26	Reliable genes
SULT1B1	0.650562	2.93754e-27	3.67639e-26	Reliable genes
DOCK8	0.650384	3.06666e-27	3.83545e-26	Reliable genes
LILRA2	0.65026	3.15971e-27	3.94922e-26	Reliable genes
SSPN	0.650188	3.21514e-27	4.01585e-26	Reliable genes
GAPT	0.650182	3.21981e-27	4.01903e-26	Reliable genes
MLLT6	0.649802	3.52912e-27	4.40221e-26	Reliable genes
SUPT3H	0.649739	3.58311e-27	4.46662e-26	Reliable genes
CFAP97	0.649481	3.813e-27	4.75006e-26	Reliable genes
SAMD3	0.649442	3.84894e-27	4.78853e-26	Reliable genes
TMEM106B	0.649384	3.90222e-27	4.85162e-26	Reliable genes
PDE4A	0.649186	4.09345e-27	5.08603e-26	Reliable genes
LILRB4	0.649177	4.10157e-27	5.09279e-26	Reliable genes
SCLT1	0.648698	4.60241e-27	5.70717e-26	Reliable genes
GCNT2	0.648635	4.67237e-27	5.79012e-26	Reliable genes
CRIP2	0.648555	4.76324e-27	5.89888e-26	Reliable genes
RCC2	0.648241	5.13497e-27	6.35092e-26	Reliable genes
MOAP1	0.648238	5.1386e-27	6.35126e-26	Reliable genes
KCNMB1	0.64815	5.24863e-27	6.48302e-26	Reliable genes
CBX4	0.648061	5.3613e-27	6.61786e-26	Reliable genes
HIPK3	0.647785	5.72805e-27	7.05677e-26	Reliable genes
NBL1	0.64774	5.7902e-27	7.12868e-26	Reliable genes
DSN1	0.64748	6.16088e-27	7.58013e-26	Reliable genes
GOLGA7B	0.647446	6.21099e-27	7.63186e-26	Reliable genes
DCK	0.647373	6.32052e-27	7.7614e-26	Reliable genes
PACS2	0.647152	6.66366e-27	8.17746e-26	Reliable genes
CLEC4E	0.647147	6.67093e-27	8.18107e-26	Reliable genes
GUSB	0.646974	6.95189e-27	8.52012e-26	Reliable genes
PLXND1	0.64697	6.95981e-27	8.5243e-26	Reliable genes
ZFYVE16	0.646947	6.99826e-27	8.56585e-26	Reliable genes
RASA2	0.646882	7.1059e-27	8.69198e-26	Reliable genes
ZMYND15	0.646645	7.51975e-27	9.19226e-26	Reliable genes
IQSEC1	0.646599	7.60274e-27	9.28771e-26	Reliable genes
GATAD2A	0.646425	7.92327e-27	9.66679e-26	Reliable genes
STK17A	0.646373	8.0224e-27	9.78144e-26	Reliable genes
CD63	0.646227	8.30665e-27	1.01215e-25	Reliable genes
TTC39B	0.645833	9.12227e-27	1.11082e-25	Reliable genes
CD163	0.645601	9.6375e-27	1.17205e-25	Reliable genes
NET1	0.645578	9.69081e-27	1.17777e-25	Reliable genes
MRVI1	0.645516	9.83434e-27	1.19445e-25	Reliable genes
SLC38A1	0.645441	1.00116e-26	1.2152e-25	Reliable genes
DAB2	0.645155	1.07137e-26	1.29959e-25	Reliable genes
EDARADD	0.644943	1.12647e-26	1.36554e-25	Reliable genes
SAMHD1	0.644884	1.14246e-26	1.38405e-25	Reliable genes
PCDH9	0.644871	1.14592e-26	1.38735e-25	Reliable genes
KCTD10	0.644771	1.17323e-26	1.4195e-25	Reliable genes
CD69	0.644562	1.23287e-26	1.48975e-25	Reliable genes
CTNS	0.644557	1.23424e-26	1.49046e-25	Reliable genes
ERN1	0.644532	1.24141e-26	1.49816e-25	Reliable genes
TXNDC5	0.644502	1.25044e-26	1.5081e-25	Reliable genes
CCDC141	0.644261	1.32362e-26	1.59433e-25	Reliable genes
H6PD	0.643959	1.42149e-26	1.71112e-25	Reliable genes
UBR5-AS1	0.643933	1.43031e-26	1.72065e-25	Reliable genes
ZNF318	0.643866	1.45279e-26	1.74658e-25	Reliable genes
NUDT19	0.643699	1.51141e-26	1.81589e-25	Reliable genes
CFL2	0.643604	1.54529e-26	1.85543e-25	Reliable genes
ERGIC1	0.643077	1.74959e-26	2.09806e-25	Reliable genes
STEAP4	0.643052	1.75986e-26	2.10904e-25	Reliable genes
TOM1	0.643039	1.76527e-26	2.1142e-25	Reliable genes
GPRC5C	0.64246	2.02238e-26	2.41443e-25	Reliable genes
MAP4K4	0.642457	2.02361e-26	2.41443e-25	Reliable genes
KCTD20	0.642279	2.10995e-26	2.51585e-25	Reliable genes
FGD3	0.641866	2.32396e-26	2.76929e-25	Reliable genes
KLRC1	0.641761	2.38205e-26	2.83672e-25	Reliable genes
MARCKS	0.641613	2.46575e-26	2.93456e-25	Reliable genes
CA5B	0.641608	2.46859e-26	2.93608e-25	Reliable genes
TRAF5	0.641587	2.4811e-26	2.94911e-25	Reliable genes
TBC1D8	0.641363	2.61415e-26	3.10336e-25	Reliable genes
SIGLEC10	0.641	2.84571e-26	3.37614e-25	Reliable genes
PLAC8	0.640946	2.88162e-26	3.41446e-25	Reliable genes
TLR7	0.640925	2.89542e-26	3.42867e-25	Reliable genes
MTERF4	0.64086	2.93988e-26	3.47913e-25	Reliable genes
PSTPIP2	0.640791	2.9877e-26	3.53352e-25	Reliable genes
LINC02207	0.64054	3.1678e-26	3.7395e-25	Reliable genes
FOXO1	0.64044	3.24205e-26	3.82477e-25	Reliable genes
CAPN15	0.640205	3.42439e-26	4.03486e-25	Reliable genes
TLR1	0.640199	3.42932e-26	4.03815e-25	Reliable genes
LINC02345	0.64004	3.55793e-26	4.18699e-25	Reliable genes
SPTSSA	0.639998	3.59296e-26	4.22558e-25	Reliable genes
ACP2	0.639811	3.75247e-26	4.41043e-25	Reliable genes
CCL3	0.639661	3.88562e-26	4.5641e-25	Reliable genes
IFITM3	0.639469	4.06257e-26	4.76603e-25	Reliable genes
SFT2D2	0.639122	4.40269e-26	5.16185e-25	Reliable genes
OTUD1	0.639027	4.5014e-26	5.2743e-25	Reliable genes
ANKRD13A	0.638952	4.57945e-26	5.36244e-25	Reliable genes
ALDH3B1	0.638842	4.69759e-26	5.49737e-25	Reliable genes
IFFO1	0.638835	4.70526e-26	5.50294e-25	Reliable genes
ENO2	0.638616	4.95028e-26	5.78592e-25	Reliable genes
PLXNC1	0.638518	5.06378e-26	5.90931e-25	Reliable genes
FAM45A	0.638517	5.06521e-26	5.90931e-25	Reliable genes
SMKR1	0.638493	5.09264e-26	5.93764e-25	Reliable genes
NPM1	0.638468	5.12302e-26	5.96939e-25	Reliable genes
SDHD	0.638375	5.23422e-26	6.09521e-25	Reliable genes
FAM214A	0.638305	5.31876e-26	6.18985e-25	Reliable genes
NUP62	0.638218	5.42668e-26	6.31156e-25	Reliable genes
FCRL3	0.637916	5.81939e-26	6.76e-25	Reliable genes
TRERF1	0.637819	5.94987e-26	6.89887e-25	Reliable genes
PIK3CG	0.637637	6.20503e-26	7.19032e-25	Reliable genes
PIM2	0.637209	6.8481e-26	7.92579e-25	Reliable genes
CD1D	0.636905	7.34354e-26	8.48881e-25	Reliable genes
KLF2	0.636846	7.44368e-26	8.59932e-25	Reliable genes
DRD4	0.636737	7.63318e-26	8.80748e-25	Reliable genes
NCKAP5L	0.636642	7.80026e-26	8.99478e-25	Reliable genes
MIEF1	0.636624	7.83271e-26	9.0267e-25	Reliable genes
GHDC	0.636613	7.853e-26	9.04457e-25	Reliable genes
MTURN	0.636499	8.06189e-26	9.27387e-25	Reliable genes
ZNF600	0.636438	8.17572e-26	9.3991e-25	Reliable genes
CSTB	0.636207	8.6192e-26	9.90292e-25	Reliable genes
TRIT1	0.635843	9.36903e-26	1.07579e-24	Reliable genes
DHX57	0.635728	9.61909e-26	1.10316e-24	Reliable genes
PKN1	0.63555	1.00174e-25	1.14815e-24	Reliable genes
TOB1	0.635011	1.1332e-25	1.29647e-24	Reliable genes
SVIL	0.634974	1.14266e-25	1.3065e-24	Reliable genes
GRAMD2B	0.634966	1.14474e-25	1.30766e-24	Reliable genes
IL10RB-DT	0.634965	1.14506e-25	1.30766e-24	Reliable genes
ZBTB32	0.634911	1.15928e-25	1.3223e-24	Reliable genes
CHRM3-AS2	0.634752	1.20208e-25	1.3703e-24	Reliable genes
BACH2	0.634729	1.20839e-25	1.37666e-24	Reliable genes
CSF1R	0.634694	1.21818e-25	1.38698e-24	Reliable genes
FBXL5	0.634639	1.23345e-25	1.40352e-24	Reliable genes
KMT2E	0.634309	1.32968e-25	1.51211e-24	Reliable genes
L1TD1	0.634303	1.33138e-25	1.51313e-24	Reliable genes
GSTM1	0.634156	1.37693e-25	1.56343e-24	Reliable genes
SEMA4D	0.633942	1.4454e-25	1.63976e-24	Reliable genes
CUX2	0.633889	1.46304e-25	1.65879e-24	Reliable genes
SCML1	0.633878	1.46666e-25	1.6619e-24	Reliable genes
PES1	0.63375	1.50996e-25	1.70994e-24	Reliable genes
IRS1	0.633629	1.55197e-25	1.75646e-24	Reliable genes
GRK2	0.633611	1.55821e-25	1.76247e-24	Reliable genes
ATG16L2	0.63343	1.62361e-25	1.83424e-24	Reliable genes
DNAJC10	0.633396	1.63619e-25	1.84735e-24	Reliable genes
SLC41A1	0.633328	1.66161e-25	1.87494e-24	Reliable genes
LDOC1	0.633322	1.66398e-25	1.87649e-24	Reliable genes
USP3	0.632673	1.92761e-25	2.1725e-24	Reliable genes
CXCL16	0.632547	1.98303e-25	2.23362e-24	Reliable genes
LMO7	0.632531	1.99042e-25	2.24062e-24	Reliable genes
GM2A	0.632306	2.09424e-25	2.35468e-24	Reliable genes
FAM184A	0.632268	2.11236e-25	2.37365e-24	Reliable genes
GPT2	0.631775	2.36085e-25	2.6513e-24	Reliable genes
SYNE2	0.631674	2.41501e-25	2.71052e-24	Reliable genes
TAGAP	0.63137	2.58634e-25	2.90109e-24	Reliable genes
SRP14-AS1	0.631304	2.62494e-25	2.94264e-24	Reliable genes
SLC35A3	0.631275	2.64237e-25	2.96043e-24	Reliable genes
DGKQ	0.631119	2.73701e-25	3.06464e-24	Reliable genes
IGLL5	0.630892	2.88007e-25	3.22292e-24	Reliable genes
QKI	0.630872	2.89309e-25	3.23557e-24	Reliable genes
RALGDS	0.630782	2.95206e-25	3.29957e-24	Reliable genes
MCAT	0.630541	3.11664e-25	3.48148e-24	Reliable genes
GRIK4	0.630397	3.21898e-25	3.59367e-24	Reliable genes
SCARA5	0.630205	3.36027e-25	3.7492e-24	Reliable genes
RNF166	0.630162	3.39259e-25	3.78303e-24	Reliable genes
GLCE	0.630099	3.44145e-25	3.83525e-24	Reliable genes
ACTN4	0.630019	3.50314e-25	3.90171e-24	Reliable genes
SLC8A1-AS1	0.63001	3.51024e-25	3.90731e-24	Reliable genes
GCNT4	0.629791	3.68719e-25	4.10186e-24	Reliable genes
PPP1R12C	0.629755	3.71666e-25	4.13222e-24	Reliable genes
WEE1	0.629709	3.75515e-25	4.17012e-24	Reliable genes
ATP2A3	0.629634	3.81912e-25	4.23618e-24	Reliable genes
KIR2DL4	0.629576	3.86893e-25	4.28891e-24	Reliable genes
RORC	0.629535	3.90434e-25	4.3231e-24	Reliable genes
TRAPPC10	0.629447	3.98169e-25	4.4036e-24	Reliable genes
ZCCHC10	0.629342	4.07633e-25	4.503e-24	Reliable genes
SKAP1	0.629272	4.14107e-25	4.57184e-24	Reliable genes
TYROBP	0.629241	4.16974e-25	4.60081e-24	Reliable genes
ITSN2	0.629182	4.22459e-25	4.65862e-24	Reliable genes
RUBCN	0.629155	4.25077e-25	4.68476e-24	Reliable genes
HSPA1B	0.629063	4.33876e-25	4.77617e-24	Reliable genes
OAZ1	0.62889	4.50933e-25	4.95816e-24	Reliable genes
PCNT	0.628862	4.53767e-25	4.98643e-24	Reliable genes
SLC29A3	0.628675	4.73079e-25	5.19563e-24	Reliable genes
CMC1	0.628587	4.82476e-25	5.29576e-24	Reliable genes
LMNA	0.628504	4.91533e-25	5.39205e-24	Reliable genes
NINJ2	0.628156	5.31109e-25	5.82281e-24	Reliable genes
CTSL	0.628131	5.341e-25	5.85221e-24	Reliable genes
AP1S3	0.628087	5.39371e-25	5.90655e-24	Reliable genes
A1BG-AS1	0.628041	5.44905e-25	5.9637e-24	Reliable genes
SELENOS	0.627919	5.59912e-25	6.1244e-24	Reliable genes
NSD3	0.62769	5.8906e-25	6.43208e-24	Reliable genes
TMEM204	0.627669	5.91793e-25	6.45818e-24	Reliable genes
ITPR2	0.6275	6.14506e-25	6.70219e-24	Reliable genes
ANO6	0.627467	6.18942e-25	6.7428e-24	Reliable genes
NSG1	0.627191	6.58118e-25	7.16546e-24	Reliable genes
ADA	0.627155	6.63358e-25	7.21835e-24	Reliable genes
RHOQ	0.627102	6.7124e-25	7.29993e-24	Reliable genes
GSTO1	0.626791	7.1903e-25	7.81068e-24	Reliable genes
NAGA	0.626777	7.21338e-25	7.83126e-24	Reliable genes
SOCS3	0.626626	7.45833e-25	8.09254e-24	Reliable genes
GSTM3	0.626572	7.54824e-25	8.18541e-24	Reliable genes
CD2AP	0.626425	7.79756e-25	8.45093e-24	Reliable genes
ZNF521	0.626379	7.87774e-25	8.53294e-24	Reliable genes
APOBEC3G	0.62605	8.47138e-25	9.1707e-24	Reliable genes
SMAP2	0.626047	8.47653e-25	9.17103e-24	Reliable genes
MMP25-AS1	0.626026	8.51565e-25	9.20809e-24	Reliable genes
REEP4	0.625974	8.6142e-25	9.30934e-24	Reliable genes
BCL2L1	0.625815	8.92311e-25	9.63767e-24	Reliable genes
SEC11A	0.625783	8.98591e-25	9.69996e-24	Reliable genes
OAZ2	0.625641	9.27082e-25	9.99611e-24	Reliable genes
TNFSF10	0.625406	9.76383e-25	1.05217e-23	Reliable genes
AJAP1	0.62531	9.97331e-25	1.07413e-23	Reliable genes
LILRB1	0.624775	1.12198e-24	1.20701e-23	Reliable genes
TMEM173	0.624649	1.15355e-24	1.24026e-23	Reliable genes
MIR155HG	0.624595	1.16728e-24	1.25431e-23	Reliable genes
CLLU1OS	0.624578	1.17166e-24	1.25831e-23	Reliable genes
MPG	0.624171	1.28096e-24	1.37413e-23	Reliable genes
PPM1L	0.624086	1.30528e-24	1.39942e-23	Reliable genes
METTL8	0.623985	1.33446e-24	1.4299e-23	Reliable genes
JCHAIN	0.623878	1.36598e-24	1.46284e-23	Reliable genes
DAP	0.623837	1.37829e-24	1.47519e-23	Reliable genes
DUSP14	0.623286	1.55497e-24	1.66335e-23	Reliable genes
COL26A1	0.623132	1.60819e-24	1.7193e-23	Reliable genes
SMAD3	0.622864	1.70527e-24	1.82206e-23	Reliable genes
SKAP2	0.622809	1.72607e-24	1.84262e-23	Reliable genes
WNT10A	0.622808	1.72645e-24	1.84262e-23	Reliable genes
ULK1	0.622707	1.76482e-24	1.88188e-23	Reliable genes
SOX12	0.622706	1.76523e-24	1.88188e-23	Reliable genes
TP53INP1	0.622655	1.78477e-24	1.90165e-23	Reliable genes
TAB2	0.622245	1.95197e-24	2.07746e-23	Reliable genes
MLC1	0.622195	1.97311e-24	2.09877e-23	Reliable genes
MORC2	0.622155	1.99023e-24	2.11579e-23	Reliable genes
UAP1	0.622027	2.04644e-24	2.17433e-23	Reliable genes
RCAN1	0.622014	2.05236e-24	2.17939e-23	Reliable genes
SCN3A	0.621921	2.09436e-24	2.22275e-23	Reliable genes
HOXA10	0.621835	2.13415e-24	2.26371e-23	Reliable genes
LRIG1	0.621806	2.1475e-24	2.27659e-23	Reliable genes
TPD52	0.621743	2.17722e-24	2.3068e-23	Reliable genes
TMTC1	0.621738	2.17924e-24	2.30766e-23	Reliable genes
SCRN1	0.621704	2.19549e-24	2.32357e-23	Reliable genes
FRAT1	0.621653	2.21995e-24	2.34813e-23	Reliable genes
MTFP1	0.621527	2.28162e-24	2.41202e-23	Reliable genes
ITPR3	0.621408	2.34165e-24	2.47409e-23	Reliable genes
HSH2D	0.621389	2.35109e-24	2.48268e-23	Reliable genes
NPLOC4	0.621355	2.36842e-24	2.49959e-23	Reliable genes
IFNAR2	0.621328	2.38238e-24	2.51292e-23	Reliable genes
ZBP1	0.621238	2.42948e-24	2.56117e-23	Reliable genes
CHP1	0.621224	2.437e-24	2.56767e-23	Reliable genes
NUDT17	0.621214	2.44222e-24	2.57174e-23	Reliable genes
BIK	0.621173	2.46404e-24	2.59327e-23	Reliable genes
MITF	0.62117	2.46577e-24	2.59366e-23	Reliable genes
GHRL	0.621078	2.51538e-24	2.64366e-23	Reliable genes
PROK2	0.621077	2.51611e-24	2.64366e-23	Reliable genes
DENND6B	0.62084	2.64838e-24	2.77955e-23	Reliable genes
VIPR2	0.62074	2.70679e-24	2.83928e-23	Reliable genes
PVT1	0.620574	2.80585e-24	2.94156e-23	Reliable genes
DDAH2	0.620569	2.80849e-24	2.94269e-23	Reliable genes
FURIN	0.620454	2.87933e-24	3.01525e-23	Reliable genes
CPNE8	0.620296	2.97981e-24	3.11703e-23	Reliable genes
MS4A4A	0.620204	3.0398e-24	3.17802e-23	Reliable genes
GUCY1A1	0.619908	3.24017e-24	3.38376e-23	Reliable genes
IL4I1	0.619888	3.25448e-24	3.39683e-23	Reliable genes
GNA12	0.619517	3.52562e-24	3.67649e-23	Reliable genes
MT2A	0.619516	3.5263e-24	3.67649e-23	Reliable genes
S100Z	0.619417	3.60286e-24	3.75423e-23	Reliable genes
LILRB3	0.6194	3.61628e-24	3.76614e-23	Reliable genes
NR4A1	0.619281	3.70966e-24	3.85915e-23	Reliable genes
ABCD2	0.619278	3.71209e-24	3.85956e-23	Reliable genes
OAS1	0.619089	3.86643e-24	4.01782e-23	Reliable genes
ABCC3	0.619047	3.90179e-24	4.05234e-23	Reliable genes
SEC13	0.61897	3.96675e-24	4.11754e-23	Reliable genes
CD38	0.618926	4.00497e-24	4.15494e-23	Reliable genes
2023-03-01	0.618876	4.04833e-24	4.19762e-23	Reliable genes
RGS1	0.618707	4.19783e-24	4.35025e-23	Reliable genes
LINC01806	0.618699	4.20565e-24	4.35596e-23	Reliable genes
LINC02422	0.618588	4.30678e-24	4.45827e-23	Reliable genes
KCNG1	0.618306	4.57553e-24	4.7313e-23	Reliable genes
SERINC2	0.618282	4.59931e-24	4.75329e-23	Reliable genes
B3GNT8	0.618219	4.66262e-24	4.81609e-23	Reliable genes
COL6A2	0.618101	4.78197e-24	4.93667e-23	Reliable genes
PGP	0.618069	4.81425e-24	4.96729e-23	Reliable genes
RNF125	0.618	4.88605e-24	5.03862e-23	Reliable genes
CCDC88A	0.617955	4.9343e-24	5.0856e-23	Reliable genes
PTAFR	0.617936	4.95425e-24	5.10339e-23	Reliable genes
MMP23B	0.617785	5.11723e-24	5.2684e-23	Reliable genes
HCG18	0.617603	5.3212e-24	5.47543e-23	Reliable genes
MGRN1	0.617525	5.41011e-24	5.56389e-23	Reliable genes
FASLG	0.617473	5.47151e-24	5.62397e-23	Reliable genes
LIMD1	0.616598	6.59687e-24	6.76233e-23	Reliable genes
P2RY1	0.616412	6.86418e-24	7.03253e-23	Reliable genes
PTPN4	0.616361	6.93898e-24	7.10532e-23	Reliable genes
SNX25	0.616198	7.18476e-24	7.35302e-23	Reliable genes
TPST2	0.616093	7.34731e-24	7.50719e-23	Reliable genes
TSHZ2	0.616052	7.41059e-24	7.56776e-23	Reliable genes
SETBP1	0.616037	7.43502e-24	7.58862e-23	Reliable genes
TTC22	0.615926	7.61293e-24	7.76601e-23	Reliable genes
SUPV3L1	0.615921	7.62166e-24	7.77072e-23	Reliable genes
MFSD12	0.615888	7.67411e-24	7.81999e-23	Reliable genes
TESC	0.615644	8.08305e-24	8.23227e-23	Reliable genes
ZNF439	0.615557	8.23431e-24	8.38181e-23	Reliable genes
CCDC66	0.615381	8.54954e-24	8.69333e-23	Reliable genes
HELZ	0.615323	8.6545e-24	8.79533e-23	Reliable genes
IL23R	0.615296	8.70494e-24	8.84185e-23	Reliable genes
WSB1	0.615197	8.88942e-24	9.02439e-23	Reliable genes
NCSTN	0.615075	9.12379e-24	9.25734e-23	Reliable genes
ITGA5	0.614972	9.32468e-24	9.45611e-23	Reliable genes
H1F0	0.614606	1.00767e-23	1.02078e-22	Reliable genes
SLC1A4	0.614494	1.03183e-23	1.04413e-22	Reliable genes
SRA1	0.614145	1.11109e-23	1.12374e-22	Reliable genes
GPR35	0.61401	1.14336e-23	1.15576e-22	Reliable genes
MSR1	0.613947	1.15864e-23	1.17058e-22	Reliable genes
SLC4A10	0.613938	1.16087e-23	1.17221e-22	Reliable genes
GAS1	0.613586	1.25038e-23	1.26192e-22	Reliable genes
PIKFYVE	0.613222	1.35032e-23	1.36206e-22	Reliable genes
PRMT2	0.613103	1.38468e-23	1.39597e-22	Reliable genes
RCBTB2	0.612948	1.43048e-23	1.44137e-22	Reliable genes
PTPN12	0.612945	1.43162e-23	1.44175e-22	Reliable genes
RPS6KA4	0.612926	1.43717e-23	1.44657e-22	Reliable genes
DTX2	0.612891	1.44793e-23	1.45663e-22	Reliable genes
PHF1	0.612681	1.51349e-23	1.52097e-22	Reliable genes
DDX27	0.612638	1.52712e-23	1.53385e-22	Reliable genes
RIT1	0.612603	1.53851e-23	1.54447e-22	Reliable genes
CASP1	0.612101	1.70957e-23	1.71528e-22	Reliable genes
AKAP2	0.611679	1.86791e-23	1.87273e-22	Reliable genes
ANXA1	0.611678	1.86847e-23	1.87273e-22	Reliable genes
MEIS1	0.6116	1.8991e-23	1.90242e-22	Reliable genes
TRERNA1	0.611133	2.09454e-23	2.09598e-22	Reliable genes
ACP5	0.610971	2.16666e-23	2.167e-22	Reliable genes
RAB6B	0.610771	2.25912e-23	2.25829e-22	Reliable genes
KANSL1-AS1	0.610716	2.28541e-23	2.28336e-22	Reliable genes
EPHA4	0.610576	2.35352e-23	2.35017e-22	Reliable genes
PSIP1	0.610513	2.38473e-23	2.38007e-22	Reliable genes
SND1	0.610475	2.40356e-23	2.39634e-22	Reliable genes
PAPSS2	0.61027	2.50871e-23	2.49986e-22	Reliable genes
FAM200B	0.610069	2.61612e-23	2.60552e-22	Reliable genes
SPHK1	0.610032	2.63631e-23	2.62424e-22	Reliable genes
MXD1	0.609942	2.68645e-23	2.67275e-22	Reliable genes
JUN	0.609927	2.6946e-23	2.67945e-22	Reliable genes
UNC119	0.60983	2.74955e-23	2.73122e-22	Reliable genes
EIF5A2	0.609741	2.80112e-23	2.77952e-22	Reliable genes
CLUAP1	0.60968	2.83703e-23	2.81369e-22	Reliable genes
FLNB	0.60944	2.98241e-23	2.95477e-22	Reliable genes
NDRG1	0.609195	3.13865e-23	3.10307e-22	Reliable genes
CALCOCO2	0.60906	3.22766e-23	3.1894e-22	Reliable genes
RHBDD1	0.608995	3.2713e-23	3.23083e-22	Reliable genes
PERP	0.608974	3.28589e-23	3.24355e-22	Reliable genes
OCIAD2	0.608873	3.35562e-23	3.30893e-22	Reliable genes
BMP8B	0.60872	3.46375e-23	3.41378e-22	Reliable genes
GIMAP6	0.608515	3.61409e-23	3.55824e-22	Reliable genes
PFKFB3	0.608293	3.78451e-23	3.72409e-22	Reliable genes
TRIM47	0.608071	3.96292e-23	3.8956e-22	Reliable genes
FAM110A	0.608046	3.9837e-23	3.91399e-22	Reliable genes
CAMKK2	0.607997	4.02394e-23	3.94943e-22	Reliable genes
CD93	0.607991	4.02869e-23	3.95204e-22	Reliable genes
TNFRSF11A	0.607967	4.04933e-23	3.97023e-22	Reliable genes
NAA40	0.607654	4.31977e-23	4.22662e-22	Reliable genes
MAP3K8	0.607516	4.44466e-23	4.34434e-22	Reliable genes
PHB	0.607174	4.77077e-23	4.65528e-22	Reliable genes
SAE1	0.607172	4.77263e-23	4.65528e-22	Reliable genes
MCM3AP-AS1	0.606882	5.0662e-23	4.93909e-22	Reliable genes
TLR5	0.606871	5.07864e-23	4.94866e-22	Reliable genes
HIP1	0.606571	5.4025e-23	5.26153e-22	Reliable genes
TMEM181	0.606296	5.71693e-23	5.56489e-22	Reliable genes
PHLDA2	0.606174	5.86196e-23	5.7002e-22	Reliable genes
REC8	0.605913	6.18498e-23	6.00856e-22	Reliable genes
DSG2	0.605913	6.18542e-23	6.00856e-22	Reliable genes
C19orf66	0.60555	6.66414e-23	6.46363e-22	Reliable genes
TRAPPC2	0.605478	6.7635e-23	6.55664e-22	Reliable genes
CARD19	0.605471	6.77285e-23	6.56235e-22	Reliable genes
YTHDF3	0.605385	6.89358e-23	6.67591e-22	Reliable genes
ITGB2	0.605274	7.05254e-23	6.82287e-22	Reliable genes
CCND2	0.605255	7.08066e-23	6.84657e-22	Reliable genes
ARNTL	0.605187	7.17877e-23	6.93789e-22	Reliable genes
NUDT22	0.605009	7.44681e-23	7.19326e-22	Reliable genes
PANK2	0.604653	8.00907e-23	7.73243e-22	Reliable genes
DLG3	0.604634	8.04076e-23	7.75907e-22	Reliable genes
SGTB	0.604522	8.22641e-23	7.93416e-22	Reliable genes
ARPC5L	0.604491	8.27838e-23	7.98022e-22	Reliable genes
SORD	0.604109	8.95127e-23	8.62448e-22	Reliable genes
RFX2	0.603363	1.04235e-22	1.00124e-21	Reliable genes
SMOC1	0.603331	1.04899e-22	1.00659e-21	Reliable genes
AHNAK	0.602905	1.14413e-22	1.09678e-21	Reliable genes
MYADM	0.602723	1.18718e-22	1.13632e-21	Reliable genes
TNFRSF21	0.602422	1.26219e-22	1.20629e-21	Reliable genes
KLC4	0.602368	1.276e-22	1.21887e-21	Reliable genes
ESCO1	0.602293	1.29566e-22	1.23702e-21	Reliable genes
NADK	0.602088	1.3507e-22	1.28892e-21	Reliable genes
KCNQ1	0.601662	1.47229e-22	1.40425e-21	Reliable genes
TLR10	0.601393	1.55486e-22	1.48225e-21	Reliable genes
TBC1D1	0.601291	1.58725e-22	1.51236e-21	Reliable genes
GPR160	0.601269	1.59417e-22	1.51819e-21	Reliable genes
TMEM136	0.60122	1.60994e-22	1.53244e-21	Reliable genes
ZNF808	0.601176	1.62432e-22	1.54535e-21	Reliable genes
FCGBP	0.601064	1.66179e-22	1.5802e-21	Reliable genes
KLHL6	0.600942	1.70313e-22	1.6187e-21	Reliable genes
SLA2	0.600726	1.77919e-22	1.69014e-21	Reliable genes
DDIT4	0.600691	1.79146e-22	1.70094e-21	Reliable genes
RP2	0.600657	1.80392e-22	1.71122e-21	Reliable genes
ETV2	0.600657	1.8041e-22	1.71122e-21	Reliable genes
CFLAR	0.600643	1.80902e-22	1.71504e-21	Reliable genes
2023-03-01	0.600381	1.90713e-22	1.80714e-21	Reliable genes
NUP88	0.600367	1.91255e-22	1.81137e-21	Reliable genes
ISCA1	0.600136	2.00386e-22	1.8969e-21	Reliable genes
PDGFB	0.60012	2.01004e-22	1.9018e-21	Reliable genes
IL17RA	0.599937	2.08546e-22	1.97217e-21	Reliable genes
CDK9	0.599927	2.08989e-22	1.97537e-21	Reliable genes
ID3	0.599895	2.10333e-22	1.98708e-21	Reliable genes
CTNND1	0.599603	2.23072e-22	2.10534e-21	Reliable genes
CD27	0.599364	2.34025e-22	2.20761e-21	Reliable genes
RAB3IP	0.599167	2.4346e-22	2.29431e-21	Reliable genes
CRK	0.599086	2.47448e-22	2.33074e-21	Reliable genes
HSPBAP1	0.598828	2.60635e-22	2.45251e-21	Reliable genes
ORAI1	0.59878	2.63107e-22	2.47454e-21	Reliable genes
CMIP	0.598596	2.73014e-22	2.56642e-21	Reliable genes
PBX3	0.598594	2.73148e-22	2.56642e-21	Reliable genes
TSPAN3	0.598259	2.92072e-22	2.7415e-21	Reliable genes
ZNF626	0.598238	2.93309e-22	2.75175e-21	Reliable genes
ARSG	0.59818	2.96702e-22	2.78221e-21	Reliable genes
TNFAIP8	0.598077	3.0289e-22	2.83742e-21	Reliable genes
FAM171A1	0.598022	3.06246e-22	2.86744e-21	Reliable genes
SMAD5	0.597865	3.16004e-22	2.95588e-21	Reliable genes
SERPINF2	0.597841	3.17539e-22	2.96877e-21	Reliable genes
ENTPD1	0.597806	3.19731e-22	2.98779e-21	Reliable genes
RPS6KA1	0.597669	3.28652e-22	3.06963e-21	Reliable genes
MPP6	0.597108	3.67538e-22	3.42945e-21	Reliable genes
PRKD2	0.596865	3.85756e-22	3.59235e-21	Reliable genes
ZBTB7A	0.596598	4.06793e-22	3.78267e-21	Reliable genes
SLFN11	0.596579	4.08395e-22	3.79564e-21	Reliable genes
PPP3CC	0.596404	4.22799e-22	3.9238e-21	Reliable genes
ZNF568	0.596259	4.35214e-22	4.03703e-21	Reliable genes
FMNL2	0.596141	4.45477e-22	4.13021e-21	Reliable genes
AGAP1	0.596045	4.54122e-22	4.2083e-21	Reliable genes
TIFAB	0.595951	4.62668e-22	4.2854e-21	Reliable genes
AHI1	0.595841	4.72883e-22	4.37787e-21	Reliable genes
RAB11FIP1	0.595622	4.93795e-22	4.56924e-21	Reliable genes
SCPEP1	0.595549	5.01006e-22	4.63369e-21	Reliable genes
SLC17A9	0.595547	5.0125e-22	4.63369e-21	Reliable genes
TBC1D31	0.595442	5.11781e-22	4.72873e-21	Reliable genes
IGFBP7	0.595424	5.13647e-22	4.74365e-21	Reliable genes
PLD3	0.594935	5.65837e-22	5.218e-21	Reliable genes
SYT17	0.594891	5.70791e-22	5.26112e-21	Reliable genes
IQCE	0.594881	5.71873e-22	5.26853e-21	Reliable genes
NCKAP1	0.594596	6.0502e-22	5.56848e-21	Reliable genes
PYGL	0.594518	6.14378e-22	5.65186e-21	Reliable genes
AMPD3	0.594509	6.15505e-22	5.65948e-21	Reliable genes
CYB561	0.594502	6.16362e-22	5.6646e-21	Reliable genes
TMEM268	0.594357	6.34305e-22	5.82667e-21	Reliable genes
EVI5	0.594294	6.4214e-22	5.89292e-21	Reliable genes
CRBN	0.594075	6.70585e-22	6.14801e-21	Reliable genes
SIDT1	0.593761	7.13288e-22	6.53634e-21	Reliable genes
BCL2L13	0.593709	7.20704e-22	6.59791e-21	Reliable genes
SLC27A3	0.593672	7.26041e-22	6.64356e-21	Reliable genes
GIPC1	0.593569	7.40778e-22	6.77513e-21	Reliable genes
FRAT2	0.593166	8.01993e-22	7.33146e-21	Reliable genes
PRKCB	0.593129	8.07822e-22	7.38118e-21	Reliable genes
PADI2	0.593076	8.16315e-22	7.45518e-21	Reliable genes
LPCAT1	0.592893	8.46231e-22	7.72467e-21	Reliable genes
SLC22A18AS	0.592844	8.5432e-22	7.79475e-21	Reliable genes
GALC	0.592395	9.3304e-22	8.49659e-21	Reliable genes
PDIA5	0.592152	9.78517e-22	8.90216e-21	Reliable genes
TLE4	0.591971	1.01386e-21	9.21479e-21	Reliable genes
TEX2	0.59177	1.05445e-21	9.57915e-21	Reliable genes
SLC23A2	0.591562	1.09836e-21	9.97324e-21	Reliable genes
CCDC153	0.591492	1.11346e-21	1.01055e-20	Reliable genes
SMAD1	0.591185	1.18225e-21	1.07195e-20	Reliable genes
SDHB	0.591052	1.21338e-21	1.09966e-20	Reliable genes
BAIAP2	0.591041	1.21598e-21	1.10148e-20	Reliable genes
TUT4	0.59089	1.25219e-21	1.13374e-20	Reliable genes
ZYX	0.590698	1.29993e-21	1.1764e-20	Reliable genes
ITCH	0.590671	1.30698e-21	1.18222e-20	Reliable genes
PRKCE	0.590457	1.3624e-21	1.23117e-20	Reliable genes
C12orf57	0.589938	1.50738e-21	1.36088e-20	Reliable genes
SYTL3	0.589832	1.53868e-21	1.38848e-20	Reliable genes
PLEKHO1	0.589673	1.58688e-21	1.43061e-20	Reliable genes
CCR2	0.589609	1.60687e-21	1.44794e-20	Reliable genes
ANP32A	0.589585	1.61413e-21	1.45379e-20	Reliable genes
HDAC5	0.589336	1.69435e-21	1.52531e-20	Reliable genes
DHTKD1	0.589117	1.76782e-21	1.59071e-20	Reliable genes
SLC25A24	0.588782	1.88622e-21	1.69482e-20	Reliable genes
TEC	0.588703	1.91542e-21	1.71942e-20	Reliable genes
TCOF1	0.588281	2.07805e-21	1.86276e-20	Reliable genes
LACC1	0.587993	2.19702e-21	1.96755e-20	Reliable genes
DNASE1L3	0.587776	2.29092e-21	2.05067e-20	Reliable genes
IL4R	0.58728	2.52112e-21	2.25459e-20	Reliable genes
TMA16	0.587229	2.54556e-21	2.27537e-20	Reliable genes
KLF10	0.587049	2.63529e-21	2.35336e-20	Reliable genes
MNT	0.586942	2.69015e-21	2.40121e-20	Reliable genes
ENOSF1	0.586752	2.7907e-21	2.48861e-20	Reliable genes
FIG4	0.586709	2.81386e-21	2.50809e-20	Reliable genes
DSC2	0.586407	2.98176e-21	2.65524e-20	Reliable genes
CDC42SE2	0.586376	2.99976e-21	2.67001e-20	Reliable genes
CDH1	0.586286	3.05163e-21	2.71363e-20	Reliable genes
B4GALT5	0.58617	3.12033e-21	2.77341e-20	Reliable genes
TOX	0.586138	3.13945e-21	2.7891e-20	Reliable genes
SETD9	0.586099	3.16352e-21	2.80785e-20	Reliable genes
LIN7A	0.585952	3.25374e-21	2.88657e-20	Reliable genes
PKHD1L1	0.585353	3.64905e-21	3.23402e-20	Reliable genes
FAM20C	0.58528	3.70072e-21	3.27696e-20	Reliable genes
DNAJC7	0.585129	3.8093e-21	3.36996e-20	Reliable genes
SNX14	0.58511	3.82266e-21	3.38019e-20	Reliable genes
SIPA1	0.584954	3.93883e-21	3.48129e-20	Reliable genes
MED13L	0.584877	3.99728e-21	3.5313e-20	Reliable genes
LCN8	0.584659	4.16699e-21	3.67951e-20	Reliable genes
GPD2	0.584166	4.57804e-21	4.03683e-20	Reliable genes
HELB	0.584027	4.7008e-21	4.14315e-20	Reliable genes
PNPLA6	0.583933	4.78569e-21	4.216e-20	Reliable genes
SSBP4	0.583916	4.80125e-21	4.22774e-20	Reliable genes
C2CD4D	0.583654	5.04644e-21	4.43951e-20	Reliable genes
SIK3	0.583551	5.14568e-21	4.52471e-20	Reliable genes
CDC37L1	0.58332	5.37745e-21	4.72631e-20	Reliable genes
SNAP29	0.583299	5.39892e-21	4.74298e-20	Reliable genes
RAB29	0.583165	5.53786e-21	4.86278e-20	Reliable genes
TRAPPC5	0.583154	5.54967e-21	4.87089e-20	Reliable genes
PHKG2	0.583103	5.60346e-21	4.91583e-20	Reliable genes
SYNRG	0.582883	5.84241e-21	5.1207e-20	Reliable genes
LPP	0.582844	5.88515e-21	5.15577e-20	Reliable genes
ZBTB49	0.582615	6.14698e-21	5.38266e-20	Reliable genes
YPEL2	0.582312	6.50965e-21	5.6976e-20	Reliable genes
ZC3HAV1	0.582237	6.60275e-21	5.77374e-20	Reliable genes
ADGRG5	0.582158	6.70226e-21	5.85805e-20	Reliable genes
FUT7	0.582069	6.8167e-21	5.95533e-20	Reliable genes
RYR1	0.581818	7.14775e-21	6.23591e-20	Reliable genes
VOPP1	0.581737	7.25802e-21	6.32919e-20	Reliable genes
NFIA	0.581484	7.61316e-21	6.62667e-20	Reliable genes
ARHGAP30	0.581274	7.92122e-21	6.88847e-20	Reliable genes
ZNF516	0.581254	7.95135e-21	6.91151e-20	Reliable genes
KIAA0513	0.581068	8.23466e-21	7.1512e-20	Reliable genes
MHENCR	0.581056	8.25297e-21	7.1638e-20	Reliable genes
CYP27A1	0.581053	8.25857e-21	7.16537e-20	Reliable genes
IGF1R	0.581049	8.2642e-21	7.16697e-20	Reliable genes
POLE	0.580818	8.63183e-21	7.48237e-20	Reliable genes
ZNF92	0.58073	8.77581e-21	7.60369e-20	Reliable genes
ATP13A2	0.580691	8.8407e-21	7.6529e-20	Reliable genes
KLF12	0.580544	9.08991e-21	7.86144e-20	Reliable genes
SNCA	0.580437	9.27475e-21	8.01764e-20	Reliable genes
GPR171	0.580069	9.93813e-21	8.58326e-20	Reliable genes
NETO2	0.579928	1.02049e-20	8.8056e-20	Reliable genes
HEMGN	0.579533	1.09898e-20	9.47422e-20	Reliable genes
PDZD8	0.579496	1.10674e-20	9.53682e-20	Reliable genes
MR1	0.579376	1.13194e-20	9.7495e-20	Reliable genes
2023-09-07	0.578886	1.24076e-20	1.06771e-19	Reliable genes
LPAR5	0.578751	1.27242e-20	1.09445e-19	Reliable genes
NLRP7	0.578512	1.33044e-20	1.14384e-19	Reliable genes
RAPGEF1	0.578241	1.3996e-20	1.20275e-19	Reliable genes
HDAC9	0.578033	1.45493e-20	1.24973e-19	Reliable genes
LYPD2	0.577939	1.48066e-20	1.27068e-19	Reliable genes
TBXA2R	0.577872	1.4995e-20	1.28627e-19	Reliable genes
CTSC	0.577677	1.55499e-20	1.33326e-19	Reliable genes
ZDHHC20	0.577645	1.56432e-20	1.34066e-19	Reliable genes
RIPOR1	0.577552	1.59151e-20	1.36334e-19	Reliable genes
C16orf54	0.577534	1.59681e-20	1.36726e-19	Reliable genes
ANXA2	0.577378	1.64402e-20	1.40705e-19	Reliable genes
MEF2D	0.577196	1.70074e-20	1.45493e-19	Reliable genes
ZNF891	0.576989	1.76729e-20	1.5105e-19	Reliable genes
ABHD15	0.576961	1.77645e-20	1.51764e-19	Reliable genes
HNRNPLL	0.576947	1.78107e-20	1.5209e-19	Reliable genes
AIM2	0.576746	1.84891e-20	1.57812e-19	Reliable genes
HID1	0.57672	1.85805e-20	1.58452e-19	Reliable genes
SUSD1	0.576636	1.88718e-20	1.60788e-19	Reliable genes
IMPACT	0.576464	1.94853e-20	1.65941e-19	Reliable genes
ARHGEF7	0.576326	1.9988e-20	1.70146e-19	Reliable genes
2023-09-10	0.576276	2.01742e-20	1.71653e-19	Reliable genes
TNFSF13	0.576228	2.03541e-20	1.73106e-19	Reliable genes
CTDSPL	0.576099	2.08466e-20	1.77215e-19	Reliable genes
TFEC	0.575941	2.14675e-20	1.82411e-19	Reliable genes
P2RY12	0.575862	2.17854e-20	1.8503e-19	Reliable genes
DOCK9	0.575783	2.21069e-20	1.87676e-19	Reliable genes
PAFAH2	0.575537	2.3133e-20	1.9621e-19	Reliable genes
CBWD2	0.575516	2.3227e-20	1.9692e-19	Reliable genes
SNN	0.575506	2.32662e-20	1.97164e-19	Reliable genes
SPAG1	0.57546	2.34649e-20	1.98752e-19	Reliable genes
IER5	0.575458	2.34746e-20	1.98752e-19	Reliable genes
ZBTB20	0.575316	2.41008e-20	2.03962e-19	Reliable genes
MSRB1	0.574814	2.64393e-20	2.23653e-19	Reliable genes
PHETA1	0.574759	2.67121e-20	2.25859e-19	Reliable genes
MAPK1	0.574737	2.68175e-20	2.2665e-19	Reliable genes
FAM168A	0.574608	2.74644e-20	2.31909e-19	Reliable genes
ZFYVE28	0.574452	2.82696e-20	2.38495e-19	Reliable genes
EPB41	0.574348	2.88163e-20	2.42892e-19	Reliable genes
RGS9	0.574344	2.88335e-20	2.42928e-19	Reliable genes
RNF149	0.57421	2.95539e-20	2.48887e-19	Reliable genes
TMX4	0.574139	2.99432e-20	2.52053e-19	Reliable genes
TGFB1	0.574075	3.02986e-20	2.54818e-19	Reliable genes
IL18	0.573842	3.16265e-20	2.6575e-19	Reliable genes
CASP6	0.573811	3.18107e-20	2.67178e-19	Reliable genes
POR	0.573772	3.20361e-20	2.68953e-19	Reliable genes
SLA	0.57364	3.2823e-20	2.75437e-19	Reliable genes
ANKRD33B	0.57351	3.36148e-20	2.81831e-19	Reliable genes
MEST	0.573322	3.48001e-20	2.9164e-19	Reliable genes
IL2RG	0.573317	3.4832e-20	2.91778e-19	Reliable genes
ASRGL1	0.573218	3.54695e-20	2.96593e-19	Reliable genes
CCDC32	0.573136	3.60093e-20	3.0084e-19	Reliable genes
PSTPIP1	0.573024	3.6752e-20	3.06775e-19	Reliable genes
CPT1A	0.572722	3.8846e-20	3.24111e-19	Reliable genes
TM6SF1	0.572588	3.9814e-20	3.31894e-19	Reliable genes
PIK3CB	0.572094	4.35759e-20	3.62775e-19	Reliable genes
RHOG	0.572025	4.41288e-20	3.67216e-19	Reliable genes
TSPAN4	0.571878	4.5334e-20	3.7708e-19	Reliable genes
UPK3A	0.571507	4.85082e-20	4.03304e-19	Reliable genes
PPP1R2	0.571362	4.98128e-20	4.13787e-19	Reliable genes
DTNBP1	0.5713	5.03749e-20	4.18273e-19	Reliable genes
IL18RAP	0.571276	5.05958e-20	4.19923e-19	Reliable genes
AGPAT5	0.571239	5.094e-20	4.22409e-19	Reliable genes
NCR3	0.571237	5.09638e-20	4.22422e-19	Reliable genes
RNASEH2B	0.571084	5.24011e-20	4.34145e-19	Reliable genes
NEO1	0.570965	5.35502e-20	4.43471e-19	Reliable genes
C2CD2L	0.570936	5.38376e-20	4.45656e-19	Reliable genes
DRAM2	0.570578	5.74569e-20	4.75407e-19	Reliable genes
ARHGAP42	0.570438	5.89382e-20	4.87237e-19	Reliable genes
CEP41	0.570416	5.91775e-20	4.88789e-19	Reliable genes
HPSE	0.570165	6.19385e-20	5.10925e-19	Reliable genes
IL15	0.57009	6.27878e-20	5.1748e-19	Reliable genes
TNFAIP3	0.57004	6.33556e-20	5.21932e-19	Reliable genes
ZNF793	0.570001	6.38142e-20	5.25481e-19	Reliable genes
TRADD	0.569995	6.38762e-20	5.25763e-19	Reliable genes
LDLRAD4	0.569926	6.46856e-20	5.32194e-19	Reliable genes
TUBB6	0.569881	6.52164e-20	5.36095e-19	Reliable genes
HLA-DQA2	0.569409	7.10384e-20	5.82688e-19	Reliable genes
NAGK	0.569364	7.1629e-20	5.87277e-19	Reliable genes
CARMIL2	0.569274	7.2806e-20	5.96669e-19	Reliable genes
PACSIN1	0.569145	7.45253e-20	6.10495e-19	Reliable genes
CLN6	0.569033	7.60483e-20	6.22431e-19	Reliable genes
CDC42SE1	0.569014	7.63081e-20	6.24288e-19	Reliable genes
CCDC102A	0.569005	7.64284e-20	6.25002e-19	Reliable genes
SYCE1L	0.56781	9.48481e-20	7.74627e-19	Reliable genes
IDS	0.567561	9.91921e-20	8.09406e-19	Reliable genes
MPP1	0.567544	9.94964e-20	8.11539e-19	Reliable genes
ARHGAP22	0.567371	1.02635e-19	8.3606e-19	Reliable genes
MYLK	0.567333	1.03338e-19	8.41422e-19	Reliable genes
SGK1	0.567194	1.0596e-19	8.62032e-19	Reliable genes
VNN2	0.567113	1.07526e-19	8.74396e-19	Reliable genes
ZC2HC1A	0.567076	1.08228e-19	8.79728e-19	Reliable genes
CCDC88C	0.566947	1.10782e-19	9.00097e-19	Reliable genes
PPARGC1B	0.566875	1.12223e-19	9.11411e-19	Reliable genes
HOXA9	0.56686	1.12527e-19	9.13492e-19	Reliable genes
GRASP	0.566317	1.24037e-19	1.00563e-18	Reliable genes
TNFRSF18	0.566138	1.28075e-19	1.03793e-18	Reliable genes
NREP	0.565788	1.36359e-19	1.1027e-18	Reliable genes
ERICH1	0.565758	1.37102e-19	1.10824e-18	Reliable genes
PRKACB	0.565724	1.37932e-19	1.11399e-18	Reliable genes
NEIL2	0.565442	1.45082e-19	1.17124e-18	Reliable genes
SLC8B1	0.565411	1.45888e-19	1.17725e-18	Reliable genes
B4GALNT4	0.565344	1.47622e-19	1.19073e-18	Reliable genes
PRDM4	0.565312	1.48474e-19	1.19709e-18	Reliable genes
TNFRSF10A	0.565134	1.53274e-19	1.23474e-18	Reliable genes
BICD1	0.5651	1.54224e-19	1.24187e-18	Reliable genes
LRRC36	0.564986	1.57385e-19	1.26624e-18	Reliable genes
FBXO34	0.564936	1.58799e-19	1.27707e-18	Reliable genes
SLC9A3R1	0.564771	1.63535e-19	1.3146e-18	Reliable genes
PPP1R14B	0.564746	1.6428e-19	1.32003e-18	Reliable genes
RHOC	0.56474	1.64452e-19	1.32085e-18	Reliable genes
LHFPL2	0.564728	1.64792e-19	1.32302e-18	Reliable genes
SH3BGRL2	0.56472	1.65023e-19	1.32375e-18	Reliable genes
LEXM	0.56466	1.66812e-19	1.33754e-18	Reliable genes
NEFH	0.564587	1.68992e-19	1.35428e-18	Reliable genes
EVA1B	0.564585	1.69043e-19	1.35428e-18	Reliable genes
BOD1L1	0.564575	1.69344e-19	1.35612e-18	Reliable genes
NEDD9	0.564516	1.71147e-19	1.36997e-18	Reliable genes
MPIG6B	0.564435	1.73624e-19	1.38863e-18	Reliable genes
NSMCE3	0.56429	1.78181e-19	1.42447e-18	Reliable genes
KRT7	0.564173	1.81928e-19	1.45381e-18	Reliable genes
GIMAP4	0.564106	1.84109e-19	1.47062e-18	Reliable genes
PLXNA3	0.564059	1.85651e-19	1.48231e-18	Reliable genes
SPTAN1	0.563915	1.90458e-19	1.52005e-18	Reliable genes
ARPIN	0.563836	1.93165e-19	1.54101e-18	Reliable genes
CAT	0.563815	1.9388e-19	1.54606e-18	Reliable genes
MTF1	0.563762	1.95715e-19	1.56003e-18	Reliable genes
SKIL	0.563711	1.97515e-19	1.57372e-18	Reliable genes
ATP10D	0.563595	2.01634e-19	1.60586e-18	Reliable genes
POLK	0.563513	2.04591e-19	1.62872e-18	Reliable genes
MAP9	0.563389	2.09116e-19	1.66405e-18	Reliable genes
ZBED3	0.563377	2.09591e-19	1.66713e-18	Reliable genes
RILP	0.563354	2.10422e-19	1.67303e-18	Reliable genes
PTPN1	0.563321	2.11656e-19	1.68214e-18	Reliable genes
PCID2	0.563251	2.14309e-19	1.70251e-18	Reliable genes
ZNF107	0.563	2.24069e-19	1.7778e-18	Reliable genes
TBCC	0.562931	2.26813e-19	1.79882e-18	Reliable genes
ATM	0.562811	2.31697e-19	1.83601e-18	Reliable genes
CTSW	0.5628	2.32143e-19	1.83878e-18	Reliable genes
CLCN5	0.562556	2.42398e-19	1.9184e-18	Reliable genes
MYB	0.56242	2.48306e-19	1.96434e-18	Reliable genes
POC1A	0.562268	2.55078e-19	2.01707e-18	Reliable genes
CENPV	0.562221	2.57217e-19	2.03313e-18	Reliable genes
IL23A	0.562158	2.60102e-19	2.05508e-18	Reliable genes
ITPKB	0.561603	2.86871e-19	2.26469e-18	Reliable genes
RINL	0.561525	2.90851e-19	2.29324e-18	Reliable genes
CHST2	0.56106	3.15714e-19	2.4872e-18	Reliable genes
EML2	0.56101	3.18481e-19	2.50796e-18	Reliable genes
ZNF296	0.560489	3.49062e-19	2.74535e-18	Reliable genes
WDR1	0.560336	3.58568e-19	2.81776e-18	Reliable genes
PDCD1	0.560289	3.61533e-19	2.83989e-18	Reliable genes
NOP14-AS1	0.560142	3.71001e-19	2.91184e-18	Reliable genes
LMNB2	0.559962	3.82904e-19	3.00278e-18	Reliable genes
TGFBR3	0.559749	3.9752e-19	3.11481e-18	Reliable genes
NKIRAS2	0.55974	3.981e-19	3.11807e-18	Reliable genes
PATJ	0.559461	4.18057e-19	3.27167e-18	Reliable genes
TNS1	0.559358	4.25725e-19	3.3303e-18	Reliable genes
DEDD2	0.55926	4.3304e-19	3.38472e-18	Reliable genes
BNC2	0.559083	4.46723e-19	3.49023e-18	Reliable genes
PRR5L	0.558914	4.60095e-19	3.59026e-18	Reliable genes
RELL1	0.55855	4.90279e-19	3.82264e-18	Reliable genes
FKBP5	0.558379	5.05182e-19	3.93397e-18	Reliable genes
TNIK	0.558276	5.14371e-19	4.00224e-18	Reliable genes
CCDC50	0.558272	5.1472e-19	4.0033e-18	Reliable genes
LAMP2	0.558148	5.25986e-19	4.08925e-18	Reliable genes
ZNF138	0.558039	5.36055e-19	4.16582e-18	Reliable genes
EXOSC4	0.557884	5.50691e-19	4.27447e-18	Reliable genes
RNASE6	0.557884	5.50714e-19	4.27447e-18	Reliable genes
NCOA1	0.557871	5.52019e-19	4.28284e-18	Reliable genes
HAVCR2	0.557796	5.59231e-19	4.33702e-18	Reliable genes
[truncated: 9,218 more rows]
