# Supplementary material for: A comprehensive platform for analyzing longitudinal multi-omics data
Source: Nat Commun. 2023 Mar 27;14:1684. doi: 10.1038/s41467-023-37432-w (PMC10041512; doi:10.1038/s41467-023-37432-w)
Supplement: Supplementary file 12 — Supplementary Data 8 [file 41467_2023_37432_MOESM12_ESM.xlsx]

## Sheet: Sheet1
Supplementary Data 8: List of reagents and resources used in our longitudinal study of n=6 healthy participants.
Reagent or Resource
Flow Cytometry Panel
Antibodies (clone)	Source	Identifier	Research Resource Identified (RRID)
abTCR PE-Dazzle594 (IP26)	BioLegend	306726	AB_2566599
CD11b PerCp-Cy5.5 (M1/70)	BD	561114	AB_2033995
CD11c BUV805 (B-ly6)	BD	742005	AB_2868409
CD123 BV650 (6H6)	BioLegend	306020	AB_2563827
CD127 BV711 (A019D5)	BioLegend	351328	AB_2562908
CD14 BUV661 (MφP9)	BD	741684	AB_2868407
CD141 BB515 (1A4)	BD	565084	AB_2739058
CD15 BUV563 (W6D3)	BD	741417	AB_2868406
CD16 BV605 (3G8)	BD	563172	AB_2744297
CD19 BB790 (HIB19)	BD	624296	n/a
CD197 PE-Cy7 (G043H7)	BioLegend	353226	AB_11126145
CD25 BV421 (M-A251)	BD	562442	AB_11154578
CD27 PE (O323)	BioLegend	302808	AB_314300
CD3 BUV395 (UCHT1)	BD	563546	AB_2744387
CD304 BV786 (U21-1283)	BD	743132	AB_2741299
CD34 PE-Cy5 (581)	BD	555823	AB_396152
CD38 APC (HB-7)	BioLegend	356606	AB_2561902
CD4 BV480 (SK3)	BD	566104	AB_2739506
CD45 BUV496 (HI30)	BD	750179	AB_2868405
CD45RA BUV615 (HI100)	BD	624297	n/a
CD56 APC-R700 (NCAM16.2)	BD	565139	AB_2744429
CD8a BUV737 (RPA-T8)	BD	749367	AB_2868408
HLADR APC-Cy7 (L243)	BioLegend	307618	AB_493586
IgD BV750 (IA6-2)	BD	747484	AB_2868411
Fixable Viability Stain 510	BD	564406	AB_2869572
Reagent or Resource	Source	Identifier
Biological Samples
Human PBMC	Bloodworks Northwest	n/a	n/a
Reagent or Resource	Source	Identifier
Critical Commercial Assays
Discovery Assay 2019	Olink Proteomics	Olink CARDIOMETABOLIC(v.3603)	n/a
Discovery Assay 2019	Olink Proteomics	Olink CARDIOVASCULAR II(v.5004)	n/a
Discovery Assay 2019	Olink Proteomics	Olink CARDIOVASCULAR III(v.6112)	n/a
Discovery Assay 2019	Olink Proteomics	Olink CELL REGULATION(v.3701)	n/a
Discovery Assay 2019	Olink Proteomics	Olink DEVELOPMENT(v.3512)	n/a
Discovery Assay 2019	Olink Proteomics	Olink IMMUNE RESPONSE(v.3203)	n/a
Discovery Assay 2019	Olink Proteomics	Olink INFLAMMATION(v.3021)	n/a
Discovery Assay 2019	Olink Proteomics	Olink METABOLISM(v.3402)	n/a
Discovery Assay 2019	Olink Proteomics	Olink NEURO EXPLORATORY(v.3901)	n/a
Discovery Assay 2019	Olink Proteomics	Olink NEUROLOGY(v.8011)	n/a
Discovery Assay 2019	Olink Proteomics	Olink ONCOLOGY II(v.7003)	n/a
Discovery Assay 2019	Olink Proteomics	Olink ONCOLOGY III(v.4001)	n/a
Discovery Assay 2019	Olink Proteomics	Olink ORGAN DAMAGE(v.3311)	n/a
KAPA Hyper Prep Kit	Roche	7962347001	n/a
Chromium Single Cell 3′ Library & Gel Bead Kit v3.1	10X Genomics	1000121	n/a
Chromium™ Chip G Single Cell Kit	10X Genomics	1000120	n/a
Single Index Kit T Set A	10X Genomics	1000213	n/a
Chromium Next GEM Single Cell ATAC Library Kit v1.1	10X Genomics	1000175	n/a
Chromium Next GEM Chip H Single Cell Kit v1.1	10X Genomics	1000161	n/a
Single Index Kit N Set A	10X Genomics	1000212	n/a
