# Supplementary material for: A comprehensive platform for analyzing longitudinal multi-omics data
Source: Nat Commun. 2023 Mar 27;14:1684. doi: 10.1038/s41467-023-37432-w (PMC10041512; doi:10.1038/s41467-023-37432-w)
Supplement: Supplementary file 13 — Source Data [file 41467_2023_37432_MOESM13_ESM.xlsx]

## Sheet: Fig-2a
Gene	MeanExp	PTID	Time	celltype	Residual
MTRNR2L8	0.373592	93.9736	0.0146479	1.258	4.75378
XIST	0.196111	91.2342	1.18975e-09	0.818389	7.94742
RPS4Y1	1.44987	83.3385	2.75472e-06	9.97873	6.68274
RPS26	2.77608	82.7195	0	7.68142	9.59911
DDX3Y	0.191345	65.3693	0	4.84539	29.7853
TSIX	0.0152362	62.138	0	0.523027	37.339
AC004556.1	0.0295118	59.0839	0	4.9269	35.9892
RPL36A	1.6112	54.0673	0	36.4361	9.49657
EIF1AY	0.281595	53.2582	0.103176	21.8519	24.7867
UTY	0.124289	52.6955	0.656042	5.30006	41.3484
TTTY15	0.105963	46.9959	0.219814	16.8023	35.9819
ERAP2	0.245777	46.5742	0	19.9275	33.4983
FOSB	0.283371	44.9294	2.33913	21.3387	31.3928
SNHG8	0.846303	42.9294	0.1878	43.1484	13.7344
NDUFA13	0.669185	39.6184	0	42.8279	17.5537
USP9Y	0.039349	38.675	0.100005	17.7023	43.5227
SNHG25	0.303762	37.8592	0	18.0599	44.0809
RPS10	2.51338	37.6897	0	51.7264	10.5839
ZFY	0.0653382	35.9876	0.210532	4.4847	59.3172
KDM5D	0.0598889	35.7107	0	13.4653	50.824
RPL17	0.810297	34.2816	6.91777e-09	38.1025	27.6159
DNAJC8	0.661546	34.1687	0.588755	38.5542	26.6883
CDK11A	0.160801	32.9732	0	16.2215	50.8053
FOS	0.809989	32.3901	1.90216	50.1658	15.5419
RPS17	0.881438	31.9922	0.183717	43.7703	24.0539
EIF5A	0.974731	31.3662	0	49.6275	19.0063
JUN	0.925259	30.131	3.35098	41.2875	25.2306
FLVCR1-DT	0.0234715	28.9671	0	7.52713	63.5058
HIST1H1E	0.828476	28.3766	0	50.0014	21.622
GSTM3	0.0198219	28.1199	0.451042	22.1044	49.3247
C16orf54	0.216258	28.1034	0.260721	24.1517	47.4841
POLD4	0.0790691	27.3328	0	17.8107	54.8565
C9orf135	0.00637208	26.9882	0	10.0749	62.9369
NDUFA7	0.129414	26.7465	0.0572271	28.1037	45.0926
PDCD7	0.260507	26.1682	1.23283	23.2668	49.3322
GOLGA8B	0.10486	26.0349	0	19.4011	54.564
FAM118A	0.104507	25.7857	0.167175	40.2934	33.7537
PPP1R10	0.33677	25.7167	0	27.9419	46.3414
EIF5AL1	0.0267309	25.4677	0	10.9201	63.6122
CSKMT	0.138169	25.2271	0.715848	12.5888	61.4682
CRYBB2	0.00726054	25.0256	1.97602e-08	1.08936	73.8851
AL592183.1	0.106408	24.994	0	18.1956	56.8105
HNRNPA1P48	0.11623	24.4828	0.068377	32.5489	42.8999
DNAJA3	0.0834148	24.0956	0	10.3442	65.5602
IER2	1.06683	23.7791	1.44288	56.0807	18.6973
AC004148.2	0.0260093	23.7396	0.171807	12.774	63.3145
MT-ND4L	0.592166	22.3497	0.0828395	24.9114	52.656
GTF2H2	0.0576528	22.2266	0.572862	4.78085	72.4196
VAMP2	0.774287	21.8763	0	55.9144	22.2094
AC093901.1	0.0245347	21.7239	0.534011	21.14	56.6021
THAP7-AS1	0.0164187	21.6731	0	8.09421	70.2327
EIF1AX	0.519393	21.4873	0.120425	39.3752	39.0171
C14orf119	0.149378	20.9543	0.415809	33.1534	45.4765
EGR1	0.104696	20.7548	0.897742	23.4623	54.8852
CCDC144A	0.0396651	20.4831	0.297282	5.59501	73.6246
SMDT1	0.99296	19.9028	0	53.6886	26.4085
NUDT2	0.183722	19.8173	0	30.1894	49.9933
FAM239B	0.00192226	19.6054	0	3.04296	77.3516
MGST3	0.502412	19.5992	0	45.4061	34.9947
SEPSECS-AS1	0.0405656	19.5542	0.0380697	9.53341	70.8744
ZNF100	0.0469568	19.5222	0.65193	11.2382	68.5877
CCNDBP1	0.427675	19.4977	0	25.2827	55.2196
NFKBIA	0.998428	19.4814	0.883916	56.8933	22.7414
HLA-C	2.79368	19.4623	0	71.2581	9.27968
NCAPG2	0.0633366	19.3622	0	47.0985	33.5393
AL662844.4	0.123982	19.1588	0.304122	17.8437	62.6934
MT-ND4	2.92396	19.0453	0.119455	31.9799	48.8553
ZFP57	0.00524538	19.0349	2.93764e-07	5.83294	75.1321
ARL6IP1	0.414676	18.5744	0	53.4552	27.9704
S100B	0.113602	18.5273	0	30.5874	50.8852
PSMA2	0.467064	18.4234	0.391758	59.3821	21.8027
USP53	0.0665888	17.9547	0.343149	30.2845	51.4176
TTC9C	0.0637823	17.4939	1.04861	9.74794	71.7096
AC136475.1	0.0296626	17.2572	1.35294e-07	36.3376	46.4052
ZNF350	0.111715	17.1202	0	12.1183	70.7615
CDC42SE2	0.766052	17.1119	0	51.3966	31.4914
PRMT2	0.766643	17.0878	0.259842	56.9863	25.6661
CCL3L1	0.0268081	17.0866	0	18.7998	64.1136
CCDC144NL	0.00726322	16.9643	0.0743687	4.0473	78.914
PIH1D1	0.208112	16.8955	0.0289169	37.5221	45.5535
CPA5	0.0199801	16.731	0	35.6314	47.6377
GABPB1-AS1	0.420394	16.658	0.56721	50.0484	32.7264
MRPL42	0.192294	16.655	0	28.8195	54.5255
MT-ND5	1.89632	16.549	0.141784	48.0938	35.2155
GABARAP	0.189037	16.5033	0	57.8066	25.6901
C22orf34	0.00865323	16.4923	0.0957954	4.31566	79.0962
AC114760.2	0.127313	16.4351	0	22.9931	60.5718
SLC35E2A	0.0399922	16.4084	0	7.85629	75.7353
NSF	0.0915233	16.3843	0.548859	22.5094	60.5574
IMPA1	0.0973787	16.3104	1.01113	14.8164	67.8621
SRPK2	0.285081	16.2595	0.487941	44.3614	38.8912
U2AF1	0.0216898	15.995	0.908196	9.46249	73.6344
AC006369.1	0.0568401	15.9678	0	46.8753	37.1569
PCM1	0.468441	15.9554	0.437439	39.8947	43.7124
MARK2	0.158054	15.8594	0.580901	22.1661	61.3935
C1D	0.294767	15.8321	0.34199	39.5156	44.3103
AC007952.4	0.258904	15.6179	0.965564	41.5596	41.8569
SRSF6	0.289079	15.6039	0	29.8176	54.5785
NMT1	0.273688	15.5417	0	40.2778	44.1806
SELENOW	0.641113	15.4301	6.43356e-09	54.7355	29.8344
DDIT4	0.502281	15.3973	1.45263	59.971	23.1791
ELP5	0.157398	15.3909	0	41.2531	43.356
ZNF638	0.234278	15.3498	0.853932	15.5703	68.226
HLA-DQA2	0.38661	15.1485	0	62.2273	22.6243
NT5C3B	0.0727943	15.1452	0.156618	21.6105	63.0877
DDX17	0.886809	15.1121	1.32815	37.5851	45.9747
NME2	0.0555959	15.0837	0	20.5053	64.4109
MT-CO3	3.59358	14.9312	0.0378177	41.1437	43.8873
MFAP1	0.0803569	14.9206	1.37836	39.4911	44.2099
C11orf54	0.0663631	14.9095	5.35471e-08	21.0634	64.0271
PRR7-AS1	0.00666041	14.8108	0	0	85.1892
RPS29	3.56045	14.7586	0	74.2619	10.9795
SGSM3	0.0294042	14.725	0	19.2401	66.0349
ZFX	0.186004	14.7008	0.811129	18.2927	66.1953
SPATC1L	0.0737426	14.6902	0	41.4903	43.8195
GMPR2	0.160578	14.6748	0	26.0383	59.2869
MRI1	0.074391	14.6706	0.102431	6.84525	78.3817
ITGB1BP1	0.306343	14.6247	0.177605	55.8122	29.3855
CCZ1B	0.047025	14.5138	4.12105e-08	11.1355	74.3507
PNPLA8	0.173648	14.4791	0.0170263	30.859	54.6449
HLA-DRB5	0.410002	14.4616	0	63.5312	22.0072
COG6	0.0410465	14.4071	0.600422	12.0326	72.9598
RPS4X	3.65802	14.3991	0	76.0237	9.57723
PAXBP1	0.178174	14.1415	0	20.355	65.5035
INO80B	0.0365807	14.1377	0	6.04548	79.8168
RGPD2	0.00613285	14.1028	0	4.19793	81.6993
METTL27	0.00345875	14.0246	0	3.64302	82.3324
SYNRG	0.352253	14.0193	0.255499	49.9596	35.7656
JPX	0.209145	13.9691	0	20.9763	65.0546
YME1L1	0.384851	13.8392	0.668713	24.7875	60.7046
ZNF721	0.157574	13.7721	0.384331	30.793	55.0505
HNRNPU	1.20946	13.6982	0.0364663	61.6449	24.6204
XRRA1	0.0612657	13.6861	5.38928e-07	10.5561	75.7577
LYRM7	0.0972005	13.6447	1.45255	24.6392	60.2636
SPATA22	0.000951392	13.5737	0	2.78973	83.6366
AL355816.2	0.0213125	13.52	0.130396	21.4358	64.9137
DAXX	0.141681	13.511	2.67769	28.1377	55.6736
HLA-B	3.09586	13.5003	0.0132602	74.1241	12.3623
ZNF85	0.0376142	13.4381	0.0068842	19.0604	67.4947
AC104653.1	0.00884984	13.4232	0	4.96001	81.6167
THOC3	0.142305	13.411	0.000470028	37.2885	49.3
ARL17B	0.0284746	13.3903	0.465708	4.57961	81.5644
OMA1	0.0982211	13.3773	1.5517	12.2604	72.8106
SPOP	0.174732	13.3681	0.7613	28.5838	57.2867
ITGB2-AS1	0.126954	13.3116	0.199502	29.2298	57.2591
ZSCAN32	0.0225948	13.2694	6.62031e-06	11.7454	74.9852
PPP1CB	0.465372	13.2673	0	51.8038	34.9289
IL16	0.321018	13.2593	0	31.9004	54.8403
ARL17A	0.0470866	13.2583	0.485466	7.71677	78.5394
PILRB	0.0887899	13.2189	0.278159	50.7546	35.7483
CYP20A1	0.169687	13.1871	0	18.7606	68.0523
NABP1	0.0886709	13.1821	1.20486	28.2153	57.3978
POMC	0.0772196	13.1289	0	17.6292	69.2419
ACCS	0.0224094	13.0556	0	17.2895	69.6549
JUNB	1.20468	13.0339	0.679914	71.8355	14.4507
ADNP	0.215658	13.0246	0.372811	21.4619	65.1407
LDHC	0.00311389	12.9881	0.476335	0.0884828	86.4471
KLF13	0.498678	12.9875	0.239104	41.8863	44.887
BLOC1S5	0.0968902	12.9818	0.568425	17.2726	69.1772
CHKB	0.046052	12.9458	0.437657	3.56573	83.0508
DOCK8	0.47375	12.9379	0.736048	53.5085	32.8176
ILF3-DT	0.288345	12.9217	4.60002e-08	40.7127	46.3656
GCC2	0.578019	12.8153	0.0128513	53.1092	34.0626
LINC01954	0.0149876	12.8116	0	10.4509	76.7375
PSMB8-AS1	0.339935	12.7732	0.599794	31.6367	54.9904
CRYZ	0.0344903	12.7636	0	6.83102	80.4054
TLE4	0.336125	12.7308	0	40.4668	46.8023
PTGR2	0.0188193	12.7186	0	10.2323	77.049
CARD8-AS1	0.105889	12.718	1.02197	24.8076	61.4524
GPRC5D-AS1	0.005395	12.6758	0	3.98998	83.3342
PPP1R12A	0.481174	12.5799	1.15424	49.4395	36.8264
CHD1	0.311355	12.5315	0.092331	30.29	57.0861
ARF5	0.418705	12.4978	0	59.4588	28.0435
FTX	0.185733	12.4549	0.24749	33.1091	54.1885
HP1BP3	0.785188	12.4408	0	50.9809	36.5784
THAP5	0.131984	12.4269	0.157807	9.86484	77.5504
FRG1	0.483678	12.401	0	44.7688	42.8303
TNFAIP3	0.282326	12.3861	0.103668	57.8296	29.6807
ZNF83	0.10855	12.3824	0	14.0576	73.56
ARL16	0.145714	12.3358	0	14.9201	72.7441
KNOP1	0.128433	12.2847	0.0707495	16.3087	71.3359
PDCD10	0.40701	12.2391	0.634887	38.2497	48.8763
ZNF260	0.0287613	12.2133	0	11.8951	75.8916
GADD45B	0.37756	12.1892	2.3585	50.057	35.3953
BRD4	0.381225	12.1543	0	27.6997	60.146
MTHFS	0.10938	12.0676	0.124358	27.8236	59.9844
YY1	0.691325	12.0246	0.475873	39.9044	47.5951
SAMD9	0.322078	12.0192	0.9995	33.4249	53.5564
AC246785.3	0.0209704	11.9856	0.390055	33.7591	53.8652
OCLN	0.011145	11.9805	0	6.57498	81.4446
TRIM27	0.133841	11.9802	1.29998	13.945	72.7748
MTFP1	0.0306786	11.96	0.259637	30.5683	57.212
IFI44L	0.0538709	11.9494	0.240503	32.6239	55.1862
AC019131.2	0.00750751	11.9327	0	1.24181	86.8255
DHX36	0.358892	11.8898	0.598029	27.9232	59.589
BET1	0.0677229	11.8726	0	32.3574	55.77
LEMD2	0.069087	11.8633	2.61379	5.09347	80.4295
BORCS7	0.243859	11.8252	0	42.1624	46.0125
ATXN7L3	0.0838725	11.8204	0.254861	17.0761	70.8487
SF3B1	0.6575	11.8176	0	48.9457	39.2367
OTUD6B-AS1	0.241577	11.7923	0.819047	33.8704	53.5182
ZNF605	0.0368028	11.7819	0	9.45698	78.7611
TAGAP	0.269064	11.7741	0.247573	53.8023	34.1761
AL359636.1	0.00403384	11.7318	0	21.6781	66.5901
DDX3X	0.598917	11.7206	0.293559	46.7752	41.2106
CIB1	0.738698	11.7122	0.169577	58.9682	29.1501
KDM5A	0.347861	11.6975	0.222052	40.6005	47.48
PURA	0.24609	11.6379	0.388032	28.9187	59.0553
SRRM2	1.10939	11.5414	0.704879	58.6729	29.0808
AKIRIN1	0.299202	11.4987	0	17.8438	70.6575
ATF1	0.134145	11.4618	0.969026	9.22333	78.3458
BTN3A2	0.407189	11.4307	0.620331	59.9738	27.9752
CWC22	0.133005	11.4018	0.81661	10.9433	76.8383
MT-ND3	2.97346	11.4017	0.367979	55.199	33.0313
MPHOSPH6	0.11187	11.3829	0	31.2842	57.3329
MRPL21	0.333784	11.3484	0.109933	44.5856	43.9561
CCDC137	0.117283	11.3406	1.05106	26.8817	60.7266
BRD2	0.274172	11.3349	0	43.3798	45.2854
ELK4	0.188813	11.2805	0	15.6749	73.0446
FADS2	0.0244357	11.2732	0.344663	24.5526	63.8296
SRD5A3	0.0890712	11.2721	0.387019	44.9016	43.4393
LCN8	0.00665456	11.2709	4.10878e-16	18.1751	70.554
ZNF181	0.0342547	11.227	1.66233	21.7187	65.3919
RABL2B	0.057441	11.2209	0.21832	10.0015	78.5592
TMEM8A	0.0767122	11.2164	0	15.3002	73.4833
CCDC174	0.136451	11.1979	2.05545e-08	6.12866	82.6734
AREG	0.105294	11.1356	0.372763	52.8172	35.6744
PGGHG	0.107278	11.0997	0.00919507	43.2335	45.6576
KLF9	0.153216	11.0912	0.532813	24.2926	64.0834
C12orf65	0.152318	11.084	0.959522	35.6612	52.2953
HNRNPF	0.72093	11.0741	0.960481	69.1477	18.8177
RWDD3	0.0246243	11.0595	0.570874	1.27099	87.0986
FGD5-AS1	0.240874	11.057	0.203345	26.8413	61.8984
ASB15	0.00194566	11.0494	0	18.6054	70.3452
GEMIN6	0.0714696	11.0338	0	25.7115	63.2548
NR2F6	0.0204997	11.0292	0	24.3615	64.6093
BPTF	0.593749	11.0287	0.253646	45.8661	42.8515
RGCC	0.184458	11.0115	0.130315	67.5895	21.2687
RSBN1L	0.389084	10.9836	1.7149	25.8725	61.429
TRIP12	0.263748	10.9777	0.726253	34.6567	53.6394
PIGBOS1	0.150753	10.937	1.26563	32.5456	55.2518
POLR2J3.1	0.25033	10.9196	1.22529	32.2311	55.624
Z97192.1	0.00411924	10.9139	1.00254	0.256734	87.8268
RIPOR2	1.00282	10.9039	0.145377	55.6414	33.3094
LTN1	0.123418	10.8887	0.802333	14.1029	74.2061
AC127521.1	0.0154156	10.8447	0.370064	25.5152	63.27
IST1	0.17502	10.8296	0.0154657	19.8534	69.3016
ZNF800	0.214082	10.8166	0.330977	24.8955	63.9568
SULT1A3	0.00776774	10.7602	0	4.92511	84.3146
ABRACL	0.662465	10.751	0.294928	66.2718	22.6823
ARL14EP	0.286423	10.7492	0.55331	38.2079	50.4896
RPS18	4.05598	10.7328	6.75338e-09	78.7769	10.4903
FAM239A	0.00184076	10.7306	0	1.96369	87.3057
BIRC6	0.316938	10.694	0	28.8549	60.4511
AL354822.1	0.00736502	10.6926	0.509218	4.23876	84.5594
KRTCAP2	0.473405	10.6672	0.360724	55.2794	33.6926
UQCR11	1.2474	10.5792	0	66.7177	22.7031
LINC00847	0.0384522	10.5683	0.447783	8.46195	80.522
ZNF614	0.019424	10.5652	0.182751	5.9554	83.2967
MT-CYB	3.4337	10.5544	0.0974446	47.0214	42.3267
MID1IP1	0.099978	10.5496	1.05363	40.444	47.9527
YIPF4	0.229854	10.5368	0.711417	19.4291	69.3226
TLK2	0.131653	10.4901	0.0177277	14.5177	74.9745
LBR	0.434632	10.4673	0.0551659	58.7031	30.7744
GIN1	0.0254111	10.4636	0	8.72178	80.8146
CCDC163	0.0120927	10.4497	0.246901	5.45672	83.8466
SENP5	0.111501	10.4247	0.85307	13.9332	74.789
LINC00324	0.0578716	10.4228	0.132315	12.8712	76.5736
MT-ND1	2.31316	10.4205	0.535574	49.2577	39.7862
LBH	0.427938	10.3926	0.0241789	76.1798	13.4034
RASA3	0.173786	10.3739	0	44.0725	45.5536
WSB1	0.34551	10.3619	0.662897	59.9024	29.0728
GOLGA2	0.133171	10.3513	1.0493	24.393	64.2064
CCNH	0.167937	10.3428	0	21.5363	68.1208
PSMC6	0.26527	10.3291	1.06768	37.9145	50.6888
FN3KRP	0.0814837	10.3131	0	41.1093	48.5775
PHF23	0.0784239	10.2979	0.300591	19.8488	69.5527
ZRSR2	0.151897	10.2806	1.47934	14.8185	73.4216
CCNI	1.46973	10.2699	0.0419531	65.5572	24.1309
LINC01825	0.00255341	10.2468	0	17.2777	72.4756
TTC19	0.246825	10.2306	0	29.7078	60.0616
TNFAIP8L2	0.0917234	10.2291	0.23587	58.0944	31.4406
CFL2	0.0791253	10.2036	0.127945	21.1201	68.5484
PSMD9	0.149325	10.1993	0	34.3864	55.4143
AL117339.5	0.015706	10.1672	0	4.38582	85.447
ZFP90	0.0759372	10.1525	1.12513	23.8115	64.9109
CHMP3	0.238441	10.1361	0.107534	32.788	56.9684
MYADM	0.200359	10.1156	0	61.219	28.6654
ZNF595	0.0251502	10.1115	0	36.4213	53.4672
MAP4	0.24254	10.0957	0.118239	42.8451	46.941
AC007325.4	0.0100438	10.0923	0.596702	8.79519	80.5158
ZNF816	0.014099	10.0757	0.582395	5.21055	84.1314
AC243960.1	0.246609	10.0731	3.61974e-09	59.9745	29.9524
RGS14	0.14576	10.0536	0.259056	26.4757	63.2117
CAB39	0.195793	10.0526	0	18.0502	71.8972
CITED2	0.254531	10.0375	2.10725	38.3979	49.4574
PAX8	0.00684558	10.025	0.937435	4.10177	84.9358
UBLCP1	0.19508	10.0161	0.185963	27.0595	62.7385
Z98884.1	0.00187549	10.0014	0	0	89.9986
SENP3	0.0178688	9.99825	0.691736	3.6506	85.6594
NAPRT	0.123849	9.96967	0.0163818	61.7592	28.2548
ZFC3H1	0.296242	9.962	5.95523e-07	22.3026	67.7354
MIA-RAB4B	0.00335942	9.94647	0	5.89644	84.1571
YTHDC1	0.434518	9.90703	0.479999	32.1225	57.4904
RAB14	0.410766	9.84038	0.604142	39.526	50.0295
RAD23A	0.46237	9.81056	0.502693	41.5989	48.0879
ASH1L	0.292624	9.80958	1.80812e-08	14.9484	75.242
LAMB1	0.00767538	9.79387	0	2.77149	87.4346
PGBD2	0.0278982	9.79068	0.651121	10.4039	79.1543
PAXIP1-AS2	0.0556921	9.78621	0.199115	11.3267	78.6879
SDR42E2	0.0343392	9.77613	1.02447	11.0971	78.1023
GRM3	0.00282281	9.75361	0.394745	7.72788	82.1238
PUS7L	0.181715	9.75296	1.65255e-08	20.4067	69.8404
ZFR	0.270313	9.73471	0.06372	24.8343	65.3673
ATP5S	0.210776	9.73351	1.70218	19.6349	68.9295
ANKRD54	0.0421156	9.72675	0.11536	18.2757	71.8822
LINC02470	0.00368695	9.70586	0	16.1657	74.1284
RBMX	0.587187	9.70497	0.124218	57.6747	32.4961
RNASEK	0.105489	9.69952	0	24.4835	65.817
PKN2	0.204576	9.69153	0.366457	28.0562	61.8858
HDHD3	0.0456409	9.68167	5.10179e-08	17.7319	72.5864
G3BP2	0.413281	9.67622	0.106493	36.676	53.5413
USP33	0.206401	9.66607	0.191213	18.9593	71.1834
SPSB2	0.0545655	9.65207	0	11.6489	78.6991
GAS6-AS1	0.0170465	9.6353	0	35.1178	55.2469
TRAPPC6B	0.0978286	9.59837	1.41986	21.7878	67.194
PSMB10	0.309662	9.59337	0.155719	53.3724	36.8786
PAN3	0.163681	9.57959	0.224001	23.8552	66.3412
CMTM8	0.0473594	9.52104	0	40.514	49.9649
AC093459.1	0.00011041	9.50983	0	2.2081	88.2821
R3HDM2	0.373642	9.49766	0.346921	30.4432	59.7122
CDK13	0.330579	9.49561	0	37.8248	52.6796
PAGR1	0.0154404	9.48979	0	6.60384	83.9064
RPL7L1	0.282598	9.48429	0.343796	39.9084	50.2635
NCL	1.42949	9.47784	0.441233	70.5199	19.561
STAT3	0.338476	9.47782	1.02269	23.2813	66.2182
PPP1R2C	0.00102923	9.44605	0	1.25043	89.3035
HSPA1B	0.0173591	9.4376	0.830518	20.7284	69.0035
BNIP3	0.119372	9.43661	0	49.1062	41.4572
MBNL1	0.924326	9.41821	0.224454	42.1184	48.2389
2023-03-07	0.33651	9.39748	0.56363	19.0614	70.9775
NOMO1	0.0291814	9.3797	0	14.7271	75.8932
FDX2	0.0294046	9.36267	0	9.93454	80.7028
AL135925.1	0.05652	9.35936	2.68949e-06	26.4317	64.2089
GPBP1	0.534024	9.34067	0.125381	39.5526	50.9813
MED16	0.0840062	9.33492	0.546269	10.8353	79.2835
CHPT1	0.219199	9.3265	0	64.504	26.1694
VPS28	0.807426	9.32257	0.0552242	55.7063	34.9159
SH3YL1	0.135334	9.32141	1.20512e-07	39.8348	50.8438
BOLA2-SMG1P6	0.0168817	9.31071	0.397208	4.45737	85.8347
ZNF33B	0.103526	9.30877	0.188983	18.8554	71.6469
IER3IP1	0.251585	9.30571	0	44.2061	46.4882
ITGB2	1.1103	9.28784	0	83.4171	7.29502
PER1	0.0540818	9.28418	0.170589	37.9297	52.6156
DCK	0.294485	9.27682	0.0989806	64.4427	26.1815
ARHGAP45	0.394233	9.25976	0.562793	31.5757	58.6018
NDUFV3	0.232159	9.25471	0	50.9887	39.7566
UBTF	0.357686	9.25301	0.738335	49.2956	40.7131
MED11	0.142623	9.24922	0.454592	24.2593	66.0369
BUD13	0.0431292	9.24187	1.09664	27.61	62.0515
LINC01198	0.000323376	9.23106	0.0209014	0.0830904	90.6649
TMEM87B	0.0788969	9.22868	0.603363	7.42739	82.7406
RABAC1	0.76925	9.22163	0.210362	57.7785	32.7895
ATXN2	0.142884	9.22021	0.585448	17.1015	73.0928
IRF1	0.88754	9.18237	0.114825	65.5501	25.1527
F8A3	0.00699652	9.17687	0	0	90.8231
TERF2	0.107097	9.17676	0.58062	20.2055	70.0371
VPS4B	0.385687	9.16733	0.127591	40.4353	50.2698
TTTY14	0.0105469	9.14388	0	15.5993	75.2569
SULF2	0.215423	9.12817	0	72.3565	18.5153
NUDT14	0.0769198	9.12362	0.214658	33.2809	57.3809
GIMAP4	0.629099	9.11917	0.604605	75.4022	14.874
NCOR1	0.563644	9.10674	2.08299	29.7394	59.0709
ABI1	0.257249	9.09884	0	25.0676	65.8336
CMPK1	0.57631	9.0932	0.204642	42.5844	48.1178
ACIN1	0.290567	9.08669	0.524683	38.2165	52.1721
LINC00278	0.00396748	9.0648	7.33989e-08	8.35409	82.5811
MAP3K8	0.349681	9.04886	0.141245	68.906	21.9039
GOLGA3	0.128136	9.0475	0.418563	21.4514	69.0826
THRAP3	0.692353	9.0472	0.698043	61.2474	29.0073
DEGS1	0.246708	9.0326	0.295322	52.7565	37.9156
APBB1IP	0.619373	9.02996	0.791107	65.054	25.1249
SYNGR1	0.094335	9.02411	0	60.3817	30.5942
DNAJA2	0.363633	9.02119	1.26784	32.3308	57.3802
OGT	0.300851	8.99352	0.242984	50.3684	40.3951
UFL1	0.227221	8.99004	0.311174	38.3991	52.2997
ZNF432	0.0250677	8.98913	1.02781e-07	6.36929	84.6416
C20orf204	0.0223657	8.98388	0	47.7107	43.3055
FBXO38	0.0401325	8.96328	0.363892	4.8101	85.8627
EIF4EBP3	0.00538056	8.9591	0	12.4861	78.5548
AL118516.1	0.129546	8.9474	0.185602	34.7267	56.1403
FAM184B	0.0141574	8.94251	0.18142	7.63965	83.2364
NOC3L	0.117704	8.93785	0.999411	31.4705	58.5923
RBM23	0.18589	8.93459	0.192374	21.8315	69.0415
CD46	0.372645	8.91913	0	33.6985	57.3823
MRFAP1L1	0.128839	8.9175	0	36.4026	54.6799
DXO	0.0343836	8.90269	0	3.961	87.1363
LRIG2	0.0419367	8.9018	0.595122	7.30785	83.1952
TRPM7	0.159642	8.90076	0	25.0319	66.0673
TDRD12	0.00101614	8.89366	0.218159	5.09738	85.7908
ZNF208	0.00819505	8.88739	0.35676	30.219	60.5368
FRYL	0.213535	8.86167	0.203292	30.2389	60.6961
STAU1	0.262007	8.85651	0.355236	23.5593	67.2289
AK6	0.13166	8.82032	0.606355	25.2281	65.3452
TRIM4	0.0997726	8.81879	0.0530638	9.82872	81.2994
GTF2H5	0.274573	8.80228	0	47.2293	43.9684
GIMAP8	0.0717879	8.78847	0.940639	49.0738	41.1971
AL512622.1	0.00015307	8.78378	0	16.8264	74.3898
HSPH1	0.14672	8.7815	0.868064	36.3482	54.0022
DENND2D	0.198036	8.75438	0.147136	60.0265	31.072
LRRIQ3	0.0107941	8.75282	9.55722e-08	5.06416	86.183
INAFM1	0.0499355	8.74921	0	28.3463	62.9045
GGPS1	0.0683072	8.7224	1.37279	10.389	79.5158
JUND	1.544	8.72025	0.802259	72.3051	18.1724
FGFR1OP2	0.419134	8.71877	0.201833	33.8557	57.2237
MZF1-AS1	0.0252381	8.70294	0.610789	11.3132	79.3731
INTS5	0.0349119	8.70199	0.846477	18.5424	71.9091
TBCE	0.0305487	8.70063	0	16.8413	74.4581
KRCC1	0.150718	8.69306	0.265479	20.4909	70.5506
LINC01730	0.00373483	8.67175	0	4.9817	86.3466
ZFAND6	0.344157	8.67116	0.0109986	41.2443	50.0736
HEBP2	0.530998	8.66995	0.325504	56.656	34.3486
EMC2	0.0776808	8.66978	0.0586009	18.3032	72.9685
NBEAL1	0.149677	8.66877	0	13.1971	78.1341
AL513548.1	0.00388897	8.66452	0	5.16244	86.173
PRRC2B	0.193871	8.65382	0.113342	20.3393	70.8936
TBL1XR1	0.301251	8.64925	0.616844	40.1352	50.5987
MRPS6	0.417649	8.64265	1.04403	55.3285	34.9848
ZNF33A	0.200457	8.63934	0.121639	16.0419	75.1971
USP47	0.20204	8.62571	0.760387	32.4011	58.2128
CCZ1	0.179168	8.61758	0	36.1569	55.2255
CHURC1	0.526353	8.61485	0.467937	34.4276	56.4896
NQO2	0.162107	8.59676	0	47.9683	43.4349
TUBGCP2	0.252142	8.58031	0.673616	41.0337	49.7124
RNF216	0.18516	8.57113	0.0878449	17.3887	73.9523
SLC38A2	0.337392	8.55283	0.413765	45.6022	45.4312
MCL1	0.517412	8.55188	0.743766	58.0178	32.6866
ESD	0.33459	8.54815	0	62.2749	29.1769
CTR9	0.2131	8.53004	1.88061	25.3511	64.2383
USP8	0.274801	8.51206	0.465509	31.8184	59.204
ZNF720	0.102948	8.50902	1.28822	23.6901	66.5127
ABHD10	0.0731624	8.50267	0	22.1489	69.3484
LSM8	0.5715	8.50123	0.532933	49.4687	41.4971
ATP6V1E2	0.0422819	8.49629	0.0298136	4.51778	86.9561
BX284668.5	0.0519684	8.48683	0	38.1018	53.4113
MYCBP2	0.627536	8.4803	0.681516	29.4006	61.4376
VPS13C	0.585244	8.47711	0.103614	60.1768	31.2425
ATP2B1-AS1	0.26744	8.47241	0.186872	53.8671	37.4736
ERICH1	0.304541	8.46552	0.520133	36.0562	54.9581
CREBZF	0.207175	8.46214	0.0275768	35.9176	55.5927
TRAF3IP3	0.798837	8.45928	0.820657	68.7573	21.9627
SRP68	0.114797	8.45688	0.198879	28.5577	62.7866
LRIF1	0.12397	8.4508	0.62133	23.5973	67.3306
USO1	0.152233	8.44837	1.1629	42.9186	47.4702
DIP2A	0.16581	8.44471	0	44.7727	46.7826
CHMP7	0.0901255	8.44153	0.429175	33.1101	58.0191
GOSR1	0.172626	8.43031	0.100727	18.3706	73.0984
C1orf131	0.178814	8.42817	0.421267	33.618	57.5326
PACS1	0.223893	8.41994	0.0332625	31.5929	59.9539
NOL11	0.0985596	8.40868	0	25.7374	65.854
MAFIP	0.00244432	8.40466	0.72741	8.05814	82.8098
NBPF12	0.0325593	8.39207	0	4.40856	87.1994
CLK4	0.132651	8.38689	0.262325	24.8244	66.5264
SURF6	0.0973916	8.36494	0.204452	12.6654	78.7652
UBA6	0.140767	8.34893	0.19674	26.8118	64.6425
FMC1	0.155002	8.34787	9.11568e-10	38.73	52.9222
TMEM50B	0.172274	8.33861	0.151539	30.9351	60.5748
MT-CO2	4.04346	8.33829	0	54.2303	37.4314
ST6GAL1	0.15879	8.33239	0.0375405	30.8176	60.8125
NUTM2B-AS1	0.21626	8.32346	0	23.9579	67.7187
YTHDC2	0.125153	8.32007	0	12.3232	79.3568
HAUS7	0.0271459	8.31435	2.5746e-08	9.22595	82.4597
ANKLE2	0.190051	8.314	0.202719	24.2912	67.1921
ZNF141	0.07594	8.31318	0.259971	26.5295	64.8974
MBP	0.669766	8.30198	0.510444	68.7459	22.4417
GON4L	0.181348	8.29884	0	20.8051	70.896
IVNS1ABP	0.119043	8.29475	0	40.5666	51.1387
MRPS17	0.0559316	8.28098	0.20491	12.5066	79.0075
ARCN1	0.217269	8.26501	0.330133	33.8318	57.5731
IL10RB	0.0245154	8.26322	0.0860494	19.4511	72.1996
TMEM120B	0.15969	8.24714	0.266091	35.0764	56.4104
IRF2	0.389926	8.24356	1.17377	44.377	46.2056
FADD	0.0425158	8.23202	0	4.74868	87.0193
NOL12	0.0639204	8.22401	0.0396259	10.7895	80.9469
MORC3	0.205056	8.22038	0.668622	19.5605	71.5505
COPB2	0.196981	8.21174	0.266929	51.8884	39.6329
ZNF146	0.111615	8.20362	0.414181	18.4938	72.8884
SHPRH	0.164223	8.20268	1.35207	20.2147	70.2306
KMT5B	0.13625	8.20176	0.322609	23.9867	67.489
EPSTI1	0.221116	8.19933	2.0875e-08	45.4929	46.3077
OSBPL11	0.114543	8.1974	0	52.6363	39.1663
MINOS1	0.675497	8.19719	0.319532	68.3588	23.1245
UBE2B	0.549869	8.1938	0.950841	28.4684	62.3869
TMEM80	0.0887152	8.18305	0.328213	14.4684	77.0204
ARSA	0.0632038	8.16428	0	39.3773	52.4585
AC092069.1	0.0391159	8.15934	0	18.7273	73.1134
U2AF1L5	0.0110289	8.15516	8.37991e-13	2.63783	89.207
GATAD1	0.141197	8.15475	0.526279	30.6348	60.6841
KANSL1	0.337372	8.08943	0.281052	32.4322	59.1974
CISH	0.0222223	8.08801	1.3757	26.6043	63.932
NR4A2	0.0561158	8.08058	1.62506	29.4375	60.8569
TSTD1	0.714125	8.07184	0	65.725	26.2031
ZNF415	0.0057161	8.0697	0.379828	9.74934	81.8011
GLS	0.379595	8.06249	0.156097	45.6999	46.0815
SMIM8	0.0842161	8.06207	0.339437	19.0835	72.515
NIPBL	0.35979	8.05479	1.16487	27.4337	63.3467
TNFAIP8	0.704769	8.051	0.326236	64.6225	27.0002
MRPS18C	0.333634	8.04866	0.221984	57.4418	34.2876
RRAGA	0.159822	8.03793	2.1474	20.9007	68.9139
SBDS	0.363205	8.0337	1.11264	39.108	51.7456
ZNF419	0.0178523	8.02392	1.66572	6.45054	83.8598
ARL5A	0.120315	8.01319	3.0656e-07	36.5411	55.4457
LY6K	0.000147964	8.00779	0	5.68845	86.3038
CNPY2	0.361754	8.00327	0.835587	43.8658	47.2954
GALNT1	0.27608	7.99795	0.19184	50.6722	41.138
DPYSL4	0.00260148	7.99415	0	24.873	67.1328
GOLGA4	0.350463	7.99028	0.164223	41.3102	50.5353
ZNF506	0.111989	7.97195	0.802308	37.1696	54.0562
CBWD5	0.063436	7.95995	1.01639	18.1341	72.8895
ST3GAL1	0.14545	7.95926	0	22.4655	69.5752
SBNO1	0.236758	7.959	0.000277718	12.9611	79.0796
PAFAH1B1	0.376817	7.95067	0.230556	41.9558	49.863
CSNK1A1	0.581966	7.94956	1.41829	50.3231	40.309
DYRK2	0.216642	7.94524	0.0621187	52.9916	39.001
PRPF6	0.346206	7.94142	0.0091441	34.1397	57.9098
ARFRP1	0.137271	7.93667	0	17.0824	74.9809
GIMAP1	0.374885	7.93462	0.430671	71.7776	19.8571
KDM6A	0.073991	7.922	0.578696	6.88948	84.6098
COL5A3	0.00594999	7.91662	0	32.1965	59.8869
GGT1	0.00906729	7.91393	0.758635	14.0903	77.2372
IQCB1	0.0951331	7.91358	1.91069	32.8213	57.3544
TAX1BP1	0.676646	7.9109	0	49.429	42.6601
COQ7	0.0974497	7.89774	0.201876	22.4221	69.4783
ZNF561	0.0318818	7.89304	0.312717	1.80388	89.9904
PVRIG	0.00238948	7.88506	0	11.6083	80.5067
TMEM63A	0.0942129	7.88001	0.0375455	36.0544	56.0281
RBM12B	0.0641227	7.87066	0.652884	14.2666	77.2098
GPANK1	0.124485	7.86102	0.408358	21.195	70.5356
ZNF91	0.157123	7.85793	0	15.6121	76.53
NUP50	0.195173	7.85715	0.470835	37.3273	54.3447
LINC00685	0.0311694	7.85034	0.0847943	8.84055	83.2243
ERC1	0.0855211	7.84284	0	21.3703	70.7869
AC092142.1	0.00238209	7.81508	0.324826	9.73746	82.1226
OR2A25	0.00892614	7.80979	0	14.6206	77.5697
FAM215B	0.0578105	7.80898	0	9.56939	82.6216
AC099063.4	0.014937	7.79669	1.08866	16.5697	74.545
ERGIC2	0.207901	7.78428	0.669586	39.501	52.0451
ILF3	0.379449	7.78214	0.296582	55.0931	36.8282
ARHGEF5	0.0102116	7.78096	0	8.14983	84.0692
THAP12	0.268983	7.77623	7.63079e-09	32.9418	59.282
CCNL2	0.143662	7.77158	0.2478	13.0401	78.9405
HNRNPL	0.309821	7.77146	0	42.3774	49.8512
LYRM2	0.251453	7.75947	4.00305e-08	23.8347	68.4058
RSPRY1	0.0639167	7.75912	0.061438	10.6206	81.5588
C12orf43	0.0975369	7.74692	0.3924	14.8979	76.9628
NUDT7	0.0356042	7.73106	0.292375	15.3722	76.6044
ZNF677	0.0433441	7.71078	0.500054	34.0318	57.7574
MKRN3	0.00112254	7.70082	1.30113e-07	5.48384	86.8153
LINS1	0.080478	7.69855	0.0982995	46.0473	46.1559
NMRK1	0.156126	7.69586	0.334266	35.5731	56.3968
CMIP	0.202759	7.69554	0	53.4478	38.8567
NBPF14	0.0849012	7.66766	0	57.7275	34.6048
NIPAL3	0.0862267	7.6541	0.498499	24.1719	67.6755
AL136454.1	0.00619943	7.6532	0.657295	3.33264	88.3569
PNP	0.117251	7.6426	0.12978	36.6111	55.6165
PITPNB	0.219221	7.63637	0.412236	27.2569	64.6945
MZT2A	0.680841	7.61856	0.00260978	73.9945	18.3844
TMEM99	0.0306421	7.61372	0	13.7738	78.6125
TOR1AIP1	0.154334	7.58792	0.286056	31.7131	60.413
ALDH9A1	0.191382	7.58191	0.346425	25.7021	66.3695
PPP3R1	0.177389	7.5814	0.0685698	31.6403	60.7097
GSPT1	0.369112	7.57552	2.54449e-08	46.3291	46.0954
PJA2	0.424341	7.5627	0	33.2446	59.1927
SMARCC2	0.216903	7.56149	0.560142	33.2045	58.6738
ZNF148	0.263339	7.55752	0.239839	19.5901	72.6125
MORF4L1	0.987683	7.55257	0.201081	57.1112	35.1352
RNF219	0.0688809	7.5496	1.32095e-08	14.5439	77.9065
PPA1	0.594342	7.54493	0	77.234	15.2211
POLR2A	0.232623	7.54481	0.401529	33.8528	58.2009
CCDC82	0.215982	7.5448	0.228816	39.138	53.0883
PRKX	0.1363	7.53218	1.64815e-08	22.2263	70.2416
KMT2A	0.480471	7.52937	0.421877	37.5941	54.4547
AL031963.3	0.0230993	7.52375	0	10.0413	82.4349
BRD3	0.133666	7.52071	0	35.4947	56.9846
TRIM61	0.00920281	7.51489	7.01454e-07	9.80653	82.6786
RNF187	0.193908	7.49419	0	33.781	58.7248
COPB1	0.243645	7.48995	0.684813	49.9947	41.8306
PRPF40A	0.485154	7.48045	0.433466	53.1907	38.8953
PPP4R3B	0.261943	7.47213	1.11419	19.6579	71.7558
AL357054.4	0.00947092	7.47055	0	4.82315	87.7063
NOL9	0.0928951	7.4702	0	24.1002	68.4296
HAR1A	0.0132085	7.46389	0.0659937	32.2965	60.1736
GIGYF2	0.127593	7.46274	1.27403	16.6769	74.5863
UNC45A	0.0843587	7.46042	2.32256	12.5341	77.6829
NDUFB1	0.666711	7.44652	0	65.0645	27.489
DPF2	0.12126	7.43923	0.161826	19.4831	72.9159
ESCO1	0.187126	7.43114	0.436837	20.3692	71.7628
MORF4L2	0.17352	7.42614	0.284558	45.6667	46.6226
LINC01291	0.00115887	7.42209	0.287762	0	92.2901
PPIL4	0.131075	7.42149	0.659636	19.496	72.4229
ABCF1	0.317192	7.41967	0	51.0005	41.5799
PTPN20	0.00419578	7.41921	3.67922e-14	8.6403	83.9405
MAD1L1	0.214703	7.41723	2.11723e-06	32.3213	60.2615
POLR3A	0.0464114	7.4052	0	8.01565	84.5792
SIGLEC14	0.0202854	7.40356	0	52.3416	40.2549
PRRC2C	0.925951	7.39858	0.955574	48.9267	42.7191
KMT2B	0.13307	7.39769	0.457706	22.1547	69.9899
ZNF75A	0.102111	7.38781	3.46596e-08	20.5194	72.0928
PTPMT1	0.178354	7.38707	0	36.9809	55.632
ZNF770	0.146305	7.3866	0	14.7525	77.8609
AMMECR1L	0.0150793	7.38573	0	8.13034	84.4839
BX890604.1	0.0207436	7.3614	0.0214331	18.8835	73.7336
WDR3	0.0561845	7.36084	0.741994	12.7244	79.1727
ZFP14	0.0958131	7.35613	0	17.0401	75.6038
AC067930.4	0.00149219	7.35564	0.266546	7.98793	84.3899
EIF4E	0.1704	7.35256	1.25386	24.551	66.8425
RRP1B	0.19576	7.35134	0.578296	39.0475	53.0229
NAPG	0.119808	7.32447	0.211564	20.2525	72.2114
DENR	0.392081	7.3239	0	37.1996	55.4765
AGA	0.109317	7.31901	0	22.9218	69.7592
C6orf62	0.385614	7.31474	0.146002	40.3836	52.1556
AC104135.1	0.000319083	7.30503	0	1.44342	91.2516
LINC00909	0.0921804	7.28506	0.223072	25.8978	66.5941
ISCA2	0.220438	7.28398	0.217017	28.1971	64.3019
ARFGEF1	0.215653	7.28382	7.91924e-08	23.3051	69.4111
MFSD8	0.0823378	7.27956	1.67251e-08	11.4808	81.2397
ZNF217	0.198097	7.26444	0.548973	34.7108	57.4758
OR11G2	0.00149224	7.25485	0.606404	0	92.1387
VPS37A	0.0743684	7.25459	0.13285	10.8971	81.7154
MOB4	0.170909	7.25213	0.304411	30.4443	61.9992
REV3L	0.132875	7.23239	0.99337	19.4872	72.2871
NSL1	0.20482	7.22466	0.0758613	36.7291	55.9704
CDC42	1.70139	7.21052	0	74.4452	18.3443
DOCK11	0.22942	7.20433	0	40.515	52.2807
EIF1	2.67193	7.20278	0.648928	65.5346	26.6137
ZRANB2	0.634951	7.19945	0.611703	54.9508	37.238
RAB29	0.212422	7.19378	0.169644	51.0334	41.6031
BRWD1	0.203785	7.1896	0.271459	10.68	81.8589
CSNK1G2	0.281702	7.18947	2.19663e-08	25.6818	67.1287
TFB1M	0.0650843	7.18863	0	16.515	76.2963
PPP2R2A	0.173823	7.185	0.616553	18.0153	74.1832
NBPF19	0.079146	7.18376	0	40.0439	52.7724
MRS2	0.089443	7.17476	0.378257	16.3897	76.0572
DFFA	0.10292	7.17437	0	24.737	68.0887
RASSF3	0.177039	7.16814	0.19516	40.7529	51.8838
KLF6	0.631605	7.16039	1.01387	63.0807	28.7451
ZFAND2A	0.131508	7.15971	0.683955	13.8975	78.2588
TUFM	0.558956	7.15023	0	67.6931	25.1567
WHAMM	0.180835	7.14701	2.34299e-08	29.3179	63.535
ASB16-AS1	0.0446631	7.14311	0.130458	5.27862	87.4478
DDX18	0.657156	7.13796	0.34817	41.5415	50.9724
FHL3	0.0708224	7.12756	0	51.6613	41.2111
TSPYL1	0.200203	7.12462	0.297307	38.3389	54.2391
CREB1	0.190431	7.12435	0.386046	14.4178	78.0718
RAB8B	0.286893	7.12319	0.296793	61.2384	31.3417
CLSTN1	0.126997	7.12147	5.5727e-08	22.3954	70.4831
TAPBPL	0.100381	7.11341	0.0728095	30.0731	62.7407
POLR2J2	0.00947768	7.11257	0	0.00921663	92.8782
EIF4G2	0.777087	7.10804	0.21539	64.5153	28.1613
SH2D3C	0.0788565	7.10771	0.633788	49.1415	43.117
C19orf12	0.0927789	7.09645	1.88537	24.2361	66.7821
PAPOLG	0.0650962	7.08606	0.34604	10.0004	82.5675
KPNA1	0.104861	7.08141	0.470762	14.6959	77.7519
MT-ATP8	0.195333	7.07206	0	25.4754	67.4525
XIAP	0.171399	7.05825	0.382411	21.08	71.4793
GOPC	0.184794	7.05507	2.82461e-07	25.2143	67.7306
THAP3	0.048437	7.05185	0.278466	7.8848	84.7849
DDX6	0.606704	7.0467	1.49666e-05	49.748	43.2053
STOX1	0.00647833	7.03894	0.205056	28.7524	64.0036
CRNKL1	0.0973432	7.03474	0	23.6217	69.3436
PABPC4	0.376349	7.0327	0	67.194	25.7733
ESYT2	0.174455	7.02668	0.320054	45.7575	46.8958
PCNX4	0.119728	7.02346	0.66302	35.996	56.3175
SLC2A3	0.136776	7.01331	0.475467	47.4844	45.0268
ATRX	0.681153	7.01206	1.0049	40.4248	51.5582
ME2	0.259627	7.01095	0.41879	41.8764	50.6939
PSMD12	0.211389	7.00731	0.350414	28.5199	64.1224
CPSF2	0.111269	6.99212	0.602849	31.5652	60.8398
ATG12	0.315954	6.9921	0.231806	36.1655	56.6106
PABPC1	1.92934	6.97947	0	80.8853	12.1353
GSTM1	0.0104624	6.97864	0.0527369	9.4348	83.5338
CMTR2	0.0600927	6.97324	0.558148	19.8584	72.6102
CDK11B	0.190734	6.96872	0.321317	31.0939	61.6161
CCDC125	0.0460562	6.96347	0	36.5871	56.4495
SYS1	0.132431	6.96337	0.168361	35.8304	57.0379
GATAD2B	0.134996	6.96227	0	18.6664	74.3714
DDX24	0.83805	6.96128	0.727336	57.1265	35.1849
SP4	0.0848987	6.95928	0.626438	22.6173	69.797
UBE2O	0.0509905	6.95048	0.356986	9.71449	82.978
C12orf73	0.0443535	6.93994	0.240792	12.8938	79.9254
TTC1	0.31954	6.93919	0.540112	37.5942	54.9265
GIMAP2	0.215347	6.93563	0.1119	55.8672	37.0853
METTL13	0.0489992	6.92934	1.52279	18.6305	72.9173
HAGH	0.196906	6.92467	1.19962e-06	33.5007	59.5747
CUL3	0.268069	6.91981	1.14338	33.6726	58.2642
IFNG-AS1	0.0316351	6.91416	0.330255	50.7848	41.9708
HLA-G	0.0100028	6.90892	0.621162	4.30928	88.1606
ZNF585A	0.0135807	6.9055	0	8.91596	84.1785
RNF8	0.105205	6.90472	0	32.923	60.1723
XPC	0.200421	6.90311	0.206818	21.862	71.0281
ZNF322	0.0537034	6.90172	0	21.048	72.0503
PPP1R15A	0.313283	6.89437	0.330569	66.0749	26.7002
ZNHIT6	0.165253	6.89373	0.0127301	24.0662	69.0273
DOCK10	0.230716	6.89192	0.252603	43.3264	49.5291
SLC25A40	0.0421814	6.89168	0	13.3475	79.7609
LDB1	0.048183	6.88728	0	23.7434	69.3693
NIFK	0.32079	6.87792	0	30.5103	62.6117
TMEM60	0.0592752	6.87753	0.125598	19.4527	73.5442
GTF2I	0.426068	6.87397	0.346051	55.6887	37.0912
AC139491.7	0.00158137	6.87044	0	16.4008	76.7288
NUBP1	0.106341	6.86471	0	42.583	50.5523
BRD1	0.17143	6.86388	0.264834	29.6605	63.2108
CEACAM21	0.0552762	6.8628	0.462522	14.7592	77.9154
SON	1.26493	6.86237	1.14342	60.9834	31.0109
PHF3	0.439545	6.85638	1.28637e-08	27.428	65.7157
ELK3	0.159201	6.85399	0.40441	31.1378	61.6038
PABPN1	0.341822	6.84883	0.351284	43.1127	49.6871
THUMPD3	0.146773	6.83209	1.37036	19.4838	72.3137
ARHGEF1	0.490013	6.81999	0.00655741	59.8434	33.33
SUPT6H	0.140657	6.81506	0.857293	28.3045	64.0232
ITGA4	0.633173	6.80795	0.261074	62.6791	30.2519
TMEM69	0.0546408	6.77896	0.682648	32.0365	60.5019
CEPT1	0.108112	6.77677	0.692517	23.8633	68.6674
ZCCHC8	0.107706	6.76769	0.24768	18.5032	74.4815
AC083798.2	0.0455429	6.76391	0.312677	21.7887	71.1347
LINC02562	0.00280939	6.75641	0	4.18192	89.0617
JADE2	0.118848	6.75397	0.129123	32.4266	60.6903
PAQR8	0.0225101	6.75085	0.499019	15.8179	76.9322
PATL2	0.0676534	6.74784	1.89198e-07	37.9458	55.3063
PNRC2	0.51726	6.74757	0.196568	48.7673	44.2885
ACO1	0.0320748	6.74622	1.18782	17.8131	74.2529
ATAD1	0.125738	6.74379	0.0889786	16.3569	76.8104
H3F3B	2.69727	6.74078	0.976957	76.6946	15.5877
GLIPR1L2	0.00322033	6.72463	0.549677	10.9276	81.7981
IFI44	0.0652534	6.72416	0.0223107	26.3392	66.9144
UQCRHL	0.0137136	6.71175	0.376036	3.97382	88.9384
INO80D	0.15325	6.70998	0	10.2854	83.0046
NDUFB11	1.09792	6.70393	0.00579739	76.2772	17.0131
PIM3	0.198061	6.6968	0.204686	43.0642	50.0343
ZNF841	0.0214239	6.69394	0	9.1118	84.1943
LARP7	0.35616	6.69152	0.137544	51.6182	41.5527
ANKRD44	0.419054	6.69052	0.443619	40.2553	52.6106
RAB30-AS1	0.100815	6.67521	0.00269662	22.8472	70.4749
PPAN	0.059389	6.65714	0.623002	18.1738	74.546
KPNA6	0.113887	6.65663	0.835611	12.9001	79.6076
ZNF880	0.0765672	6.65509	0	17.6092	75.7357
KANSL1-AS1	0.114496	6.65284	0	20.5514	72.7957
COPS4	0.153053	6.64915	1.32537e-07	35.3105	58.0403
YIPF6	0.0753437	6.64292	0	11.8872	81.4699
AP1AR	0.0705655	6.64013	0	10.9239	82.4359
ZNF587	0.0397079	6.6367	0	7.60372	85.7596
VIRMA	0.145035	6.63581	0.439502	21.9314	70.9933
RIOK2	0.0797389	6.63403	1.13251	15.7344	76.4991
CENPB	0.150739	6.62412	0	34.1783	59.1975
SLFN5	0.417517	6.62391	0.0735059	79.4059	13.8966
DCXR	0.400541	6.62367	0	58.9033	34.473
ZNF337	0.0380111	6.62185	0.634655	10.0651	82.6784
GSTM2	0.0173553	6.61423	0	20.3556	73.0302
SNX1	0.199302	6.61272	0.82002	39.1273	53.44
DDX58	0.0925856	6.60698	1.64326	21.2269	70.5228
RNF34	0.0774543	6.60643	0.245089	16.8305	76.318
FBXO9	0.265725	6.59949	0	19.7658	73.6347
HNRNPA0	0.654567	6.59942	0.655769	48.7259	44.0189
POLH	0.0188436	6.59326	0	12.3872	81.0196
RINL	0.104758	6.58903	0.52106	20.1615	72.7284
FAM122A	0.0692107	6.58492	0	8.21243	85.2027
TMBIM4	0.690789	6.57804	0.0165707	57.4375	35.9678
SLC25A24	0.155161	6.57547	0.693099	52.5612	40.1703
TRMT1L	0.041731	6.5726	0.48405	9.11413	83.8292
CCSER2	0.248931	6.56303	0.608307	63.8067	29.0219
PIGM	0.0331379	6.55844	0.01296	14.8904	78.5382
IMP3	0.447744	6.55083	0.673617	36.5676	56.2079
PHF20	0.391953	6.55035	0	39.6379	53.8118
RNF2	0.081021	6.54866	0.139259	19.755	73.5571
ZNF577	0.0169509	6.54359	0	11.5092	81.9472
RBM41	0.064323	6.54033	0	7.50842	85.9512
CENPQ	0.0373049	6.5357	0.358485	35.8518	57.254
AC013264.1	0.0417758	6.53121	0.378959	50.553	42.5368
ACTR3	0.958594	6.53052	0.485258	75.1312	17.8531
AC027020.2	0.0106249	6.52915	9.40265e-15	16.8182	76.6527
KDM2A	0.242361	6.52787	0.190021	24.9908	68.2913
SRSF4	0.397945	6.52595	1.15963	47.9322	44.3822
KIAA0355	0.0738701	6.52592	0	32.2893	61.1848
CTCF	0.255824	6.524	0.313525	33.9993	59.1631
LEO1	0.128213	6.51674	0.541388	42.4038	50.5381
EIF2S3	0.638793	6.51631	0.223182	45.0401	48.2204
2023-03-06	0.209754	6.51415	0	14.6298	78.8561
TNFRSF10A	0.0375363	6.5137	1.14125	37.5193	54.8257
VPS50	0.0538184	6.51295	0.987128	3.36723	89.1327
AP003774.4	0.0401147	6.51002	0	9.16234	84.3276
TRMT13	0.0833266	6.50585	0.870179	14.4724	78.1515
PHF14	0.239554	6.50124	0.683895	35.6306	57.1843
GPALPP1	0.100421	6.49891	0.405157	19.6043	73.4917
FOXN2	0.197267	6.4932	0.633856	27.8428	65.0301
PIBF1	0.132098	6.49257	0	23.9961	69.5113
HLA-DQB2	0.0142868	6.48958	0	49.6687	43.8417
CHORDC1	0.168668	6.48889	0.892768	36.1099	56.5085
PCF11	0.277359	6.48864	0.44997	25.616	67.4454
HSPB1	0.345482	6.48636	0	54.4561	39.0575
POR	0.0741585	6.48484	1.19424	32.1086	60.2123
MARF1	0.118623	6.48462	0	30.4491	63.0662
WDR73	0.0803907	6.48437	3.09549e-07	7.62755	85.8881
ZNF764	0.0201197	6.47239	0.546906	6.23753	86.7432
TOP1	0.416538	6.46734	0.196643	60.9142	32.4218
NUMA1	0.173919	6.46507	0	27.0366	66.4983
JADE1	0.112611	6.45377	0.194084	16.6215	76.7306
COG5	0.079206	6.45158	0	7.12341	86.425
PPP4R3A	0.290898	6.44629	0.514614	27.664	65.3751
MFSD14A	0.00882895	6.4429	0.653975	0.518159	92.385
AC006157.1	0.0073753	6.43251	0.713611	2.06717	90.7867
TSTD3	0.015009	6.43038	0.988629	9.2703	83.3107
TMSB4Y	0.0164158	6.4289	0.0556542	32.8219	60.6936
RAB24	0.0377621	6.42608	0	39.5697	54.0042
ZSCAN30	0.0295341	6.42243	0	21.3879	72.1897
PRPF4B	0.585677	6.42189	0.204699	54.3425	39.0309
ZNF680	0.0540526	6.41724	3.22031e-09	22.5686	71.0141
ORAI1	0.306892	6.41365	0.981783	40.9563	51.6483
RIMBP2	0.000330574	6.41192	0	18.9702	74.6179
ZNF652	0.290779	6.40466	0.153225	37.749	55.6931
EXOSC3	0.0730474	6.40252	0.0291977	35.1349	58.4334
ABCG1	0.0290509	6.39835	0.480402	26.6856	66.4357
ELF1	0.660664	6.39798	0.0483311	39.2885	54.2651
XXYLT1	0.0362887	6.39438	0.107879	28.5549	64.9428
NSA2	1.15027	6.38952	0.0796708	66.9848	26.546
AASDHPPT	0.161294	6.38851	0.621219	27.4706	65.5197
ISCU	0.706334	6.36927	0	55.7356	37.8951
KRIT1	0.122886	6.35856	0	11.3205	82.3209
RNASEL	0.0342957	6.35834	0	22.0736	71.568
PAK2	0.86407	6.34227	0	67.3594	26.2983
LSM12	0.286845	6.33274	0	44.5854	49.0818
EFCAB13	0.0161667	6.3284	0	32.6112	61.0604
MTO1	0.0506502	6.32101	0.31587	7.65753	85.7056
VPS36	0.336098	6.31883	0.616495	46.4018	46.6629
SNAPC3	0.0614209	6.31695	0	29.1742	64.5088
AC022087.1	0.0118941	6.31623	0	7.31956	86.3642
PHIP	0.321693	6.31148	1.28499e-09	30.7851	62.9034
SEPHS2	0.241261	6.30573	0	52.5649	41.1294
SNX16	0.022519	6.30495	0.984279	7.54942	85.1614
ZNF430	0.14342	6.29918	0.338291	12.4939	80.8687
NFX1	0.0997695	6.29645	9.48555e-06	30.068	63.6356
TMUB2	0.0941665	6.29595	0	16.3657	77.3383
ADSL	0.0818686	6.28648	0	36.7978	56.9157
CCDC127	0.0554037	6.28089	0.605262	18.9857	74.1282
AL645933.2	0.00728836	6.27765	0	3.80556	89.9168
AC058791.1	0.120735	6.26525	6.76304e-09	39.064	54.6708
TMEM184C	0.0284607	6.25188	0	11.198	82.5501
ZNF775	0.0218516	6.24547	0	24.1716	69.5829
DHRS7B	0.0394551	6.24451	0.461096	22.052	71.2424
CCDC59	0.39343	6.2415	0	22.0164	71.7421
TRAPPC6A	0.39065	6.23735	0.169176	34.7777	58.8158
CCDC51	0.0248017	6.23378	0.114278	17.3449	76.307
SLTM	0.591552	6.22458	0.282842	50.3153	43.1773
JMJD1C	0.321793	6.22233	0.3799	52.7911	40.6067
REXO1	0.0742025	6.21827	0	5.96572	87.816
ZNF248	0.0412448	6.21526	0.400155	17.1512	76.2334
IFNAR1	0.243515	6.2115	0.00697669	66.2341	27.5474
XRN1	0.301971	6.2092	1.61039	38.6957	53.4848
ENTPD3-AS1	0.0382993	6.20893	0.403729	6.09042	87.2969
USP22	0.148065	6.2085	0.483191	22.9818	70.3265
SEMA4D	0.277901	6.20773	2.75884e-08	52.187	41.6053
MAP7D1	0.185904	6.19298	0	43.045	50.762
MRPL46	0.107284	6.19051	0.459777	19.8399	73.5098
GPR180	0.0335281	6.18435	1.8898e-08	12.6977	81.118
ZNF292	0.309054	6.16708	0	31.6162	62.2168
ROCK2	0.142061	6.16236	0.978682	32.8165	60.0424
UTP11	0.117153	6.16216	0.393814	44.8192	48.6248
LSG1	0.0943083	6.1574	0.541843	20.659	72.6417
THEM4	0.163771	6.15533	0.160513	52.5836	41.1005
CCDC9	0.0259826	6.15435	0	8.60191	85.2437
ARGLU1	1.04655	6.14819	0.0529929	55.2574	38.5415
AKAP10	0.0693939	6.14668	0	14.9197	78.9337
DPP7	0.444629	6.13794	0.479789	48.0113	45.371
SDAD1	0.231524	6.13669	0.663643	29.4029	63.7968
ZNF883	0.00736767	6.12691	0	3.25152	90.6216
PYM1	0.185182	6.12674	0	36.4898	57.3835
TUT4	0.400295	6.11929	0.186351	53.6051	40.0893
PHC3	0.171073	6.11906	0	27.7788	66.1022
ARHGAP9	0.256638	6.11482	0	57.56	36.3252
MTMR6	0.087419	6.10555	0	36.1136	57.7808
SEC22B	0.231131	6.10544	1.52316e-07	37.4757	56.4189
NKAP	0.220344	6.10499	0.335014	21.1593	72.4007
NIFK-AS1	0.0500838	6.10303	1.02974	20.2255	72.6417
BX004987.1	0.00180661	6.10189	0	0	93.8981
ZBTB44	0.211708	6.10089	0	38.4726	55.4265
MRPL50	0.108917	6.07804	1.48804	22.7021	69.7318
THOC2	0.33276	6.07659	1.54756	25.4173	66.9586
RBBP4	0.454142	6.07371	0	57.2075	36.7188
GAPVD1	0.117844	6.07262	0.970236	15.446	77.5112
ZNF17	0.0106842	6.07025	0.94547	10.9002	82.084
DDX5	1.84514	6.05804	0.403238	75.719	17.8197
ZBTB7A	0.299615	6.0533	0.374845	63.1393	30.4325
TMEM87A	0.17674	6.04685	0	28.4192	65.534
PEX2	0.143051	6.0457	0	32.8523	61.102
MYNN	0.0613492	6.04454	0.0119796	7.74193	86.2016
HELB	0.129784	6.04401	0.0273481	47.9334	45.9953
SENP7	0.172088	6.04158	0.363911	25.7048	67.8897
PMS1	0.0774547	6.04143	0.0219967	19.5859	74.3507
UBXN4	0.632475	6.03297	0.633092	53.841	39.4929
TOB2	0.0664424	6.0288	0	15.2701	78.7011
SLC2A14	0.000948318	6.02748	0.226599	6.29714	87.4488
NBN	0.192979	6.027	0.986961	41.7193	51.2667
AEBP2	0.12269	6.0269	1.77918e-08	16.8073	77.1658
EMG1	0.140238	6.02524	0.379601	25.0518	68.5433
MRPS18B	0.216933	6.01803	0	24.3879	69.5941
GSC	0.00327699	6.01506	0	38.0631	55.9219
SUDS3	0.183334	6.01364	1.27387	11.6117	81.1008
ZNF799	0.00839308	6.01304	0.369981	5.18879	88.4282
NBPF1	0.0241634	6.01208	0.012094	16.1849	77.7909
SCAANT1	0.00162262	6.00551	0	2.29294	91.7015
MRPL35	0.121706	6.001	0.659677	39.5946	53.7448
ADD1	0.356232	5.999	0.0141881	45.5586	48.4282
ARIH1	0.144847	5.99876	0	7.56501	86.4362
ZNF302	0.132777	5.99594	0	28.697	65.307
AC243830.2	0.000795569	5.98975	0.134305	3.71533	90.1606
POT1	0.0263045	5.98529	0.905106	12.1703	80.9393
NSG1	0.0826211	5.98062	0	66.2015	27.8178
FUS	0.909403	5.97824	0	63.0242	30.9975
THNSL2	0.00350327	5.97779	0	16.9823	77.0399
FMNL1	0.439289	5.97619	0	63.1331	30.8907
SAFB	0.260571	5.97604	0.912719	33.9907	59.1206
STK38	0.277892	5.97487	0	43.3991	50.626
PPDPF	1.5359	5.96784	0.562686	71.1525	22.317
PPP1R37	0.0304536	5.96566	0.224664	8.01903	85.7906
MR1	0.0777835	5.96442	0.0141177	19.9488	74.0727
CEP350	0.325925	5.96397	0.124179	32.4629	61.449
CHMP4B	0.360482	5.9574	0.128126	60.2062	33.7082
FCF1	0.0876921	5.9545	0.450396	12.8137	80.7815
AMD1	0.386139	5.95353	0	51.7494	42.297
SNAPIN	0.153591	5.94429	0.115538	35.0253	58.9149
BTBD10	0.049584	5.94007	0.296804	22.3558	71.4073
C1orf35	0.139429	5.9397	0.0926411	32.2895	61.6782
MAP1S	0.044528	5.93864	0.243335	14.3068	79.5112
NARS2	0.0284463	5.93846	0	12.4088	81.6527
CNST	0.148791	5.93025	0.212854	43.9182	49.9387
RNASEH2A	0.012029	5.92629	6.48732e-08	20.0875	73.9862
FP565260.1	0.00868075	5.92232	0.121625	3.4579	90.4981
ATXN3	0.123469	5.9118	1.44571	24.3518	68.2907
C11orf68	0.0664652	5.91097	0	11.7983	82.2907
CYTH1	0.408144	5.9053	8.78223e-09	50.0423	44.0524
SPAG9	0.219828	5.89895	0	32.3987	61.7024
IRF3	0.247337	5.89862	0	27.1539	66.9475
TRIM73	0.10712	5.89821	0.561027	31.1989	62.3419
MRPS14	0.137569	5.89683	0.256208	51.1606	42.6864
RPA2	0.325719	5.89563	0.173422	61.7399	32.1911
AC004706.1	0.000574761	5.88471	0.153604	10.9183	83.0434
TRAFD1	0.0694644	5.88321	0	15.0849	79.0319
MPHOSPH9	0.110574	5.8808	0.959425	43.1049	50.0549
AC008946.1	0.00547533	5.87602	0	5.73757	88.3864
CRLS1	0.101158	5.87422	0.513442	28.9479	64.6645
CNOT4	0.21448	5.87261	0.141984	24.6337	69.3517
PPP1R35	0.189326	5.86822	0.304849	30.2361	63.5909
HSBP1L1	0.0571391	5.86747	1.07763	41.9945	51.0604
CSDE1	0.798463	5.86509	0.372606	45.3015	48.4608
LRPPRC	0.211679	5.8639	0	29.5303	64.6058
SLC16A7	0.128809	5.85705	0.623389	25.0025	68.517
2023-03-09	0.15799	5.85572	0.0824038	62.0777	31.9842
CEP250	0.0431564	5.83941	2.70045e-08	14.1842	79.9764
ACTR2	0.974149	5.83368	0.0516696	75.1889	18.9257
ZNF37A	0.104941	5.81899	0.155499	17.5816	76.4439
LUC7L3	0.677261	5.8184	0.406043	55.1768	38.5987
OXLD1	0.251485	5.8176	0	22.8409	71.3415
N4BP2L2	0.885289	5.81554	0.273721	58.7299	35.1808
GRK2	0.418286	5.81472	0.168552	57.4583	36.5584
SNAPC1	0.0462007	5.81377	0	9.60561	84.5806
DBT	0.0446859	5.81363	0.0849661	4.54425	89.5572
LINC00476	0.0977324	5.81173	0.367605	32.1689	61.6517
2023-09-06	0.830231	5.80751	0	70.3955	23.797
CCM2	0.333039	5.80362	6.04074e-09	47.9082	46.2882
PMAIP1	0.172566	5.80357	0	44.7289	49.4675
TMOD3	0.447954	5.79675	0.286103	61.7993	32.1179
AP1G1	0.115089	5.7948	0.658688	18.3702	75.1763
AC011476.3	0.00329229	5.79069	0.405443	5.90788	87.896
PWWP2A	0.110796	5.78851	1.26316	8.28791	84.6604
BUB3	0.504121	5.78488	0	65.4811	28.734
TRIM56	0.182471	5.78487	1.95727	24.1862	68.0716
CAMK2G	0.092073	5.77897	0.224264	28.8793	65.1174
ANKIB1	0.125571	5.77805	0	32.3087	61.9133
GIMAP7	0.907483	5.77629	0.0890848	85.5109	8.62368
RANBP3	0.0674919	5.77407	0	9.04684	85.1791
DCAF7	0.191981	5.77065	0.725265	49.9845	43.5196
SETD5	0.155078	5.76921	0	11.8655	82.3653
ATF4	0.352239	5.76711	0	59.9499	34.2829
EEF1G	0.0271007	5.7599	0	6.77173	87.4684
SMG6	0.120729	5.75578	0	21.4329	72.8113
BTBD7	0.116699	5.75198	0	18.6942	75.5539
ZNF397	0.0694679	5.75139	0	14.8567	79.3919
SP3	0.236689	5.74972	0	33.2435	61.0068
DHX38	0.112897	5.74104	0	23.844	70.415
PTER	0.0460939	5.74046	4.97218e-06	6.30785	87.9517
SLF2	0.125649	5.73922	0	39.1177	55.1431
GART	0.12112	5.73872	0.344655	34.8193	59.0973
ZNF626	0.0489354	5.73797	0	8.39377	85.8683
MUC20-OT1	0.134578	5.73554	0.136438	12.877	81.251
RNF139-AS1	0.0240515	5.7341	0.866121	5.54859	87.8512
ZNF583	0.0274773	5.73329	0	10.9876	83.2791
ANXA11	0.569668	5.73016	0	37.3012	56.9686
LENG8	0.214881	5.72655	0.514751	16.0962	77.6625
S1PR4	0.351635	5.72518	0.478132	56.9038	36.8929
ACBD3	0.252216	5.72462	0.150284	61.7569	32.3682
AC010642.2	0.114455	5.72025	0	18.3943	75.8855
MRPS10	0.191599	5.71957	0.247747	38.3887	55.644
CASP8	0.289233	5.71585	9.58922e-09	45.4793	48.8049
NUP98	0.103586	5.71314	1.53548	25.7755	66.9759
COG2	0.112258	5.70915	0.950534	21.76	71.5803
SDF2	0.19576	5.70841	1.62934	31.1568	61.5054
KIAA0040	0.163542	5.70694	0.797137	65.6022	27.8938
MRPL14	0.334585	5.70419	0.370296	53.611	40.3146
KATNBL1	0.188232	5.6964	0.707593	36.3866	57.2094
HPCAL1	0.185227	5.69432	7.08898e-09	24.043	70.2627
SLA	0.188858	5.69259	0	35.1586	59.1488
RNF169	0.157519	5.68983	0	25.1298	69.1804
HSPA1A	0.109448	5.68576	0.651275	53.509	40.1539
BCL2	0.285821	5.68444	0.174819	68.464	25.6767
FNBP4	0.402029	5.68201	0.454617	35.2692	58.5941
STIM1	0.113055	5.68157	0	18.4439	75.8745
SCOC	0.150535	5.67984	2.02366	17.8999	74.3966
PSTPIP1	0.200614	5.67675	0.32774	56.0155	37.9801
DDX42	0.225727	5.67622	0.60155	26.9328	66.7895
WAPL	0.28487	5.67592	2.13794	30.8259	61.3602
MRPS9	0.13263	5.67562	0.239359	42.8955	51.1895
ARFIP1	0.10684	5.67548	0	23.4178	70.9067
ZNF131	0.186854	5.67441	0.035081	24.0463	70.2443
SLC25A29	0.0397136	5.67255	0	59.8374	34.4901
AC034245.1	6.51168e-05	5.67099	0	11.5073	82.8218
UBE3A	0.225239	5.66956	0.586048	26.176	67.5684
LINC02062	0.00646406	5.66941	0	1.95504	92.3756
EXOC1	0.121447	5.66647	0.26676	27.9131	66.1537
APOL2	0.126077	5.66466	0.145945	42.4648	51.7246
EPC2	0.149128	5.66056	0.342407	18.7497	75.2473
GOLPH3L	0.0338471	5.65415	0.207557	17.9687	76.1696
ATF7IP2	0.316038	5.65384	0.225256	59.2617	34.8592
AC245060.6	0.0098566	5.65265	0.338896	8.40544	85.603
RSBN1	0.247281	5.65138	0.150401	46.2648	47.9334
ATXN7L3B	0.403292	5.64998	0.123414	47.3634	46.8632
TRGV5	0.0087036	5.64905	0	11.2743	83.0767
ACAP1	0.457794	5.64615	0	58.6039	35.75
EIF2B4	0.0738421	5.64107	0.575448	16.806	76.9775
AC007881.3	0.00583775	5.63821	0	2.89203	91.4698
SRP54	0.211985	5.63759	0.743112	57.1722	36.4471
ZNF132	0.0017311	5.63474	0.444119	16.723	77.1981
KMT2C	0.296709	5.6336	0	34.2126	60.1538
HSD17B14	0.00337616	5.63313	0.209253	22.7381	71.4195
SNHG18	0.00438415	5.63144	0	24.2242	70.1443
MDGA1	0.0122176	5.62746	0.132509	8.12202	86.118
CDC5L	0.256533	5.62727	0.780918	39.0015	54.5903
TEPP	0.00643315	5.61808	2.66977e-07	40.5674	53.8145
DBP	0.134231	5.61312	8.8728e-08	27.2049	67.1819
IMMT	0.251607	5.61164	0.462325	54.6771	39.249
RAD50	0.0408618	5.60166	1.00197	3.5917	89.8047
SIMC1	0.0321454	5.59775	0.454209	20.2089	73.7392
GGA1	0.126642	5.58993	0.475398	16.4467	77.488
ZKSCAN4	0.0124907	5.58796	0.13326	13.7141	80.5647
LINC00954	0.0206073	5.58609	0.325138	10.5278	83.561
SUPT20H	0.154144	5.58549	0.886473	14.8251	78.7029
UBE4A	0.135904	5.58354	0.950657	21.6122	71.8536
IWS1	0.128791	5.57784	0	19.4662	74.956
TPP2	0.202904	5.57671	0.0415735	32.9883	61.3935
TMEM107	0.151528	5.57665	0.176174	32.9762	61.271
KIR2DL1	0.00859184	5.57498	8.46385e-09	29.5666	64.8584
AL133453.1	0.13692	5.57351	0	26.2014	68.2251
PNPLA4	0.0467324	5.56924	0	32.8927	61.5381
FAM43A	0.0356125	5.56866	0	33.6018	60.8296
NUB1	0.397267	5.56584	0	40.4821	53.952
SPART	0.140326	5.56155	0.267999	49.8132	44.3572
CHD3	0.269304	5.56043	0	56.9469	37.4926
AC069185.1	0.0107392	5.5579	0	1.3034	93.1387
GLTP	0.249651	5.55769	5.7908e-09	43.8065	50.6358
THRA	0.0992859	5.55648	0.113959	32.1706	62.1589
ZNF655	0.220488	5.55252	0.541311	20.452	73.4541
TTC14	0.367068	5.54928	0.0519248	36.2111	58.1877
SOCS3	0.0507709	5.5488	0.109756	46.0957	48.2457
TMEM18	0.217038	5.54861	0	32.0251	62.4263
STK32C	0.0680517	5.54723	0	38.8638	55.589
EVI2B	0.81068	5.54318	0.102637	79.1421	15.2121
LYSMD2	0.225255	5.53526	0.433138	52.2209	41.8107
ATF7IP	0.310752	5.53367	0.273786	29.36	64.8326
LINC02575	0.00011255	5.53296	0.048815	2.54535	91.8729
TGS1	0.188812	5.52315	0.383574	32.2508	61.8424
TYW3	0.14178	5.51995	0.13883	29.782	64.5592
NFKB1	0.22987	5.51479	0	35.3635	59.1217
MAP3K7	0.0841787	5.51473	0.0033094	13.142	81.3399
OLFM2	0.00896368	5.51471	0.823697	27.2125	66.4491
CHD2	0.28263	5.5138	0.900169	26.4338	67.1522
PRRG2	0.0145735	5.51021	0.432968	5.32297	88.7339
CAMSAP1	0.0409892	5.50973	0	15.8343	78.656
INPP4A	0.129076	5.50736	0.095451	47.2542	47.143
PIGF	0.103541	5.50606	0.586668	27.5884	66.3188
GSTM4	0.0460658	5.5055	1.64381e-08	31.5227	62.9718
SYDE2	0.0111142	5.50057	0	37.3476	57.1518
ZNF383	0.0360627	5.49543	0	7.63815	86.8664
NKTR	0.483022	5.4923	0.174001	33.1471	61.1866
PCYOX1	0.0528814	5.49137	0	16.4809	78.0278
PXK	0.130074	5.49085	0.0475252	48.6636	45.7981
HLA-A	2.7306	5.48982	0	80.4031	14.107
KTN1	0.715547	5.48975	0.445125	58.5788	35.4863
AC132192.1	0.00583325	5.48439	0	5.31231	89.2033
ZNF654	0.0580792	5.47041	0	8.14942	86.3802
SUZ12	0.389862	5.46969	0.0674396	59.467	34.9959
EIF3A	0.605864	5.46873	1.01256	66.9335	26.5852
ZNRD1	0.236995	5.46809	0.457141	50.8827	43.192
TCEANC2	0.0457174	5.46372	1.13853	9.16769	84.2301
ERMARD	0.0211411	5.463	0.339527	8.11412	86.0834
WWP1	0.158791	5.46282	0.260951	35.1505	59.1257
TSC22D4	0.307923	5.46221	0.0758633	25.4218	69.0401
ANKRD36C	0.122679	5.45793	0.0209374	39.4981	55.0231
TINF2	0.185458	5.4536	1.00433	31.6387	61.9033
FAM200A	0.0156549	5.44886	0	1.52298	93.0282
TBC1D23	0.0763	5.44796	1.62964	9.12595	83.7965
CASP8AP2	0.172297	5.44541	0.47749	45.547	48.5301
LACTB2	0.0653186	5.44498	0.482129	28.403	65.6699
SNX11	0.0424741	5.44443	0	22.7812	71.7744
TRMT61B	0.0630052	5.4412	0.343854	11.24	82.975
SCYL2	0.0799547	5.43919	0.413967	17.4443	76.7026
ZMYM4	0.122575	5.43876	0.332981	31.7797	62.4485
MGME1	0.0965189	5.43782	0.561682	42.2035	51.797
SET	1.49648	5.43645	6.37828e-09	76.9806	17.5829
NUFIP2	0.276807	5.43011	0.109587	33.0754	61.3849
VPS72	0.0877855	5.42481	0	13.9337	80.6415
MRPL20	0.585188	5.42438	0.986994	57.2601	36.3286
PHF11	0.32495	5.4235	0	30.8431	63.7334
TSEN2	0.0190274	5.42348	0.0178765	8.8955	85.6631
TIMM10	0.295777	5.41978	0.141417	58.0213	36.4175
ZNF253	0.0358598	5.41656	0	6.2512	88.3322
FAM208A	0.235915	5.41316	0.476899	31.8972	62.2127
AC005842.1	0.03048	5.40481	0	54.1991	40.3961
ACTA2	0.0257371	5.40441	0.60862	4.52583	89.4611
PPM1A	0.141181	5.40388	0	43.101	51.4951
EEA1	0.23064	5.40239	0	34.7489	59.8487
MAF1	0.383417	5.39597	0.0734393	33.2389	61.2917
RNF17	0.000145176	5.39246	0	5.48431	89.1232
LINC01771	0.00319695	5.39054	0.488125	8.69034	85.431
DTWD1	0.118731	5.38903	0.366853	39.6346	54.6095
GIMAP6	0.109298	5.38592	0	45.9496	48.6645
CBFA2T2	0.0595859	5.38232	0.681815	6.88657	87.0493
HIST1H4C	0.860775	5.37806	0.135811	76.1791	18.307
CD164	0.619219	5.37598	0.252092	77.0969	17.275
UBN1	0.217794	5.37489	0	31.5416	63.0836
NEK1	0.0630232	5.36642	0.366599	14.4519	79.8151
ARID1A	0.263267	5.35982	0.761885	28.9277	64.9506
WIPF2	0.0785839	5.35975	0	12.0952	82.545
UNC50	0.140558	5.35951	1.07574	21.2202	72.3445
EFCAB2	0.036939	5.3501	1.14399	22.3132	71.1927
TCEA1	0.827429	5.34986	0	61.0586	33.5916
CEP162	0.0462546	5.3497	0	17.2675	77.3828
AC079949.2	0.000209493	5.3496	0	2.40358	92.2468
BOLA1	0.0512758	5.34851	0.414661	28.2296	66.0072
SRA1	0.250562	5.348	0	56.7565	37.8955
NAA60	0.099231	5.33265	0	18.1522	76.5151
FNTA	0.288672	5.32769	1.35093	34.8349	58.4865
ZFY-AS1	0.00187858	5.32255	0	8.05201	86.6254
HTT	0.113293	5.31838	0.573611	30.8795	63.2285
POLR2K	0.355601	5.31691	0.016333	54.6162	40.0506
PHACTR4	0.187444	5.31429	0.43886	33.3602	60.8866
C5orf17	0.00157046	5.31349	0	8.3578	86.3287
CXCR4	0.59717	5.3042	0.799406	79.6901	14.2062
AK9	0.0508879	5.30184	1.62198	16.7652	76.311
UBE2H	0.189477	5.29831	0.191758	26.0288	68.4812
SPTAN1	0.286874	5.29795	0	54.9406	39.7615
TRIM32	0.00865477	5.29525	0	6.22868	88.4761
IGSF1	0.00037977	5.29236	0	1.58585	93.1218
PGGT1B	0.158756	5.2893	0.40455	39.3224	54.9838
TADA2A	0.0655055	5.28546	8.47582e-09	25.7114	69.0032
RICTOR	0.224856	5.28404	0	25.396	69.32
CCDC69	0.318908	5.28231	0.358454	55.2333	39.126
ASF1A	0.129152	5.28126	0	43.4021	51.3167
REST	0.384966	5.27863	0	36.1157	58.6056
TEFM	0.068161	5.27832	1.09817	15.0308	78.5927
ACYP2	0.140191	5.27547	0.00104882	41.2104	53.5131
EPS15	0.281937	5.27357	0.350808	28.389	65.9866
USF1	0.0597041	5.27335	0	22.6593	72.0674
NEDD1	0.0841198	5.2726	0.36888	20.6255	73.733
ESRRA	0.0695976	5.26584	0.191496	40.6279	53.9148
ZBTB40	0.0448566	5.26574	0	7.9861	86.7482
CHD8	0.182505	5.26555	0.754908	25.5958	68.3838
UGDH	0.0422603	5.26461	0	20.6772	74.0582
CTDSP1	0.285646	5.26342	0.195619	35.9673	58.5736
TP53RK	0.0795592	5.26097	0.0117674	36.7126	58.0146
AHI1	0.0998883	5.25551	0	53.7211	41.0234
CDK5RAP2	0.114831	5.25276	0.21049	38.9544	55.5824
PRSS21	0.011946	5.24654	0.882581	19.7539	74.117
NDUFA11	0.84715	5.24633	0	73.4491	21.3046
PCNP	0.49697	5.24312	0.31385	26.4598	67.9832
CBWD1	0.0798965	5.2396	0.12433	28.939	65.6971
STK17A	0.616443	5.23818	0.280543	79.0669	15.4144
ETNK1	0.20253	5.23704	0	25.872	68.8909
SMIM15	0.166071	5.23677	0.255789	49.2107	45.2968
EIF4B	1.03872	5.23456	0	64.4877	30.2777
MBTPS1	0.200518	5.22863	0	20.4679	74.3034
VPS53	0.104849	5.22709	0	29.5592	65.2137
ALAS1	0.040868	5.227	0	18.9096	75.8634
PIP4P1	0.113313	5.22606	0.053954	10.363	84.357
PUS3	0.0455959	5.22591	0	7.65456	87.1195
ZNF93	0.0221809	5.22016	0	12.769	82.0108
TCF25	0.743789	5.20997	0.152711	55.9469	38.6904
C1GALT1	0.207264	5.20147	0.157811	24.7033	69.9374
CHD6	0.169226	5.19938	0	23.0239	71.7767
PLSCR3	0.00427862	5.19848	0	6.79831	88.0032
ZNF644	0.240511	5.19737	9.99802e-08	24.1944	70.6082
CUL5	0.175672	5.18523	0.574915	17.0055	77.2343
SNRPD2	1.26205	5.18409	1.41104e-07	76.7815	18.0344
AC020656.1	0.391034	5.18231	0	85.1705	9.64722
EGLN2	0.00925245	5.17855	1.14637	2.93085	90.7442
NOL8	0.180881	5.17831	0.607577	23.0141	71.2
PTPN11	0.181911	5.17752	1.33945	34.2704	59.2127
ACY1	0.0018326	5.17716	0	3.17621	91.6466
ELP2	0.145149	5.17617	0.317965	13.6207	80.8852
CR936218.1	0.0013955	5.16633	9.7331e-08	4.58325	90.2504
SNUPN	0.0996869	5.16319	0.415757	17.4568	76.9643
RPS5	3.07395	5.1612	0	84.6918	10.147
ZNF30	0.0117453	5.1584	0.0926217	15.5046	79.2444
LONP1	0.0522215	5.15321	0.928585	16.9289	76.9893
CAAP1	0.105291	5.15302	0	12.4559	82.391
PDCD4	0.686611	5.15291	0.779523	66.8712	27.1963
ANKRD13D	0.214735	5.1523	0	37.5353	57.3124
SRRM1	1.14379	5.15201	0.297405	60.871	33.6795
JRKL	0.0333461	5.15066	0	1.90524	92.9441
ARHGAP30	0.460622	5.14378	0.222629	62.0081	32.6255
CDK5R1	0.0244311	5.14157	0.546626	44.8131	49.4987
AC087190.1	0.0633176	5.14051	0.284764	2.61658	91.9581
MAP3K4	0.108244	5.13786	0.107196	12.4692	82.2857
GTF2F1	0.231466	5.13684	0	32.9006	61.9626
DNAJC15	0.478403	5.13267	0.00464374	71.227	23.6357
GPR22	0.00316028	5.13071	0	2.3053	92.564
GBP7	0.00684118	5.12992	0.275929	6.5438	88.0504
ARHGEF2	0.112106	5.12807	0.95264	48.3544	45.5649
MRPL36	0.259115	5.12656	0.359714	61.905	32.6087
FBXO22	0.119699	5.12603	1.50691	19.7867	73.5804
SCAF11	0.764584	5.1238	0.412685	59.001	35.4625
EPM2AIP1	0.163454	5.12199	0	19.8896	74.9884
TSPEAR-AS1	8.34303e-05	5.12067	0	5.23812	89.6412
NFAT5	0.132063	5.11604	0	16.6823	78.2016
PPFIA1	0.0969739	5.11327	0.00973231	11.6926	83.1844
AGFG1	0.153943	5.11047	0	41.4357	53.4539
PUS10	0.0326015	5.10928	0	22.4736	72.4171
CNOT7	0.310233	5.10912	3.14109e-12	32.7027	62.1881
SIPA1	0.261493	5.10384	0	40.9449	53.9512
HAT1	0.1648	5.09896	0.0591608	56.0247	38.8172
TSC22D3	1.15468	5.09179	1.34475	68.9145	24.649
MIA2	0.196938	5.08422	0.0961724	26.661	68.1586
HSPA4	0.228737	5.08302	0.461754	47.7511	46.7042
THAP1	0.114938	5.07379	0.230928	18.741	75.9543
BRD8	0.103807	5.07247	0	17.4408	77.4867
PIP4K2A	0.582889	5.07067	0	69.2404	25.6889
STMN3	0.178313	5.06897	0.0174479	56.6937	38.2199
TTC12	0.0174076	5.06767	0.127914	14.3821	80.4223
BTAF1	0.0983975	5.06375	1.80655e-07	36.2813	58.655
FYTTD1	0.256858	5.05834	0.929395	25.9584	68.0539
DDX60L	0.105726	5.05459	0	37.9546	56.9908
KLHDC2	0.219664	5.05243	0.630875	31.9473	62.3694
BORA	0.0175354	5.05166	0.316543	16.3843	78.2475
TCHP	0.13816	5.05144	0.355845	35.0935	59.4992
HNRNPK	1.18352	5.05007	0.45654	65.4773	29.0161
ADAR	0.390248	5.04987	0.18619	37.9101	56.8539
AFTPH	0.175056	5.04068	0.209288	29.3993	65.3507
RPAP3	0.169385	5.03847	1.2443	33.5031	60.2141
FBXO30	0.0161057	5.03629	0	10.2134	84.7503
RFXAP	0.0656775	5.0353	0	11.9147	83.05
UBE2V2	0.307109	5.02904	0.124872	50.0317	44.8144
PELO	0.0280902	5.02774	0.365266	15.4818	79.1252
ACOT2	0.0126728	5.02736	0.171362	7.32518	87.4761
AC005670.2	0.0072123	5.02674	0	1.53222	93.441
AKAP8L	0.177367	5.02652	0	15.5338	79.4396
NCOA6	0.0758656	5.02339	0.176044	13.6944	81.1062
ZBED1	0.0939851	5.02073	0	34.256	60.7233
RRN3	0.0646154	5.01346	0	8.54274	86.4438
CHRNB1	0.0516466	5.01104	1.33025e-06	14.8287	80.1603
BAZ1B	0.252571	5.01022	0.31119	56.9219	37.7567
S1PR1	0.0904384	5.0092	0	45.3682	49.6226
SMNDC1	0.217627	5.00869	0	24.6223	70.369
ZFP36	0.454858	5.00196	2.02224e-08	68.3706	26.6274
MIEN1	0.291584	5.00024	0.13771	57.6903	37.1718
CDC16	0.117239	4.99991	0	22.1266	72.8735
RPL36AL	2.22754	4.99914	0.00212118	75.6331	19.3656
AC015574.1	0.000159289	4.99733	0.237803	0.43189	94.333
COPS2	0.261265	4.99162	0	25.7886	69.2197
CBX3	0.802783	4.98923	0	76.1132	18.8976
SETD2	0.258475	4.98905	0.93224	26.7505	67.3282
AC083973.1	0.00217625	4.98821	1.08954	12.6191	81.3032
EPB41	0.510774	4.9873	0.440593	55.4428	39.1294
PUM3	0.173123	4.98306	0.664404	23.2403	71.1122
AC116614.1	0.00187522	4.98239	0.0919689	53.3924	41.5332
TMEM258	0.981059	4.98135	0.230266	75.4839	19.3045
LINC00221	0.00264763	4.9797	0.706354	4.19922	90.1147
SLFN12	0.0380776	4.97917	0.154582	31.308	63.5582
AL360012.1	0.0238727	4.97483	0	20.7097	74.3155
CHD4	0.365141	4.97398	3.19086e-08	48.6542	46.3718
ZC3H13	0.374304	4.97197	0.209277	35.2274	59.5913
CLPX	0.155291	4.96912	0	22.7618	72.2691
KCTD7	0.0403545	4.96717	0	10.5851	84.4477
GTPBP6	0.209322	4.96533	0	24.5967	70.438
NME6	0.0946157	4.96413	0	13.4564	81.5795
RSRP1	0.659081	4.96258	0.275351	43.3271	51.435
NFYB	0.130991	4.96078	0.678547	30.4782	63.8825
ZNF761	0.0274031	4.95833	0	4.33704	90.7046
PRIM1	0.0991258	4.95194	0.374759	54.7575	39.9158
PTCD3	0.110873	4.94963	0.77903	16.4944	77.777
PLCL2	0.18862	4.94959	0	35.0043	60.0462
EIF2S2	0.714758	4.94906	0.620986	67.5168	26.9131
TLDC1	0.0155275	4.9486	0	13.9838	81.0676
L3MBTL1	0.0101015	4.94842	0	17.1992	77.8524
PPP1R21	0.0789511	4.94794	9.50655e-09	12.2572	82.7948
USP4	0.121478	4.94719	0.254438	22.0437	72.7547
UCP2	1.04151	4.9469	0.0704849	79.6058	15.3768
UTP18	0.171703	4.94611	0.622928	21.2458	73.1851
RAD9A	0.0739584	4.94575	0	29.6715	65.3828
CD180	0.0327147	4.94481	0.185946	59.5452	35.324
CALHM2	0.0577185	4.94142	0.0672216	41.1067	53.8846
HIST1H2AK	0.0448182	4.941	0.0202811	33.8732	61.1655
B4GALT4	0.0714868	4.93855	0.032733	38.1771	56.8516
ZMYM1	0.0591272	4.93693	0	20.0075	75.0556
RHOF	0.319255	4.9359	0	52.5684	42.4957
CIAO1	0.157505	4.93555	0.418233	31.5561	63.0901
AC010889.1	0.003739	4.93418	0.736507	0	94.3293
FAM13B	0.145928	4.93333	0.487114	15.711	78.8686
TRNT1	0.0953969	4.93228	0.63191	16.6522	77.7836
NUDT18	0.0559109	4.93191	0	12.3444	82.7236
ITCH	0.164665	4.9286	0.282705	45.0434	49.7453
CRIP2	0.0475394	4.9274	0	33.3892	61.6834
C17orf75	0.053719	4.92558	0	19.1221	75.9523
NAA15	0.158882	4.92476	0.182135	31.2274	63.6657
BCCIP	0.158387	4.92466	1.08116e-08	31.9507	63.1247
FCHO1	0.0563897	4.92236	0	23.2299	71.8477
SNX6	0.665719	4.92232	0.203295	40.6981	54.1763
CDK9	0.101278	4.92043	0	21.4622	73.6174
EIF4A2	0.677649	4.92021	0.635299	49.7918	44.6527
ATM	0.604766	4.91916	0.0983663	72.0095	22.973
ARL6IP5	1.13448	4.91463	0.124517	71.3194	23.6415
CLK3	0.105125	4.91411	0.485399	11.4186	83.1819
CCDC77	0.0302564	4.91128	0.384055	8.59329	86.1114
ZNF708	0.101958	4.90858	0.925996	25.5496	68.6159
FARSA	0.0869276	4.90753	0.461629	43.7612	50.8696
PDK2	0.0669713	4.90629	0	18.2985	76.7952
TMEM106B	0.152516	4.90506	0.602255	46.8751	47.6176
RBM6	0.265287	4.8934	0	25.345	69.7616
HAUS4	0.0441053	4.89035	0	21.987	73.1227
AASDH	0.0834545	4.89008	0.645604	10.1108	84.3535
ZNF706	0.665134	4.8841	0.858457	73.028	21.2295
ZNF518B	0.0562323	4.88302	0	9.68429	85.4327
MGA	0.101329	4.87703	0.425893	9.90915	84.7879
COL18A1	0.040316	4.87472	0	50.5108	44.6144
MAPK14	0.111913	4.87466	0.631435	34.1568	60.3371
IQSEC3	0.00321567	4.87279	0	11.0845	84.0427
KIAA1551	0.680999	4.86936	0.0196325	69.3343	25.7767
ROCK1	0.527829	4.8673	0.309079	43.3673	51.4563
EHMT2	0.119537	4.86708	0.384672	19.823	74.9252
DDX43	0.0111696	4.86539	0.677478	8.41439	86.0427
SIT1	0.13345	4.86466	0.656759	63.9411	30.5375
NRBF2	0.153904	4.86115	1.35594	35.0912	58.6917
ZNF75D	0.0264783	4.86004	2.24168e-07	3.70074	91.4392
HSPA9	0.368717	4.85789	0	41.3763	53.7658
USP10	0.179124	4.85728	0	29.2695	65.8732
CCDC122	0.0406835	4.85268	2.72947e-08	51.8565	43.2909
CCDC58	0.0726493	4.85254	0	16.2561	78.8914
NIPA2	0.148427	4.85242	1.05881	40.1839	53.9049
FBXW7	0.182839	4.84979	0	32.3339	62.8163
LMBRD2	0.0300433	4.84541	0.363923	15.1839	79.6067
TMEM30A	0.208513	4.84512	0.224504	45.999	48.9314
KIN	0.16208	4.84496	1.31289	21.0491	72.7931
ZNF239	0.0024706	4.84311	0	8.51068	86.6462
GCLM	0.0985206	4.84308	1.25042e-08	42.9632	52.1937
ZNF345	0.0244902	4.84287	0	9.97586	85.1813
ANAPC13	0.13223	4.8372	0	27.4474	67.7154
SMARCA5	0.427513	4.83683	0.00255951	54.5258	40.6348
DUSP14	0.0422099	4.8316	0	18.7237	76.4447
THOC1	0.103398	4.82996	0.931652	24.1975	70.0409
TRIM52	0.132507	4.82865	0.333584	22.045	72.7928
ADPRHL2	0.0662725	4.8268	0.310535	21.6349	73.2278
MTRNR2L12	0.674376	4.82519	0	27.3944	67.7804
ANKRD13C	0.0597472	4.82474	0	10.6875	84.4878
TDP1	0.0629278	4.82299	0.486667	17.4334	77.2569
CHD9	0.327116	4.82211	0	67.4193	27.7586
ZNF138	0.0836271	4.81718	0	29.4115	65.7713
ACSS1	0.115427	4.81698	0.297547	44.0578	50.8277
CDK12	0.236351	4.81579	0.416002	14.2692	80.499
MX1	0.187217	4.81417	0.155868	50.3757	44.6543
HIBADH	0.0556154	4.81398	0.214746	9.76664	85.2046
LRRFIP1	0.934811	4.81353	2.38817e-09	79.8265	15.36
BOD1L1	0.592545	4.81287	0.14791	49.0803	45.9589
RMDN1	0.188243	4.81248	0	54.1366	41.0509
LAMTOR3	0.107463	4.81152	0	22.0544	73.1341
TMEM250	0.0704471	4.8091	0.927093	16.5268	77.737
ZNF830	0.126229	4.80652	0.716939	29.3982	65.0784
WAC	0.43824	4.8056	0	46.2083	48.9861
CHTOP	0.154338	4.80466	0.377799	22.3473	72.4702
METTL14	0.0703976	4.7986	0	12.8913	82.3101
CCR5	0.0132964	4.79478	0.798473	36.6604	57.7463
HEATR5B	0.0737442	4.79426	0.00748021	26.1897	69.0086
LINC00200	0.000138446	4.79359	0.0588166	0.125522	95.0221
TRGV4	0.0115938	4.79357	0.278754	25.3539	69.5738
HCG18	0.116943	4.79108	0.060366	35.6441	59.5044
BOD1	0.0945351	4.79104	0.819028	15.2495	79.1405
FOXJ3	0.160603	4.78816	0	18.9481	76.2638
TRAPPC5	0.0194105	4.78513	0	9.14465	86.0702
DCAF5	0.13159	4.78069	0.702666	12.7116	81.8051
GCC1	0.0243656	4.78003	0.215302	1.73431	93.2703
MCTS1	0.283688	4.7784	0.267267	56.7635	38.1908
RARS	0.0933786	4.77822	1.16872	30.5791	63.474
MT-CO1	3.96966	4.77444	0.0419671	64.0836	31.0999
PDE7A	0.172886	4.77133	1.09866	43.6628	50.4672
RSPH3	0.0264111	4.77108	0	34.3147	60.9143
AC245014.1	0.00901499	4.77019	0	19.3436	75.8862
MRPS31	0.24592	4.76963	0.583956	36.3603	58.2861
IRF6	0.000988538	4.76961	0	6.98595	88.2444
MRPL34	0.433028	4.76717	0.734369	49.1758	45.3227
BCLAF3	0.0500549	4.76659	0	20.8106	74.4228
MT-ATP6	3.11517	4.76585	0.151726	51.2897	43.7927
REV1	0.121991	4.76578	0	14.2612	80.9731
KHSRP	0.134784	4.76489	0.588559	40.5597	54.0868
C9orf78	0.686852	4.76331	0	57.7383	37.4984
RDH13	0.0280017	4.76163	0	10.1806	85.0577
TRIM37	0.0508555	4.7615	0.188108	16.0502	79.0002
GNL3L	0.0844354	4.76113	0.361231	10.3333	84.5444
AL451085.1	0.0149998	4.76065	2.8915e-08	11.5325	83.7069
LCP2	0.265671	4.76025	0.223116	57.8941	37.1225
ADSS	0.279075	4.75811	1.21344	43.6018	50.4266
NSUN6	0.102805	4.75664	0	14.1507	81.0926
GDF11	0.0496329	4.75239	0.033951	37.0467	58.167
PTPN7	0.153967	4.75073	0.109003	57.7211	37.4192
AC104984.3	0.0107019	4.74984	0.875486	5.07835	89.2963
CARMIL2	0.0335623	4.74587	0	22.4372	72.8169
RIPK1	0.0745937	4.74574	0	16.4836	78.7707
PMM2	0.106755	4.7437	0.418861	31.1267	63.7107
TMED2	0.459787	4.74135	0.117598	68.7045	26.4366
GLG1	0.317812	4.74097	0	35.7051	59.554
CUL1	0.136023	4.73992	0	29.3979	65.8622
PPP2CB	0.0919417	4.73975	0	24.6166	70.6436
UTP3	0.165305	4.73787	0.352368	23.5689	71.3408
EDN3	0.000551105	4.73774	0	16.8086	78.4537
TBCE.1	0.0124851	4.7348	0.452642	3.07304	91.7395
NIN	0.311042	4.72836	0	54.2568	41.0148
AL118508.1	0.0033321	4.72792	0	20.7115	74.5606
TOMM5	0.21483	4.7256	0	45.375	49.8994
MRM2	0.0886989	4.71994	0.752306	35.7169	58.8108
S100PBP	0.0986359	4.71811	0.101955	33.2209	61.959
ACOT4	0.0138795	4.71629	0	28.5325	66.7512
RAVER1	0.00783698	4.71368	0.184516	6.51247	88.5893
PPP2R2D	0.172013	4.71164	0	16.9229	78.3654
ZNF331	0.0610383	4.70996	0.215535	25.3009	69.7736
CDC37	0.564168	4.70983	3.60404e-08	50.8526	44.4376
BBOF1	0.0133942	4.70966	0	23.2442	72.0461
RNF113A	0.177899	4.70628	0.318844	18.289	76.6859
CBX6	0.19667	4.70117	0.601018	49.0759	45.6219
DDX23	0.110252	4.69991	0.29022	26.9486	68.0612
ZBTB17	0.0277924	4.69815	0	9.75166	85.5502
DNAJC21	0.347661	4.69749	6.51522e-09	47.5154	47.7871
SRP9	0.68435	4.69748	0.191153	72.2557	22.8556
C1orf105	0.000194068	4.6963	0	8.45781	86.8459
PCMT1	0.416563	4.69464	0.704813	55.593	39.0076
AL451060.1	0.000357223	4.69381	0	1.77722	93.529
ALDH7A1	0.0197644	4.6937	0	20.6753	74.631
TXLNG	0.105541	4.68977	0	11.9171	83.3931
HELZ	0.246082	4.68636	0.287886	44.5564	50.4694
CASP2	0.102268	4.68634	0	34.4012	60.9124
PIK3CD	0.101753	4.68543	0.366712	33.8333	61.1146
SWSAP1	0.0495058	4.68284	0.0400407	6.16229	89.1148
SSB	0.640828	4.68092	0.329701	51.9979	42.9915
PDHB	0.24173	4.67913	0	44.0671	51.2537
LPIN2	0.214142	4.67692	0.329871	57.674	37.3192
EIF4G1	0.166977	4.67601	0.518433	51.7124	43.0932
AC092683.1	0.0559451	4.67487	0	31.7176	63.6075
ZBTB11	0.111136	4.67327	0.859663	16.0395	78.4276
PRMT9	0.0636174	4.66905	1.65077	19.008	74.6722
GPATCH4	0.153352	4.66694	0.860745	35.8386	58.6337
SUN2	0.392126	4.66657	5.60968e-08	64.2346	31.0989
SRSF1	0.212811	4.66238	1.61901	32.0171	61.7015
AL365205.1	0.0173231	4.65986	0	1.27183	94.0683
TRIP11	0.220044	4.65594	0	9.02686	86.3172
JMJD6	0.0690855	4.64795	0.286009	22.5925	72.4736
RAB5IF	0.335153	4.64713	0.00450079	69.4282	25.9202
MFHAS1	0.0536749	4.64667	0.130928	24.264	70.9584
NSUN2	0.0631601	4.64638	0.447939	20.4502	74.4555
AC022730.4	0.0012155	4.64628	0.341326	3.83788	91.1745
STT3B	0.306109	4.64107	0	53.4645	41.8945
TRMT112	0.736243	4.63639	0.247567	68.4189	26.6971
METAP2	0.434793	4.63612	0.190683	53.5774	41.5958
FAHD1	0.0617169	4.63277	0.44867	9.7505	85.1681
BEX5	0.0414342	4.63131	0	38.7161	56.6526
SNRNP35	0.133245	4.62875	0	28.6912	66.6801
TUBB2A	0.0191669	4.62731	0	7.94231	87.4304
TRIM13	0.101461	4.62416	0.612415	14.8577	79.9057
CRIP1	0.532687	4.62397	0.0127311	64.3102	31.0531
PIAS2	0.100366	4.62389	0.129461	19.0473	76.1993
SHOC2	0.291203	4.61987	0	47.1698	48.2103
TCEAL8	0.249409	4.61682	0.0464369	49.3496	45.9871
SIRT1	0.0630827	4.61585	0	6.29887	89.0853
RAB2B	0.0707289	4.61088	0	18.3108	77.0783
VDAC2	0.580013	4.60998	0.253954	61.9082	33.2278
C1orf109	0.0375277	4.6062	0.345689	18.4435	76.6046
HCFC2	0.0353854	4.60321	0.781443	8.78568	85.8297
C9orf85	0.0809828	4.59978	1.43815	18.0654	75.8967
EIF1B	0.437908	4.59419	4.44962e-07	39.317	56.0888
HNRNPH1	0.864224	4.59209	0.271205	40.6505	54.4862
MTA2	0.0991655	4.59175	0.378686	35.8393	59.1903
TRIM33	0.176417	4.59114	0.367862	21.4419	73.5991
COA3	0.229343	4.58994	0.26007	51.5067	43.6433
PSPH	0.0224582	4.58617	0	13.0816	82.3322
GPN3	0.117777	4.58472	0.384008	41.4245	53.6068
GOLGA5	0.0761543	4.58387	0	12.4768	82.9394
AP3M1	0.0808033	4.5822	0.465294	15.5047	79.4478
ORMDL3	0.106867	4.58197	0	38.6203	56.7977
POLR3D	0.0902075	4.58095	0	25.3195	70.0996
CORO1B	0.372055	4.58061	0.0784011	67.8843	27.4567
ITPA	0.262507	4.57904	0	49.6061	45.8149
AHCTF1	0.101024	4.57881	0	21.7469	73.6743
WBP11	0.288575	4.5722	0	26.1472	69.2806
UBXN6	0.100695	4.57174	0	19.3272	76.1011
TCF12	0.0821835	4.57059	0	17.4329	77.9965
TBC1D10A	0.0725947	4.56962	0.524861	9.36741	85.5381
CWC25	0.144015	4.56763	0.179989	20.203	75.0494
TMEM186	0.0286927	4.55855	0.162743	10.0096	85.2691
EHMT1	0.189471	4.55465	0.627019	22.1551	72.6632
ZNF879	0.00714967	4.55248	0	7.6555	87.792
TTC3	0.542813	4.55237	0	53.9881	41.4595
TNFRSF1A	0.0961145	4.55153	0.0770559	55.9207	39.4507
AFG3L2	0.179115	4.55142	0	29.9609	65.4876
PHRF1	0.0501359	4.55142	0.385751	19.6798	75.383
G3BP1	0.324914	4.54892	0.590883	39.7946	55.0656
GLA	0.0553787	4.54797	0	42.8164	52.6356
SCAF1	0.0531469	4.54268	0	15.2084	80.2489
GCDH	0.080415	4.54239	4.15073e-08	23.6445	71.8131
TRAPPC12-AS1	0.00101978	4.54038	0	0.26454	95.1951
HERC4	0.179839	4.53785	0.693244	14.7293	80.0396
LUC7L2	0.172244	4.53618	0	33.87	61.5938
DKC1	0.200842	4.53609	0.401095	44.2245	50.8384
2023-03-05	0.1023	4.53551	0.19992	30.1824	65.0822
PPARD	0.0221168	4.53361	0.482487	14.6684	80.3155
MAML1	0.0425173	4.53173	0.281409	9.25958	85.9273
SLC14A1	0.0147902	4.53134	0	34.9543	60.5143
LRCH3	0.101528	4.52986	0.134913	11.5621	83.7731
DHX32	0.0327023	4.52965	0.0382463	23.1681	72.264
KHDRBS1	0.660978	4.52276	0.0595017	62.6194	32.7984
PDXDC1	0.125031	4.51347	0	25.2826	70.2039
ATXN2L	0.159551	4.51316	0.236969	23.7117	71.5382
AC245884.8	0.00154162	4.51011	0.399517	3.77898	91.3114
OXR1	0.157989	4.50814	0	43.4294	52.0624
RBM25	0.632769	4.50761	0.73895	50.8707	43.8827
DHX16	0.0692341	4.50316	0	18.576	76.9208
GRB2	0.671674	4.50233	0.0270832	78.1144	17.3562
NPAT	0.131566	4.49843	1.39396	30.3336	63.774
ZNF502	0.0128926	4.49639	0.364115	8.66067	86.4788
LUC7L	0.157844	4.49486	0.23534	22.0698	73.2
NCOA3	0.232076	4.4921	0	70.1433	25.3646
KPNB1	0.394185	4.49192	0.510337	57.7173	37.2805
AC007193.1	0.00291035	4.49171	0.119404	3.32096	92.0679
TRMT11	0.0658598	4.4864	0.121605	13.0173	82.3747
CRBN	0.414366	4.48546	7.97985e-07	43.2895	52.225
AC093157.1	0.0504524	4.48212	0	26.6947	68.8232
PEX13	0.0550712	4.48158	1.17833	18.5231	75.817
INTS6	0.201217	4.47952	0.29211	29.6885	65.5399
LINC02482	0.0298274	4.47765	1.41631e-13	8.16594	87.3564
PREP	0.0543487	4.47407	0.103149	18.5462	76.8766
APOOL	0.0659772	4.47389	1.08763	16.9749	77.4636
ATP6V0E1	1.07938	4.47308	0.532377	70.0466	24.948
IDH1	0.0424041	4.4726	0.0336173	40.038	55.4558
TRRAP	0.0851681	4.46865	0.371422	16.2453	78.9146
INTS13	0.0480304	4.46826	0.413418	37.5698	57.5486
CNOT3	0.079349	4.46652	0.404407	13.332	81.7971
NAP1L4	0.46272	4.46454	0.264109	62.8992	32.3721
GPATCH1	0.0421987	4.45922	0	2.96043	92.5804
KMT5A	0.120945	4.45657	0	28.9012	66.6422
PLRG1	0.168586	4.45524	2.40808	25.2837	67.853
KDM5C	0.0638831	4.45478	0	11.0995	84.4458
AL024508.2	0.0102783	4.45087	1.41479	5.46602	88.6683
CNOT2	0.274489	4.45031	0.664313	21.1382	73.7472
MYH9	0.614087	4.4501	0.163847	68.7868	26.5993
SARS	0.248648	4.4489	0.272347	34.446	60.8327
MIATNB	0.0530545	4.44837	0.272752	17.8803	77.3985
CCL4L2	0.0314133	4.44613	0	57.0006	38.5533
MPHOSPH8	0.654294	4.44602	0	53.2697	42.2843
SPATA20	0.0367665	4.44594	0	26.5164	69.0376
CYTIP	0.533173	4.44586	0.00669581	66.5104	29.037
ANAPC10	0.0970823	4.44488	0	11.9889	83.5662
FITM2	0.00636185	4.44359	0	5.48369	90.0727
ZNF700	0.0217294	4.44249	0	3.53567	92.0218
PRPF38A	0.197661	4.4415	0.139205	46.6215	48.7977
2023-09-02	0.398422	4.44069	0.405351	59.349	35.805
C17orf97	0.00168429	4.44064	0.412292	3.65598	91.4911
RNF10	0.220329	4.43949	0.017859	28.1562	67.3865
C5orf15	0.0858745	4.43931	0	46.1252	49.4355
PARP1	0.50922	4.43791	0.13042	72.5113	22.9204
ZNF281	0.119785	4.43331	0.777273	11.9542	82.8352
TMEM223	0.144609	4.43176	0	27.9834	67.5848
NDUFS1	0.153598	4.43118	1.15703	29.8768	64.535
PTPN1	0.306044	4.43117	0	39.3784	56.1904
TMEM115	0.0464719	4.42984	1.64697	9.13551	84.7877
FASLG	0.0152146	4.42918	0.123477	53.7816	41.6657
STX6	0.0768394	4.42866	0	26.6237	68.9476
ARMCX3	0.124807	4.4237	0.125874	37.8781	57.5723
RNF166	0.289028	4.4211	0.152496	50.3767	45.0497
YBEY	0.123802	4.41833	0	17.6404	77.9413
DNAJC17	0.0751623	4.41525	0.102855	19.7732	75.7087
SLC25A28	0.105011	4.41313	0	15.2912	80.2957
AL731577.1	0.00932238	4.41187	0	0	95.5881
ESF1	0.21296	4.41103	0	24.2777	71.3113
FAM213B	0.0247106	4.40958	0.306904	4.61028	90.6732
PRPF8	0.281376	4.40757	0.35431	30.7821	64.456
DDX39B	0.176218	4.40559	0.496066	21.0794	74.0189
TMEM41B	0.121189	4.40411	0	16.2662	79.3297
PIK3C3	0.098708	4.40392	0	16.3554	79.2407
CRTC2	0.0725296	4.40088	0.288204	9.94131	85.3696
TNFAIP8L1	0.0562489	4.39927	0.960607	19.4177	75.2224
CHMP2B	0.245922	4.39828	0.0787631	36.5331	58.9898
FDFT1	0.244851	4.39401	0	39.0757	56.5303
NUP54	0.121691	4.39337	0.444503	29.5344	65.6277
KRAS	0.350554	4.39241	0.546983	44.8928	50.1678
TMEM65	0.0883884	4.39075	0	34.3498	61.2594
ARID1B	0.429089	4.38973	0.735936	38.9351	55.9392
CIRBP	1.38765	4.38824	1.14993	73.4281	21.0338
DYNLL1	0.859925	4.38765	0.922318	83.1728	11.5172
OGA	0.339177	4.38607	0.0338779	35.1863	60.3937
WAC-AS1	0.241571	4.38357	0.149218	39.7742	55.693
SMAP1	0.374797	4.38301	0.12034	48.9071	46.5895
ZNF675	0.089896	4.38247	0	14.1254	81.4922
TFAP4	0.0539446	4.38175	0	12.9024	82.7158
MRPL23	0.269618	4.38013	0.0905511	56.7277	38.8017
YWHAZ	1.29631	4.37917	0.130455	74.9414	20.549
TMUB1	0.188708	4.37863	0	29.9173	65.7041
CSK	0.516964	4.37826	0.472381	68.2923	26.8571
SHLD2	0.100564	4.37701	0	15.2048	80.4182
PWP2	0.000914707	4.37667	0.0629711	2.18463	93.3757
BAZ1A	0.375931	4.3733	0.170827	50.6747	44.7812
ALG6	0.0486064	4.37208	0.229486	11.9124	83.4861
CTSW	0.678167	4.37162	0	89.2659	6.36253
CDO1	0.00068736	4.3714	0	12.4469	83.1817
ZFYVE21	0.050781	4.36768	0.075431	42.2922	53.2647
POLI	0.0312827	4.36419	0	6.51254	89.1233
ITM2A	0.361342	4.36295	4.16819e-09	74.5077	21.1294
UBOX5	0.0177869	4.36155	0.0234547	5.08856	90.5264
FAM169B	4.12264e-05	4.35546	0	9.60154	86.043
USP34	0.359192	4.35351	0.0484637	27.0217	68.5763
SMIM7	0.261907	4.35302	0.271791	41.2336	54.1416
SBK1	0.0463889	4.3515	0.0493346	36.0769	59.5223
AC110760.2	0.00020189	4.35119	0	0.499344	95.1495
RARS2	0.10415	4.35097	0	17.3477	78.3013
CBWD6	0.00751259	4.35061	0.144678	2.65634	92.8484
TGIF2	0.0357333	4.34895	0.284073	19.7488	75.6181
MAP1LC3B	0.609447	4.34886	7.86131e-09	45.155	50.4961
RANBP2	0.162049	4.3472	0.838502	23.2151	71.5992
ZNF518A	0.133813	4.34719	0	22.7117	72.9411
TAB2	0.142531	4.34508	1.21587e-08	35.9282	59.7267
DHX34	0.0127403	4.342	0.192268	2.78095	92.6848
EEF2	1.56449	4.33867	0	78.615	17.0463
FAN1	0.0298368	4.33767	0	6.97339	88.6889
LFNG	0.119687	4.33744	0.629488	57.216	37.8171
ANAPC5	0.436031	4.3362	0.135641	56.3625	39.1657
DGKD	0.158827	4.33119	0.458791	44.1077	51.1023
IGFLR1	0.0734391	4.32987	0	65.2039	30.4662
UTP6	0.136219	4.32926	0.385205	38.2804	57.0051
ANKRD46	0.0324915	4.32608	1.19237e-07	9.8384	85.8355
GNLY	1.23879	4.31867	0	88.1413	7.54006
GDPD5	0.0213484	4.31777	0.345588	13.6739	81.6628
R3HDM4	0.224472	4.31738	0.295861	47.9104	47.4763
XRCC5	0.947203	4.31583	0.437723	72.9938	22.2527
CCT2	0.424854	4.3151	0.94848	71.1252	23.6112
PCIF1	0.191022	4.31426	0	7.18262	88.5031
PHF10	0.144696	4.31426	0	18.2872	77.3986
PHF5A	0.179023	4.3133	0	36.3826	59.3041
NCOA1	0.190543	4.31192	0	39.6695	56.0186
ZFAS1	1.23374	4.30919	0	82.2591	13.4317
HSD17B2	0.000421583	4.30625	0.660525	5.46563	89.5676
APIP	0.148496	4.30556	0	38.2921	57.4024
RPL13	4.36886	4.3051	3.23717e-09	84.2159	11.4791
USF3	0.141991	4.30461	0.20177	18.6776	76.816
FAM104A	0.137829	4.30435	0.156088	33.5009	62.0387
CASTOR1	0.0125925	4.30315	0	3.56923	92.1276
CASP3	0.118258	4.30008	0	51.0632	44.6367
BLOC1S6	0.269295	4.29935	0	48.2066	47.4941
CPTP	0.0477386	4.299	0	13.8384	81.8626
ZNF813	0.0156032	4.29765	0.132468	4.92201	90.6479
FABP2	0.000107524	4.29725	0	5.58099	90.1218
FANCE	0.0129885	4.2965	2.09771e-08	15.0784	80.6252
GEMIN5	0.030748	4.29523	0.62844	5.91741	89.1589
AGL	0.0980298	4.29291	0.302355	16.4973	78.9074
AP000759.1	0.00364178	4.29195	7.94293e-08	2.80811	92.8999
MED31	0.0903961	4.28844	0.77801	26.9577	67.9759
LINC01446	7.65855e-05	4.28779	0	0	95.7122
CCNL1	0.551041	4.28771	0.285026	34.8919	60.5354
BBS2	0.0305595	4.28324	0.901282	13.4818	81.3336
ARAP2	0.260842	4.279	0	68.4882	27.2328
UMPS	0.0594857	4.27875	0.314877	19.8831	75.5233
RC3H1	0.156399	4.27451	0.145188	23.0887	72.4916
SP100	0.674432	4.27089	0.751724	63.2929	31.6845
CALHM6	0.17731	4.26646	2.22699e-08	80.867	14.8665
CCDC90B	0.219982	4.26632	0.830161	40.0675	54.8361
HGH1	0.0290263	4.26316	0	12.7769	82.9599
RASGRP2	0.45927	4.26152	0.0944464	55.8838	39.7603
ZNF460	0.0258681	4.26103	0	6.01483	89.7241
FAM174A	0.0331458	4.25984	0	9.72434	86.0158
SDHD	0.375487	4.25542	0	55.6873	40.0572
BLM	0.0448705	4.25465	0	47.4958	48.2495
FBXL3	0.123657	4.25458	0.150703	17.6854	77.9093
NAA35	0.0611217	4.25443	0.422492	10.9798	84.3433
MPLKIP	0.274477	4.25102	0.168157	41.9381	53.6427
PHF6	0.190854	4.25082	0.659446	49.2098	45.8799
STAG2	0.467594	4.25033	0.0838979	37.6995	57.9662
FBXO8	0.0310762	4.24843	1.04103e-06	2.44657	93.305
EXOC2	0.0680368	4.24723	0	14.7176	81.0352
ARL11	0.0385331	4.24607	0	48.7937	46.9603
S100A13	0.0311863	4.24567	0	29.8677	65.8866
DCAF17	0.0559422	4.24349	0	4.46494	91.2916
SGF29	0.137905	4.24334	0	24.747	71.0096
STRN3	0.0755475	4.24278	0	12.427	83.3302
FOLR3	0.0225763	4.24185	0	35.9211	59.8371
GABARAPL2	0.74239	4.24177	0.316321	60.206	35.2359
PTOV1	0.129595	4.23612	0	28.3356	67.4283
MEAF6	0.425976	4.2353	0.0267646	48.2136	47.5244
RNPC3	0.19344	4.23359	0.424981	14.6395	80.7019
ZNF576	0.0303996	4.23198	1.24034	7.74293	86.7848
TMEM121	0.0257131	4.23165	0	15.0725	80.6959
ZNF616	0.00939077	4.23155	1.82404	3.60371	90.3407
DET1	0.0125508	4.22937	0.862983	5.22217	89.6855
TRAPPC2	0.163714	4.22864	0.0427518	35.3729	60.3558
MTUS1	0.00674319	4.22812	0	35.2833	60.4886
NARS	0.280534	4.22672	1.05551	44.9312	49.7866
TRIM3	0.00839615	4.2242	0.923212	12.2398	82.6128
EIF2B2	0.0809986	4.22295	0	30.2646	65.5125
TBKBP1	0.0153866	4.22276	0	31.9593	63.8179
AKAP9	0.493733	4.22254	0.879289	37.2469	57.6513
AZI2	0.120816	4.22112	0	43.8115	51.9674
ZNF566	0.0328168	4.22102	0	12.3612	83.4178
PMPCB	0.284646	4.22083	4.29702e-08	49.3075	46.4717
PNMA6F	0.000520517	4.21994	0	2.59739	93.1827
LINC00672	0.0348178	4.21687	1.66644e-08	3.56036	92.2228
ICAM2	0.31352	4.21685	0.132908	56.6965	38.9537
NPRL2	0.0981051	4.21566	0.253613	28.3471	67.1836
TBC1D10C	0.50609	4.21482	0.107472	67.2233	28.4544
SEC23B	0.0828042	4.21208	0	37.0229	58.765
PCID2	0.167812	4.21076	0.840273	35.0751	59.8739
SCAMP1	0.104671	4.20998	0.799128	24.5216	70.4693
PTGES3	1.08889	4.20847	0.926195	68.0953	26.77
GPR155	0.121257	4.20827	0.0576032	45.7797	49.9545
TRIM38	0.313104	4.20764	0	58.3399	37.4525
NRDC	0.368107	4.20718	0.266937	54.4548	41.0711
TM9SF3	0.372234	4.20509	0.0725068	53.5949	42.1275
VPS13A	0.131579	4.20201	0	31.876	63.922
KIAA1109	0.183497	4.20163	2.80187e-06	13.6616	82.1368
HNRNPA1L2	0.0141506	4.1993	0	7.50097	88.2997
GTF2H2C	0.0380473	4.19833	6.79834e-08	3.62762	92.1741
APOL6	0.223915	4.19802	0.406988	62.9357	32.4593
SLC44A2	0.178408	4.19683	0.0451146	51.7953	43.9628
MRPL39	0.0918557	4.19631	0.196425	37.7963	57.811
NDRG3	0.0729123	4.19555	1.34083	6.26708	88.1965
CAPZA1	0.582239	4.19549	0.262421	75.0804	20.4617
OARD1	0.215476	4.19537	0.120665	22.2812	73.4028
ARHGEF26	0.00525891	4.18429	0.770254	1.25935	93.7861
TBL2	0.0404732	4.18397	0.00688556	37.4457	58.3635
TBP	0.0519632	4.18094	0	4.12663	91.6924
TMEM259	0.216885	4.18048	0	12.4622	83.3573
RPP25L	0.103929	4.17728	0.822313	22.2855	72.7149
QDPR	0.102773	4.17532	0	47.0092	48.8155
PHF20L1	0.278958	4.17203	0.0900692	36.1576	59.5803
ARHGAP25	0.190264	4.17191	0.10473	39.9736	55.7497
AC004241.1	0.017111	4.17137	0	28.1348	67.6939
PBDC1	0.199843	4.17005	0	45.0133	50.8166
TENT2	0.155218	4.16995	0.650193	17.6318	77.5481
SMAD5	0.103928	4.16454	0.0823962	31.8146	63.9384
CLEC2D	0.514785	4.16169	2.91058e-14	81.2686	14.5697
ZFYVE16	0.104472	4.1594	1.70969e-07	34.5559	61.2847
NDE1	0.123446	4.15874	0.291069	7.21942	88.3308
AGAP2	0.0517858	4.15754	0.0967002	30.5217	65.2241
PDCD11	0.0664884	4.15683	0.330945	18.7927	76.7195
ATG4C	0.05635	4.15489	0.0925934	39.1329	56.6196
ARL1	0.149052	4.1499	0.399873	40.3114	55.1389
CLINT1	0.43836	4.14895	1.13295	57.6426	37.0755
ANKRD17	0.151141	4.1488	0.133207	23.9768	71.7412
AC095055.1	0.0131973	4.14841	0.776775	2.69524	92.3796
LTBP4	0.0482151	4.14517	0.717021	27.2462	67.8916
CRLF3	0.199674	4.14499	0.016614	20.7867	75.0516
BCL9L	0.116479	4.14206	0.40615	51.6943	43.7575
UTP15	0.02932	4.14178	0	9.93986	85.9184
BTN3A1	0.142637	4.13964	0.483154	31.3483	64.0289
NDUFAF4	0.124711	4.138	0.455923	26.2374	69.1687
SRSF10	0.501057	4.13741	0.467115	63.097	32.2984
TYW1	0.0675715	4.13731	0.572219	4.87758	90.4129
FAM120AOS	0.150387	4.13518	0	14.1385	81.7264
COA4	0.265343	4.13482	0.329345	47.6331	47.9028
ARL13B	0.0298782	4.13453	0.737308	2.30752	92.8206
FAM98B	0.106669	4.13367	0	28.9825	66.8838
HBB	0.280805	4.12826	0	68.2485	27.6232
RPL8	3.43187	4.12758	0	85.9487	9.92368
FKBP5	0.314384	4.11841	1.08403	51.2935	43.5041
UBAP1L	0.01109	4.11652	0.568621	3.23415	92.0807
POLR2B	0.239063	4.11596	0.543872	29.8065	65.5337
FIS1	0.688716	4.11083	0.44455	42.6288	52.8158
PARP11	0.0653529	4.11025	0.242125	16.9009	78.7468
TMEM35B	0.00098846	4.10966	0.219498	1.98022	93.6906
UBE2R2	0.345069	4.10958	0	66.1031	29.7873
TMEM43	0.0946643	4.1094	0	24.978	70.9126
ADD3	0.568682	4.10933	0	47.1136	48.7771
STK4	0.901608	4.10906	0.127814	61.7758	33.9874
ZNF76	0.0517115	4.10699	0	13.2714	82.6216
RWDD2B	0.0410823	4.10621	0.487708	17.9478	77.4583
IL27RA	0.193984	4.10341	0	33.8288	62.0678
RMND5A	0.121514	4.09861	0.283383	18.2245	77.3936
SMARCD1	0.190149	4.09832	0	33.9404	61.9612
DR1	0.266014	4.09712	0.161397	41.2142	54.5273
MADD	0.0709899	4.097	0.126021	23.2411	72.5359
ARHGEF3	0.146486	4.09588	0	48.113	47.7912
POLK	0.137872	4.09535	0	29.1423	66.7623
AC245014.3	0.125075	4.09485	1.43462	38.9402	55.5303
ARFGEF2	0.0706948	4.0948	0	15.7626	80.1426
CXCR2	0.00848329	4.09299	0.0855326	41.6101	54.2113
LINC01184	0.101375	4.09245	0.267081	30.2935	65.347
RBM43	0.0957367	4.09095	0	21.9472	73.9619
CAPZA2	0.454887	4.09047	0.238209	76.2738	19.3976
HNRNPDL	1.44724	4.09025	0.532218	72.3996	22.978
TSGA10	0.0518402	4.08995	0	28.6167	67.2933
SRFBP1	0.162094	4.08988	0.731291	23.8328	71.3461
CHUK	0.0423986	4.08365	0	10.2616	85.6548
GATAD2A	0.212257	4.08314	1.00004	45.9895	48.9273
KPNA2	0.0810328	4.08312	1.09357	57.413	37.4103
LMO7-AS1	0.00121102	4.08273	0.895432	8.60871	86.4131
APPBP2	0.0771213	4.08241	0.0294009	3.5647	92.3235
TMEM101	0.115233	4.07957	0.293386	30.99	64.637
SIGIRR	0.399064	4.07929	0	52.8724	43.0483
TBC1D22A	0.155116	4.07856	1.07176e-08	43.5682	52.3533
RPP21	0.0370856	4.07302	0	4.6078	91.3192
ZNF740	0.0360842	4.07178	1.14126	8.26424	86.5227
AIP	0.368216	4.07135	7.49765e-08	56.5747	39.3539
PDE4B	0.148792	4.07095	0.135986	68.436	27.3571
TUT7	0.194127	4.07091	0.661682	49.6264	45.6411
FCRL3	0.0672146	4.07055	0	67.1032	28.8262
ARNT	0.0578645	4.07007	0	17.2766	78.6534
LRP2BP	0.0161839	4.0699	0	17.8163	78.1138
UIMC1	0.139993	4.06544	0.622238	17.1454	78.1669
PANK4	0.0231391	4.06283	0.508595	7.84556	87.583
CD47	0.653891	4.06222	0.209355	57.6761	38.0524
Z98885.3	0.0127629	4.06019	1.66806	10.3194	83.9523
GOLGA8A	0.102427	4.05796	0.106244	42.865	52.9708
ABHD3	0.0840141	4.05761	0.279604	35.2955	60.3673
HIST1H2BE	0.025074	4.05676	0	4.59568	91.3476
SNHG15	0.197438	4.05664	0.159955	21.6475	74.1359
STAU2	0.086354	4.05655	1.49202	20.2706	74.1809
RPH3A	0.00693488	4.05525	0	34.9313	61.0135
HYI	0.0780014	4.05496	0	37.1375	58.8075
CDC42EP3	0.267334	4.05392	0.0532948	66.0002	29.8925
SPON1	0.02445	4.05335	0.134813	40.5827	55.2291
LRRC58	0.149274	4.05117	0	27.9598	67.9891
GTF2E1	0.0263324	4.05014	1.6011e-08	3.08797	92.8619
AC022726.2	0.0025958	4.04988	0	15.5177	80.4324
DYNLRB1	0.625704	4.0493	0	45.0455	50.9052
ATP8B2	0.0787746	4.0474	0	49.6901	46.2625
NELFCD	0.182212	4.04629	0.11937	42.2642	53.5701
SPN	0.438143	4.0417	1.07556	72.7221	22.1607
SLC25A45	0.140871	4.04083	0.296966	29.744	65.9182
TEX264	0.299627	4.03996	0	45.3091	50.6509
RPS6KA5	0.125237	4.03708	0.917495	34.0232	61.0222
TBRG1	0.185622	4.03667	0.882286	27.6215	67.4595
CNN2	0.476439	4.03661	0	74.0909	21.8725
AKAP7	0.0957139	4.03637	0	27.8333	68.1303
ZC3H7A	0.210954	4.0352	0	18.798	77.1668
EZH1	0.110505	4.03403	0	17.8162	78.1498
PYGO2	0.0386659	4.02746	0	8.09283	87.8797
PPP1R13B	0.0216964	4.02702	0.182591	24.9644	70.8259
CES1	0.0579648	4.02644	0	34.811	61.1626
PIK3R4	0.0224334	4.02605	0	6.49779	89.4762
CHCHD1	0.239109	4.02584	0.219197	55.0675	40.6874
ST8SIA4	0.144912	4.02439	0.379518	38.3657	57.2304
PPWD1	0.122747	4.01975	0.344147	13.9939	81.6422
TPR	0.732283	4.01831	0.149317	66.2191	29.6133
NIP7	0.118699	4.01821	0.355211	35.241	60.3856
SERBP1	1.07901	4.01503	0.237378	76.7454	19.0022
MAPK1	0.297256	4.0142	0.0418004	66.5087	29.4353
TAP2	0.156289	4.01333	0.318547	41.2189	54.4492
STK10	0.297458	4.01053	0.384586	58.9431	36.6618
SMIM30	0.11258	4.00766	0	27.2287	68.7636
TMSB4X	4.00948	4.00693	0	90.2681	5.72496
VPS4A	0.160042	4.00676	1.10852	21.8579	73.0268
PPP3CA	0.304442	4.00521	0.0276989	64.21	31.757
CA5B	0.116095	4.00447	0.0655677	33.6159	62.3141
KEAP1	0.0583749	4.00427	0	26.2123	69.7834
LINC01116	0.00998227	4.00417	1.36602	0	94.6298
MTIF3	0.334131	4.00193	0.869455	39.4289	55.6998
ZNF207	0.53039	3.99974	0.385633	55.6456	39.9691
ARPC1B	1.37609	3.99381	3.78438e-09	88.4188	7.5874
ZNF649	0.0314888	3.98626	0	4.63512	91.3786
ECH1	0.511873	3.98387	0.478788	56.2168	39.3205
BIN3	0.0728786	3.98178	0	10.9159	85.1023
METTL2A	0.0550326	3.97997	0.641629	18.554	76.8244
TBCA	0.951007	3.97982	0.133715	66.078	29.8085
DPY30	0.259892	3.97928	0.562597	28.8614	66.5967
RELA	0.1279	3.97873	0.0980015	19.2649	76.6583
NDUFB3	0.514991	3.97842	0.284344	69.8718	25.8654
TRIR	1.11712	3.97754	0.378435	56.3004	39.3436
MACO1	0.087541	3.97636	3.83564e-08	14.8992	81.1244
SF3B2	0.67416	3.97579	0	54.5588	41.4654
DGKZ	0.332532	3.97355	0.498673	61.4038	34.1239
CYBRD1	0.0197544	3.97345	2.31994e-06	41.9961	54.0304
ZNF547	0.0018094	3.97193	0.308529	0.487691	95.2319
LONP2	0.228127	3.97099	0.154472	13.667	82.2075
NEPRO	0.107501	3.9705	6.37687e-08	13.546	82.4835
PIK3C2A	0.0955671	3.96845	0	29.9775	66.0541
DNAJB2	0.0653148	3.96778	0.574701	24.9341	70.5234
PRR14L	0.121337	3.96737	0	24.1697	71.8629
NDUFAF8	0.381945	3.96621	0	44.0174	52.0163
ALG1L	0.00304997	3.96602	0	9.82746	86.2065
CLCN3	0.110712	3.9645	1.02473	55.7481	39.2627
STX17	0.118888	3.96382	0	29.1736	66.8626
TIA1	0.167002	3.96202	0.19829	18.1057	77.734
LINC02384	0.0463409	3.95601	0	47.8883	48.1557
NDUFA3	0.714914	3.95289	0	57.4779	38.5692
LMO4	0.278327	3.95289	0.285083	69.7994	25.9627
FANCF	0.0836385	3.95016	0	13.8757	82.1741
AC006480.2	0.0145393	3.94883	0.0431622	10.0656	85.9424
STAM2	0.0687226	3.94805	0	18.9458	77.1062
FAM114A2	0.0626261	3.94679	0	15.7192	80.3341
ARHGAP12	0.0702663	3.94651	0.843168	12.1554	83.0549
ZC3H14	0.11375	3.946	0.613693	7.79688	87.6434
TAOK3	0.498887	3.94305	0.307672	52.0981	43.6512
HNRNPUL1	0.361289	3.94184	0.150239	54.0326	41.8753
AFDN	0.034187	3.94152	0	54.3693	41.6892
XAB2	0.0682491	3.94097	0.553511	16.9075	78.598
PRPF4	0.0905509	3.93688	0.312154	23.7312	72.0198
FAM208B	0.128306	3.9334	1.12151	17.2737	77.6714
C3orf38	0.136606	3.93301	0.493525	17.1236	78.4498
CLHC1	0.0099505	3.93189	0	7.11662	88.9515
ZNF420	0.026538	3.93126	0.143819	12.9026	83.0224
RPS2	4.01194	3.93082	0	82.974	13.0952
DENND4C	0.0810367	3.92529	0.401822	20.0472	75.6257
AL035563.1	0.043723	3.92407	0.468761	24.4119	71.1952
ZNF200	0.0237344	3.92378	0.915394	5.04702	90.1138
TSN	0.208211	3.92302	0.0812587	38.4894	57.5063
EVI2A	0.210287	3.9225	0	58.6171	37.4604
RSRC2	0.436291	3.91913	0.319769	42.361	53.4001
MGAT2	0.116917	3.91706	0.220367	39.1355	56.7271
TFAM	0.343347	3.91659	0	42.3902	53.6932
CCDC66	0.253193	3.91651	0.450713	40.3601	55.2727
RTN4R	0.00526417	3.91644	0	9.72136	86.3622
CAPRIN1	0.26301	3.91477	0.483068	63.195	32.4072
NOP10	0.614588	3.9122	0.313083	74.2087	21.566
ZNF486	0.0214472	3.90987	0.649592	6.85774	88.5828
TRMT6	0.115762	3.90875	0.926885	31.997	63.1673
ID3	0.059771	3.90724	0.0118462	46.3194	49.7615
TMEM263	0.120532	3.90694	0.327162	41.5319	54.234
PPP2R5E	0.257449	3.90676	0.117014	26.4293	69.5469
HADH	0.114399	3.90509	0	57.8617	38.2332
MFF	0.317249	3.90481	0	49.1212	46.974
ISG20L2	0.0874248	3.90382	2.79691e-08	12.6622	83.434
MRPS5	0.295526	3.90007	0.438402	41.5422	54.1193
ULK4	0.0347357	3.89573	0.811222	6.84344	88.4496
PTCH2	0.0206485	3.89545	0.0397712	16.2585	79.8063
MAPRE2	0.15801	3.89493	0.637099	41.797	53.6709
TXNIP	2.88052	3.89483	0.277339	85.0386	10.7892
WDR59	0.0519206	3.89465	0.232187	5.60124	90.2719
YWHAG	0.12515	3.89285	2.94037e-08	53.2809	42.8263
CBWD3	0.0366941	3.89206	0.17022	17.3852	78.5525
ITFG2	0.104036	3.89123	0.158631	13.2592	82.6909
ANXA7	0.385746	3.89094	3.33638e-06	39.3825	56.7265
IDS	0.349873	3.89043	4.51602e-07	35.2799	60.8296
SH3GLB1	0.428204	3.88974	0.0351923	53.3046	42.7705
AC068282.1	0.00120799	3.88891	0.0660131	2.54473	93.5004
LDLRAP1	0.154467	3.88889	6.02893e-09	70.0473	26.0638
PIGG	0.0461078	3.88673	0.0271655	9.84546	86.2406
ZNF384	0.0559801	3.88558	0	11.8809	84.2335
ZNF615	0.0164407	3.88275	0.156354	6.90556	89.0553
TMCO4	0.0403767	3.88078	0	7.60404	88.5152
JAK3	0.15507	3.88036	1.12606	23.5223	71.4712
LINC02531	0.000559381	3.87897	0.053141	0.873559	95.1943
VTA1	0.107	3.87751	0.242041	21.7487	74.1317
KIFAP3	0.117509	3.87738	0	33.198	62.9246
PHF2	0.0479308	3.87427	0.377688	10.426	85.322
RNF168	0.147137	3.87309	0.490642	33.6613	61.9749
MED13	0.178625	3.87182	0.175114	16.316	79.6371
TNFSF8	0.0463145	3.87143	0.314022	41.8598	53.9547
SCFD1	0.191774	3.8713	0.908002	36.9967	58.224
SCAMP2	0.300984	3.87089	0.208319	43.4802	52.4406
NDUFAF1	0.0547503	3.86425	0.389875	23.8297	71.9162
RNF13	0.249875	3.86285	0	60.1513	35.9858
ISG15	0.421181	3.86187	0.00218728	67.0558	29.0801
GLOD4	0.268155	3.85758	0.224857	39.7649	56.1527
TMBIM6	1.09995	3.85752	0.0615702	75.5853	20.4956
YPEL3	0.713927	3.8564	7.21192e-09	53.6617	42.4819
DUSP11	0.130053	3.85542	0	25.1188	71.0257
TPGS2	0.186226	3.85531	0.371382	61.2792	34.4941
RPS6KA3	0.321887	3.85426	8.60185e-09	47.2719	48.8738
HOMER1	0.0142594	3.85335	0	18.8319	77.3147
TRBV9	0.00225536	3.8533	0	17.7643	78.3824
PSMB9	1.14293	3.85227	0.188631	82.4618	13.4973
SLC9A3	0.0393896	3.85149	0	32.117	64.0315
GDPGP1	0.009947	3.84887	0.681159	1.70447	93.7655
LIN54	0.0443759	3.84685	0.83167	23.9498	71.3717
KIAA0586	0.140347	3.84663	0.0616465	31.2487	64.843
USP24	0.106852	3.84507	0.284519	38.2143	57.6561
C21orf91	0.115101	3.84357	5.82747e-09	25.257	70.8994
EMP3	1.61277	3.84185	0.252073	83.3414	12.5647
CNIH4	0.177318	3.84063	0.104802	49.5466	46.508
SH3KBP1	0.537861	3.84035	0	72.4225	23.7372
SSU72	0.591593	3.83766	0	34.0974	62.0649
MFSD13A	0.0182712	3.83754	0	17.4056	78.7569
STXBP3	0.234487	3.83593	0.447784	25.4821	70.2342
CLN5	0.148922	3.83567	7.43573e-07	40.1771	55.9872
PSMD2	0.318472	3.83208	0.147349	59.1245	36.8961
TRMT5	0.0194167	3.82848	1.00238e-07	4.34575	91.8258
SFR1	0.0708533	3.8207	0	24.7513	71.428
STIM2	0.23278	3.81798	0.945736	27.658	67.5782
SPG7	0.176517	3.81764	0	17.3261	78.8563
OSGEP	0.150782	3.8167	0	38.807	57.3763
PRR12	0.0365512	3.81659	0	7.79072	88.3927
SH3BP5L	0.0176336	3.81564	0.785161	10.0397	85.3595
[truncated: 25,745 more rows]

## Sheet: Fig-2b
Sample	Celltype	Expression	Sex	Gene	Donor	Time
PTID2W2	ASDC	1.67585	Male	LILRA4	PTID2	W2
PTID2W2	B_intermediate	0.0539888	Male	LILRA4	PTID2	W2
PTID2W2	B_memory	0.0124614	Male	LILRA4	PTID2	W2
PTID2W2	B_naive	0.00236682	Male	LILRA4	PTID2	W2
PTID2W2	CD14_Mono	0.00751324	Male	LILRA4	PTID2	W2
PTID2W2	CD16_Mono	0.0103787	Male	LILRA4	PTID2	W2
PTID2W2	CD4_CTL	0	Male	LILRA4	PTID2	W2
PTID2W2	CD4_Naive	0	Male	LILRA4	PTID2	W2
PTID2W2	CD4_Proliferating	0	Male	LILRA4	PTID2	W2
PTID2W2	CD4_TCM	0.00163221	Male	LILRA4	PTID2	W2
PTID2W2	CD4_TEM	0	Male	LILRA4	PTID2	W2
PTID2W2	CD8_Naive	0.000517588	Male	LILRA4	PTID2	W2
PTID2W2	CD8_Proliferating	0	Male	LILRA4	PTID2	W2
PTID2W2	CD8_TCM	0.00313944	Male	LILRA4	PTID2	W2
PTID2W2	CD8_TEM	0.000559722	Male	LILRA4	PTID2	W2
PTID2W2	cDC1	0.0429727	Male	LILRA4	PTID2	W2
PTID2W2	cDC2	0.0192411	Male	LILRA4	PTID2	W2
PTID2W2	dnT	0	Male	LILRA4	PTID2	W2
PTID2W2	Doublet	0	Male	LILRA4	PTID2	W2
PTID2W2	Eryth	0	Male	LILRA4	PTID2	W2
PTID2W2	gdT	0	Male	LILRA4	PTID2	W2
PTID2W2	HSPC	0	Male	LILRA4	PTID2	W2
PTID2W2	ILC	0	Male	LILRA4	PTID2	W2
PTID2W2	MAIT	0.00258592	Male	LILRA4	PTID2	W2
PTID2W2	NK	0.00583608	Male	LILRA4	PTID2	W2
PTID2W2	NK_CD56bright	0	Male	LILRA4	PTID2	W2
PTID2W2	NK_Proliferating	0	Male	LILRA4	PTID2	W2
PTID2W2	pDC	2.0666	Male	LILRA4	PTID2	W2
PTID2W2	Plasmablast	0	Male	LILRA4	PTID2	W2
PTID2W2	Platelet	0	Male	LILRA4	PTID2	W2
PTID2W2	Treg	0.00372897	Male	LILRA4	PTID2	W2
PTID2W3	ASDC	1.79321	Male	LILRA4	PTID2	W3
PTID2W3	B_intermediate	0.163469	Male	LILRA4	PTID2	W3
PTID2W3	B_memory	0.0153765	Male	LILRA4	PTID2	W3
PTID2W3	B_naive	0.00607172	Male	LILRA4	PTID2	W3
PTID2W3	CD14_Mono	0.0108317	Male	LILRA4	PTID2	W3
PTID2W3	CD16_Mono	0.00893063	Male	LILRA4	PTID2	W3
PTID2W3	CD4_CTL	0	Male	LILRA4	PTID2	W3
PTID2W3	CD4_Naive	0.00193508	Male	LILRA4	PTID2	W3
PTID2W3	CD4_Proliferating	0	Male	LILRA4	PTID2	W3
PTID2W3	CD4_TCM	0	Male	LILRA4	PTID2	W3
PTID2W3	CD4_TEM	0.00408475	Male	LILRA4	PTID2	W3
PTID2W3	CD8_Naive	0	Male	LILRA4	PTID2	W3
PTID2W3	CD8_Proliferating	0.125235	Male	LILRA4	PTID2	W3
PTID2W3	CD8_TCM	0.00548019	Male	LILRA4	PTID2	W3
PTID2W3	CD8_TEM	0.000596634	Male	LILRA4	PTID2	W3
PTID2W3	cDC1	0.126024	Male	LILRA4	PTID2	W3
PTID2W3	cDC2	0.0153055	Male	LILRA4	PTID2	W3
PTID2W3	dnT	0.0430076	Male	LILRA4	PTID2	W3
PTID2W3	Doublet	0	Male	LILRA4	PTID2	W3
PTID2W3	Eryth	0	Male	LILRA4	PTID2	W3
PTID2W3	gdT	0.00288817	Male	LILRA4	PTID2	W3
PTID2W3	HSPC	0	Male	LILRA4	PTID2	W3
PTID2W3	ILC	0	Male	LILRA4	PTID2	W3
PTID2W3	MAIT	0	Male	LILRA4	PTID2	W3
PTID2W3	NK	0.00302359	Male	LILRA4	PTID2	W3
PTID2W3	NK_CD56bright	0	Male	LILRA4	PTID2	W3
PTID2W3	NK_Proliferating	0	Male	LILRA4	PTID2	W3
PTID2W3	pDC	1.88936	Male	LILRA4	PTID2	W3
PTID2W3	Plasmablast	0	Male	LILRA4	PTID2	W3
PTID2W3	Platelet	0	Male	LILRA4	PTID2	W3
PTID2W3	Treg	0	Male	LILRA4	PTID2	W3
PTID2W4	ASDC	1.74753	Male	LILRA4	PTID2	W4
PTID2W4	B_intermediate	0.112873	Male	LILRA4	PTID2	W4
PTID2W4	B_memory	0.00380376	Male	LILRA4	PTID2	W4
PTID2W4	B_naive	0.00936646	Male	LILRA4	PTID2	W4
PTID2W4	CD14_Mono	0.00578073	Male	LILRA4	PTID2	W4
PTID2W4	CD16_Mono	0.00601613	Male	LILRA4	PTID2	W4
PTID2W4	CD4_CTL	0	Male	LILRA4	PTID2	W4
PTID2W4	CD4_Naive	0.000324458	Male	LILRA4	PTID2	W4
PTID2W4	CD4_Proliferating	0	Male	LILRA4	PTID2	W4
PTID2W4	CD4_TCM	0.00173732	Male	LILRA4	PTID2	W4
PTID2W4	CD4_TEM	0	Male	LILRA4	PTID2	W4
PTID2W4	CD8_Naive	0.00378128	Male	LILRA4	PTID2	W4
PTID2W4	CD8_Proliferating	0	Male	LILRA4	PTID2	W4
PTID2W4	CD8_TCM	0.00484682	Male	LILRA4	PTID2	W4
PTID2W4	CD8_TEM	0.00146997	Male	LILRA4	PTID2	W4
PTID2W4	cDC1	0.0883335	Male	LILRA4	PTID2	W4
PTID2W4	cDC2	0.0378132	Male	LILRA4	PTID2	W4
PTID2W4	dnT	0	Male	LILRA4	PTID2	W4
PTID2W4	Doublet	0	Male	LILRA4	PTID2	W4
PTID2W4	Eryth	0	Male	LILRA4	PTID2	W4
PTID2W4	gdT	0	Male	LILRA4	PTID2	W4
PTID2W4	HSPC	0.0652756	Male	LILRA4	PTID2	W4
PTID2W4	ILC	0	Male	LILRA4	PTID2	W4
PTID2W4	MAIT	0	Male	LILRA4	PTID2	W4
PTID2W4	NK	0.0033747	Male	LILRA4	PTID2	W4
PTID2W4	NK_CD56bright	0	Male	LILRA4	PTID2	W4
PTID2W4	NK_Proliferating	0	Male	LILRA4	PTID2	W4
PTID2W4	pDC	1.8565	Male	LILRA4	PTID2	W4
PTID2W4	Plasmablast	0	Male	LILRA4	PTID2	W4
PTID2W4	Platelet	0	Male	LILRA4	PTID2	W4
PTID2W4	Treg	0	Male	LILRA4	PTID2	W4
PTID2W5	ASDC	1.40679	Male	LILRA4	PTID2	W5
PTID2W5	B_intermediate	0.098263	Male	LILRA4	PTID2	W5
PTID2W5	B_memory	0	Male	LILRA4	PTID2	W5
PTID2W5	B_naive	0.01045	Male	LILRA4	PTID2	W5
PTID2W5	CD14_Mono	0.00692029	Male	LILRA4	PTID2	W5
PTID2W5	CD16_Mono	0.0156661	Male	LILRA4	PTID2	W5
PTID2W5	CD4_CTL	0	Male	LILRA4	PTID2	W5
PTID2W5	CD4_Naive	0.000872738	Male	LILRA4	PTID2	W5
PTID2W5	CD4_Proliferating	0	Male	LILRA4	PTID2	W5
PTID2W5	CD4_TCM	0	Male	LILRA4	PTID2	W5
PTID2W5	CD4_TEM	0.00567238	Male	LILRA4	PTID2	W5
PTID2W5	CD8_Naive	0.00149197	Male	LILRA4	PTID2	W5
PTID2W5	CD8_Proliferating	0	Male	LILRA4	PTID2	W5
PTID2W5	CD8_TCM	0	Male	LILRA4	PTID2	W5
PTID2W5	CD8_TEM	0.0012047	Male	LILRA4	PTID2	W5
PTID2W5	cDC1	0.0813334	Male	LILRA4	PTID2	W5
PTID2W5	cDC2	0.035958	Male	LILRA4	PTID2	W5
PTID2W5	dnT	0	Male	LILRA4	PTID2	W5
PTID2W5	Doublet	0	Male	LILRA4	PTID2	W5
PTID2W5	Eryth	0	Male	LILRA4	PTID2	W5
PTID2W5	gdT	0	Male	LILRA4	PTID2	W5
PTID2W5	HSPC	0	Male	LILRA4	PTID2	W5
PTID2W5	ILC	0	Male	LILRA4	PTID2	W5
PTID2W5	MAIT	0	Male	LILRA4	PTID2	W5
PTID2W5	NK	0.00185925	Male	LILRA4	PTID2	W5
PTID2W5	NK_CD56bright	0	Male	LILRA4	PTID2	W5
PTID2W5	NK_Proliferating	0	Male	LILRA4	PTID2	W5
PTID2W5	pDC	1.93054	Male	LILRA4	PTID2	W5
PTID2W5	Plasmablast	0	Male	LILRA4	PTID2	W5
PTID2W5	Platelet	0	Male	LILRA4	PTID2	W5
PTID2W5	Treg	0	Male	LILRA4	PTID2	W5
PTID2W6	ASDC	1.66815	Male	LILRA4	PTID2	W6
PTID2W6	B_intermediate	0.143751	Male	LILRA4	PTID2	W6
PTID2W6	B_memory	0.00347177	Male	LILRA4	PTID2	W6
PTID2W6	B_naive	0.00950917	Male	LILRA4	PTID2	W6
PTID2W6	CD14_Mono	0.00802077	Male	LILRA4	PTID2	W6
PTID2W6	CD16_Mono	0.0217964	Male	LILRA4	PTID2	W6
PTID2W6	CD4_CTL	0.00607091	Male	LILRA4	PTID2	W6
PTID2W6	CD4_Naive	0.00159542	Male	LILRA4	PTID2	W6
PTID2W6	CD4_Proliferating	0	Male	LILRA4	PTID2	W6
PTID2W6	CD4_TCM	0.00112785	Male	LILRA4	PTID2	W6
PTID2W6	CD4_TEM	0	Male	LILRA4	PTID2	W6
PTID2W6	CD8_Naive	0.000995589	Male	LILRA4	PTID2	W6
PTID2W6	CD8_Proliferating	0	Male	LILRA4	PTID2	W6
PTID2W6	CD8_TCM	0.0059233	Male	LILRA4	PTID2	W6
PTID2W6	CD8_TEM	0.00209502	Male	LILRA4	PTID2	W6
PTID2W6	cDC1	0.0644129	Male	LILRA4	PTID2	W6
PTID2W6	cDC2	0.0386328	Male	LILRA4	PTID2	W6
PTID2W6	dnT	0	Male	LILRA4	PTID2	W6
PTID2W6	Eryth	0	Male	LILRA4	PTID2	W6
PTID2W6	gdT	0.00559808	Male	LILRA4	PTID2	W6
PTID2W6	HSPC	0	Male	LILRA4	PTID2	W6
PTID2W6	ILC	0	Male	LILRA4	PTID2	W6
PTID2W6	MAIT	0.00237958	Male	LILRA4	PTID2	W6
PTID2W6	NK	0.00211333	Male	LILRA4	PTID2	W6
PTID2W6	NK_CD56bright	0.0122167	Male	LILRA4	PTID2	W6
PTID2W6	NK_Proliferating	0	Male	LILRA4	PTID2	W6
PTID2W6	pDC	2.07178	Male	LILRA4	PTID2	W6
PTID2W6	Plasmablast	0	Male	LILRA4	PTID2	W6
PTID2W6	Platelet	0	Male	LILRA4	PTID2	W6
PTID2W6	Treg	0.00383111	Male	LILRA4	PTID2	W6
PTID2W7	ASDC	1.51404	Male	LILRA4	PTID2	W7
PTID2W7	B_intermediate	0.109239	Male	LILRA4	PTID2	W7
PTID2W7	B_memory	0.012082	Male	LILRA4	PTID2	W7
PTID2W7	B_naive	0.00678766	Male	LILRA4	PTID2	W7
PTID2W7	CD14_Mono	0.00763537	Male	LILRA4	PTID2	W7
PTID2W7	CD16_Mono	0.0250243	Male	LILRA4	PTID2	W7
PTID2W7	CD4_CTL	0.00561833	Male	LILRA4	PTID2	W7
PTID2W7	CD4_Naive	0.00333344	Male	LILRA4	PTID2	W7
PTID2W7	CD4_Proliferating	0.0366149	Male	LILRA4	PTID2	W7
PTID2W7	CD4_TCM	0	Male	LILRA4	PTID2	W7
PTID2W7	CD4_TEM	0	Male	LILRA4	PTID2	W7
PTID2W7	CD8_Naive	0.00135861	Male	LILRA4	PTID2	W7
PTID2W7	CD8_Proliferating	0	Male	LILRA4	PTID2	W7
PTID2W7	CD8_TCM	0	Male	LILRA4	PTID2	W7
PTID2W7	CD8_TEM	0.00117147	Male	LILRA4	PTID2	W7
PTID2W7	cDC1	0	Male	LILRA4	PTID2	W7
PTID2W7	cDC2	0.017386	Male	LILRA4	PTID2	W7
PTID2W7	dnT	0	Male	LILRA4	PTID2	W7
PTID2W7	Doublet	0	Male	LILRA4	PTID2	W7
PTID2W7	Eryth	0.00897634	Male	LILRA4	PTID2	W7
PTID2W7	gdT	0.00196392	Male	LILRA4	PTID2	W7
PTID2W7	HSPC	0	Male	LILRA4	PTID2	W7
PTID2W7	ILC	0	Male	LILRA4	PTID2	W7
PTID2W7	MAIT	0.00218996	Male	LILRA4	PTID2	W7
PTID2W7	NK	0.00556339	Male	LILRA4	PTID2	W7
PTID2W7	NK_CD56bright	0	Male	LILRA4	PTID2	W7
PTID2W7	NK_Proliferating	0	Male	LILRA4	PTID2	W7
PTID2W7	pDC	1.9875	Male	LILRA4	PTID2	W7
PTID2W7	Plasmablast	0	Male	LILRA4	PTID2	W7
PTID2W7	Platelet	0.0934555	Male	LILRA4	PTID2	W7
PTID2W7	Treg	0.00601758	Male	LILRA4	PTID2	W7
PTID4W2	ASDC	1.77294	Male	LILRA4	PTID4	W2
PTID4W2	B_intermediate	0.0398351	Male	LILRA4	PTID4	W2
PTID4W2	B_memory	0	Male	LILRA4	PTID4	W2
PTID4W2	B_naive	0.00342267	Male	LILRA4	PTID4	W2
PTID4W2	CD14_Mono	0.00543645	Male	LILRA4	PTID4	W2
PTID4W2	CD16_Mono	0.0141616	Male	LILRA4	PTID4	W2
PTID4W2	CD4_CTL	0	Male	LILRA4	PTID4	W2
PTID4W2	CD4_Naive	0.00277198	Male	LILRA4	PTID4	W2
PTID4W2	CD4_Proliferating	0	Male	LILRA4	PTID4	W2
PTID4W2	CD4_TCM	0.000712297	Male	LILRA4	PTID4	W2
PTID4W2	CD4_TEM	0	Male	LILRA4	PTID4	W2
PTID4W2	CD8_Naive	0.00195616	Male	LILRA4	PTID4	W2
PTID4W2	CD8_TCM	0	Male	LILRA4	PTID4	W2
PTID4W2	CD8_TEM	0.000965987	Male	LILRA4	PTID4	W2
PTID4W2	cDC1	0	Male	LILRA4	PTID4	W2
PTID4W2	cDC2	0.0199616	Male	LILRA4	PTID4	W2
PTID4W2	dnT	0	Male	LILRA4	PTID4	W2
PTID4W2	Doublet	0	Male	LILRA4	PTID4	W2
PTID4W2	Eryth	0	Male	LILRA4	PTID4	W2
PTID4W2	gdT	0	Male	LILRA4	PTID4	W2
PTID4W2	HSPC	0	Male	LILRA4	PTID4	W2
PTID4W2	ILC	0	Male	LILRA4	PTID4	W2
PTID4W2	MAIT	0	Male	LILRA4	PTID4	W2
PTID4W2	NK	0.000787405	Male	LILRA4	PTID4	W2
PTID4W2	NK_CD56bright	0	Male	LILRA4	PTID4	W2
PTID4W2	NK_Proliferating	0	Male	LILRA4	PTID4	W2
PTID4W2	pDC	2.02128	Male	LILRA4	PTID4	W2
PTID4W2	Plasmablast	0	Male	LILRA4	PTID4	W2
PTID4W2	Platelet	0.0145351	Male	LILRA4	PTID4	W2
PTID4W2	Treg	0.00500428	Male	LILRA4	PTID4	W2
PTID4W3	ASDC	1.3835	Male	LILRA4	PTID4	W3
PTID4W3	B_intermediate	0.0493882	Male	LILRA4	PTID4	W3
PTID4W3	B_memory	0.00691296	Male	LILRA4	PTID4	W3
PTID4W3	B_naive	0.00652618	Male	LILRA4	PTID4	W3
PTID4W3	CD14_Mono	0.00681444	Male	LILRA4	PTID4	W3
PTID4W3	CD16_Mono	0.0118637	Male	LILRA4	PTID4	W3
PTID4W3	CD4_CTL	0	Male	LILRA4	PTID4	W3
PTID4W3	CD4_Naive	0.000363588	Male	LILRA4	PTID4	W3
PTID4W3	CD4_Proliferating	0	Male	LILRA4	PTID4	W3
PTID4W3	CD4_TCM	0.00261975	Male	LILRA4	PTID4	W3
PTID4W3	CD4_TEM	0	Male	LILRA4	PTID4	W3
PTID4W3	CD8_Naive	0.000523982	Male	LILRA4	PTID4	W3
PTID4W3	CD8_Proliferating	0	Male	LILRA4	PTID4	W3
PTID4W3	CD8_TCM	0	Male	LILRA4	PTID4	W3
PTID4W3	CD8_TEM	0.000782396	Male	LILRA4	PTID4	W3
PTID4W3	cDC1	0.0755261	Male	LILRA4	PTID4	W3
PTID4W3	cDC2	0.0465982	Male	LILRA4	PTID4	W3
PTID4W3	dnT	0	Male	LILRA4	PTID4	W3
PTID4W3	Doublet	0	Male	LILRA4	PTID4	W3
PTID4W3	Eryth	0	Male	LILRA4	PTID4	W3
PTID4W3	gdT	0.00112897	Male	LILRA4	PTID4	W3
PTID4W3	HSPC	0	Male	LILRA4	PTID4	W3
PTID4W3	ILC	0	Male	LILRA4	PTID4	W3
PTID4W3	MAIT	0	Male	LILRA4	PTID4	W3
PTID4W3	NK	0.00176495	Male	LILRA4	PTID4	W3
PTID4W3	NK_CD56bright	0	Male	LILRA4	PTID4	W3
PTID4W3	NK_Proliferating	0	Male	LILRA4	PTID4	W3
PTID4W3	pDC	2.03064	Male	LILRA4	PTID4	W3
PTID4W3	Plasmablast	0.0650914	Male	LILRA4	PTID4	W3
PTID4W3	Platelet	0	Male	LILRA4	PTID4	W3
PTID4W3	Treg	0	Male	LILRA4	PTID4	W3
PTID4W4	ASDC	1.65924	Male	LILRA4	PTID4	W4
PTID4W4	B_intermediate	0.0572978	Male	LILRA4	PTID4	W4
PTID4W4	B_memory	0.00242281	Male	LILRA4	PTID4	W4
PTID4W4	B_naive	0.00427556	Male	LILRA4	PTID4	W4
PTID4W4	CD14_Mono	0.00686915	Male	LILRA4	PTID4	W4
PTID4W4	CD16_Mono	0.0238237	Male	LILRA4	PTID4	W4
PTID4W4	CD4_CTL	0	Male	LILRA4	PTID4	W4
PTID4W4	CD4_Naive	0.000403831	Male	LILRA4	PTID4	W4
PTID4W4	CD4_Proliferating	0	Male	LILRA4	PTID4	W4
PTID4W4	CD4_TCM	0.00214412	Male	LILRA4	PTID4	W4
PTID4W4	CD4_TEM	0.00443735	Male	LILRA4	PTID4	W4
PTID4W4	CD8_Naive	0.00113627	Male	LILRA4	PTID4	W4
PTID4W4	CD8_TCM	0.00526265	Male	LILRA4	PTID4	W4
PTID4W4	CD8_TEM	0	Male	LILRA4	PTID4	W4
PTID4W4	cDC1	0.0459872	Male	LILRA4	PTID4	W4
PTID4W4	cDC2	0.0261423	Male	LILRA4	PTID4	W4
PTID4W4	dnT	0	Male	LILRA4	PTID4	W4
PTID4W4	Doublet	0	Male	LILRA4	PTID4	W4
PTID4W4	Eryth	0	Male	LILRA4	PTID4	W4
PTID4W4	gdT	0	Male	LILRA4	PTID4	W4
PTID4W4	HSPC	0	Male	LILRA4	PTID4	W4
PTID4W4	ILC	0	Male	LILRA4	PTID4	W4
PTID4W4	MAIT	0	Male	LILRA4	PTID4	W4
PTID4W4	NK	0.0030348	Male	LILRA4	PTID4	W4
PTID4W4	NK_CD56bright	0	Male	LILRA4	PTID4	W4
PTID4W4	NK_Proliferating	0	Male	LILRA4	PTID4	W4
PTID4W4	pDC	1.96571	Male	LILRA4	PTID4	W4
PTID4W4	Plasmablast	0	Male	LILRA4	PTID4	W4
PTID4W4	Platelet	0	Male	LILRA4	PTID4	W4
PTID4W4	Treg	0	Male	LILRA4	PTID4	W4
PTID4W5	ASDC	1.52214	Male	LILRA4	PTID4	W5
PTID4W5	B_intermediate	0.0299734	Male	LILRA4	PTID4	W5
PTID4W5	B_memory	0.0108939	Male	LILRA4	PTID4	W5
PTID4W5	B_naive	0.00632288	Male	LILRA4	PTID4	W5
PTID4W5	CD14_Mono	0.00872567	Male	LILRA4	PTID4	W5
PTID4W5	CD16_Mono	0.0211493	Male	LILRA4	PTID4	W5
PTID4W5	CD4_CTL	0	Male	LILRA4	PTID4	W5
PTID4W5	CD4_Naive	0.0013087	Male	LILRA4	PTID4	W5
PTID4W5	CD4_Proliferating	0	Male	LILRA4	PTID4	W5
PTID4W5	CD4_TCM	0.000909581	Male	LILRA4	PTID4	W5
PTID4W5	CD4_TEM	0	Male	LILRA4	PTID4	W5
PTID4W5	CD8_Naive	0.00159074	Male	LILRA4	PTID4	W5
PTID4W5	CD8_Proliferating	0	Male	LILRA4	PTID4	W5
PTID4W5	CD8_TCM	0	Male	LILRA4	PTID4	W5
PTID4W5	CD8_TEM	0.00124852	Male	LILRA4	PTID4	W5
PTID4W5	cDC1	0.0745298	Male	LILRA4	PTID4	W5
PTID4W5	cDC2	0.0140171	Male	LILRA4	PTID4	W5
PTID4W5	dnT	0	Male	LILRA4	PTID4	W5
PTID4W5	Doublet	0.104551	Male	LILRA4	PTID4	W5
PTID4W5	Eryth	0	Male	LILRA4	PTID4	W5
PTID4W5	gdT	0.00235321	Male	LILRA4	PTID4	W5
PTID4W5	HSPC	0	Male	LILRA4	PTID4	W5
PTID4W5	ILC	0	Male	LILRA4	PTID4	W5
PTID4W5	MAIT	0	Male	LILRA4	PTID4	W5
PTID4W5	NK	0.00147307	Male	LILRA4	PTID4	W5
PTID4W5	NK_CD56bright	0	Male	LILRA4	PTID4	W5
PTID4W5	NK_Proliferating	0	Male	LILRA4	PTID4	W5
PTID4W5	pDC	1.94134	Male	LILRA4	PTID4	W5
PTID4W5	Plasmablast	0	Male	LILRA4	PTID4	W5
PTID4W5	Platelet	0	Male	LILRA4	PTID4	W5
PTID4W5	Treg	0	Male	LILRA4	PTID4	W5
PTID4W6	ASDC	1.47161	Male	LILRA4	PTID4	W6
PTID4W6	B_intermediate	0.0602129	Male	LILRA4	PTID4	W6
PTID4W6	B_memory	0.00640671	Male	LILRA4	PTID4	W6
PTID4W6	B_naive	0.00342423	Male	LILRA4	PTID4	W6
PTID4W6	CD14_Mono	0.00460708	Male	LILRA4	PTID4	W6
PTID4W6	CD16_Mono	0.0169882	Male	LILRA4	PTID4	W6
PTID4W6	CD4_CTL	0	Male	LILRA4	PTID4	W6
PTID4W6	CD4_Naive	0.00181187	Male	LILRA4	PTID4	W6
PTID4W6	CD4_Proliferating	0	Male	LILRA4	PTID4	W6
PTID4W6	CD4_TCM	0.000285924	Male	LILRA4	PTID4	W6
PTID4W6	CD4_TEM	0	Male	LILRA4	PTID4	W6
PTID4W6	CD8_Naive	0.00108793	Male	LILRA4	PTID4	W6
PTID4W6	CD8_Proliferating	0	Male	LILRA4	PTID4	W6
PTID4W6	CD8_TCM	0	Male	LILRA4	PTID4	W6
PTID4W6	CD8_TEM	0.00118158	Male	LILRA4	PTID4	W6
PTID4W6	cDC1	0.095122	Male	LILRA4	PTID4	W6
PTID4W6	cDC2	0.0080958	Male	LILRA4	PTID4	W6
PTID4W6	dnT	0	Male	LILRA4	PTID4	W6
PTID4W6	Doublet	0	Male	LILRA4	PTID4	W6
PTID4W6	Eryth	0	Male	LILRA4	PTID4	W6
PTID4W6	gdT	0	Male	LILRA4	PTID4	W6
PTID4W6	HSPC	0	Male	LILRA4	PTID4	W6
PTID4W6	ILC	0	Male	LILRA4	PTID4	W6
PTID4W6	MAIT	0	Male	LILRA4	PTID4	W6
PTID4W6	NK	0.00188299	Male	LILRA4	PTID4	W6
PTID4W6	NK_CD56bright	0	Male	LILRA4	PTID4	W6
PTID4W6	NK_Proliferating	0	Male	LILRA4	PTID4	W6
PTID4W6	pDC	1.95241	Male	LILRA4	PTID4	W6
PTID4W6	Plasmablast	0	Male	LILRA4	PTID4	W6
PTID4W6	Platelet	0.0788305	Male	LILRA4	PTID4	W6
PTID4W6	Treg	0	Male	LILRA4	PTID4	W6
PTID4W7	ASDC	1.68169	Male	LILRA4	PTID4	W7
PTID4W7	B_intermediate	0.0283318	Male	LILRA4	PTID4	W7
PTID4W7	B_memory	0.0048741	Male	LILRA4	PTID4	W7
PTID4W7	B_naive	0.00883965	Male	LILRA4	PTID4	W7
PTID4W7	CD14_Mono	0.00647735	Male	LILRA4	PTID4	W7
PTID4W7	CD16_Mono	0.0158883	Male	LILRA4	PTID4	W7
PTID4W7	CD4_CTL	0	Male	LILRA4	PTID4	W7
PTID4W7	CD4_Naive	0.000326688	Male	LILRA4	PTID4	W7
PTID4W7	CD4_Proliferating	0	Male	LILRA4	PTID4	W7
PTID4W7	CD4_TCM	0.0021423	Male	LILRA4	PTID4	W7
PTID4W7	CD4_TEM	0	Male	LILRA4	PTID4	W7
PTID4W7	CD8_Naive	0.00101613	Male	LILRA4	PTID4	W7
PTID4W7	CD8_Proliferating	0	Male	LILRA4	PTID4	W7
PTID4W7	CD8_TCM	0.00230906	Male	LILRA4	PTID4	W7
PTID4W7	CD8_TEM	0.00178311	Male	LILRA4	PTID4	W7
PTID4W7	cDC1	0.11834	Male	LILRA4	PTID4	W7
PTID4W7	cDC2	0.0214329	Male	LILRA4	PTID4	W7
PTID4W7	dnT	0	Male	LILRA4	PTID4	W7
PTID4W7	Doublet	0	Male	LILRA4	PTID4	W7
PTID4W7	Eryth	0	Male	LILRA4	PTID4	W7
PTID4W7	gdT	0.00239083	Male	LILRA4	PTID4	W7
PTID4W7	HSPC	0	Male	LILRA4	PTID4	W7
PTID4W7	ILC	0	Male	LILRA4	PTID4	W7
PTID4W7	MAIT	0.007489	Male	LILRA4	PTID4	W7
PTID4W7	NK	0.00130492	Male	LILRA4	PTID4	W7
PTID4W7	NK_CD56bright	0	Male	LILRA4	PTID4	W7
PTID4W7	NK_Proliferating	0.0206117	Male	LILRA4	PTID4	W7
PTID4W7	pDC	2.01677	Male	LILRA4	PTID4	W7
PTID4W7	Plasmablast	0	Male	LILRA4	PTID4	W7
PTID4W7	Platelet	0	Male	LILRA4	PTID4	W7
PTID4W7	Treg	0	Male	LILRA4	PTID4	W7
PTID5W2	ASDC	1.56323	Female	LILRA4	PTID5	W2
PTID5W2	B_intermediate	0.0700281	Female	LILRA4	PTID5	W2
PTID5W2	B_memory	0.0145519	Female	LILRA4	PTID5	W2
PTID5W2	B_naive	0.00686639	Female	LILRA4	PTID5	W2
PTID5W2	CD14_Mono	0.00940129	Female	LILRA4	PTID5	W2
PTID5W2	CD16_Mono	0.0198317	Female	LILRA4	PTID5	W2
PTID5W2	CD4_CTL	0	Female	LILRA4	PTID5	W2
PTID5W2	CD4_Naive	0.00172028	Female	LILRA4	PTID5	W2
PTID5W2	CD4_Proliferating	0	Female	LILRA4	PTID5	W2
PTID5W2	CD4_TCM	0.00310122	Female	LILRA4	PTID5	W2
PTID5W2	CD4_TEM	0.00250653	Female	LILRA4	PTID5	W2
PTID5W2	CD8_Naive	0.00284984	Female	LILRA4	PTID5	W2
PTID5W2	CD8_TCM	0	Female	LILRA4	PTID5	W2
PTID5W2	CD8_TEM	0.00297368	Female	LILRA4	PTID5	W2
PTID5W2	cDC1	0	Female	LILRA4	PTID5	W2
PTID5W2	cDC2	0.0065073	Female	LILRA4	PTID5	W2
PTID5W2	dnT	0	Female	LILRA4	PTID5	W2
PTID5W2	Doublet	0	Female	LILRA4	PTID5	W2
PTID5W2	Eryth	0.0293897	Female	LILRA4	PTID5	W2
PTID5W2	gdT	0.00990478	Female	LILRA4	PTID5	W2
PTID5W2	HSPC	0	Female	LILRA4	PTID5	W2
PTID5W2	ILC	0	Female	LILRA4	PTID5	W2
PTID5W2	MAIT	0	Female	LILRA4	PTID5	W2
PTID5W2	NK	0.00704633	Female	LILRA4	PTID5	W2
PTID5W2	NK_CD56bright	0	Female	LILRA4	PTID5	W2
PTID5W2	NK_Proliferating	0	Female	LILRA4	PTID5	W2
PTID5W2	pDC	2.00981	Female	LILRA4	PTID5	W2
PTID5W2	Plasmablast	0	Female	LILRA4	PTID5	W2
PTID5W2	Platelet	0	Female	LILRA4	PTID5	W2
PTID5W2	Treg	0	Female	LILRA4	PTID5	W2
PTID5W3	ASDC	1.61403	Female	LILRA4	PTID5	W3
PTID5W3	B_intermediate	0.0674917	Female	LILRA4	PTID5	W3
PTID5W3	B_memory	0.0113702	Female	LILRA4	PTID5	W3
PTID5W3	B_naive	0.0115158	Female	LILRA4	PTID5	W3
PTID5W3	CD14_Mono	0.0114903	Female	LILRA4	PTID5	W3
PTID5W3	CD16_Mono	0.0117355	Female	LILRA4	PTID5	W3
PTID5W3	CD4_CTL	0	Female	LILRA4	PTID5	W3
PTID5W3	CD4_Naive	0.00330084	Female	LILRA4	PTID5	W3
PTID5W3	CD4_Proliferating	0	Female	LILRA4	PTID5	W3
PTID5W3	CD4_TCM	0.00360829	Female	LILRA4	PTID5	W3
PTID5W3	CD4_TEM	0	Female	LILRA4	PTID5	W3
PTID5W3	CD8_Naive	0.00400257	Female	LILRA4	PTID5	W3
PTID5W3	CD8_Proliferating	0	Female	LILRA4	PTID5	W3
PTID5W3	CD8_TCM	0	Female	LILRA4	PTID5	W3
PTID5W3	CD8_TEM	0.0019805	Female	LILRA4	PTID5	W3
PTID5W3	cDC1	0	Female	LILRA4	PTID5	W3
PTID5W3	cDC2	0.0135947	Female	LILRA4	PTID5	W3
PTID5W3	dnT	0	Female	LILRA4	PTID5	W3
PTID5W3	Doublet	0	Female	LILRA4	PTID5	W3
PTID5W3	Eryth	0	Female	LILRA4	PTID5	W3
PTID5W3	gdT	0.00569483	Female	LILRA4	PTID5	W3
PTID5W3	HSPC	0	Female	LILRA4	PTID5	W3
PTID5W3	ILC	0	Female	LILRA4	PTID5	W3
PTID5W3	MAIT	0	Female	LILRA4	PTID5	W3
PTID5W3	NK	0.00563452	Female	LILRA4	PTID5	W3
PTID5W3	NK_CD56bright	0.00588597	Female	LILRA4	PTID5	W3
PTID5W3	NK_Proliferating	0	Female	LILRA4	PTID5	W3
PTID5W3	pDC	2.02575	Female	LILRA4	PTID5	W3
PTID5W3	Plasmablast	0	Female	LILRA4	PTID5	W3
PTID5W3	Platelet	0.0279504	Female	LILRA4	PTID5	W3
PTID5W3	Treg	0.00748671	Female	LILRA4	PTID5	W3
PTID5W4	ASDC	1.60245	Female	LILRA4	PTID5	W4
PTID5W4	B_intermediate	0.128142	Female	LILRA4	PTID5	W4
PTID5W4	B_memory	0.0280666	Female	LILRA4	PTID5	W4
PTID5W4	B_naive	0.00394863	Female	LILRA4	PTID5	W4
PTID5W4	CD14_Mono	0.0104092	Female	LILRA4	PTID5	W4
PTID5W4	CD16_Mono	0.025639	Female	LILRA4	PTID5	W4
PTID5W4	CD4_CTL	0	Female	LILRA4	PTID5	W4
PTID5W4	CD4_Naive	0.00274417	Female	LILRA4	PTID5	W4
PTID5W4	CD4_Proliferating	0	Female	LILRA4	PTID5	W4
PTID5W4	CD4_TCM	0.00380679	Female	LILRA4	PTID5	W4
PTID5W4	CD4_TEM	0.00164959	Female	LILRA4	PTID5	W4
PTID5W4	CD8_Naive	0.00302068	Female	LILRA4	PTID5	W4
PTID5W4	CD8_Proliferating	0	Female	LILRA4	PTID5	W4
PTID5W4	CD8_TCM	0	Female	LILRA4	PTID5	W4
PTID5W4	CD8_TEM	0.00661497	Female	LILRA4	PTID5	W4
PTID5W4	cDC1	0	Female	LILRA4	PTID5	W4
PTID5W4	cDC2	0.0144453	Female	LILRA4	PTID5	W4
PTID5W4	dnT	0	Female	LILRA4	PTID5	W4
PTID5W4	Doublet	0.153151	Female	LILRA4	PTID5	W4
PTID5W4	Eryth	0.00700514	Female	LILRA4	PTID5	W4
PTID5W4	gdT	0.00460978	Female	LILRA4	PTID5	W4
PTID5W4	HSPC	0	Female	LILRA4	PTID5	W4
PTID5W4	ILC	0	Female	LILRA4	PTID5	W4
PTID5W4	MAIT	0.00700725	Female	LILRA4	PTID5	W4
PTID5W4	NK	0.00248183	Female	LILRA4	PTID5	W4
PTID5W4	NK_CD56bright	0.0169752	Female	LILRA4	PTID5	W4
PTID5W4	NK_Proliferating	0	Female	LILRA4	PTID5	W4
PTID5W4	pDC	2.07968	Female	LILRA4	PTID5	W4
PTID5W4	Plasmablast	0	Female	LILRA4	PTID5	W4
PTID5W4	Platelet	0	Female	LILRA4	PTID5	W4
PTID5W4	Treg	0.00991761	Female	LILRA4	PTID5	W4
PTID5W5	ASDC	0.943947	Female	LILRA4	PTID5	W5
PTID5W5	B_intermediate	0.0999944	Female	LILRA4	PTID5	W5
PTID5W5	B_memory	0.0479857	Female	LILRA4	PTID5	W5
PTID5W5	B_naive	0.00409653	Female	LILRA4	PTID5	W5
PTID5W5	CD14_Mono	0.00797025	Female	LILRA4	PTID5	W5
PTID5W5	CD16_Mono	0.0260652	Female	LILRA4	PTID5	W5
PTID5W5	CD4_CTL	0.00616782	Female	LILRA4	PTID5	W5
PTID5W5	CD4_Naive	0.0020994	Female	LILRA4	PTID5	W5
PTID5W5	CD4_Proliferating	0	Female	LILRA4	PTID5	W5
PTID5W5	CD4_TCM	0.00457932	Female	LILRA4	PTID5	W5
PTID5W5	CD4_TEM	0	Female	LILRA4	PTID5	W5
PTID5W5	CD8_Naive	0.00312148	Female	LILRA4	PTID5	W5
PTID5W5	CD8_Proliferating	0	Female	LILRA4	PTID5	W5
PTID5W5	CD8_TCM	0.00566906	Female	LILRA4	PTID5	W5
PTID5W5	CD8_TEM	0.00227136	Female	LILRA4	PTID5	W5
PTID5W5	cDC1	0	Female	LILRA4	PTID5	W5
PTID5W5	cDC2	0.0185147	Female	LILRA4	PTID5	W5
PTID5W5	dnT	0	Female	LILRA4	PTID5	W5
PTID5W5	Doublet	0	Female	LILRA4	PTID5	W5
PTID5W5	Eryth	0	Female	LILRA4	PTID5	W5
PTID5W5	gdT	0	Female	LILRA4	PTID5	W5
PTID5W5	HSPC	0	Female	LILRA4	PTID5	W5
PTID5W5	ILC	0	Female	LILRA4	PTID5	W5
PTID5W5	MAIT	0.00204606	Female	LILRA4	PTID5	W5
PTID5W5	NK	0.00277943	Female	LILRA4	PTID5	W5
PTID5W5	NK_CD56bright	0	Female	LILRA4	PTID5	W5
PTID5W5	NK_Proliferating	0	Female	LILRA4	PTID5	W5
PTID5W5	pDC	2.05293	Female	LILRA4	PTID5	W5
PTID5W5	Plasmablast	0	Female	LILRA4	PTID5	W5
PTID5W5	Platelet	0.0143015	Female	LILRA4	PTID5	W5
PTID5W5	Treg	0.00492097	Female	LILRA4	PTID5	W5
PTID5W6	ASDC	1.49934	Female	LILRA4	PTID5	W6
PTID5W6	B_intermediate	0.0520292	Female	LILRA4	PTID5	W6
PTID5W6	B_memory	0.00700687	Female	LILRA4	PTID5	W6
PTID5W6	B_naive	0.00363755	Female	LILRA4	PTID5	W6
PTID5W6	CD14_Mono	0.00977437	Female	LILRA4	PTID5	W6
PTID5W6	CD16_Mono	0.0225846	Female	LILRA4	PTID5	W6
PTID5W6	CD4_CTL	0.00428792	Female	LILRA4	PTID5	W6
PTID5W6	CD4_Naive	0.00355549	Female	LILRA4	PTID5	W6
PTID5W6	CD4_Proliferating	0	Female	LILRA4	PTID5	W6
PTID5W6	CD4_TCM	0.00576409	Female	LILRA4	PTID5	W6
PTID5W6	CD4_TEM	0.00462963	Female	LILRA4	PTID5	W6
PTID5W6	CD8_Naive	0.00440983	Female	LILRA4	PTID5	W6
PTID5W6	CD8_TCM	0.0065619	Female	LILRA4	PTID5	W6
PTID5W6	CD8_TEM	0.00112931	Female	LILRA4	PTID5	W6
PTID5W6	cDC1	0	Female	LILRA4	PTID5	W6
PTID5W6	cDC2	0.0282242	Female	LILRA4	PTID5	W6
PTID5W6	dnT	0	Female	LILRA4	PTID5	W6
PTID5W6	Doublet	0	Female	LILRA4	PTID5	W6
PTID5W6	Eryth	0	Female	LILRA4	PTID5	W6
PTID5W6	gdT	0	Female	LILRA4	PTID5	W6
PTID5W6	HSPC	0	Female	LILRA4	PTID5	W6
PTID5W6	ILC	0	Female	LILRA4	PTID5	W6
PTID5W6	MAIT	0.00188868	Female	LILRA4	PTID5	W6
PTID5W6	NK	0.00190413	Female	LILRA4	PTID5	W6
PTID5W6	NK_CD56bright	0.00725937	Female	LILRA4	PTID5	W6
PTID5W6	NK_Proliferating	0	Female	LILRA4	PTID5	W6
PTID5W6	pDC	1.98687	Female	LILRA4	PTID5	W6
PTID5W6	Plasmablast	0	Female	LILRA4	PTID5	W6
PTID5W6	Platelet	0	Female	LILRA4	PTID5	W6
PTID5W6	Treg	0.00205434	Female	LILRA4	PTID5	W6
PTID5W7	ASDC	1.2972	Female	LILRA4	PTID5	W7
PTID5W7	B_intermediate	0.0810688	Female	LILRA4	PTID5	W7
PTID5W7	B_memory	0.0449341	Female	LILRA4	PTID5	W7
PTID5W7	B_naive	0.00418029	Female	LILRA4	PTID5	W7
PTID5W7	CD14_Mono	0.00966985	Female	LILRA4	PTID5	W7
PTID5W7	CD16_Mono	0.019876	Female	LILRA4	PTID5	W7
PTID5W7	CD4_CTL	0	Female	LILRA4	PTID5	W7
PTID5W7	CD4_Naive	0.000668604	Female	LILRA4	PTID5	W7
PTID5W7	CD4_Proliferating	0	Female	LILRA4	PTID5	W7
PTID5W7	CD4_TCM	0.00276495	Female	LILRA4	PTID5	W7
PTID5W7	CD4_TEM	0.00223203	Female	LILRA4	PTID5	W7
PTID5W7	CD8_Naive	0.000882527	Female	LILRA4	PTID5	W7
PTID5W7	CD8_Proliferating	0	Female	LILRA4	PTID5	W7
PTID5W7	CD8_TCM	0.0185505	Female	LILRA4	PTID5	W7
PTID5W7	CD8_TEM	0.00451395	Female	LILRA4	PTID5	W7
PTID5W7	cDC1	0.121185	Female	LILRA4	PTID5	W7
PTID5W7	cDC2	0.0279652	Female	LILRA4	PTID5	W7
PTID5W7	dnT	0	Female	LILRA4	PTID5	W7
PTID5W7	Doublet	0	Female	LILRA4	PTID5	W7
PTID5W7	Eryth	0.0233716	Female	LILRA4	PTID5	W7
PTID5W7	gdT	0	Female	LILRA4	PTID5	W7
PTID5W7	HSPC	0	Female	LILRA4	PTID5	W7
PTID5W7	ILC	0	Female	LILRA4	PTID5	W7
PTID5W7	MAIT	0.00554801	Female	LILRA4	PTID5	W7
PTID5W7	NK	0.00558539	Female	LILRA4	PTID5	W7
PTID5W7	NK_CD56bright	0	Female	LILRA4	PTID5	W7
PTID5W7	NK_Proliferating	0	Female	LILRA4	PTID5	W7
PTID5W7	pDC	2.02247	Female	LILRA4	PTID5	W7
PTID5W7	Plasmablast	0	Female	LILRA4	PTID5	W7
PTID5W7	Platelet	0	Female	LILRA4	PTID5	W7
PTID5W7	Treg	0.00330418	Female	LILRA4	PTID5	W7
PTID6W2	ASDC	1.46197	Male	LILRA4	PTID6	W2
PTID6W2	B_intermediate	0.165495	Male	LILRA4	PTID6	W2
PTID6W2	B_memory	0.0074151	Male	LILRA4	PTID6	W2
PTID6W2	B_naive	0.0216326	Male	LILRA4	PTID6	W2
PTID6W2	CD14_Mono	0.0116778	Male	LILRA4	PTID6	W2
PTID6W2	CD16_Mono	0.0459329	Male	LILRA4	PTID6	W2
PTID6W2	CD4_CTL	0	Male	LILRA4	PTID6	W2
PTID6W2	CD4_Naive	0.00266187	Male	LILRA4	PTID6	W2
PTID6W2	CD4_Proliferating	0	Male	LILRA4	PTID6	W2
PTID6W2	CD4_TCM	0.00435813	Male	LILRA4	PTID6	W2
PTID6W2	CD4_TEM	0.0094265	Male	LILRA4	PTID6	W2
PTID6W2	CD8_Naive	0.00349247	Male	LILRA4	PTID6	W2
PTID6W2	CD8_Proliferating	0	Male	LILRA4	PTID6	W2
PTID6W2	CD8_TCM	0	Male	LILRA4	PTID6	W2
PTID6W2	CD8_TEM	0.00457026	Male	LILRA4	PTID6	W2
PTID6W2	cDC1	0.036644	Male	LILRA4	PTID6	W2
PTID6W2	cDC2	0.0049586	Male	LILRA4	PTID6	W2
PTID6W2	dnT	0	Male	LILRA4	PTID6	W2
PTID6W2	Doublet	0	Male	LILRA4	PTID6	W2
PTID6W2	Eryth	0.0205373	Male	LILRA4	PTID6	W2
PTID6W2	gdT	0.00196169	Male	LILRA4	PTID6	W2
PTID6W2	HSPC	0.0204777	Male	LILRA4	PTID6	W2
PTID6W2	ILC	0	Male	LILRA4	PTID6	W2
PTID6W2	MAIT	0.00430945	Male	LILRA4	PTID6	W2
PTID6W2	NK	0.00570588	Male	LILRA4	PTID6	W2
PTID6W2	NK_CD56bright	0	Male	LILRA4	PTID6	W2
PTID6W2	NK_Proliferating	0	Male	LILRA4	PTID6	W2
PTID6W2	pDC	1.81403	Male	LILRA4	PTID6	W2
PTID6W2	Plasmablast	0.267006	Male	LILRA4	PTID6	W2
PTID6W2	Platelet	0	Male	LILRA4	PTID6	W2
PTID6W2	Treg	0	Male	LILRA4	PTID6	W2
PTID6W3	ASDC	1.60076	Male	LILRA4	PTID6	W3
PTID6W3	B_intermediate	0.113528	Male	LILRA4	PTID6	W3
PTID6W3	B_memory	0	Male	LILRA4	PTID6	W3
PTID6W3	B_naive	0.011277	Male	LILRA4	PTID6	W3
PTID6W3	CD14_Mono	0.00774937	Male	LILRA4	PTID6	W3
PTID6W3	CD16_Mono	0.0435765	Male	LILRA4	PTID6	W3
PTID6W3	CD4_CTL	0	Male	LILRA4	PTID6	W3
PTID6W3	CD4_Naive	0.00199248	Male	LILRA4	PTID6	W3
PTID6W3	CD4_Proliferating	0	Male	LILRA4	PTID6	W3
PTID6W3	CD4_TCM	0.00178371	Male	LILRA4	PTID6	W3
PTID6W3	CD4_TEM	0.00423142	Male	LILRA4	PTID6	W3
PTID6W3	CD8_Naive	0.00189901	Male	LILRA4	PTID6	W3
PTID6W3	CD8_Proliferating	0	Male	LILRA4	PTID6	W3
PTID6W3	CD8_TCM	0	Male	LILRA4	PTID6	W3
PTID6W3	CD8_TEM	0.00571734	Male	LILRA4	PTID6	W3
PTID6W3	cDC1	0	Male	LILRA4	PTID6	W3
PTID6W3	cDC2	0.0195406	Male	LILRA4	PTID6	W3
PTID6W3	dnT	0	Male	LILRA4	PTID6	W3
PTID6W3	Doublet	0	Male	LILRA4	PTID6	W3
PTID6W3	Eryth	0	Male	LILRA4	PTID6	W3
PTID6W3	gdT	0.00448983	Male	LILRA4	PTID6	W3
PTID6W3	HSPC	0	Male	LILRA4	PTID6	W3
PTID6W3	ILC	0	Male	LILRA4	PTID6	W3
PTID6W3	MAIT	0.0028525	Male	LILRA4	PTID6	W3
PTID6W3	NK	0.00107465	Male	LILRA4	PTID6	W3
PTID6W3	NK_CD56bright	0	Male	LILRA4	PTID6	W3
PTID6W3	NK_Proliferating	0	Male	LILRA4	PTID6	W3
PTID6W3	pDC	1.70908	Male	LILRA4	PTID6	W3
PTID6W3	Plasmablast	0	Male	LILRA4	PTID6	W3
PTID6W3	Platelet	0.0796955	Male	LILRA4	PTID6	W3
PTID6W3	Treg	0.00358041	Male	LILRA4	PTID6	W3
PTID6W4	ASDC	1.33854	Male	LILRA4	PTID6	W4
PTID6W4	B_intermediate	0.12863	Male	LILRA4	PTID6	W4
PTID6W4	B_memory	0.00550333	Male	LILRA4	PTID6	W4
PTID6W4	B_naive	0.0072637	Male	LILRA4	PTID6	W4
PTID6W4	CD14_Mono	0.00969369	Male	LILRA4	PTID6	W4
PTID6W4	CD16_Mono	0.0427706	Male	LILRA4	PTID6	W4
PTID6W4	CD4_CTL	0	Male	LILRA4	PTID6	W4
PTID6W4	CD4_Naive	0.00466681	Male	LILRA4	PTID6	W4
PTID6W4	CD4_TCM	0.003279	Male	LILRA4	PTID6	W4
PTID6W4	CD4_TEM	0.0152416	Male	LILRA4	PTID6	W4
PTID6W4	CD8_Naive	0.00299192	Male	LILRA4	PTID6	W4
PTID6W4	CD8_Proliferating	0	Male	LILRA4	PTID6	W4
PTID6W4	CD8_TCM	0	Male	LILRA4	PTID6	W4
PTID6W4	CD8_TEM	0.00216502	Male	LILRA4	PTID6	W4
PTID6W4	cDC1	0.0422377	Male	LILRA4	PTID6	W4
PTID6W4	cDC2	0.0214069	Male	LILRA4	PTID6	W4
PTID6W4	dnT	0	Male	LILRA4	PTID6	W4
PTID6W4	Doublet	0	Male	LILRA4	PTID6	W4
PTID6W4	Eryth	0.0158617	Male	LILRA4	PTID6	W4
PTID6W4	gdT	0.00591189	Male	LILRA4	PTID6	W4
PTID6W4	HSPC	0	Male	LILRA4	PTID6	W4
PTID6W4	ILC	0	Male	LILRA4	PTID6	W4
PTID6W4	MAIT	0.0109707	Male	LILRA4	PTID6	W4
PTID6W4	NK	0.00487135	Male	LILRA4	PTID6	W4
PTID6W4	NK_CD56bright	0	Male	LILRA4	PTID6	W4
PTID6W4	NK_Proliferating	0	Male	LILRA4	PTID6	W4
PTID6W4	pDC	1.84142	Male	LILRA4	PTID6	W4
PTID6W4	Plasmablast	0.0263237	Male	LILRA4	PTID6	W4
PTID6W4	Platelet	0.0142841	Male	LILRA4	PTID6	W4
PTID6W4	Treg	0.00439727	Male	LILRA4	PTID6	W4
PTID6W5	ASDC	1.53998	Male	LILRA4	PTID6	W5
PTID6W5	B_intermediate	0.135821	Male	LILRA4	PTID6	W5
PTID6W5	B_memory	0.00870959	Male	LILRA4	PTID6	W5
PTID6W5	B_naive	0.0150592	Male	LILRA4	PTID6	W5
PTID6W5	CD14_Mono	0.0092212	Male	LILRA4	PTID6	W5
PTID6W5	CD16_Mono	0.047291	Male	LILRA4	PTID6	W5
PTID6W5	CD4_CTL	0.00669299	Male	LILRA4	PTID6	W5
PTID6W5	CD4_Naive	0.00359999	Male	LILRA4	PTID6	W5
PTID6W5	CD4_Proliferating	0	Male	LILRA4	PTID6	W5
PTID6W5	CD4_TCM	0.00254411	Male	LILRA4	PTID6	W5
PTID6W5	CD4_TEM	0.0111561	Male	LILRA4	PTID6	W5
PTID6W5	CD8_Naive	0.00125383	Male	LILRA4	PTID6	W5
PTID6W5	CD8_Proliferating	0	Male	LILRA4	PTID6	W5
PTID6W5	CD8_TCM	0	Male	LILRA4	PTID6	W5
PTID6W5	CD8_TEM	0.00321879	Male	LILRA4	PTID6	W5
PTID6W5	cDC1	0	Male	LILRA4	PTID6	W5
PTID6W5	cDC2	0.0152671	Male	LILRA4	PTID6	W5
PTID6W5	dnT	0	Male	LILRA4	PTID6	W5
PTID6W5	Doublet	0.0384144	Male	LILRA4	PTID6	W5
PTID6W5	Eryth	0	Male	LILRA4	PTID6	W5
PTID6W5	gdT	0.00234912	Male	LILRA4	PTID6	W5
PTID6W5	HSPC	0.113118	Male	LILRA4	PTID6	W5
PTID6W5	ILC	0	Male	LILRA4	PTID6	W5
PTID6W5	MAIT	0.00280172	Male	LILRA4	PTID6	W5
PTID6W5	NK	0.00472677	Male	LILRA4	PTID6	W5
PTID6W5	NK_CD56bright	0.0123806	Male	LILRA4	PTID6	W5
PTID6W5	NK_Proliferating	0.0416114	Male	LILRA4	PTID6	W5
PTID6W5	pDC	1.83881	Male	LILRA4	PTID6	W5
PTID6W5	Plasmablast	0	Male	LILRA4	PTID6	W5
PTID6W5	Platelet	0.0147608	Male	LILRA4	PTID6	W5
PTID6W5	Treg	0.00359746	Male	LILRA4	PTID6	W5
PTID6W6	ASDC	1.37806	Male	LILRA4	PTID6	W6
PTID6W6	B_intermediate	0.142668	Male	LILRA4	PTID6	W6
PTID6W6	B_memory	0.0171761	Male	LILRA4	PTID6	W6
PTID6W6	B_naive	0.00575326	Male	LILRA4	PTID6	W6
PTID6W6	CD14_Mono	0.0123068	Male	LILRA4	PTID6	W6
PTID6W6	CD16_Mono	0.0421797	Male	LILRA4	PTID6	W6
PTID6W6	CD4_CTL	0.00970919	Male	LILRA4	PTID6	W6
PTID6W6	CD4_Naive	0.00408249	Male	LILRA4	PTID6	W6
PTID6W6	CD4_Proliferating	0	Male	LILRA4	PTID6	W6
PTID6W6	CD4_TCM	0.00435734	Male	LILRA4	PTID6	W6
PTID6W6	CD4_TEM	0	Male	LILRA4	PTID6	W6
PTID6W6	CD8_Naive	0.00674736	Male	LILRA4	PTID6	W6
PTID6W6	CD8_Proliferating	0	Male	LILRA4	PTID6	W6
PTID6W6	CD8_TCM	0	Male	LILRA4	PTID6	W6
PTID6W6	CD8_TEM	0.00128859	Male	LILRA4	PTID6	W6
PTID6W6	cDC1	0.0484443	Male	LILRA4	PTID6	W6
PTID6W6	cDC2	0.0197565	Male	LILRA4	PTID6	W6
PTID6W6	dnT	0	Male	LILRA4	PTID6	W6
PTID6W6	Doublet	0.0574905	Male	LILRA4	PTID6	W6
PTID6W6	Eryth	0.00664499	Male	LILRA4	PTID6	W6
PTID6W6	gdT	0.00439922	Male	LILRA4	PTID6	W6
PTID6W6	HSPC	0	Male	LILRA4	PTID6	W6
PTID6W6	ILC	0	Male	LILRA4	PTID6	W6
PTID6W6	MAIT	0	Male	LILRA4	PTID6	W6
PTID6W6	NK	0.00516499	Male	LILRA4	PTID6	W6
PTID6W6	NK_CD56bright	0.0230726	Male	LILRA4	PTID6	W6
PTID6W6	NK_Proliferating	0	Male	LILRA4	PTID6	W6
PTID6W6	pDC	1.85554	Male	LILRA4	PTID6	W6
PTID6W6	Plasmablast	0	Male	LILRA4	PTID6	W6
PTID6W6	Platelet	0	Male	LILRA4	PTID6	W6
PTID6W6	Treg	0.00884842	Male	LILRA4	PTID6	W6
PTID6W7	ASDC	1.51651	Male	LILRA4	PTID6	W7
PTID6W7	B_intermediate	0.102532	Male	LILRA4	PTID6	W7
PTID6W7	B_memory	0.00851208	Male	LILRA4	PTID6	W7
PTID6W7	B_naive	0.0180311	Male	LILRA4	PTID6	W7
PTID6W7	CD14_Mono	0.0121899	Male	LILRA4	PTID6	W7
PTID6W7	CD16_Mono	0.0332479	Male	LILRA4	PTID6	W7
PTID6W7	CD4_CTL	0	Male	LILRA4	PTID6	W7
PTID6W7	CD4_Naive	0.00361201	Male	LILRA4	PTID6	W7
PTID6W7	CD4_Proliferating	0	Male	LILRA4	PTID6	W7
PTID6W7	CD4_TCM	0.00105013	Male	LILRA4	PTID6	W7
PTID6W7	CD4_TEM	0.00662749	Male	LILRA4	PTID6	W7
PTID6W7	CD8_Naive	0.00712148	Male	LILRA4	PTID6	W7
PTID6W7	CD8_Proliferating	0	Male	LILRA4	PTID6	W7
PTID6W7	CD8_TCM	0	Male	LILRA4	PTID6	W7
PTID6W7	CD8_TEM	0.00459571	Male	LILRA4	PTID6	W7
PTID6W7	cDC1	0	Male	LILRA4	PTID6	W7
PTID6W7	cDC2	0.0157428	Male	LILRA4	PTID6	W7
PTID6W7	dnT	0	Male	LILRA4	PTID6	W7
PTID6W7	Doublet	0	Male	LILRA4	PTID6	W7
PTID6W7	Eryth	0	Male	LILRA4	PTID6	W7
PTID6W7	gdT	0.00607104	Male	LILRA4	PTID6	W7
PTID6W7	HSPC	0	Male	LILRA4	PTID6	W7
PTID6W7	ILC	0	Male	LILRA4	PTID6	W7
PTID6W7	MAIT	0.00231751	Male	LILRA4	PTID6	W7
PTID6W7	NK	0.00685556	Male	LILRA4	PTID6	W7
PTID6W7	NK_CD56bright	0	Male	LILRA4	PTID6	W7
PTID6W7	NK_Proliferating	0	Male	LILRA4	PTID6	W7
PTID6W7	pDC	1.88824	Male	LILRA4	PTID6	W7
PTID6W7	Plasmablast	0	Male	LILRA4	PTID6	W7
PTID6W7	Platelet	0	Male	LILRA4	PTID6	W7
PTID6W7	Treg	0.00885437	Male	LILRA4	PTID6	W7
PTID2W2	ASDC	0	Male	CLEC9A	PTID2	W2
PTID2W2	B_intermediate	0	Male	CLEC9A	PTID2	W2
PTID2W2	B_memory	0	Male	CLEC9A	PTID2	W2
PTID2W2	B_naive	0	Male	CLEC9A	PTID2	W2
PTID2W2	CD14_Mono	0.00107742	Male	CLEC9A	PTID2	W2
PTID2W2	CD16_Mono	0	Male	CLEC9A	PTID2	W2
PTID2W2	CD4_CTL	0	Male	CLEC9A	PTID2	W2
PTID2W2	CD4_Naive	0.000379205	Male	CLEC9A	PTID2	W2
PTID2W2	CD4_Proliferating	0	Male	CLEC9A	PTID2	W2
PTID2W2	CD4_TCM	0	Male	CLEC9A	PTID2	W2
PTID2W2	CD4_TEM	0	Male	CLEC9A	PTID2	W2
PTID2W2	CD8_Naive	0	Male	CLEC9A	PTID2	W2
PTID2W2	CD8_Proliferating	0	Male	CLEC9A	PTID2	W2
PTID2W2	CD8_TCM	0	Male	CLEC9A	PTID2	W2
PTID2W2	CD8_TEM	0.000589297	Male	CLEC9A	PTID2	W2
PTID2W2	cDC1	1.605	Male	CLEC9A	PTID2	W2
PTID2W2	cDC2	0.0381336	Male	CLEC9A	PTID2	W2
PTID2W2	dnT	0	Male	CLEC9A	PTID2	W2
PTID2W2	Doublet	0	Male	CLEC9A	PTID2	W2
PTID2W2	Eryth	0	Male	CLEC9A	PTID2	W2
PTID2W2	gdT	0	Male	CLEC9A	PTID2	W2
PTID2W2	HSPC	0.0642335	Male	CLEC9A	PTID2	W2
PTID2W2	ILC	0	Male	CLEC9A	PTID2	W2
PTID2W2	MAIT	0	Male	CLEC9A	PTID2	W2
PTID2W2	NK	0.00188216	Male	CLEC9A	PTID2	W2
PTID2W2	NK_CD56bright	0	Male	CLEC9A	PTID2	W2
PTID2W2	NK_Proliferating	0	Male	CLEC9A	PTID2	W2
PTID2W2	pDC	0	Male	CLEC9A	PTID2	W2
PTID2W2	Plasmablast	0	Male	CLEC9A	PTID2	W2
PTID2W2	Platelet	0	Male	CLEC9A	PTID2	W2
PTID2W2	Treg	0	Male	CLEC9A	PTID2	W2
PTID2W3	ASDC	0	Male	CLEC9A	PTID2	W3
PTID2W3	B_intermediate	0	Male	CLEC9A	PTID2	W3
PTID2W3	B_memory	0	Male	CLEC9A	PTID2	W3
PTID2W3	B_naive	0	Male	CLEC9A	PTID2	W3
PTID2W3	CD14_Mono	0.000559667	Male	CLEC9A	PTID2	W3
PTID2W3	CD16_Mono	0	Male	CLEC9A	PTID2	W3
PTID2W3	CD4_CTL	0	Male	CLEC9A	PTID2	W3
PTID2W3	CD4_Naive	0.000302962	Male	CLEC9A	PTID2	W3
PTID2W3	CD4_Proliferating	0	Male	CLEC9A	PTID2	W3
PTID2W3	CD4_TCM	0.000720004	Male	CLEC9A	PTID2	W3
PTID2W3	CD4_TEM	0	Male	CLEC9A	PTID2	W3
PTID2W3	CD8_Naive	0.000447631	Male	CLEC9A	PTID2	W3
PTID2W3	CD8_Proliferating	0	Male	CLEC9A	PTID2	W3
PTID2W3	CD8_TCM	0	Male	CLEC9A	PTID2	W3
PTID2W3	CD8_TEM	0	Male	CLEC9A	PTID2	W3
PTID2W3	cDC1	1.48912	Male	CLEC9A	PTID2	W3
PTID2W3	cDC2	0.0146048	Male	CLEC9A	PTID2	W3
PTID2W3	dnT	0	Male	CLEC9A	PTID2	W3
PTID2W3	Doublet	0	Male	CLEC9A	PTID2	W3
PTID2W3	Eryth	0	Male	CLEC9A	PTID2	W3
PTID2W3	gdT	0	Male	CLEC9A	PTID2	W3
PTID2W3	HSPC	0.0385782	Male	CLEC9A	PTID2	W3
PTID2W3	ILC	0	Male	CLEC9A	PTID2	W3
PTID2W3	MAIT	0	Male	CLEC9A	PTID2	W3
PTID2W3	NK	0.00172251	Male	CLEC9A	PTID2	W3
PTID2W3	NK_CD56bright	0	Male	CLEC9A	PTID2	W3
PTID2W3	NK_Proliferating	0	Male	CLEC9A	PTID2	W3
PTID2W3	pDC	0	Male	CLEC9A	PTID2	W3
PTID2W3	Plasmablast	0	Male	CLEC9A	PTID2	W3
PTID2W3	Platelet	0	Male	CLEC9A	PTID2	W3
PTID2W3	Treg	0	Male	CLEC9A	PTID2	W3
PTID2W4	ASDC	0	Male	CLEC9A	PTID2	W4
PTID2W4	B_intermediate	0	Male	CLEC9A	PTID2	W4
PTID2W4	B_memory	0	Male	CLEC9A	PTID2	W4
PTID2W4	B_naive	0	Male	CLEC9A	PTID2	W4
PTID2W4	CD14_Mono	0.00146111	Male	CLEC9A	PTID2	W4
PTID2W4	CD16_Mono	0	Male	CLEC9A	PTID2	W4
PTID2W4	CD4_CTL	0	Male	CLEC9A	PTID2	W4
PTID2W4	CD4_Naive	0.000323572	Male	CLEC9A	PTID2	W4
PTID2W4	CD4_Proliferating	0	Male	CLEC9A	PTID2	W4
PTID2W4	CD4_TCM	0.000511964	Male	CLEC9A	PTID2	W4
PTID2W4	CD4_TEM	0	Male	CLEC9A	PTID2	W4
PTID2W4	CD8_Naive	0	Male	CLEC9A	PTID2	W4
PTID2W4	CD8_Proliferating	0	Male	CLEC9A	PTID2	W4
PTID2W4	CD8_TCM	0	Male	CLEC9A	PTID2	W4
PTID2W4	CD8_TEM	0.00079564	Male	CLEC9A	PTID2	W4
PTID2W4	cDC1	1.86228	Male	CLEC9A	PTID2	W4
PTID2W4	cDC2	0.0359768	Male	CLEC9A	PTID2	W4
PTID2W4	dnT	0	Male	CLEC9A	PTID2	W4
PTID2W4	Doublet	0	Male	CLEC9A	PTID2	W4
PTID2W4	Eryth	0	Male	CLEC9A	PTID2	W4
PTID2W4	gdT	0	Male	CLEC9A	PTID2	W4
PTID2W4	HSPC	0.0681467	Male	CLEC9A	PTID2	W4
PTID2W4	ILC	0	Male	CLEC9A	PTID2	W4
PTID2W4	MAIT	0	Male	CLEC9A	PTID2	W4
PTID2W4	NK	0	Male	CLEC9A	PTID2	W4
PTID2W4	NK_CD56bright	0	Male	CLEC9A	PTID2	W4
PTID2W4	NK_Proliferating	0	Male	CLEC9A	PTID2	W4
PTID2W4	pDC	0	Male	CLEC9A	PTID2	W4
PTID2W4	Plasmablast	0	Male	CLEC9A	PTID2	W4
PTID2W4	Platelet	0	Male	CLEC9A	PTID2	W4
PTID2W4	Treg	0	Male	CLEC9A	PTID2	W4
PTID2W5	ASDC	0	Male	CLEC9A	PTID2	W5
PTID2W5	B_intermediate	0	Male	CLEC9A	PTID2	W5
PTID2W5	B_memory	0.00325155	Male	CLEC9A	PTID2	W5
PTID2W5	B_naive	0.0018321	Male	CLEC9A	PTID2	W5
PTID2W5	CD14_Mono	0.00107884	Male	CLEC9A	PTID2	W5
PTID2W5	CD16_Mono	0	Male	CLEC9A	PTID2	W5
PTID2W5	CD4_CTL	0	Male	CLEC9A	PTID2	W5
PTID2W5	CD4_Naive	0.000351559	Male	CLEC9A	PTID2	W5
PTID2W5	CD4_Proliferating	0	Male	CLEC9A	PTID2	W5
PTID2W5	CD4_TCM	0	Male	CLEC9A	PTID2	W5
PTID2W5	CD4_TEM	0	Male	CLEC9A	PTID2	W5
PTID2W5	CD8_Naive	0.000404144	Male	CLEC9A	PTID2	W5
PTID2W5	CD8_Proliferating	0	Male	CLEC9A	PTID2	W5
PTID2W5	CD8_TCM	0	Male	CLEC9A	PTID2	W5
PTID2W5	CD8_TEM	0.000512828	Male	CLEC9A	PTID2	W5
PTID2W5	cDC1	1.81764	Male	CLEC9A	PTID2	W5
PTID2W5	cDC2	0.0156079	Male	CLEC9A	PTID2	W5
PTID2W5	dnT	0	Male	CLEC9A	PTID2	W5
PTID2W5	Doublet	0	Male	CLEC9A	PTID2	W5
PTID2W5	Eryth	0	Male	CLEC9A	PTID2	W5
PTID2W5	gdT	0	Male	CLEC9A	PTID2	W5
PTID2W5	HSPC	0.0701516	Male	CLEC9A	PTID2	W5
PTID2W5	ILC	0	Male	CLEC9A	PTID2	W5
PTID2W5	MAIT	0	Male	CLEC9A	PTID2	W5
PTID2W5	NK	0.00195991	Male	CLEC9A	PTID2	W5
PTID2W5	NK_CD56bright	0	Male	CLEC9A	PTID2	W5
PTID2W5	NK_Proliferating	0	Male	CLEC9A	PTID2	W5
PTID2W5	pDC	0	Male	CLEC9A	PTID2	W5
PTID2W5	Plasmablast	0	Male	CLEC9A	PTID2	W5
PTID2W5	Platelet	0	Male	CLEC9A	PTID2	W5
PTID2W5	Treg	0	Male	CLEC9A	PTID2	W5
PTID2W6	ASDC	0	Male	CLEC9A	PTID2	W6
PTID2W6	B_intermediate	0	Male	CLEC9A	PTID2	W6
PTID2W6	B_memory	0.00412203	Male	CLEC9A	PTID2	W6
PTID2W6	B_naive	0	Male	CLEC9A	PTID2	W6
PTID2W6	CD14_Mono	0.000819063	Male	CLEC9A	PTID2	W6
PTID2W6	CD16_Mono	0	Male	CLEC9A	PTID2	W6
PTID2W6	CD4_CTL	0	Male	CLEC9A	PTID2	W6
PTID2W6	CD4_Naive	0	Male	CLEC9A	PTID2	W6
PTID2W6	CD4_Proliferating	0	Male	CLEC9A	PTID2	W6
PTID2W6	CD4_TCM	0	Male	CLEC9A	PTID2	W6
PTID2W6	CD4_TEM	0	Male	CLEC9A	PTID2	W6
PTID2W6	CD8_Naive	0	Male	CLEC9A	PTID2	W6
PTID2W6	CD8_Proliferating	0	Male	CLEC9A	PTID2	W6
PTID2W6	CD8_TCM	0	Male	CLEC9A	PTID2	W6
PTID2W6	CD8_TEM	0	Male	CLEC9A	PTID2	W6
PTID2W6	cDC1	2.03969	Male	CLEC9A	PTID2	W6
PTID2W6	cDC2	0.0139949	Male	CLEC9A	PTID2	W6
PTID2W6	dnT	0	Male	CLEC9A	PTID2	W6
PTID2W6	Eryth	0	Male	CLEC9A	PTID2	W6
PTID2W6	gdT	0	Male	CLEC9A	PTID2	W6
PTID2W6	HSPC	0	Male	CLEC9A	PTID2	W6
PTID2W6	ILC	0	Male	CLEC9A	PTID2	W6
PTID2W6	MAIT	0	Male	CLEC9A	PTID2	W6
PTID2W6	NK	0.00230724	Male	CLEC9A	PTID2	W6
PTID2W6	NK_CD56bright	0.0186645	Male	CLEC9A	PTID2	W6
PTID2W6	NK_Proliferating	0	Male	CLEC9A	PTID2	W6
PTID2W6	pDC	0	Male	CLEC9A	PTID2	W6
PTID2W6	Plasmablast	0	Male	CLEC9A	PTID2	W6
PTID2W6	Platelet	0	Male	CLEC9A	PTID2	W6
PTID2W6	Treg	0	Male	CLEC9A	PTID2	W6
PTID2W7	ASDC	0	Male	CLEC9A	PTID2	W7
PTID2W7	B_intermediate	0	Male	CLEC9A	PTID2	W7
PTID2W7	B_memory	0	Male	CLEC9A	PTID2	W7
PTID2W7	B_naive	0	Male	CLEC9A	PTID2	W7
PTID2W7	CD14_Mono	0.000271412	Male	CLEC9A	PTID2	W7
PTID2W7	CD16_Mono	0	Male	CLEC9A	PTID2	W7
PTID2W7	CD4_CTL	0	Male	CLEC9A	PTID2	W7
PTID2W7	CD4_Naive	0	Male	CLEC9A	PTID2	W7
PTID2W7	CD4_Proliferating	0	Male	CLEC9A	PTID2	W7
PTID2W7	CD4_TCM	0	Male	CLEC9A	PTID2	W7
PTID2W7	CD4_TEM	0	Male	CLEC9A	PTID2	W7
PTID2W7	CD8_Naive	0	Male	CLEC9A	PTID2	W7
PTID2W7	CD8_Proliferating	0	Male	CLEC9A	PTID2	W7
PTID2W7	CD8_TCM	0	Male	CLEC9A	PTID2	W7
PTID2W7	CD8_TEM	0	Male	CLEC9A	PTID2	W7
PTID2W7	cDC1	2.35826	Male	CLEC9A	PTID2	W7
PTID2W7	cDC2	0.0252937	Male	CLEC9A	PTID2	W7
PTID2W7	dnT	0	Male	CLEC9A	PTID2	W7
PTID2W7	Doublet	0	Male	CLEC9A	PTID2	W7
PTID2W7	Eryth	0	Male	CLEC9A	PTID2	W7
PTID2W7	gdT	0	Male	CLEC9A	PTID2	W7
PTID2W7	HSPC	0.0500409	Male	CLEC9A	PTID2	W7
PTID2W7	ILC	0	Male	CLEC9A	PTID2	W7
PTID2W7	MAIT	0	Male	CLEC9A	PTID2	W7
PTID2W7	NK	0.00176405	Male	CLEC9A	PTID2	W7
PTID2W7	NK_CD56bright	0	Male	CLEC9A	PTID2	W7
PTID2W7	NK_Proliferating	0	Male	CLEC9A	PTID2	W7
PTID2W7	pDC	0	Male	CLEC9A	PTID2	W7
PTID2W7	Plasmablast	0	Male	CLEC9A	PTID2	W7
PTID2W7	Platelet	0	Male	CLEC9A	PTID2	W7
PTID2W7	Treg	0	Male	CLEC9A	PTID2	W7
PTID4W2	ASDC	0	Male	CLEC9A	PTID4	W2
PTID4W2	B_intermediate	0.00456357	Male	CLEC9A	PTID4	W2
PTID4W2	B_memory	0	Male	CLEC9A	PTID4	W2
PTID4W2	B_naive	0	Male	CLEC9A	PTID4	W2
PTID4W2	CD14_Mono	0.00019359	Male	CLEC9A	PTID4	W2
PTID4W2	CD16_Mono	0.0023396	Male	CLEC9A	PTID4	W2
PTID4W2	CD4_CTL	0	Male	CLEC9A	PTID4	W2
PTID4W2	CD4_Naive	0.00120096	Male	CLEC9A	PTID4	W2
PTID4W2	CD4_Proliferating	0	Male	CLEC9A	PTID4	W2
PTID4W2	CD4_TCM	0	Male	CLEC9A	PTID4	W2
PTID4W2	CD4_TEM	0	Male	CLEC9A	PTID4	W2
PTID4W2	CD8_Naive	0	Male	CLEC9A	PTID4	W2
PTID4W2	CD8_TCM	0	Male	CLEC9A	PTID4	W2
PTID4W2	CD8_TEM	0.00094968	Male	CLEC9A	PTID4	W2
PTID4W2	cDC1	1.83034	Male	CLEC9A	PTID4	W2
PTID4W2	cDC2	0.00688959	Male	CLEC9A	PTID4	W2
PTID4W2	dnT	0	Male	CLEC9A	PTID4	W2
PTID4W2	Doublet	0	Male	CLEC9A	PTID4	W2
PTID4W2	Eryth	0	Male	CLEC9A	PTID4	W2
PTID4W2	gdT	0	Male	CLEC9A	PTID4	W2
PTID4W2	HSPC	0	Male	CLEC9A	PTID4	W2
PTID4W2	ILC	0	Male	CLEC9A	PTID4	W2
PTID4W2	MAIT	0	Male	CLEC9A	PTID4	W2
PTID4W2	NK	0.000741452	Male	CLEC9A	PTID4	W2
PTID4W2	NK_CD56bright	0	Male	CLEC9A	PTID4	W2
PTID4W2	NK_Proliferating	0	Male	CLEC9A	PTID4	W2
PTID4W2	pDC	0	Male	CLEC9A	PTID4	W2
PTID4W2	Plasmablast	0	Male	CLEC9A	PTID4	W2
PTID4W2	Platelet	0	Male	CLEC9A	PTID4	W2
PTID4W2	Treg	0	Male	CLEC9A	PTID4	W2
PTID4W3	ASDC	0	Male	CLEC9A	PTID4	W3
PTID4W3	B_intermediate	0	Male	CLEC9A	PTID4	W3
PTID4W3	B_memory	0	Male	CLEC9A	PTID4	W3
PTID4W3	B_naive	0	Male	CLEC9A	PTID4	W3
PTID4W3	CD14_Mono	0.000392603	Male	CLEC9A	PTID4	W3
PTID4W3	CD16_Mono	0	Male	CLEC9A	PTID4	W3
PTID4W3	CD4_CTL	0	Male	CLEC9A	PTID4	W3
PTID4W3	CD4_Naive	0.000859974	Male	CLEC9A	PTID4	W3
PTID4W3	CD4_Proliferating	0	Male	CLEC9A	PTID4	W3
PTID4W3	CD4_TCM	0	Male	CLEC9A	PTID4	W3
PTID4W3	CD4_TEM	0	Male	CLEC9A	PTID4	W3
PTID4W3	CD8_Naive	0.00045556	Male	CLEC9A	PTID4	W3
PTID4W3	CD8_Proliferating	0	Male	CLEC9A	PTID4	W3
PTID4W3	CD8_TCM	0	Male	CLEC9A	PTID4	W3
PTID4W3	CD8_TEM	0	Male	CLEC9A	PTID4	W3
PTID4W3	cDC1	2.00839	Male	CLEC9A	PTID4	W3
PTID4W3	cDC2	0.00608444	Male	CLEC9A	PTID4	W3
PTID4W3	dnT	0	Male	CLEC9A	PTID4	W3
PTID4W3	Doublet	0	Male	CLEC9A	PTID4	W3
PTID4W3	Eryth	0	Male	CLEC9A	PTID4	W3
PTID4W3	gdT	0	Male	CLEC9A	PTID4	W3
PTID4W3	HSPC	0.0309403	Male	CLEC9A	PTID4	W3
PTID4W3	ILC	0	Male	CLEC9A	PTID4	W3
PTID4W3	MAIT	0	Male	CLEC9A	PTID4	W3
PTID4W3	NK	0	Male	CLEC9A	PTID4	W3
PTID4W3	NK_CD56bright	0	Male	CLEC9A	PTID4	W3
PTID4W3	NK_Proliferating	0	Male	CLEC9A	PTID4	W3
PTID4W3	pDC	0	Male	CLEC9A	PTID4	W3
PTID4W3	Plasmablast	0	Male	CLEC9A	PTID4	W3
PTID4W3	Platelet	0	Male	CLEC9A	PTID4	W3
PTID4W3	Treg	0.00287366	Male	CLEC9A	PTID4	W3
PTID4W4	ASDC	0	Male	CLEC9A	PTID4	W4
PTID4W4	B_intermediate	0	Male	CLEC9A	PTID4	W4
PTID4W4	B_memory	0	Male	CLEC9A	PTID4	W4
PTID4W4	B_naive	0	Male	CLEC9A	PTID4	W4
PTID4W4	CD14_Mono	0.000220149	Male	CLEC9A	PTID4	W4
PTID4W4	CD16_Mono	0	Male	CLEC9A	PTID4	W4
PTID4W4	CD4_CTL	0	Male	CLEC9A	PTID4	W4
PTID4W4	CD4_Naive	0	Male	CLEC9A	PTID4	W4
PTID4W4	CD4_Proliferating	0	Male	CLEC9A	PTID4	W4
PTID4W4	CD4_TCM	0	Male	CLEC9A	PTID4	W4
PTID4W4	CD4_TEM	0	Male	CLEC9A	PTID4	W4
PTID4W4	CD8_Naive	0	Male	CLEC9A	PTID4	W4
PTID4W4	CD8_TCM	0	Male	CLEC9A	PTID4	W4
PTID4W4	CD8_TEM	0	Male	CLEC9A	PTID4	W4
PTID4W4	cDC1	1.86052	Male	CLEC9A	PTID4	W4
PTID4W4	cDC2	0.0138231	Male	CLEC9A	PTID4	W4
PTID4W4	dnT	0	Male	CLEC9A	PTID4	W4
PTID4W4	Doublet	0	Male	CLEC9A	PTID4	W4
PTID4W4	Eryth	0	Male	CLEC9A	PTID4	W4
PTID4W4	gdT	0	Male	CLEC9A	PTID4	W4
PTID4W4	HSPC	0	Male	CLEC9A	PTID4	W4
PTID4W4	ILC	0	Male	CLEC9A	PTID4	W4
PTID4W4	MAIT	0	Male	CLEC9A	PTID4	W4
PTID4W4	NK	0	Male	CLEC9A	PTID4	W4
PTID4W4	NK_CD56bright	0	Male	CLEC9A	PTID4	W4
PTID4W4	NK_Proliferating	0	Male	CLEC9A	PTID4	W4
PTID4W4	pDC	0.00338429	Male	CLEC9A	PTID4	W4
PTID4W4	Plasmablast	0	Male	CLEC9A	PTID4	W4
PTID4W4	Platelet	0	Male	CLEC9A	PTID4	W4
PTID4W4	Treg	0	Male	CLEC9A	PTID4	W4
PTID4W5	ASDC	0	Male	CLEC9A	PTID4	W5
PTID4W5	B_intermediate	0	Male	CLEC9A	PTID4	W5
PTID4W5	B_memory	0	Male	CLEC9A	PTID4	W5
PTID4W5	B_naive	0	Male	CLEC9A	PTID4	W5
PTID4W5	CD14_Mono	0.000499682	Male	CLEC9A	PTID4	W5
PTID4W5	CD16_Mono	0.00076277	Male	CLEC9A	PTID4	W5
PTID4W5	CD4_CTL	0	Male	CLEC9A	PTID4	W5
PTID4W5	CD4_Naive	0	Male	CLEC9A	PTID4	W5
PTID4W5	CD4_Proliferating	0	Male	CLEC9A	PTID4	W5
PTID4W5	CD4_TCM	0.000342549	Male	CLEC9A	PTID4	W5
PTID4W5	CD4_TEM	0	Male	CLEC9A	PTID4	W5
PTID4W5	CD8_Naive	0	Male	CLEC9A	PTID4	W5
PTID4W5	CD8_Proliferating	0	Male	CLEC9A	PTID4	W5
PTID4W5	CD8_TCM	0	Male	CLEC9A	PTID4	W5
PTID4W5	CD8_TEM	0	Male	CLEC9A	PTID4	W5
PTID4W5	cDC1	1.80943	Male	CLEC9A	PTID4	W5
PTID4W5	cDC2	0.0150192	Male	CLEC9A	PTID4	W5
PTID4W5	dnT	0	Male	CLEC9A	PTID4	W5
PTID4W5	Doublet	0	Male	CLEC9A	PTID4	W5
PTID4W5	Eryth	0	Male	CLEC9A	PTID4	W5
PTID4W5	gdT	0	Male	CLEC9A	PTID4	W5
PTID4W5	HSPC	0.015444	Male	CLEC9A	PTID4	W5
PTID4W5	ILC	0	Male	CLEC9A	PTID4	W5
PTID4W5	MAIT	0	Male	CLEC9A	PTID4	W5
PTID4W5	NK	0	Male	CLEC9A	PTID4	W5
PTID4W5	NK_CD56bright	0.0066015	Male	CLEC9A	PTID4	W5
PTID4W5	NK_Proliferating	0	Male	CLEC9A	PTID4	W5
PTID4W5	pDC	0	Male	CLEC9A	PTID4	W5
PTID4W5	Plasmablast	0	Male	CLEC9A	PTID4	W5
PTID4W5	Platelet	0	Male	CLEC9A	PTID4	W5
PTID4W5	Treg	0	Male	CLEC9A	PTID4	W5
PTID4W6	ASDC	0	Male	CLEC9A	PTID4	W6
PTID4W6	B_intermediate	0	Male	CLEC9A	PTID4	W6
PTID4W6	B_memory	0	Male	CLEC9A	PTID4	W6
PTID4W6	B_naive	0	Male	CLEC9A	PTID4	W6
PTID4W6	CD14_Mono	0.000279742	Male	CLEC9A	PTID4	W6
PTID4W6	CD16_Mono	0.000972441	Male	CLEC9A	PTID4	W6
PTID4W6	CD4_CTL	0	Male	CLEC9A	PTID4	W6
PTID4W6	CD4_Naive	0	Male	CLEC9A	PTID4	W6
PTID4W6	CD4_Proliferating	0	Male	CLEC9A	PTID4	W6
PTID4W6	CD4_TCM	0.000359118	Male	CLEC9A	PTID4	W6
PTID4W6	CD4_TEM	0	Male	CLEC9A	PTID4	W6
PTID4W6	CD8_Naive	0	Male	CLEC9A	PTID4	W6
PTID4W6	CD8_Proliferating	0	Male	CLEC9A	PTID4	W6
PTID4W6	CD8_TCM	0	Male	CLEC9A	PTID4	W6
PTID4W6	CD8_TEM	0	Male	CLEC9A	PTID4	W6
PTID4W6	cDC1	1.7898	Male	CLEC9A	PTID4	W6
PTID4W6	cDC2	0.00476815	Male	CLEC9A	PTID4	W6
PTID4W6	dnT	0	Male	CLEC9A	PTID4	W6
PTID4W6	Doublet	0	Male	CLEC9A	PTID4	W6
PTID4W6	Eryth	0	Male	CLEC9A	PTID4	W6
PTID4W6	gdT	0	Male	CLEC9A	PTID4	W6
PTID4W6	HSPC	0.130519	Male	CLEC9A	PTID4	W6
PTID4W6	ILC	0	Male	CLEC9A	PTID4	W6
PTID4W6	MAIT	0	Male	CLEC9A	PTID4	W6
PTID4W6	NK	0	Male	CLEC9A	PTID4	W6
PTID4W6	NK_CD56bright	0	Male	CLEC9A	PTID4	W6
PTID4W6	NK_Proliferating	0	Male	CLEC9A	PTID4	W6
PTID4W6	pDC	0	Male	CLEC9A	PTID4	W6
PTID4W6	Plasmablast	0	Male	CLEC9A	PTID4	W6
PTID4W6	Platelet	0	Male	CLEC9A	PTID4	W6
PTID4W6	Treg	0	Male	CLEC9A	PTID4	W6
PTID4W7	ASDC	0	Male	CLEC9A	PTID4	W7
PTID4W7	B_intermediate	0	Male	CLEC9A	PTID4	W7
PTID4W7	B_memory	0	Male	CLEC9A	PTID4	W7
PTID4W7	B_naive	0	Male	CLEC9A	PTID4	W7
PTID4W7	CD14_Mono	0.000210548	Male	CLEC9A	PTID4	W7
PTID4W7	CD16_Mono	0	Male	CLEC9A	PTID4	W7
PTID4W7	CD4_CTL	0	Male	CLEC9A	PTID4	W7
PTID4W7	CD4_Naive	0	Male	CLEC9A	PTID4	W7
PTID4W7	CD4_Proliferating	0	Male	CLEC9A	PTID4	W7
PTID4W7	CD4_TCM	0.000535985	Male	CLEC9A	PTID4	W7
PTID4W7	CD4_TEM	0	Male	CLEC9A	PTID4	W7
PTID4W7	CD8_Naive	0	Male	CLEC9A	PTID4	W7
PTID4W7	CD8_Proliferating	0	Male	CLEC9A	PTID4	W7
PTID4W7	CD8_TCM	0	Male	CLEC9A	PTID4	W7
PTID4W7	CD8_TEM	0	Male	CLEC9A	PTID4	W7
PTID4W7	cDC1	1.66644	Male	CLEC9A	PTID4	W7
PTID4W7	cDC2	0.00861739	Male	CLEC9A	PTID4	W7
PTID4W7	dnT	0	Male	CLEC9A	PTID4	W7
PTID4W7	Doublet	0	Male	CLEC9A	PTID4	W7
PTID4W7	Eryth	0	Male	CLEC9A	PTID4	W7
PTID4W7	gdT	0	Male	CLEC9A	PTID4	W7
PTID4W7	HSPC	0.0622155	Male	CLEC9A	PTID4	W7
PTID4W7	ILC	0.100445	Male	CLEC9A	PTID4	W7
PTID4W7	MAIT	0	Male	CLEC9A	PTID4	W7
PTID4W7	NK	0.000381043	Male	CLEC9A	PTID4	W7
PTID4W7	NK_CD56bright	0.016519	Male	CLEC9A	PTID4	W7
PTID4W7	NK_Proliferating	0	Male	CLEC9A	PTID4	W7
PTID4W7	pDC	0.00254854	Male	CLEC9A	PTID4	W7
PTID4W7	Plasmablast	0	Male	CLEC9A	PTID4	W7
PTID4W7	Platelet	0	Male	CLEC9A	PTID4	W7
PTID4W7	Treg	0	Male	CLEC9A	PTID4	W7
PTID5W2	ASDC	0	Female	CLEC9A	PTID5	W2
PTID5W2	B_intermediate	0	Female	CLEC9A	PTID5	W2
PTID5W2	B_memory	0	Female	CLEC9A	PTID5	W2
PTID5W2	B_naive	0	Female	CLEC9A	PTID5	W2
PTID5W2	CD14_Mono	0.000554431	Female	CLEC9A	PTID5	W2
PTID5W2	CD16_Mono	0	Female	CLEC9A	PTID5	W2
PTID5W2	CD4_CTL	0	Female	CLEC9A	PTID5	W2
PTID5W2	CD4_Naive	0.000352925	Female	CLEC9A	PTID5	W2
PTID5W2	CD4_Proliferating	0	Female	CLEC9A	PTID5	W2
PTID5W2	CD4_TCM	0	Female	CLEC9A	PTID5	W2
PTID5W2	CD4_TEM	0.00230438	Female	CLEC9A	PTID5	W2
PTID5W2	CD8_Naive	0.000381913	Female	CLEC9A	PTID5	W2
PTID5W2	CD8_TCM	0	Female	CLEC9A	PTID5	W2
PTID5W2	CD8_TEM	0.00151445	Female	CLEC9A	PTID5	W2
PTID5W2	cDC1	1.95481	Female	CLEC9A	PTID5	W2
PTID5W2	cDC2	0.0340619	Female	CLEC9A	PTID5	W2
PTID5W2	dnT	0	Female	CLEC9A	PTID5	W2
PTID5W2	Doublet	0	Female	CLEC9A	PTID5	W2
PTID5W2	Eryth	0	Female	CLEC9A	PTID5	W2
PTID5W2	gdT	0	Female	CLEC9A	PTID5	W2
PTID5W2	HSPC	0.0770499	Female	CLEC9A	PTID5	W2
PTID5W2	ILC	0	Female	CLEC9A	PTID5	W2
PTID5W2	MAIT	0	Female	CLEC9A	PTID5	W2
PTID5W2	NK	0	Female	CLEC9A	PTID5	W2
PTID5W2	NK_CD56bright	0	Female	CLEC9A	PTID5	W2
PTID5W2	NK_Proliferating	0	Female	CLEC9A	PTID5	W2
PTID5W2	pDC	0	Female	CLEC9A	PTID5	W2
PTID5W2	Plasmablast	0	Female	CLEC9A	PTID5	W2
PTID5W2	Platelet	0	Female	CLEC9A	PTID5	W2
PTID5W2	Treg	0	Female	CLEC9A	PTID5	W2
PTID5W3	ASDC	0	Female	CLEC9A	PTID5	W3
PTID5W3	B_intermediate	0	Female	CLEC9A	PTID5	W3
PTID5W3	B_memory	0	Female	CLEC9A	PTID5	W3
PTID5W3	B_naive	0	Female	CLEC9A	PTID5	W3
PTID5W3	CD14_Mono	0.0011771	Female	CLEC9A	PTID5	W3
PTID5W3	CD16_Mono	0	Female	CLEC9A	PTID5	W3
PTID5W3	CD4_CTL	0	Female	CLEC9A	PTID5	W3
PTID5W3	CD4_Naive	0.000642207	Female	CLEC9A	PTID5	W3
PTID5W3	CD4_Proliferating	0	Female	CLEC9A	PTID5	W3
PTID5W3	CD4_TCM	0.000312066	Female	CLEC9A	PTID5	W3
PTID5W3	CD4_TEM	0	Female	CLEC9A	PTID5	W3
PTID5W3	CD8_Naive	0.00038431	Female	CLEC9A	PTID5	W3
PTID5W3	CD8_Proliferating	0	Female	CLEC9A	PTID5	W3
PTID5W3	CD8_TCM	0	Female	CLEC9A	PTID5	W3
PTID5W3	CD8_TEM	0.00102636	Female	CLEC9A	PTID5	W3
PTID5W3	cDC1	1.92319	Female	CLEC9A	PTID5	W3
PTID5W3	cDC2	0.0309945	Female	CLEC9A	PTID5	W3
PTID5W3	dnT	0	Female	CLEC9A	PTID5	W3
PTID5W3	Doublet	0	Female	CLEC9A	PTID5	W3
PTID5W3	Eryth	0	Female	CLEC9A	PTID5	W3
PTID5W3	gdT	0	Female	CLEC9A	PTID5	W3
PTID5W3	HSPC	0.093423	Female	CLEC9A	PTID5	W3
PTID5W3	ILC	0	Female	CLEC9A	PTID5	W3
PTID5W3	MAIT	0.00218159	Female	CLEC9A	PTID5	W3
PTID5W3	NK	0.0015971	Female	CLEC9A	PTID5	W3
PTID5W3	NK_CD56bright	0	Female	CLEC9A	PTID5	W3
PTID5W3	NK_Proliferating	0	Female	CLEC9A	PTID5	W3
PTID5W3	pDC	0	Female	CLEC9A	PTID5	W3
PTID5W3	Plasmablast	0	Female	CLEC9A	PTID5	W3
PTID5W3	Platelet	0.0505327	Female	CLEC9A	PTID5	W3
PTID5W3	Treg	0	Female	CLEC9A	PTID5	W3
PTID5W4	ASDC	0	Female	CLEC9A	PTID5	W4
PTID5W4	B_intermediate	0	Female	CLEC9A	PTID5	W4
PTID5W4	B_memory	0	Female	CLEC9A	PTID5	W4
PTID5W4	B_naive	0	Female	CLEC9A	PTID5	W4
PTID5W4	CD14_Mono	0.00118576	Female	CLEC9A	PTID5	W4
PTID5W4	CD16_Mono	0	Female	CLEC9A	PTID5	W4
PTID5W4	CD4_CTL	0	Female	CLEC9A	PTID5	W4
PTID5W4	CD4_Naive	0.000773771	Female	CLEC9A	PTID5	W4
PTID5W4	CD4_Proliferating	0	Female	CLEC9A	PTID5	W4
PTID5W4	CD4_TCM	0.000703851	Female	CLEC9A	PTID5	W4
PTID5W4	CD4_TEM	0	Female	CLEC9A	PTID5	W4
PTID5W4	CD8_Naive	0	Female	CLEC9A	PTID5	W4
PTID5W4	CD8_Proliferating	0	Female	CLEC9A	PTID5	W4
PTID5W4	CD8_TCM	0	Female	CLEC9A	PTID5	W4
PTID5W4	CD8_TEM	0	Female	CLEC9A	PTID5	W4
PTID5W4	cDC1	1.6278	Female	CLEC9A	PTID5	W4
PTID5W4	cDC2	0.0112771	Female	CLEC9A	PTID5	W4
PTID5W4	dnT	0	Female	CLEC9A	PTID5	W4
PTID5W4	Doublet	0	Female	CLEC9A	PTID5	W4
PTID5W4	Eryth	0	Female	CLEC9A	PTID5	W4
PTID5W4	gdT	0	Female	CLEC9A	PTID5	W4
PTID5W4	HSPC	0.0502701	Female	CLEC9A	PTID5	W4
PTID5W4	ILC	0	Female	CLEC9A	PTID5	W4
PTID5W4	MAIT	0	Female	CLEC9A	PTID5	W4
PTID5W4	NK	0	Female	CLEC9A	PTID5	W4
PTID5W4	NK_CD56bright	0	Female	CLEC9A	PTID5	W4
PTID5W4	NK_Proliferating	0	Female	CLEC9A	PTID5	W4
PTID5W4	pDC	0.00777998	Female	CLEC9A	PTID5	W4
PTID5W4	Plasmablast	0	Female	CLEC9A	PTID5	W4
PTID5W4	Platelet	0.0265964	Female	CLEC9A	PTID5	W4
PTID5W4	Treg	0	Female	CLEC9A	PTID5	W4
PTID5W5	ASDC	0	Female	CLEC9A	PTID5	W5
PTID5W5	B_intermediate	0	Female	CLEC9A	PTID5	W5
PTID5W5	B_memory	0	Female	CLEC9A	PTID5	W5
PTID5W5	B_naive	0	Female	CLEC9A	PTID5	W5
PTID5W5	CD14_Mono	0.00142633	Female	CLEC9A	PTID5	W5
PTID5W5	CD16_Mono	0	Female	CLEC9A	PTID5	W5
PTID5W5	CD4_CTL	0	Female	CLEC9A	PTID5	W5
PTID5W5	CD4_Naive	0.000563455	Female	CLEC9A	PTID5	W5
PTID5W5	CD4_Proliferating	0	Female	CLEC9A	PTID5	W5
PTID5W5	CD4_TCM	0	Female	CLEC9A	PTID5	W5
PTID5W5	CD4_TEM	0	Female	CLEC9A	PTID5	W5
PTID5W5	CD8_Naive	0.00072672	Female	CLEC9A	PTID5	W5
PTID5W5	CD8_Proliferating	0	Female	CLEC9A	PTID5	W5
PTID5W5	CD8_TCM	0	Female	CLEC9A	PTID5	W5
PTID5W5	CD8_TEM	0	Female	CLEC9A	PTID5	W5
PTID5W5	cDC1	2.05112	Female	CLEC9A	PTID5	W5
PTID5W5	cDC2	0.0152256	Female	CLEC9A	PTID5	W5
PTID5W5	dnT	0	Female	CLEC9A	PTID5	W5
PTID5W5	Doublet	0	Female	CLEC9A	PTID5	W5
PTID5W5	Eryth	0	Female	CLEC9A	PTID5	W5
PTID5W5	gdT	0	Female	CLEC9A	PTID5	W5
PTID5W5	HSPC	0.0309362	Female	CLEC9A	PTID5	W5
PTID5W5	ILC	0	Female	CLEC9A	PTID5	W5
PTID5W5	MAIT	0	Female	CLEC9A	PTID5	W5
PTID5W5	NK	0.00177201	Female	CLEC9A	PTID5	W5
PTID5W5	NK_CD56bright	0.00587493	Female	CLEC9A	PTID5	W5
PTID5W5	NK_Proliferating	0	Female	CLEC9A	PTID5	W5
PTID5W5	pDC	0	Female	CLEC9A	PTID5	W5
PTID5W5	Plasmablast	0	Female	CLEC9A	PTID5	W5
PTID5W5	Platelet	0	Female	CLEC9A	PTID5	W5
PTID5W5	Treg	0	Female	CLEC9A	PTID5	W5
PTID5W6	ASDC	0	Female	CLEC9A	PTID5	W6
PTID5W6	B_intermediate	0	Female	CLEC9A	PTID5	W6
PTID5W6	B_memory	0	Female	CLEC9A	PTID5	W6
PTID5W6	B_naive	0	Female	CLEC9A	PTID5	W6
PTID5W6	CD14_Mono	0.000374947	Female	CLEC9A	PTID5	W6
PTID5W6	CD16_Mono	0	Female	CLEC9A	PTID5	W6
PTID5W6	CD4_CTL	0	Female	CLEC9A	PTID5	W6
PTID5W6	CD4_Naive	0.000218097	Female	CLEC9A	PTID5	W6
PTID5W6	CD4_Proliferating	0	Female	CLEC9A	PTID5	W6
PTID5W6	CD4_TCM	0.000745137	Female	CLEC9A	PTID5	W6
PTID5W6	CD4_TEM	0.00378555	Female	CLEC9A	PTID5	W6
PTID5W6	CD8_Naive	0	Female	CLEC9A	PTID5	W6
PTID5W6	CD8_TCM	0	Female	CLEC9A	PTID5	W6
PTID5W6	CD8_TEM	0.00279227	Female	CLEC9A	PTID5	W6
PTID5W6	cDC1	1.94094	Female	CLEC9A	PTID5	W6
PTID5W6	cDC2	0.0385987	Female	CLEC9A	PTID5	W6
PTID5W6	dnT	0	Female	CLEC9A	PTID5	W6
PTID5W6	Doublet	0	Female	CLEC9A	PTID5	W6
PTID5W6	Eryth	0	Female	CLEC9A	PTID5	W6
PTID5W6	gdT	0	Female	CLEC9A	PTID5	W6
PTID5W6	HSPC	0	Female	CLEC9A	PTID5	W6
PTID5W6	ILC	0	Female	CLEC9A	PTID5	W6
PTID5W6	MAIT	0	Female	CLEC9A	PTID5	W6
PTID5W6	NK	0	Female	CLEC9A	PTID5	W6
PTID5W6	NK_CD56bright	0.00464988	Female	CLEC9A	PTID5	W6
PTID5W6	NK_Proliferating	0	Female	CLEC9A	PTID5	W6
PTID5W6	pDC	0	Female	CLEC9A	PTID5	W6
PTID5W6	Plasmablast	0	Female	CLEC9A	PTID5	W6
PTID5W6	Platelet	0.011231	Female	CLEC9A	PTID5	W6
PTID5W6	Treg	0	Female	CLEC9A	PTID5	W6
PTID5W7	ASDC	0	Female	CLEC9A	PTID5	W7
PTID5W7	B_intermediate	0	Female	CLEC9A	PTID5	W7
PTID5W7	B_memory	0	Female	CLEC9A	PTID5	W7
PTID5W7	B_naive	0.00219027	Female	CLEC9A	PTID5	W7
PTID5W7	CD14_Mono	0.00256523	Female	CLEC9A	PTID5	W7
PTID5W7	CD16_Mono	0	Female	CLEC9A	PTID5	W7
PTID5W7	CD4_CTL	0	Female	CLEC9A	PTID5	W7
PTID5W7	CD4_Naive	0	Female	CLEC9A	PTID5	W7
PTID5W7	CD4_Proliferating	0	Female	CLEC9A	PTID5	W7
PTID5W7	CD4_TCM	0	Female	CLEC9A	PTID5	W7
PTID5W7	CD4_TEM	0	Female	CLEC9A	PTID5	W7
PTID5W7	CD8_Naive	0.00175973	Female	CLEC9A	PTID5	W7
PTID5W7	CD8_Proliferating	0	Female	CLEC9A	PTID5	W7
PTID5W7	CD8_TCM	0	Female	CLEC9A	PTID5	W7
PTID5W7	CD8_TEM	0	Female	CLEC9A	PTID5	W7
PTID5W7	cDC1	1.9589	Female	CLEC9A	PTID5	W7
PTID5W7	cDC2	0.0234939	Female	CLEC9A	PTID5	W7
PTID5W7	dnT	0	Female	CLEC9A	PTID5	W7
PTID5W7	Doublet	0	Female	CLEC9A	PTID5	W7
PTID5W7	Eryth	0	Female	CLEC9A	PTID5	W7
PTID5W7	gdT	0	Female	CLEC9A	PTID5	W7
PTID5W7	HSPC	0.0487434	Female	CLEC9A	PTID5	W7
PTID5W7	ILC	0.066752	Female	CLEC9A	PTID5	W7
PTID5W7	MAIT	0.00311003	Female	CLEC9A	PTID5	W7
PTID5W7	NK	0	Female	CLEC9A	PTID5	W7
PTID5W7	NK_CD56bright	0	Female	CLEC9A	PTID5	W7
PTID5W7	NK_Proliferating	0	Female	CLEC9A	PTID5	W7
PTID5W7	pDC	0	Female	CLEC9A	PTID5	W7
PTID5W7	Plasmablast	0	Female	CLEC9A	PTID5	W7
PTID5W7	Platelet	0	Female	CLEC9A	PTID5	W7
PTID5W7	Treg	0	Female	CLEC9A	PTID5	W7
PTID6W2	ASDC	0.0912421	Male	CLEC9A	PTID6	W2
PTID6W2	B_intermediate	0	Male	CLEC9A	PTID6	W2
PTID6W2	B_memory	0	Male	CLEC9A	PTID6	W2
PTID6W2	B_naive	0	Male	CLEC9A	PTID6	W2
PTID6W2	CD14_Mono	0.000699635	Male	CLEC9A	PTID6	W2
PTID6W2	CD16_Mono	0	Male	CLEC9A	PTID6	W2
PTID6W2	CD4_CTL	0	Male	CLEC9A	PTID6	W2
PTID6W2	CD4_Naive	0	Male	CLEC9A	PTID6	W2
PTID6W2	CD4_Proliferating	0	Male	CLEC9A	PTID6	W2
PTID6W2	CD4_TCM	0	Male	CLEC9A	PTID6	W2
PTID6W2	CD4_TEM	0	Male	CLEC9A	PTID6	W2
PTID6W2	CD8_Naive	0	Male	CLEC9A	PTID6	W2
PTID6W2	CD8_Proliferating	0	Male	CLEC9A	PTID6	W2
PTID6W2	CD8_TCM	0	Male	CLEC9A	PTID6	W2
PTID6W2	CD8_TEM	0	Male	CLEC9A	PTID6	W2
PTID6W2	cDC1	1.94736	Male	CLEC9A	PTID6	W2
PTID6W2	cDC2	0.0334574	Male	CLEC9A	PTID6	W2
PTID6W2	dnT	0	Male	CLEC9A	PTID6	W2
PTID6W2	Doublet	0	Male	CLEC9A	PTID6	W2
PTID6W2	Eryth	0	Male	CLEC9A	PTID6	W2
PTID6W2	gdT	0.00092006	Male	CLEC9A	PTID6	W2
PTID6W2	HSPC	0.0399499	Male	CLEC9A	PTID6	W2
PTID6W2	ILC	0	Male	CLEC9A	PTID6	W2
PTID6W2	MAIT	0.00278335	Male	CLEC9A	PTID6	W2
PTID6W2	NK	0	Male	CLEC9A	PTID6	W2
PTID6W2	NK_CD56bright	0	Male	CLEC9A	PTID6	W2
PTID6W2	NK_Proliferating	0	Male	CLEC9A	PTID6	W2
PTID6W2	pDC	0	Male	CLEC9A	PTID6	W2
PTID6W2	Plasmablast	0	Male	CLEC9A	PTID6	W2
PTID6W2	Platelet	0.0412836	Male	CLEC9A	PTID6	W2
PTID6W2	Treg	0	Male	CLEC9A	PTID6	W2
PTID6W3	ASDC	0	Male	CLEC9A	PTID6	W3
PTID6W3	B_intermediate	0	Male	CLEC9A	PTID6	W3
PTID6W3	B_memory	0	Male	CLEC9A	PTID6	W3
PTID6W3	B_naive	0	Male	CLEC9A	PTID6	W3
PTID6W3	CD14_Mono	0.000512204	Male	CLEC9A	PTID6	W3
PTID6W3	CD16_Mono	0	Male	CLEC9A	PTID6	W3
PTID6W3	CD4_CTL	0	Male	CLEC9A	PTID6	W3
PTID6W3	CD4_Naive	0	Male	CLEC9A	PTID6	W3
PTID6W3	CD4_Proliferating	0	Male	CLEC9A	PTID6	W3
PTID6W3	CD4_TCM	0	Male	CLEC9A	PTID6	W3
PTID6W3	CD4_TEM	0	Male	CLEC9A	PTID6	W3
PTID6W3	CD8_Naive	0	Male	CLEC9A	PTID6	W3
PTID6W3	CD8_Proliferating	0	Male	CLEC9A	PTID6	W3
PTID6W3	CD8_TCM	0	Male	CLEC9A	PTID6	W3
PTID6W3	CD8_TEM	0	Male	CLEC9A	PTID6	W3
PTID6W3	cDC1	1.88502	Male	CLEC9A	PTID6	W3
PTID6W3	cDC2	0.0294156	Male	CLEC9A	PTID6	W3
PTID6W3	dnT	0	Male	CLEC9A	PTID6	W3
PTID6W3	Doublet	0	Male	CLEC9A	PTID6	W3
PTID6W3	Eryth	0	Male	CLEC9A	PTID6	W3
PTID6W3	gdT	0	Male	CLEC9A	PTID6	W3
PTID6W3	HSPC	0.0598904	Male	CLEC9A	PTID6	W3
PTID6W3	ILC	0	Male	CLEC9A	PTID6	W3
PTID6W3	MAIT	0	Male	CLEC9A	PTID6	W3
PTID6W3	NK	0.000612436	Male	CLEC9A	PTID6	W3
PTID6W3	NK_CD56bright	0	Male	CLEC9A	PTID6	W3
PTID6W3	NK_Proliferating	0	Male	CLEC9A	PTID6	W3
PTID6W3	pDC	0.00498904	Male	CLEC9A	PTID6	W3
PTID6W3	Plasmablast	0	Male	CLEC9A	PTID6	W3
PTID6W3	Platelet	0	Male	CLEC9A	PTID6	W3
PTID6W3	Treg	0	Male	CLEC9A	PTID6	W3
PTID6W4	ASDC	0	Male	CLEC9A	PTID6	W4
PTID6W4	B_intermediate	0	Male	CLEC9A	PTID6	W4
PTID6W4	B_memory	0	Male	CLEC9A	PTID6	W4
PTID6W4	B_naive	0	Male	CLEC9A	PTID6	W4
PTID6W4	CD14_Mono	0.0013156	Male	CLEC9A	PTID6	W4
PTID6W4	CD16_Mono	0	Male	CLEC9A	PTID6	W4
PTID6W4	CD4_CTL	0	Male	CLEC9A	PTID6	W4
PTID6W4	CD4_Naive	0.000408808	Male	CLEC9A	PTID6	W4
PTID6W4	CD4_TCM	0	Male	CLEC9A	PTID6	W4
PTID6W4	CD4_TEM	0	Male	CLEC9A	PTID6	W4
PTID6W4	CD8_Naive	0	Male	CLEC9A	PTID6	W4
PTID6W4	CD8_Proliferating	0	Male	CLEC9A	PTID6	W4
PTID6W4	CD8_TCM	0	Male	CLEC9A	PTID6	W4
PTID6W4	CD8_TEM	0.00136222	Male	CLEC9A	PTID6	W4
PTID6W4	cDC1	1.94074	Male	CLEC9A	PTID6	W4
PTID6W4	cDC2	0.0327633	Male	CLEC9A	PTID6	W4
PTID6W4	dnT	0	Male	CLEC9A	PTID6	W4
PTID6W4	Doublet	0	Male	CLEC9A	PTID6	W4
PTID6W4	Eryth	0	Male	CLEC9A	PTID6	W4
PTID6W4	gdT	0	Male	CLEC9A	PTID6	W4
PTID6W4	HSPC	0.0574515	Male	CLEC9A	PTID6	W4
PTID6W4	ILC	0.244334	Male	CLEC9A	PTID6	W4
PTID6W4	MAIT	0	Male	CLEC9A	PTID6	W4
PTID6W4	NK	0	Male	CLEC9A	PTID6	W4
PTID6W4	NK_CD56bright	0	Male	CLEC9A	PTID6	W4
PTID6W4	NK_Proliferating	0	Male	CLEC9A	PTID6	W4
PTID6W4	pDC	0	Male	CLEC9A	PTID6	W4
PTID6W4	Plasmablast	0	Male	CLEC9A	PTID6	W4
PTID6W4	Platelet	0	Male	CLEC9A	PTID6	W4
PTID6W4	Treg	0	Male	CLEC9A	PTID6	W4
PTID6W5	ASDC	0	Male	CLEC9A	PTID6	W5
PTID6W5	B_intermediate	0	Male	CLEC9A	PTID6	W5
PTID6W5	B_memory	0	Male	CLEC9A	PTID6	W5
PTID6W5	B_naive	0	Male	CLEC9A	PTID6	W5
PTID6W5	CD14_Mono	0	Male	CLEC9A	PTID6	W5
PTID6W5	CD16_Mono	0	Male	CLEC9A	PTID6	W5
PTID6W5	CD4_CTL	0	Male	CLEC9A	PTID6	W5
PTID6W5	CD4_Naive	0.000767041	Male	CLEC9A	PTID6	W5
PTID6W5	CD4_Proliferating	0	Male	CLEC9A	PTID6	W5
PTID6W5	CD4_TCM	0.00152989	Male	CLEC9A	PTID6	W5
PTID6W5	CD4_TEM	0	Male	CLEC9A	PTID6	W5
PTID6W5	CD8_Naive	0.00298314	Male	CLEC9A	PTID6	W5
PTID6W5	CD8_Proliferating	0	Male	CLEC9A	PTID6	W5
PTID6W5	CD8_TCM	0	Male	CLEC9A	PTID6	W5
PTID6W5	CD8_TEM	0.00113285	Male	CLEC9A	PTID6	W5
PTID6W5	cDC1	1.96903	Male	CLEC9A	PTID6	W5
PTID6W5	cDC2	0.0409795	Male	CLEC9A	PTID6	W5
PTID6W5	dnT	0	Male	CLEC9A	PTID6	W5
PTID6W5	Doublet	0	Male	CLEC9A	PTID6	W5
PTID6W5	Eryth	0	Male	CLEC9A	PTID6	W5
PTID6W5	gdT	0.00126482	Male	CLEC9A	PTID6	W5
PTID6W5	HSPC	0.152174	Male	CLEC9A	PTID6	W5
PTID6W5	ILC	0	Male	CLEC9A	PTID6	W5
PTID6W5	MAIT	0.00235435	Male	CLEC9A	PTID6	W5
PTID6W5	NK	0.00074507	Male	CLEC9A	PTID6	W5
PTID6W5	NK_CD56bright	0	Male	CLEC9A	PTID6	W5
PTID6W5	NK_Proliferating	0	Male	CLEC9A	PTID6	W5
PTID6W5	pDC	0	Male	CLEC9A	PTID6	W5
PTID6W5	Plasmablast	0	Male	CLEC9A	PTID6	W5
PTID6W5	Platelet	0	Male	CLEC9A	PTID6	W5
PTID6W5	Treg	0	Male	CLEC9A	PTID6	W5
PTID6W6	ASDC	0	Male	CLEC9A	PTID6	W6
PTID6W6	B_intermediate	0	Male	CLEC9A	PTID6	W6
PTID6W6	B_memory	0	Male	CLEC9A	PTID6	W6
PTID6W6	B_naive	0.00196154	Male	CLEC9A	PTID6	W6
PTID6W6	CD14_Mono	0.000688213	Male	CLEC9A	PTID6	W6
PTID6W6	CD16_Mono	0.0030445	Male	CLEC9A	PTID6	W6
PTID6W6	CD4_CTL	0	Male	CLEC9A	PTID6	W6
PTID6W6	CD4_Naive	0.000648322	Male	CLEC9A	PTID6	W6
PTID6W6	CD4_Proliferating	0	Male	CLEC9A	PTID6	W6
PTID6W6	CD4_TCM	0	Male	CLEC9A	PTID6	W6
PTID6W6	CD4_TEM	0	Male	CLEC9A	PTID6	W6
PTID6W6	CD8_Naive	0	Male	CLEC9A	PTID6	W6
PTID6W6	CD8_Proliferating	0	Male	CLEC9A	PTID6	W6
PTID6W6	CD8_TCM	0	Male	CLEC9A	PTID6	W6
PTID6W6	CD8_TEM	0.000440294	Male	CLEC9A	PTID6	W6
PTID6W6	cDC1	2.02261	Male	CLEC9A	PTID6	W6
PTID6W6	cDC2	0.0336305	Male	CLEC9A	PTID6	W6
PTID6W6	dnT	0	Male	CLEC9A	PTID6	W6
PTID6W6	Doublet	0	Male	CLEC9A	PTID6	W6
PTID6W6	Eryth	0	Male	CLEC9A	PTID6	W6
PTID6W6	gdT	0	Male	CLEC9A	PTID6	W6
PTID6W6	HSPC	0.0401198	Male	CLEC9A	PTID6	W6
PTID6W6	ILC	0	Male	CLEC9A	PTID6	W6
PTID6W6	MAIT	0.00256453	Male	CLEC9A	PTID6	W6
PTID6W6	NK	0	Male	CLEC9A	PTID6	W6
PTID6W6	NK_CD56bright	0	Male	CLEC9A	PTID6	W6
PTID6W6	NK_Proliferating	0	Male	CLEC9A	PTID6	W6
PTID6W6	pDC	0	Male	CLEC9A	PTID6	W6
PTID6W6	Plasmablast	0	Male	CLEC9A	PTID6	W6
PTID6W6	Platelet	0	Male	CLEC9A	PTID6	W6
PTID6W6	Treg	0	Male	CLEC9A	PTID6	W6
PTID6W7	ASDC	0	Male	CLEC9A	PTID6	W7
PTID6W7	B_intermediate	0	Male	CLEC9A	PTID6	W7
PTID6W7	B_memory	0	Male	CLEC9A	PTID6	W7
PTID6W7	B_naive	0	Male	CLEC9A	PTID6	W7
PTID6W7	CD14_Mono	0.00136919	Male	CLEC9A	PTID6	W7
PTID6W7	CD16_Mono	0.00256642	Male	CLEC9A	PTID6	W7
PTID6W7	CD4_CTL	0	Male	CLEC9A	PTID6	W7
PTID6W7	CD4_Naive	0.00169929	Male	CLEC9A	PTID6	W7
PTID6W7	CD4_Proliferating	0	Male	CLEC9A	PTID6	W7
PTID6W7	CD4_TCM	0	Male	CLEC9A	PTID6	W7
PTID6W7	CD4_TEM	0	Male	CLEC9A	PTID6	W7
PTID6W7	CD8_Naive	0	Male	CLEC9A	PTID6	W7
PTID6W7	CD8_Proliferating	0	Male	CLEC9A	PTID6	W7
PTID6W7	CD8_TCM	0	Male	CLEC9A	PTID6	W7
PTID6W7	CD8_TEM	0.000803315	Male	CLEC9A	PTID6	W7
PTID6W7	cDC1	1.93787	Male	CLEC9A	PTID6	W7
PTID6W7	cDC2	0.0396513	Male	CLEC9A	PTID6	W7
PTID6W7	dnT	0	Male	CLEC9A	PTID6	W7
PTID6W7	Doublet	0	Male	CLEC9A	PTID6	W7
PTID6W7	Eryth	0	Male	CLEC9A	PTID6	W7
PTID6W7	gdT	0	Male	CLEC9A	PTID6	W7
PTID6W7	HSPC	0.0384653	Male	CLEC9A	PTID6	W7
PTID6W7	ILC	0	Male	CLEC9A	PTID6	W7
PTID6W7	MAIT	0	Male	CLEC9A	PTID6	W7
PTID6W7	NK	0	Male	CLEC9A	PTID6	W7
PTID6W7	NK_CD56bright	0	Male	CLEC9A	PTID6	W7
PTID6W7	NK_Proliferating	0	Male	CLEC9A	PTID6	W7
PTID6W7	pDC	0	Male	CLEC9A	PTID6	W7
PTID6W7	Plasmablast	0	Male	CLEC9A	PTID6	W7
PTID6W7	Platelet	0	Male	CLEC9A	PTID6	W7
PTID6W7	Treg	0	Male	CLEC9A	PTID6	W7
PTID2W2	ASDC	4.19525	Male	CST3	PTID2	W2
PTID2W2	B_intermediate	0.217613	Male	CST3	PTID2	W2
PTID2W2	B_memory	0.270518	Male	CST3	PTID2	W2
PTID2W2	B_naive	0.207402	Male	CST3	PTID2	W2
PTID2W2	CD14_Mono	3.48729	Male	CST3	PTID2	W2
PTID2W2	CD16_Mono	3.70627	Male	CST3	PTID2	W2
PTID2W2	CD4_CTL	0.310035	Male	CST3	PTID2	W2
PTID2W2	CD4_Naive	0.197119	Male	CST3	PTID2	W2
PTID2W2	CD4_Proliferating	0.0551679	Male	CST3	PTID2	W2
PTID2W2	CD4_TCM	0.211407	Male	CST3	PTID2	W2
PTID2W2	CD4_TEM	0.194682	Male	CST3	PTID2	W2
PTID2W2	CD8_Naive	0.180726	Male	CST3	PTID2	W2
PTID2W2	CD8_Proliferating	0.248213	Male	CST3	PTID2	W2
PTID2W2	CD8_TCM	0.164881	Male	CST3	PTID2	W2
PTID2W2	CD8_TEM	0.357126	Male	CST3	PTID2	W2
PTID2W2	cDC1	4.74295	Male	CST3	PTID2	W2
PTID2W2	cDC2	4.31148	Male	CST3	PTID2	W2
PTID2W2	dnT	0.107198	Male	CST3	PTID2	W2
PTID2W2	Doublet	4.03855	Male	CST3	PTID2	W2
PTID2W2	Eryth	0.205708	Male	CST3	PTID2	W2
PTID2W2	gdT	0.310838	Male	CST3	PTID2	W2
PTID2W2	HSPC	0.944052	Male	CST3	PTID2	W2
PTID2W2	ILC	0.907959	Male	CST3	PTID2	W2
PTID2W2	MAIT	0.235854	Male	CST3	PTID2	W2
PTID2W2	NK	0.335907	Male	CST3	PTID2	W2
PTID2W2	NK_CD56bright	0.446464	Male	CST3	PTID2	W2
PTID2W2	NK_Proliferating	0.444969	Male	CST3	PTID2	W2
PTID2W2	pDC	3.11885	Male	CST3	PTID2	W2
PTID2W2	Plasmablast	0.106192	Male	CST3	PTID2	W2
PTID2W2	Platelet	2.48041	Male	CST3	PTID2	W2
PTID2W2	Treg	0.216767	Male	CST3	PTID2	W2
PTID2W3	ASDC	4.61494	Male	CST3	PTID2	W3
PTID2W3	B_intermediate	0.217027	Male	CST3	PTID2	W3
PTID2W3	B_memory	0.220813	Male	CST3	PTID2	W3
PTID2W3	B_naive	0.21134	Male	CST3	PTID2	W3
PTID2W3	CD14_Mono	3.42488	Male	CST3	PTID2	W3
PTID2W3	CD16_Mono	3.6855	Male	CST3	PTID2	W3
PTID2W3	CD4_CTL	0.248501	Male	CST3	PTID2	W3
PTID2W3	CD4_Naive	0.18177	Male	CST3	PTID2	W3
PTID2W3	CD4_Proliferating	0.0772169	Male	CST3	PTID2	W3
PTID2W3	CD4_TCM	0.207467	Male	CST3	PTID2	W3
PTID2W3	CD4_TEM	0.246087	Male	CST3	PTID2	W3
PTID2W3	CD8_Naive	0.180704	Male	CST3	PTID2	W3
PTID2W3	CD8_Proliferating	1.20387	Male	CST3	PTID2	W3
PTID2W3	CD8_TCM	0.169063	Male	CST3	PTID2	W3
PTID2W3	CD8_TEM	0.339105	Male	CST3	PTID2	W3
PTID2W3	cDC1	4.85068	Male	CST3	PTID2	W3
PTID2W3	cDC2	4.20312	Male	CST3	PTID2	W3
PTID2W3	dnT	0.185589	Male	CST3	PTID2	W3
PTID2W3	Doublet	2.49502	Male	CST3	PTID2	W3
PTID2W3	Eryth	0.465054	Male	CST3	PTID2	W3
PTID2W3	gdT	0.247423	Male	CST3	PTID2	W3
PTID2W3	HSPC	0.41428	Male	CST3	PTID2	W3
PTID2W3	ILC	0.538871	Male	CST3	PTID2	W3
PTID2W3	MAIT	0.247561	Male	CST3	PTID2	W3
PTID2W3	NK	0.352797	Male	CST3	PTID2	W3
PTID2W3	NK_CD56bright	0.629422	Male	CST3	PTID2	W3
PTID2W3	NK_Proliferating	0.441198	Male	CST3	PTID2	W3
PTID2W3	pDC	3.15369	Male	CST3	PTID2	W3
PTID2W3	Plasmablast	0	Male	CST3	PTID2	W3
PTID2W3	Platelet	1.86433	Male	CST3	PTID2	W3
PTID2W3	Treg	0.22959	Male	CST3	PTID2	W3
PTID2W4	ASDC	4.01083	Male	CST3	PTID2	W4
PTID2W4	B_intermediate	0.235602	Male	CST3	PTID2	W4
PTID2W4	B_memory	0.249676	Male	CST3	PTID2	W4
PTID2W4	B_naive	0.24213	Male	CST3	PTID2	W4
PTID2W4	CD14_Mono	3.40389	Male	CST3	PTID2	W4
PTID2W4	CD16_Mono	3.73229	Male	CST3	PTID2	W4
PTID2W4	CD4_CTL	0.364049	Male	CST3	PTID2	W4
PTID2W4	CD4_Naive	0.218206	Male	CST3	PTID2	W4
PTID2W4	CD4_Proliferating	0.221707	Male	CST3	PTID2	W4
PTID2W4	CD4_TCM	0.231613	Male	CST3	PTID2	W4
PTID2W4	CD4_TEM	0.279493	Male	CST3	PTID2	W4
PTID2W4	CD8_Naive	0.165373	Male	CST3	PTID2	W4
PTID2W4	CD8_Proliferating	0	Male	CST3	PTID2	W4
PTID2W4	CD8_TCM	0.24207	Male	CST3	PTID2	W4
PTID2W4	CD8_TEM	0.323731	Male	CST3	PTID2	W4
PTID2W4	cDC1	4.71785	Male	CST3	PTID2	W4
PTID2W4	cDC2	4.28264	Male	CST3	PTID2	W4
PTID2W4	dnT	0.322949	Male	CST3	PTID2	W4
PTID2W4	Doublet	3.3801	Male	CST3	PTID2	W4
PTID2W4	Eryth	0.547594	Male	CST3	PTID2	W4
PTID2W4	gdT	0.253101	Male	CST3	PTID2	W4
PTID2W4	HSPC	0.946084	Male	CST3	PTID2	W4
PTID2W4	ILC	1.24366	Male	CST3	PTID2	W4
PTID2W4	MAIT	0.23847	Male	CST3	PTID2	W4
PTID2W4	NK	0.327874	Male	CST3	PTID2	W4
PTID2W4	NK_CD56bright	0.458442	Male	CST3	PTID2	W4
PTID2W4	NK_Proliferating	0.362363	Male	CST3	PTID2	W4
PTID2W4	pDC	3.1693	Male	CST3	PTID2	W4
PTID2W4	Plasmablast	0.263447	Male	CST3	PTID2	W4
PTID2W4	Platelet	2.63162	Male	CST3	PTID2	W4
PTID2W4	Treg	0.228964	Male	CST3	PTID2	W4
PTID2W5	ASDC	4.2064	Male	CST3	PTID2	W5
PTID2W5	B_intermediate	0.189117	Male	CST3	PTID2	W5
PTID2W5	B_memory	0.233117	Male	CST3	PTID2	W5
PTID2W5	B_naive	0.220573	Male	CST3	PTID2	W5
PTID2W5	CD14_Mono	3.45904	Male	CST3	PTID2	W5
PTID2W5	CD16_Mono	3.64863	Male	CST3	PTID2	W5
PTID2W5	CD4_CTL	0.275908	Male	CST3	PTID2	W5
PTID2W5	CD4_Naive	0.20121	Male	CST3	PTID2	W5
PTID2W5	CD4_Proliferating	0.545901	Male	CST3	PTID2	W5
PTID2W5	CD4_TCM	0.218455	Male	CST3	PTID2	W5
PTID2W5	CD4_TEM	0.229138	Male	CST3	PTID2	W5
PTID2W5	CD8_Naive	0.195774	Male	CST3	PTID2	W5
PTID2W5	CD8_Proliferating	0.441756	Male	CST3	PTID2	W5
PTID2W5	CD8_TCM	0.197127	Male	CST3	PTID2	W5
PTID2W5	CD8_TEM	0.316699	Male	CST3	PTID2	W5
PTID2W5	cDC1	4.8114	Male	CST3	PTID2	W5
PTID2W5	cDC2	4.22116	Male	CST3	PTID2	W5
PTID2W5	dnT	0.149763	Male	CST3	PTID2	W5
PTID2W5	Doublet	3.66496	Male	CST3	PTID2	W5
PTID2W5	Eryth	0.508597	Male	CST3	PTID2	W5
PTID2W5	gdT	0.309698	Male	CST3	PTID2	W5
PTID2W5	HSPC	0.723386	Male	CST3	PTID2	W5
PTID2W5	ILC	0.815689	Male	CST3	PTID2	W5
PTID2W5	MAIT	0.244762	Male	CST3	PTID2	W5
PTID2W5	NK	0.359693	Male	CST3	PTID2	W5
PTID2W5	NK_CD56bright	0.463435	Male	CST3	PTID2	W5
PTID2W5	NK_Proliferating	0.457299	Male	CST3	PTID2	W5
PTID2W5	pDC	3.16284	Male	CST3	PTID2	W5
PTID2W5	Plasmablast	0.0937882	Male	CST3	PTID2	W5
PTID2W5	Platelet	2.15652	Male	CST3	PTID2	W5
PTID2W5	Treg	0.196097	Male	CST3	PTID2	W5
PTID2W6	ASDC	4.44471	Male	CST3	PTID2	W6
PTID2W6	B_intermediate	0.232984	Male	CST3	PTID2	W6
PTID2W6	B_memory	0.19582	Male	CST3	PTID2	W6
PTID2W6	B_naive	0.274419	Male	CST3	PTID2	W6
PTID2W6	CD14_Mono	3.44604	Male	CST3	PTID2	W6
PTID2W6	CD16_Mono	3.79884	Male	CST3	PTID2	W6
PTID2W6	CD4_CTL	0.352528	Male	CST3	PTID2	W6
PTID2W6	CD4_Naive	0.194818	Male	CST3	PTID2	W6
PTID2W6	CD4_Proliferating	0.377746	Male	CST3	PTID2	W6
PTID2W6	CD4_TCM	0.213915	Male	CST3	PTID2	W6
PTID2W6	CD4_TEM	0.208701	Male	CST3	PTID2	W6
PTID2W6	CD8_Naive	0.181948	Male	CST3	PTID2	W6
PTID2W6	CD8_Proliferating	0.753713	Male	CST3	PTID2	W6
PTID2W6	CD8_TCM	0.194107	Male	CST3	PTID2	W6
PTID2W6	CD8_TEM	0.336605	Male	CST3	PTID2	W6
PTID2W6	cDC1	4.68917	Male	CST3	PTID2	W6
PTID2W6	cDC2	4.30802	Male	CST3	PTID2	W6
PTID2W6	dnT	0.262849	Male	CST3	PTID2	W6
PTID2W6	Eryth	0.569581	Male	CST3	PTID2	W6
PTID2W6	gdT	0.287853	Male	CST3	PTID2	W6
PTID2W6	HSPC	0.719832	Male	CST3	PTID2	W6
PTID2W6	ILC	0.901053	Male	CST3	PTID2	W6
PTID2W6	MAIT	0.206525	Male	CST3	PTID2	W6
PTID2W6	NK	0.344877	Male	CST3	PTID2	W6
PTID2W6	NK_CD56bright	0.535926	Male	CST3	PTID2	W6
PTID2W6	NK_Proliferating	0.304936	Male	CST3	PTID2	W6
PTID2W6	pDC	3.0275	Male	CST3	PTID2	W6
PTID2W6	Plasmablast	0.064956	Male	CST3	PTID2	W6
PTID2W6	Platelet	1.84317	Male	CST3	PTID2	W6
PTID2W6	Treg	0.21458	Male	CST3	PTID2	W6
PTID2W7	ASDC	4.22305	Male	CST3	PTID2	W7
PTID2W7	B_intermediate	0.200847	Male	CST3	PTID2	W7
PTID2W7	B_memory	0.243966	Male	CST3	PTID2	W7
PTID2W7	B_naive	0.231808	Male	CST3	PTID2	W7
PTID2W7	CD14_Mono	3.42236	Male	CST3	PTID2	W7
PTID2W7	CD16_Mono	3.72515	Male	CST3	PTID2	W7
PTID2W7	CD4_CTL	0.366245	Male	CST3	PTID2	W7
PTID2W7	CD4_Naive	0.188912	Male	CST3	PTID2	W7
PTID2W7	CD4_Proliferating	0.559423	Male	CST3	PTID2	W7
PTID2W7	CD4_TCM	0.205593	Male	CST3	PTID2	W7
PTID2W7	CD4_TEM	0.232663	Male	CST3	PTID2	W7
PTID2W7	CD8_Naive	0.188428	Male	CST3	PTID2	W7
PTID2W7	CD8_Proliferating	0.602946	Male	CST3	PTID2	W7
PTID2W7	CD8_TCM	0.192544	Male	CST3	PTID2	W7
PTID2W7	CD8_TEM	0.345142	Male	CST3	PTID2	W7
PTID2W7	cDC1	4.73545	Male	CST3	PTID2	W7
PTID2W7	cDC2	4.30436	Male	CST3	PTID2	W7
PTID2W7	dnT	0.235951	Male	CST3	PTID2	W7
PTID2W7	Doublet	3.60038	Male	CST3	PTID2	W7
PTID2W7	Eryth	0.670375	Male	CST3	PTID2	W7
PTID2W7	gdT	0.296796	Male	CST3	PTID2	W7
PTID2W7	HSPC	0.564095	Male	CST3	PTID2	W7
PTID2W7	ILC	0.459954	Male	CST3	PTID2	W7
PTID2W7	MAIT	0.218319	Male	CST3	PTID2	W7
PTID2W7	NK	0.349338	Male	CST3	PTID2	W7
PTID2W7	NK_CD56bright	0.635112	Male	CST3	PTID2	W7
PTID2W7	NK_Proliferating	0.563657	Male	CST3	PTID2	W7
PTID2W7	pDC	3.17567	Male	CST3	PTID2	W7
PTID2W7	Plasmablast	0.0596336	Male	CST3	PTID2	W7
PTID2W7	Platelet	2.33379	Male	CST3	PTID2	W7
PTID2W7	Treg	0.24726	Male	CST3	PTID2	W7
PTID4W2	ASDC	4.55959	Male	CST3	PTID4	W2
PTID4W2	B_intermediate	0.248558	Male	CST3	PTID4	W2
PTID4W2	B_memory	0.203659	Male	CST3	PTID4	W2
PTID4W2	B_naive	0.232166	Male	CST3	PTID4	W2
PTID4W2	CD14_Mono	3.50991	Male	CST3	PTID4	W2
PTID4W2	CD16_Mono	3.91182	Male	CST3	PTID4	W2
PTID4W2	CD4_CTL	0.346545	Male	CST3	PTID4	W2
PTID4W2	CD4_Naive	0.213044	Male	CST3	PTID4	W2
PTID4W2	CD4_Proliferating	0.508374	Male	CST3	PTID4	W2
PTID4W2	CD4_TCM	0.189753	Male	CST3	PTID4	W2
PTID4W2	CD4_TEM	0.213009	Male	CST3	PTID4	W2
PTID4W2	CD8_Naive	0.179346	Male	CST3	PTID4	W2
PTID4W2	CD8_TCM	0.183435	Male	CST3	PTID4	W2
PTID4W2	CD8_TEM	0.303419	Male	CST3	PTID4	W2
PTID4W2	cDC1	4.86295	Male	CST3	PTID4	W2
PTID4W2	cDC2	4.32884	Male	CST3	PTID4	W2
PTID4W2	dnT	0.183189	Male	CST3	PTID4	W2
PTID4W2	Doublet	3.78679	Male	CST3	PTID4	W2
PTID4W2	Eryth	0.880277	Male	CST3	PTID4	W2
PTID4W2	gdT	0.281823	Male	CST3	PTID4	W2
PTID4W2	HSPC	0.968886	Male	CST3	PTID4	W2
PTID4W2	ILC	0.506558	Male	CST3	PTID4	W2
PTID4W2	MAIT	0.194534	Male	CST3	PTID4	W2
PTID4W2	NK	0.36866	Male	CST3	PTID4	W2
PTID4W2	NK_CD56bright	0.479093	Male	CST3	PTID4	W2
PTID4W2	NK_Proliferating	0.450608	Male	CST3	PTID4	W2
PTID4W2	pDC	2.94013	Male	CST3	PTID4	W2
PTID4W2	Plasmablast	0.135611	Male	CST3	PTID4	W2
PTID4W2	Platelet	2.21425	Male	CST3	PTID4	W2
PTID4W2	Treg	0.262999	Male	CST3	PTID4	W2
PTID4W3	ASDC	4.25139	Male	CST3	PTID4	W3
PTID4W3	B_intermediate	0.18687	Male	CST3	PTID4	W3
PTID4W3	B_memory	0.197023	Male	CST3	PTID4	W3
PTID4W3	B_naive	0.219105	Male	CST3	PTID4	W3
PTID4W3	CD14_Mono	3.49366	Male	CST3	PTID4	W3
PTID4W3	CD16_Mono	3.84626	Male	CST3	PTID4	W3
PTID4W3	CD4_CTL	0.354897	Male	CST3	PTID4	W3
PTID4W3	CD4_Naive	0.181451	Male	CST3	PTID4	W3
PTID4W3	CD4_Proliferating	0.372021	Male	CST3	PTID4	W3
PTID4W3	CD4_TCM	0.197857	Male	CST3	PTID4	W3
PTID4W3	CD4_TEM	0.209405	Male	CST3	PTID4	W3
PTID4W3	CD8_Naive	0.186151	Male	CST3	PTID4	W3
PTID4W3	CD8_Proliferating	0.256671	Male	CST3	PTID4	W3
PTID4W3	CD8_TCM	0.180656	Male	CST3	PTID4	W3
PTID4W3	CD8_TEM	0.27855	Male	CST3	PTID4	W3
PTID4W3	cDC1	4.76494	Male	CST3	PTID4	W3
PTID4W3	cDC2	4.33858	Male	CST3	PTID4	W3
PTID4W3	dnT	0.208336	Male	CST3	PTID4	W3
PTID4W3	Doublet	3.73249	Male	CST3	PTID4	W3
PTID4W3	Eryth	0.743319	Male	CST3	PTID4	W3
PTID4W3	gdT	0.285566	Male	CST3	PTID4	W3
PTID4W3	HSPC	0.855494	Male	CST3	PTID4	W3
PTID4W3	ILC	0.714413	Male	CST3	PTID4	W3
PTID4W3	MAIT	0.183005	Male	CST3	PTID4	W3
PTID4W3	NK	0.341977	Male	CST3	PTID4	W3
PTID4W3	NK_CD56bright	0.29389	Male	CST3	PTID4	W3
PTID4W3	NK_Proliferating	0.527568	Male	CST3	PTID4	W3
PTID4W3	pDC	3.03281	Male	CST3	PTID4	W3
PTID4W3	Plasmablast	0.202688	Male	CST3	PTID4	W3
PTID4W3	Platelet	1.86871	Male	CST3	PTID4	W3
PTID4W3	Treg	0.217304	Male	CST3	PTID4	W3
PTID4W4	ASDC	4.26114	Male	CST3	PTID4	W4
PTID4W4	B_intermediate	0.186039	Male	CST3	PTID4	W4
PTID4W4	B_memory	0.257652	Male	CST3	PTID4	W4
PTID4W4	B_naive	0.219036	Male	CST3	PTID4	W4
PTID4W4	CD14_Mono	3.49281	Male	CST3	PTID4	W4
PTID4W4	CD16_Mono	3.85031	Male	CST3	PTID4	W4
PTID4W4	CD4_CTL	0.431989	Male	CST3	PTID4	W4
PTID4W4	CD4_Naive	0.207606	Male	CST3	PTID4	W4
PTID4W4	CD4_Proliferating	0.810825	Male	CST3	PTID4	W4
PTID4W4	CD4_TCM	0.199845	Male	CST3	PTID4	W4
PTID4W4	CD4_TEM	0.200484	Male	CST3	PTID4	W4
PTID4W4	CD8_Naive	0.163965	Male	CST3	PTID4	W4
PTID4W4	CD8_TCM	0.181896	Male	CST3	PTID4	W4
PTID4W4	CD8_TEM	0.265493	Male	CST3	PTID4	W4
PTID4W4	cDC1	4.78693	Male	CST3	PTID4	W4
PTID4W4	cDC2	4.33981	Male	CST3	PTID4	W4
PTID4W4	dnT	0.257139	Male	CST3	PTID4	W4
PTID4W4	Doublet	3.86365	Male	CST3	PTID4	W4
PTID4W4	Eryth	0.677648	Male	CST3	PTID4	W4
PTID4W4	gdT	0.272705	Male	CST3	PTID4	W4
PTID4W4	HSPC	0.882439	Male	CST3	PTID4	W4
PTID4W4	ILC	0.624009	Male	CST3	PTID4	W4
PTID4W4	MAIT	0.23897	Male	CST3	PTID4	W4
PTID4W4	NK	0.377397	Male	CST3	PTID4	W4
PTID4W4	NK_CD56bright	0.583257	Male	CST3	PTID4	W4
PTID4W4	NK_Proliferating	0.361843	Male	CST3	PTID4	W4
PTID4W4	pDC	3.01103	Male	CST3	PTID4	W4
PTID4W4	Plasmablast	0.0935894	Male	CST3	PTID4	W4
PTID4W4	Platelet	2.15605	Male	CST3	PTID4	W4
PTID4W4	Treg	0.169706	Male	CST3	PTID4	W4
PTID4W5	ASDC	4.58136	Male	CST3	PTID4	W5
PTID4W5	B_intermediate	0.203912	Male	CST3	PTID4	W5
PTID4W5	B_memory	0.21605	Male	CST3	PTID4	W5
PTID4W5	B_naive	0.219044	Male	CST3	PTID4	W5
PTID4W5	CD14_Mono	3.48622	Male	CST3	PTID4	W5
PTID4W5	CD16_Mono	3.86637	Male	CST3	PTID4	W5
PTID4W5	CD4_CTL	0.295055	Male	CST3	PTID4	W5
PTID4W5	CD4_Naive	0.188691	Male	CST3	PTID4	W5
PTID4W5	CD4_Proliferating	0.200393	Male	CST3	PTID4	W5
PTID4W5	CD4_TCM	0.194082	Male	CST3	PTID4	W5
PTID4W5	CD4_TEM	0.205793	Male	CST3	PTID4	W5
PTID4W5	CD8_Naive	0.1624	Male	CST3	PTID4	W5
PTID4W5	CD8_Proliferating	0.549598	Male	CST3	PTID4	W5
PTID4W5	CD8_TCM	0.196081	Male	CST3	PTID4	W5
PTID4W5	CD8_TEM	0.285646	Male	CST3	PTID4	W5
PTID4W5	cDC1	4.78971	Male	CST3	PTID4	W5
PTID4W5	cDC2	4.26803	Male	CST3	PTID4	W5
PTID4W5	dnT	0.226091	Male	CST3	PTID4	W5
PTID4W5	Doublet	3.95497	Male	CST3	PTID4	W5
PTID4W5	Eryth	0.661941	Male	CST3	PTID4	W5
PTID4W5	gdT	0.318185	Male	CST3	PTID4	W5
PTID4W5	HSPC	0.708409	Male	CST3	PTID4	W5
PTID4W5	ILC	1.46615	Male	CST3	PTID4	W5
PTID4W5	MAIT	0.182844	Male	CST3	PTID4	W5
PTID4W5	NK	0.353081	Male	CST3	PTID4	W5
PTID4W5	NK_CD56bright	0.439089	Male	CST3	PTID4	W5
PTID4W5	NK_Proliferating	0.480133	Male	CST3	PTID4	W5
PTID4W5	pDC	3.02379	Male	CST3	PTID4	W5
PTID4W5	Plasmablast	0.0901609	Male	CST3	PTID4	W5
PTID4W5	Platelet	1.76185	Male	CST3	PTID4	W5
PTID4W5	Treg	0.211633	Male	CST3	PTID4	W5
PTID4W6	ASDC	4.93311	Male	CST3	PTID4	W6
PTID4W6	B_intermediate	0.195211	Male	CST3	PTID4	W6
PTID4W6	B_memory	0.237491	Male	CST3	PTID4	W6
PTID4W6	B_naive	0.192617	Male	CST3	PTID4	W6
PTID4W6	CD14_Mono	3.48291	Male	CST3	PTID4	W6
PTID4W6	CD16_Mono	3.90565	Male	CST3	PTID4	W6
PTID4W6	CD4_CTL	0.403008	Male	CST3	PTID4	W6
PTID4W6	CD4_Naive	0.188425	Male	CST3	PTID4	W6
PTID4W6	CD4_Proliferating	0.201425	Male	CST3	PTID4	W6
PTID4W6	CD4_TCM	0.196972	Male	CST3	PTID4	W6
PTID4W6	CD4_TEM	0.209013	Male	CST3	PTID4	W6
PTID4W6	CD8_Naive	0.167605	Male	CST3	PTID4	W6
PTID4W6	CD8_Proliferating	0	Male	CST3	PTID4	W6
PTID4W6	CD8_TCM	0.180779	Male	CST3	PTID4	W6
PTID4W6	CD8_TEM	0.30864	Male	CST3	PTID4	W6
PTID4W6	cDC1	4.82575	Male	CST3	PTID4	W6
PTID4W6	cDC2	4.30888	Male	CST3	PTID4	W6
PTID4W6	dnT	0.189691	Male	CST3	PTID4	W6
PTID4W6	Doublet	3.40543	Male	CST3	PTID4	W6
PTID4W6	Eryth	0.379215	Male	CST3	PTID4	W6
PTID4W6	gdT	0.347831	Male	CST3	PTID4	W6
PTID4W6	HSPC	0.433133	Male	CST3	PTID4	W6
PTID4W6	ILC	0.808752	Male	CST3	PTID4	W6
PTID4W6	MAIT	0.244375	Male	CST3	PTID4	W6
PTID4W6	NK	0.361474	Male	CST3	PTID4	W6
PTID4W6	NK_CD56bright	0.295256	Male	CST3	PTID4	W6
PTID4W6	NK_Proliferating	0.427103	Male	CST3	PTID4	W6
PTID4W6	pDC	3.06635	Male	CST3	PTID4	W6
PTID4W6	Plasmablast	0.167305	Male	CST3	PTID4	W6
PTID4W6	Platelet	1.75247	Male	CST3	PTID4	W6
PTID4W6	Treg	0.243907	Male	CST3	PTID4	W6
PTID4W7	ASDC	4.20662	Male	CST3	PTID4	W7
PTID4W7	B_intermediate	0.253982	Male	CST3	PTID4	W7
PTID4W7	B_memory	0.228129	Male	CST3	PTID4	W7
PTID4W7	B_naive	0.244064	Male	CST3	PTID4	W7
PTID4W7	CD14_Mono	3.40449	Male	CST3	PTID4	W7
PTID4W7	CD16_Mono	3.81386	Male	CST3	PTID4	W7
PTID4W7	CD4_CTL	0.430708	Male	CST3	PTID4	W7
PTID4W7	CD4_Naive	0.194502	Male	CST3	PTID4	W7
PTID4W7	CD4_Proliferating	0.381732	Male	CST3	PTID4	W7
PTID4W7	CD4_TCM	0.195986	Male	CST3	PTID4	W7
PTID4W7	CD4_TEM	0.196762	Male	CST3	PTID4	W7
PTID4W7	CD8_Naive	0.16951	Male	CST3	PTID4	W7
PTID4W7	CD8_Proliferating	0.0610297	Male	CST3	PTID4	W7
PTID4W7	CD8_TCM	0.2239	Male	CST3	PTID4	W7
PTID4W7	CD8_TEM	0.289629	Male	CST3	PTID4	W7
PTID4W7	cDC1	4.68936	Male	CST3	PTID4	W7
PTID4W7	cDC2	4.29702	Male	CST3	PTID4	W7
PTID4W7	dnT	0.154866	Male	CST3	PTID4	W7
PTID4W7	Doublet	3.78875	Male	CST3	PTID4	W7
PTID4W7	Eryth	0.87863	Male	CST3	PTID4	W7
PTID4W7	gdT	0.282925	Male	CST3	PTID4	W7
PTID4W7	HSPC	0.877978	Male	CST3	PTID4	W7
PTID4W7	ILC	0.269974	Male	CST3	PTID4	W7
PTID4W7	MAIT	0.138866	Male	CST3	PTID4	W7
PTID4W7	NK	0.353045	Male	CST3	PTID4	W7
PTID4W7	NK_CD56bright	0.353841	Male	CST3	PTID4	W7
PTID4W7	NK_Proliferating	0.520721	Male	CST3	PTID4	W7
PTID4W7	pDC	3.02459	Male	CST3	PTID4	W7
PTID4W7	Plasmablast	0.201348	Male	CST3	PTID4	W7
PTID4W7	Platelet	2.07262	Male	CST3	PTID4	W7
PTID4W7	Treg	0.183317	Male	CST3	PTID4	W7
PTID5W2	ASDC	4.38646	Female	CST3	PTID5	W2
PTID5W2	B_intermediate	0.311389	Female	CST3	PTID5	W2
PTID5W2	B_memory	0.158553	Female	CST3	PTID5	W2
PTID5W2	B_naive	0.304498	Female	CST3	PTID5	W2
PTID5W2	CD14_Mono	3.48452	Female	CST3	PTID5	W2
PTID5W2	CD16_Mono	3.80397	Female	CST3	PTID5	W2
PTID5W2	CD4_CTL	0.535686	Female	CST3	PTID5	W2
PTID5W2	CD4_Naive	0.297447	Female	CST3	PTID5	W2
PTID5W2	CD4_Proliferating	0	Female	CST3	PTID5	W2
PTID5W2	CD4_TCM	0.320687	Female	CST3	PTID5	W2
PTID5W2	CD4_TEM	0.376211	Female	CST3	PTID5	W2
PTID5W2	CD8_Naive	0.266527	Female	CST3	PTID5	W2
PTID5W2	CD8_TCM	0.297955	Female	CST3	PTID5	W2
PTID5W2	CD8_TEM	0.467593	Female	CST3	PTID5	W2
PTID5W2	cDC1	5.08114	Female	CST3	PTID5	W2
PTID5W2	cDC2	4.33165	Female	CST3	PTID5	W2
PTID5W2	dnT	0.281392	Female	CST3	PTID5	W2
PTID5W2	Doublet	3.88392	Female	CST3	PTID5	W2
PTID5W2	Eryth	1.03061	Female	CST3	PTID5	W2
PTID5W2	gdT	0.414526	Female	CST3	PTID5	W2
PTID5W2	HSPC	0.413855	Female	CST3	PTID5	W2
PTID5W2	ILC	0.652006	Female	CST3	PTID5	W2
PTID5W2	MAIT	0.355977	Female	CST3	PTID5	W2
PTID5W2	NK	0.506198	Female	CST3	PTID5	W2
PTID5W2	NK_CD56bright	0.620486	Female	CST3	PTID5	W2
PTID5W2	NK_Proliferating	0.533538	Female	CST3	PTID5	W2
PTID5W2	pDC	3.03282	Female	CST3	PTID5	W2
PTID5W2	Plasmablast	0.34204	Female	CST3	PTID5	W2
PTID5W2	Platelet	1.90308	Female	CST3	PTID5	W2
PTID5W2	Treg	0.388908	Female	CST3	PTID5	W2
PTID5W3	ASDC	3.92809	Female	CST3	PTID5	W3
PTID5W3	B_intermediate	0.239783	Female	CST3	PTID5	W3
PTID5W3	B_memory	0.280431	Female	CST3	PTID5	W3
PTID5W3	B_naive	0.288108	Female	CST3	PTID5	W3
PTID5W3	CD14_Mono	3.494	Female	CST3	PTID5	W3
PTID5W3	CD16_Mono	3.79104	Female	CST3	PTID5	W3
PTID5W3	CD4_CTL	0.591987	Female	CST3	PTID5	W3
PTID5W3	CD4_Naive	0.292157	Female	CST3	PTID5	W3
PTID5W3	CD4_Proliferating	0	Female	CST3	PTID5	W3
PTID5W3	CD4_TCM	0.304931	Female	CST3	PTID5	W3
PTID5W3	CD4_TEM	0.336978	Female	CST3	PTID5	W3
PTID5W3	CD8_Naive	0.273497	Female	CST3	PTID5	W3
PTID5W3	CD8_Proliferating	0	Female	CST3	PTID5	W3
PTID5W3	CD8_TCM	0.250152	Female	CST3	PTID5	W3
PTID5W3	CD8_TEM	0.517266	Female	CST3	PTID5	W3
PTID5W3	cDC1	4.94351	Female	CST3	PTID5	W3
PTID5W3	cDC2	4.40155	Female	CST3	PTID5	W3
PTID5W3	dnT	0.258143	Female	CST3	PTID5	W3
PTID5W3	Doublet	3.0408	Female	CST3	PTID5	W3
PTID5W3	Eryth	1.15447	Female	CST3	PTID5	W3
PTID5W3	gdT	0.358375	Female	CST3	PTID5	W3
PTID5W3	HSPC	0.690746	Female	CST3	PTID5	W3
PTID5W3	ILC	0.963785	Female	CST3	PTID5	W3
PTID5W3	MAIT	0.340451	Female	CST3	PTID5	W3
PTID5W3	NK	0.538834	Female	CST3	PTID5	W3
PTID5W3	NK_CD56bright	0.598023	Female	CST3	PTID5	W3
PTID5W3	NK_Proliferating	0.723759	Female	CST3	PTID5	W3
PTID5W3	pDC	3.1135	Female	CST3	PTID5	W3
PTID5W3	Plasmablast	0.107308	Female	CST3	PTID5	W3
PTID5W3	Platelet	2.30017	Female	CST3	PTID5	W3
PTID5W3	Treg	0.398261	Female	CST3	PTID5	W3
PTID5W4	ASDC	3.80193	Female	CST3	PTID5	W4
PTID5W4	B_intermediate	0.28796	Female	CST3	PTID5	W4
PTID5W4	B_memory	0.260166	Female	CST3	PTID5	W4
PTID5W4	B_naive	0.326375	Female	CST3	PTID5	W4
PTID5W4	CD14_Mono	3.41137	Female	CST3	PTID5	W4
PTID5W4	CD16_Mono	3.75701	Female	CST3	PTID5	W4
PTID5W4	CD4_CTL	0.463603	Female	CST3	PTID5	W4
PTID5W4	CD4_Naive	0.284214	Female	CST3	PTID5	W4
PTID5W4	CD4_Proliferating	0.2833	Female	CST3	PTID5	W4
PTID5W4	CD4_TCM	0.315678	Female	CST3	PTID5	W4
PTID5W4	CD4_TEM	0.413857	Female	CST3	PTID5	W4
PTID5W4	CD8_Naive	0.258036	Female	CST3	PTID5	W4
PTID5W4	CD8_Proliferating	0.625059	Female	CST3	PTID5	W4
PTID5W4	CD8_TCM	0.246374	Female	CST3	PTID5	W4
PTID5W4	CD8_TEM	0.468109	Female	CST3	PTID5	W4
PTID5W4	cDC1	4.69609	Female	CST3	PTID5	W4
PTID5W4	cDC2	4.37641	Female	CST3	PTID5	W4
PTID5W4	dnT	0.376075	Female	CST3	PTID5	W4
PTID5W4	Doublet	3.6691	Female	CST3	PTID5	W4
PTID5W4	Eryth	1.203	Female	CST3	PTID5	W4
PTID5W4	gdT	0.480685	Female	CST3	PTID5	W4
PTID5W4	HSPC	0.544546	Female	CST3	PTID5	W4
PTID5W4	ILC	0.682456	Female	CST3	PTID5	W4
PTID5W4	MAIT	0.343536	Female	CST3	PTID5	W4
PTID5W4	NK	0.508259	Female	CST3	PTID5	W4
PTID5W4	NK_CD56bright	0.494158	Female	CST3	PTID5	W4
PTID5W4	NK_Proliferating	0.330281	Female	CST3	PTID5	W4
PTID5W4	pDC	3.12347	Female	CST3	PTID5	W4
PTID5W4	Plasmablast	0.115384	Female	CST3	PTID5	W4
PTID5W4	Platelet	2.04826	Female	CST3	PTID5	W4
PTID5W4	Treg	0.362966	Female	CST3	PTID5	W4
PTID5W5	ASDC	3.64241	Female	CST3	PTID5	W5
PTID5W5	B_intermediate	0.252869	Female	CST3	PTID5	W5
PTID5W5	B_memory	0.192045	Female	CST3	PTID5	W5
PTID5W5	B_naive	0.330781	Female	CST3	PTID5	W5
PTID5W5	CD14_Mono	3.48275	Female	CST3	PTID5	W5
PTID5W5	CD16_Mono	3.74654	Female	CST3	PTID5	W5
PTID5W5	CD4_CTL	0.411428	Female	CST3	PTID5	W5
PTID5W5	CD4_Naive	0.302594	Female	CST3	PTID5	W5
PTID5W5	CD4_Proliferating	0.190032	Female	CST3	PTID5	W5
PTID5W5	CD4_TCM	0.292297	Female	CST3	PTID5	W5
PTID5W5	CD4_TEM	0.400135	Female	CST3	PTID5	W5
PTID5W5	CD8_Naive	0.282478	Female	CST3	PTID5	W5
PTID5W5	CD8_Proliferating	0.373782	Female	CST3	PTID5	W5
PTID5W5	CD8_TCM	0.227927	Female	CST3	PTID5	W5
PTID5W5	CD8_TEM	0.483096	Female	CST3	PTID5	W5
PTID5W5	cDC1	4.63848	Female	CST3	PTID5	W5
PTID5W5	cDC2	4.35915	Female	CST3	PTID5	W5
PTID5W5	dnT	0.32304	Female	CST3	PTID5	W5
PTID5W5	Doublet	3.26524	Female	CST3	PTID5	W5
PTID5W5	Eryth	1.1597	Female	CST3	PTID5	W5
PTID5W5	gdT	0.46321	Female	CST3	PTID5	W5
PTID5W5	HSPC	0.478101	Female	CST3	PTID5	W5
PTID5W5	ILC	0.998651	Female	CST3	PTID5	W5
PTID5W5	MAIT	0.300563	Female	CST3	PTID5	W5
PTID5W5	NK	0.526111	Female	CST3	PTID5	W5
PTID5W5	NK_CD56bright	0.56083	Female	CST3	PTID5	W5
PTID5W5	NK_Proliferating	0.625134	Female	CST3	PTID5	W5
PTID5W5	pDC	3.1953	Female	CST3	PTID5	W5
PTID5W5	Plasmablast	0.397074	Female	CST3	PTID5	W5
PTID5W5	Platelet	2.1517	Female	CST3	PTID5	W5
PTID5W5	Treg	0.346358	Female	CST3	PTID5	W5
PTID5W6	ASDC	4.0309	Female	CST3	PTID5	W6
PTID5W6	B_intermediate	0.26698	Female	CST3	PTID5	W6
PTID5W6	B_memory	0.301765	Female	CST3	PTID5	W6
PTID5W6	B_naive	0.324045	Female	CST3	PTID5	W6
PTID5W6	CD14_Mono	3.46346	Female	CST3	PTID5	W6
PTID5W6	CD16_Mono	3.77562	Female	CST3	PTID5	W6
PTID5W6	CD4_CTL	0.47001	Female	CST3	PTID5	W6
PTID5W6	CD4_Naive	0.300094	Female	CST3	PTID5	W6
PTID5W6	CD4_Proliferating	0.299228	Female	CST3	PTID5	W6
PTID5W6	CD4_TCM	0.321682	Female	CST3	PTID5	W6
PTID5W6	CD4_TEM	0.332612	Female	CST3	PTID5	W6
PTID5W6	CD8_Naive	0.278738	Female	CST3	PTID5	W6
PTID5W6	CD8_TCM	0.311051	Female	CST3	PTID5	W6
PTID5W6	CD8_TEM	0.502043	Female	CST3	PTID5	W6
PTID5W6	cDC1	4.79586	Female	CST3	PTID5	W6
PTID5W6	cDC2	4.36187	Female	CST3	PTID5	W6
PTID5W6	dnT	0.351762	Female	CST3	PTID5	W6
PTID5W6	Doublet	3.55306	Female	CST3	PTID5	W6
PTID5W6	Eryth	1.39088	Female	CST3	PTID5	W6
PTID5W6	gdT	0.439889	Female	CST3	PTID5	W6
PTID5W6	HSPC	0.725741	Female	CST3	PTID5	W6
PTID5W6	ILC	1.19372	Female	CST3	PTID5	W6
PTID5W6	MAIT	0.350659	Female	CST3	PTID5	W6
PTID5W6	NK	0.520095	Female	CST3	PTID5	W6
PTID5W6	NK_CD56bright	0.566065	Female	CST3	PTID5	W6
PTID5W6	NK_Proliferating	0.554089	Female	CST3	PTID5	W6
PTID5W6	pDC	3.01724	Female	CST3	PTID5	W6
PTID5W6	Plasmablast	0.490574	Female	CST3	PTID5	W6
PTID5W6	Platelet	1.83674	Female	CST3	PTID5	W6
PTID5W6	Treg	0.359207	Female	CST3	PTID5	W6
PTID5W7	ASDC	3.836	Female	CST3	PTID5	W7
[truncated: 953 more rows]

## Sheet: Fig-2c
Sample	Celltype	Expression	Sex	Gene	Donor	Time
PTID2W2	ASDC	0	Male	MTRNR2L8	PTID2	W2
PTID2W2	B_intermediate	0.068347	Male	MTRNR2L8	PTID2	W2
PTID2W2	B_memory	0.0681216	Male	MTRNR2L8	PTID2	W2
PTID2W2	B_naive	0.0680479	Male	MTRNR2L8	PTID2	W2
PTID2W2	CD14_Mono	0.0957359	Male	MTRNR2L8	PTID2	W2
PTID2W2	CD16_Mono	0.0800993	Male	MTRNR2L8	PTID2	W2
PTID2W2	CD4_CTL	0.023127	Male	MTRNR2L8	PTID2	W2
PTID2W2	CD4_Naive	0.0324714	Male	MTRNR2L8	PTID2	W2
PTID2W2	CD4_Proliferating	0.0484592	Male	MTRNR2L8	PTID2	W2
PTID2W2	CD4_TCM	0.0344984	Male	MTRNR2L8	PTID2	W2
PTID2W2	CD4_TEM	0.0357971	Male	MTRNR2L8	PTID2	W2
PTID2W2	CD8_Naive	0.0358595	Male	MTRNR2L8	PTID2	W2
PTID2W2	CD8_Proliferating	0	Male	MTRNR2L8	PTID2	W2
PTID2W2	CD8_TCM	0.041659	Male	MTRNR2L8	PTID2	W2
PTID2W2	CD8_TEM	0.0331754	Male	MTRNR2L8	PTID2	W2
PTID2W2	cDC1	0	Male	MTRNR2L8	PTID2	W2
PTID2W2	cDC2	0.0763181	Male	MTRNR2L8	PTID2	W2
PTID2W2	dnT	0.0439082	Male	MTRNR2L8	PTID2	W2
PTID2W2	Doublet	0.731744	Male	MTRNR2L8	PTID2	W2
PTID2W2	Eryth	0.0433967	Male	MTRNR2L8	PTID2	W2
PTID2W2	gdT	0.0319748	Male	MTRNR2L8	PTID2	W2
PTID2W2	HSPC	0.0356997	Male	MTRNR2L8	PTID2	W2
PTID2W2	ILC	0	Male	MTRNR2L8	PTID2	W2
PTID2W2	MAIT	0.0381243	Male	MTRNR2L8	PTID2	W2
PTID2W2	NK	0.0418677	Male	MTRNR2L8	PTID2	W2
PTID2W2	NK_CD56bright	0.0218048	Male	MTRNR2L8	PTID2	W2
PTID2W2	NK_Proliferating	0	Male	MTRNR2L8	PTID2	W2
PTID2W2	pDC	0.0119826	Male	MTRNR2L8	PTID2	W2
PTID2W2	Plasmablast	0	Male	MTRNR2L8	PTID2	W2
PTID2W2	Platelet	0.122542	Male	MTRNR2L8	PTID2	W2
PTID2W2	Treg	0.024413	Male	MTRNR2L8	PTID2	W2
PTID2W3	ASDC	0	Male	MTRNR2L8	PTID2	W3
PTID2W3	B_intermediate	0.0751443	Male	MTRNR2L8	PTID2	W3
PTID2W3	B_memory	0.0925126	Male	MTRNR2L8	PTID2	W3
PTID2W3	B_naive	0.0708797	Male	MTRNR2L8	PTID2	W3
PTID2W3	CD14_Mono	0.0894165	Male	MTRNR2L8	PTID2	W3
PTID2W3	CD16_Mono	0.0720176	Male	MTRNR2L8	PTID2	W3
PTID2W3	CD4_CTL	0.0510577	Male	MTRNR2L8	PTID2	W3
PTID2W3	CD4_Naive	0.0327837	Male	MTRNR2L8	PTID2	W3
PTID2W3	CD4_Proliferating	0	Male	MTRNR2L8	PTID2	W3
PTID2W3	CD4_TCM	0.0347728	Male	MTRNR2L8	PTID2	W3
PTID2W3	CD4_TEM	0.0293973	Male	MTRNR2L8	PTID2	W3
PTID2W3	CD8_Naive	0.035247	Male	MTRNR2L8	PTID2	W3
PTID2W3	CD8_Proliferating	0	Male	MTRNR2L8	PTID2	W3
PTID2W3	CD8_TCM	0.0593103	Male	MTRNR2L8	PTID2	W3
PTID2W3	CD8_TEM	0.037754	Male	MTRNR2L8	PTID2	W3
PTID2W3	cDC1	0.200057	Male	MTRNR2L8	PTID2	W3
PTID2W3	cDC2	0.0642973	Male	MTRNR2L8	PTID2	W3
PTID2W3	dnT	0.00869121	Male	MTRNR2L8	PTID2	W3
PTID2W3	Doublet	0	Male	MTRNR2L8	PTID2	W3
PTID2W3	Eryth	0.0141434	Male	MTRNR2L8	PTID2	W3
PTID2W3	gdT	0.0347779	Male	MTRNR2L8	PTID2	W3
PTID2W3	HSPC	0.113573	Male	MTRNR2L8	PTID2	W3
PTID2W3	ILC	0	Male	MTRNR2L8	PTID2	W3
PTID2W3	MAIT	0.0458483	Male	MTRNR2L8	PTID2	W3
PTID2W3	NK	0.0468412	Male	MTRNR2L8	PTID2	W3
PTID2W3	NK_CD56bright	0.0508868	Male	MTRNR2L8	PTID2	W3
PTID2W3	NK_Proliferating	0.0648657	Male	MTRNR2L8	PTID2	W3
PTID2W3	pDC	0.0589101	Male	MTRNR2L8	PTID2	W3
PTID2W3	Plasmablast	0.155286	Male	MTRNR2L8	PTID2	W3
PTID2W3	Platelet	0.555254	Male	MTRNR2L8	PTID2	W3
PTID2W3	Treg	0.0313047	Male	MTRNR2L8	PTID2	W3
PTID2W4	ASDC	0.20287	Male	MTRNR2L8	PTID2	W4
PTID2W4	B_intermediate	0.0960205	Male	MTRNR2L8	PTID2	W4
PTID2W4	B_memory	0.0643982	Male	MTRNR2L8	PTID2	W4
PTID2W4	B_naive	0.0909148	Male	MTRNR2L8	PTID2	W4
PTID2W4	CD14_Mono	0.0957068	Male	MTRNR2L8	PTID2	W4
PTID2W4	CD16_Mono	0.0892007	Male	MTRNR2L8	PTID2	W4
PTID2W4	CD4_CTL	0.0404612	Male	MTRNR2L8	PTID2	W4
PTID2W4	CD4_Naive	0.0343622	Male	MTRNR2L8	PTID2	W4
PTID2W4	CD4_Proliferating	0.0997565	Male	MTRNR2L8	PTID2	W4
PTID2W4	CD4_TCM	0.0394067	Male	MTRNR2L8	PTID2	W4
PTID2W4	CD4_TEM	0.0301409	Male	MTRNR2L8	PTID2	W4
PTID2W4	CD8_Naive	0.0348846	Male	MTRNR2L8	PTID2	W4
PTID2W4	CD8_Proliferating	0	Male	MTRNR2L8	PTID2	W4
PTID2W4	CD8_TCM	0.00781205	Male	MTRNR2L8	PTID2	W4
PTID2W4	CD8_TEM	0.0393585	Male	MTRNR2L8	PTID2	W4
PTID2W4	cDC1	0	Male	MTRNR2L8	PTID2	W4
PTID2W4	cDC2	0.0552503	Male	MTRNR2L8	PTID2	W4
PTID2W4	dnT	0.0296866	Male	MTRNR2L8	PTID2	W4
PTID2W4	Doublet	1.02006	Male	MTRNR2L8	PTID2	W4
PTID2W4	Eryth	0.0401994	Male	MTRNR2L8	PTID2	W4
PTID2W4	gdT	0.0313784	Male	MTRNR2L8	PTID2	W4
PTID2W4	HSPC	0.134351	Male	MTRNR2L8	PTID2	W4
PTID2W4	ILC	0	Male	MTRNR2L8	PTID2	W4
PTID2W4	MAIT	0.0362206	Male	MTRNR2L8	PTID2	W4
PTID2W4	NK	0.0333719	Male	MTRNR2L8	PTID2	W4
PTID2W4	NK_CD56bright	0.0654002	Male	MTRNR2L8	PTID2	W4
PTID2W4	NK_Proliferating	0.136828	Male	MTRNR2L8	PTID2	W4
PTID2W4	pDC	0.0760897	Male	MTRNR2L8	PTID2	W4
PTID2W4	Plasmablast	0.208115	Male	MTRNR2L8	PTID2	W4
PTID2W4	Platelet	0	Male	MTRNR2L8	PTID2	W4
PTID2W4	Treg	0.0499117	Male	MTRNR2L8	PTID2	W4
PTID2W5	ASDC	0	Male	MTRNR2L8	PTID2	W5
PTID2W5	B_intermediate	0.0877576	Male	MTRNR2L8	PTID2	W5
PTID2W5	B_memory	0.0491335	Male	MTRNR2L8	PTID2	W5
PTID2W5	B_naive	0.0696418	Male	MTRNR2L8	PTID2	W5
PTID2W5	CD14_Mono	0.113025	Male	MTRNR2L8	PTID2	W5
PTID2W5	CD16_Mono	0.0841077	Male	MTRNR2L8	PTID2	W5
PTID2W5	CD4_CTL	0.0670566	Male	MTRNR2L8	PTID2	W5
PTID2W5	CD4_Naive	0.0389864	Male	MTRNR2L8	PTID2	W5
PTID2W5	CD4_Proliferating	0	Male	MTRNR2L8	PTID2	W5
PTID2W5	CD4_TCM	0.0291915	Male	MTRNR2L8	PTID2	W5
PTID2W5	CD4_TEM	0.0344629	Male	MTRNR2L8	PTID2	W5
PTID2W5	CD8_Naive	0.0317769	Male	MTRNR2L8	PTID2	W5
PTID2W5	CD8_Proliferating	0	Male	MTRNR2L8	PTID2	W5
PTID2W5	CD8_TCM	0.0188382	Male	MTRNR2L8	PTID2	W5
PTID2W5	CD8_TEM	0.0308363	Male	MTRNR2L8	PTID2	W5
PTID2W5	cDC1	0.0612453	Male	MTRNR2L8	PTID2	W5
PTID2W5	cDC2	0.0821223	Male	MTRNR2L8	PTID2	W5
PTID2W5	dnT	0.117043	Male	MTRNR2L8	PTID2	W5
PTID2W5	Doublet	0.292119	Male	MTRNR2L8	PTID2	W5
PTID2W5	Eryth	0	Male	MTRNR2L8	PTID2	W5
PTID2W5	gdT	0.0276343	Male	MTRNR2L8	PTID2	W5
PTID2W5	HSPC	0.105529	Male	MTRNR2L8	PTID2	W5
PTID2W5	ILC	0	Male	MTRNR2L8	PTID2	W5
PTID2W5	MAIT	0.0398725	Male	MTRNR2L8	PTID2	W5
PTID2W5	NK	0.0456834	Male	MTRNR2L8	PTID2	W5
PTID2W5	NK_CD56bright	0.0251972	Male	MTRNR2L8	PTID2	W5
PTID2W5	NK_Proliferating	0.0318534	Male	MTRNR2L8	PTID2	W5
PTID2W5	pDC	0.0552247	Male	MTRNR2L8	PTID2	W5
PTID2W5	Plasmablast	0	Male	MTRNR2L8	PTID2	W5
PTID2W5	Platelet	0.188474	Male	MTRNR2L8	PTID2	W5
PTID2W5	Treg	0.0459807	Male	MTRNR2L8	PTID2	W5
PTID2W6	ASDC	0.144879	Male	MTRNR2L8	PTID2	W6
PTID2W6	B_intermediate	0.0972139	Male	MTRNR2L8	PTID2	W6
PTID2W6	B_memory	0.0439503	Male	MTRNR2L8	PTID2	W6
PTID2W6	B_naive	0.0727974	Male	MTRNR2L8	PTID2	W6
PTID2W6	CD14_Mono	0.108969	Male	MTRNR2L8	PTID2	W6
PTID2W6	CD16_Mono	0.0859897	Male	MTRNR2L8	PTID2	W6
PTID2W6	CD4_CTL	0.0493982	Male	MTRNR2L8	PTID2	W6
PTID2W6	CD4_Naive	0.0321184	Male	MTRNR2L8	PTID2	W6
PTID2W6	CD4_Proliferating	0.0577561	Male	MTRNR2L8	PTID2	W6
PTID2W6	CD4_TCM	0.0375801	Male	MTRNR2L8	PTID2	W6
PTID2W6	CD4_TEM	0.0514338	Male	MTRNR2L8	PTID2	W6
PTID2W6	CD8_Naive	0.039919	Male	MTRNR2L8	PTID2	W6
PTID2W6	CD8_Proliferating	0	Male	MTRNR2L8	PTID2	W6
PTID2W6	CD8_TCM	0.04566	Male	MTRNR2L8	PTID2	W6
PTID2W6	CD8_TEM	0.0457795	Male	MTRNR2L8	PTID2	W6
PTID2W6	cDC1	0.0767605	Male	MTRNR2L8	PTID2	W6
PTID2W6	cDC2	0.0794397	Male	MTRNR2L8	PTID2	W6
PTID2W6	dnT	0.0126405	Male	MTRNR2L8	PTID2	W6
PTID2W6	Eryth	0.0581007	Male	MTRNR2L8	PTID2	W6
PTID2W6	gdT	0.034213	Male	MTRNR2L8	PTID2	W6
PTID2W6	HSPC	0.0775366	Male	MTRNR2L8	PTID2	W6
PTID2W6	ILC	0	Male	MTRNR2L8	PTID2	W6
PTID2W6	MAIT	0.0627706	Male	MTRNR2L8	PTID2	W6
PTID2W6	NK	0.052991	Male	MTRNR2L8	PTID2	W6
PTID2W6	NK_CD56bright	0.0444335	Male	MTRNR2L8	PTID2	W6
PTID2W6	NK_Proliferating	0.055748	Male	MTRNR2L8	PTID2	W6
PTID2W6	pDC	0.0777722	Male	MTRNR2L8	PTID2	W6
PTID2W6	Plasmablast	0.0245225	Male	MTRNR2L8	PTID2	W6
PTID2W6	Platelet	0.507612	Male	MTRNR2L8	PTID2	W6
PTID2W6	Treg	0.0406995	Male	MTRNR2L8	PTID2	W6
PTID2W7	ASDC	0.0385792	Male	MTRNR2L8	PTID2	W7
PTID2W7	B_intermediate	0.068148	Male	MTRNR2L8	PTID2	W7
PTID2W7	B_memory	0.0648541	Male	MTRNR2L8	PTID2	W7
PTID2W7	B_naive	0.0589818	Male	MTRNR2L8	PTID2	W7
PTID2W7	CD14_Mono	0.103072	Male	MTRNR2L8	PTID2	W7
PTID2W7	CD16_Mono	0.0897842	Male	MTRNR2L8	PTID2	W7
PTID2W7	CD4_CTL	0.025744	Male	MTRNR2L8	PTID2	W7
PTID2W7	CD4_Naive	0.0301699	Male	MTRNR2L8	PTID2	W7
PTID2W7	CD4_Proliferating	0.0359938	Male	MTRNR2L8	PTID2	W7
PTID2W7	CD4_TCM	0.0354896	Male	MTRNR2L8	PTID2	W7
PTID2W7	CD4_TEM	0.0314838	Male	MTRNR2L8	PTID2	W7
PTID2W7	CD8_Naive	0.0359506	Male	MTRNR2L8	PTID2	W7
PTID2W7	CD8_Proliferating	0	Male	MTRNR2L8	PTID2	W7
PTID2W7	CD8_TCM	0.0278259	Male	MTRNR2L8	PTID2	W7
PTID2W7	CD8_TEM	0.0391444	Male	MTRNR2L8	PTID2	W7
PTID2W7	cDC1	0.135739	Male	MTRNR2L8	PTID2	W7
PTID2W7	cDC2	0.093461	Male	MTRNR2L8	PTID2	W7
PTID2W7	dnT	0.0637325	Male	MTRNR2L8	PTID2	W7
PTID2W7	Doublet	0.213465	Male	MTRNR2L8	PTID2	W7
PTID2W7	Eryth	0.034455	Male	MTRNR2L8	PTID2	W7
PTID2W7	gdT	0.0309892	Male	MTRNR2L8	PTID2	W7
PTID2W7	HSPC	0.0472648	Male	MTRNR2L8	PTID2	W7
PTID2W7	ILC	0	Male	MTRNR2L8	PTID2	W7
PTID2W7	MAIT	0.0337221	Male	MTRNR2L8	PTID2	W7
PTID2W7	NK	0.0412755	Male	MTRNR2L8	PTID2	W7
PTID2W7	NK_CD56bright	0.077172	Male	MTRNR2L8	PTID2	W7
PTID2W7	NK_Proliferating	0.0295341	Male	MTRNR2L8	PTID2	W7
PTID2W7	pDC	0.0476837	Male	MTRNR2L8	PTID2	W7
PTID2W7	Plasmablast	0	Male	MTRNR2L8	PTID2	W7
PTID2W7	Platelet	0.120708	Male	MTRNR2L8	PTID2	W7
PTID2W7	Treg	0.0327221	Male	MTRNR2L8	PTID2	W7
PTID4W2	ASDC	0.053495	Male	MTRNR2L8	PTID4	W2
PTID4W2	B_intermediate	0.0484754	Male	MTRNR2L8	PTID4	W2
PTID4W2	B_memory	0.0814064	Male	MTRNR2L8	PTID4	W2
PTID4W2	B_naive	0.0585736	Male	MTRNR2L8	PTID4	W2
PTID4W2	CD14_Mono	0.100615	Male	MTRNR2L8	PTID4	W2
PTID4W2	CD16_Mono	0.0680675	Male	MTRNR2L8	PTID4	W2
PTID4W2	CD4_CTL	0.0233562	Male	MTRNR2L8	PTID4	W2
PTID4W2	CD4_Naive	0.0376711	Male	MTRNR2L8	PTID4	W2
PTID4W2	CD4_Proliferating	0	Male	MTRNR2L8	PTID4	W2
PTID4W2	CD4_TCM	0.0345722	Male	MTRNR2L8	PTID4	W2
PTID4W2	CD4_TEM	0.0254648	Male	MTRNR2L8	PTID4	W2
PTID4W2	CD8_Naive	0.0530041	Male	MTRNR2L8	PTID4	W2
PTID4W2	CD8_TCM	0.0324802	Male	MTRNR2L8	PTID4	W2
PTID4W2	CD8_TEM	0.031482	Male	MTRNR2L8	PTID4	W2
PTID4W2	cDC1	0.139749	Male	MTRNR2L8	PTID4	W2
PTID4W2	cDC2	0.0481279	Male	MTRNR2L8	PTID4	W2
PTID4W2	dnT	0.105352	Male	MTRNR2L8	PTID4	W2
PTID4W2	Doublet	0.0549501	Male	MTRNR2L8	PTID4	W2
PTID4W2	Eryth	0.0565585	Male	MTRNR2L8	PTID4	W2
PTID4W2	gdT	0.0381431	Male	MTRNR2L8	PTID4	W2
PTID4W2	HSPC	0.125873	Male	MTRNR2L8	PTID4	W2
PTID4W2	ILC	0	Male	MTRNR2L8	PTID4	W2
PTID4W2	MAIT	0.0458397	Male	MTRNR2L8	PTID4	W2
PTID4W2	NK	0.0368659	Male	MTRNR2L8	PTID4	W2
PTID4W2	NK_CD56bright	0.0410418	Male	MTRNR2L8	PTID4	W2
PTID4W2	NK_Proliferating	0	Male	MTRNR2L8	PTID4	W2
PTID4W2	pDC	0.0330482	Male	MTRNR2L8	PTID4	W2
PTID4W2	Plasmablast	0.0357318	Male	MTRNR2L8	PTID4	W2
PTID4W2	Platelet	0.117226	Male	MTRNR2L8	PTID4	W2
PTID4W2	Treg	0.0376258	Male	MTRNR2L8	PTID4	W2
PTID4W3	ASDC	0.100427	Male	MTRNR2L8	PTID4	W3
PTID4W3	B_intermediate	0.0984007	Male	MTRNR2L8	PTID4	W3
PTID4W3	B_memory	0.0817256	Male	MTRNR2L8	PTID4	W3
PTID4W3	B_naive	0.0751607	Male	MTRNR2L8	PTID4	W3
PTID4W3	CD14_Mono	0.105699	Male	MTRNR2L8	PTID4	W3
PTID4W3	CD16_Mono	0.0700691	Male	MTRNR2L8	PTID4	W3
PTID4W3	CD4_CTL	0.111833	Male	MTRNR2L8	PTID4	W3
PTID4W3	CD4_Naive	0.0340625	Male	MTRNR2L8	PTID4	W3
PTID4W3	CD4_Proliferating	0.063504	Male	MTRNR2L8	PTID4	W3
PTID4W3	CD4_TCM	0.0401649	Male	MTRNR2L8	PTID4	W3
PTID4W3	CD4_TEM	0.0425791	Male	MTRNR2L8	PTID4	W3
PTID4W3	CD8_Naive	0.0428888	Male	MTRNR2L8	PTID4	W3
PTID4W3	CD8_Proliferating	0.123846	Male	MTRNR2L8	PTID4	W3
PTID4W3	CD8_TCM	0.034269	Male	MTRNR2L8	PTID4	W3
PTID4W3	CD8_TEM	0.0400089	Male	MTRNR2L8	PTID4	W3
PTID4W3	cDC1	0.0798816	Male	MTRNR2L8	PTID4	W3
PTID4W3	cDC2	0.0745062	Male	MTRNR2L8	PTID4	W3
PTID4W3	dnT	0.0542796	Male	MTRNR2L8	PTID4	W3
PTID4W3	Doublet	0.103543	Male	MTRNR2L8	PTID4	W3
PTID4W3	Eryth	0.0452518	Male	MTRNR2L8	PTID4	W3
PTID4W3	gdT	0.0432286	Male	MTRNR2L8	PTID4	W3
PTID4W3	HSPC	0.0809356	Male	MTRNR2L8	PTID4	W3
PTID4W3	ILC	0	Male	MTRNR2L8	PTID4	W3
PTID4W3	MAIT	0.025238	Male	MTRNR2L8	PTID4	W3
PTID4W3	NK	0.0354819	Male	MTRNR2L8	PTID4	W3
PTID4W3	NK_CD56bright	0.0937646	Male	MTRNR2L8	PTID4	W3
PTID4W3	NK_Proliferating	0.0242315	Male	MTRNR2L8	PTID4	W3
PTID4W3	pDC	0.0759861	Male	MTRNR2L8	PTID4	W3
PTID4W3	Plasmablast	0.123919	Male	MTRNR2L8	PTID4	W3
PTID4W3	Platelet	0.256623	Male	MTRNR2L8	PTID4	W3
PTID4W3	Treg	0.0346035	Male	MTRNR2L8	PTID4	W3
PTID4W4	ASDC	0	Male	MTRNR2L8	PTID4	W4
PTID4W4	B_intermediate	0.0730543	Male	MTRNR2L8	PTID4	W4
PTID4W4	B_memory	0.0505253	Male	MTRNR2L8	PTID4	W4
PTID4W4	B_naive	0.056729	Male	MTRNR2L8	PTID4	W4
PTID4W4	CD14_Mono	0.103146	Male	MTRNR2L8	PTID4	W4
PTID4W4	CD16_Mono	0.0715693	Male	MTRNR2L8	PTID4	W4
PTID4W4	CD4_CTL	0.0189269	Male	MTRNR2L8	PTID4	W4
PTID4W4	CD4_Naive	0.035006	Male	MTRNR2L8	PTID4	W4
PTID4W4	CD4_Proliferating	0.102691	Male	MTRNR2L8	PTID4	W4
PTID4W4	CD4_TCM	0.0406316	Male	MTRNR2L8	PTID4	W4
PTID4W4	CD4_TEM	0.0284305	Male	MTRNR2L8	PTID4	W4
PTID4W4	CD8_Naive	0.0394732	Male	MTRNR2L8	PTID4	W4
PTID4W4	CD8_TCM	0.023512	Male	MTRNR2L8	PTID4	W4
PTID4W4	CD8_TEM	0.0466217	Male	MTRNR2L8	PTID4	W4
PTID4W4	cDC1	0.0710992	Male	MTRNR2L8	PTID4	W4
PTID4W4	cDC2	0.044588	Male	MTRNR2L8	PTID4	W4
PTID4W4	dnT	0.0311819	Male	MTRNR2L8	PTID4	W4
PTID4W4	Doublet	0	Male	MTRNR2L8	PTID4	W4
PTID4W4	Eryth	0.0566385	Male	MTRNR2L8	PTID4	W4
PTID4W4	gdT	0.0505803	Male	MTRNR2L8	PTID4	W4
PTID4W4	HSPC	0.266333	Male	MTRNR2L8	PTID4	W4
PTID4W4	ILC	0	Male	MTRNR2L8	PTID4	W4
PTID4W4	MAIT	0.0496903	Male	MTRNR2L8	PTID4	W4
PTID4W4	NK	0.0351713	Male	MTRNR2L8	PTID4	W4
PTID4W4	NK_CD56bright	0.0469809	Male	MTRNR2L8	PTID4	W4
PTID4W4	NK_Proliferating	0.0405242	Male	MTRNR2L8	PTID4	W4
PTID4W4	pDC	0.0500857	Male	MTRNR2L8	PTID4	W4
PTID4W4	Plasmablast	0	Male	MTRNR2L8	PTID4	W4
PTID4W4	Platelet	0.370095	Male	MTRNR2L8	PTID4	W4
PTID4W4	Treg	0.0604535	Male	MTRNR2L8	PTID4	W4
PTID4W5	ASDC	0.120013	Male	MTRNR2L8	PTID4	W5
PTID4W5	B_intermediate	0.0774304	Male	MTRNR2L8	PTID4	W5
PTID4W5	B_memory	0.0530322	Male	MTRNR2L8	PTID4	W5
PTID4W5	B_naive	0.0657438	Male	MTRNR2L8	PTID4	W5
PTID4W5	CD14_Mono	0.100126	Male	MTRNR2L8	PTID4	W5
PTID4W5	CD16_Mono	0.082321	Male	MTRNR2L8	PTID4	W5
PTID4W5	CD4_CTL	0.038863	Male	MTRNR2L8	PTID4	W5
PTID4W5	CD4_Naive	0.0310873	Male	MTRNR2L8	PTID4	W5
PTID4W5	CD4_Proliferating	0.0431547	Male	MTRNR2L8	PTID4	W5
PTID4W5	CD4_TCM	0.0371134	Male	MTRNR2L8	PTID4	W5
PTID4W5	CD4_TEM	0.0360471	Male	MTRNR2L8	PTID4	W5
PTID4W5	CD8_Naive	0.0322961	Male	MTRNR2L8	PTID4	W5
PTID4W5	CD8_Proliferating	0	Male	MTRNR2L8	PTID4	W5
PTID4W5	CD8_TCM	0.0289501	Male	MTRNR2L8	PTID4	W5
PTID4W5	CD8_TEM	0.0351868	Male	MTRNR2L8	PTID4	W5
PTID4W5	cDC1	0	Male	MTRNR2L8	PTID4	W5
PTID4W5	cDC2	0.0679237	Male	MTRNR2L8	PTID4	W5
PTID4W5	dnT	0.0303546	Male	MTRNR2L8	PTID4	W5
PTID4W5	Doublet	0.0977364	Male	MTRNR2L8	PTID4	W5
PTID4W5	Eryth	0.0666685	Male	MTRNR2L8	PTID4	W5
PTID4W5	gdT	0.042362	Male	MTRNR2L8	PTID4	W5
PTID4W5	HSPC	0.0971413	Male	MTRNR2L8	PTID4	W5
PTID4W5	ILC	0	Male	MTRNR2L8	PTID4	W5
PTID4W5	MAIT	0.0392121	Male	MTRNR2L8	PTID4	W5
PTID4W5	NK	0.0274214	Male	MTRNR2L8	PTID4	W5
PTID4W5	NK_CD56bright	0.0481414	Male	MTRNR2L8	PTID4	W5
PTID4W5	NK_Proliferating	0.0497249	Male	MTRNR2L8	PTID4	W5
PTID4W5	pDC	0.0613845	Male	MTRNR2L8	PTID4	W5
PTID4W5	Plasmablast	0.0204148	Male	MTRNR2L8	PTID4	W5
PTID4W5	Platelet	0.0606401	Male	MTRNR2L8	PTID4	W5
PTID4W5	Treg	0.0189065	Male	MTRNR2L8	PTID4	W5
PTID4W6	ASDC	0	Male	MTRNR2L8	PTID4	W6
PTID4W6	B_intermediate	0.061773	Male	MTRNR2L8	PTID4	W6
PTID4W6	B_memory	0.04204	Male	MTRNR2L8	PTID4	W6
PTID4W6	B_naive	0.0689553	Male	MTRNR2L8	PTID4	W6
PTID4W6	CD14_Mono	0.100928	Male	MTRNR2L8	PTID4	W6
PTID4W6	CD16_Mono	0.0683786	Male	MTRNR2L8	PTID4	W6
PTID4W6	CD4_CTL	0.0902819	Male	MTRNR2L8	PTID4	W6
PTID4W6	CD4_Naive	0.0328026	Male	MTRNR2L8	PTID4	W6
PTID4W6	CD4_Proliferating	0.0368423	Male	MTRNR2L8	PTID4	W6
PTID4W6	CD4_TCM	0.0369041	Male	MTRNR2L8	PTID4	W6
PTID4W6	CD4_TEM	0.0442364	Male	MTRNR2L8	PTID4	W6
PTID4W6	CD8_Naive	0.0342972	Male	MTRNR2L8	PTID4	W6
PTID4W6	CD8_Proliferating	0	Male	MTRNR2L8	PTID4	W6
PTID4W6	CD8_TCM	0.0327765	Male	MTRNR2L8	PTID4	W6
PTID4W6	CD8_TEM	0.0326967	Male	MTRNR2L8	PTID4	W6
PTID4W6	cDC1	0	Male	MTRNR2L8	PTID4	W6
PTID4W6	cDC2	0.0687007	Male	MTRNR2L8	PTID4	W6
PTID4W6	dnT	0.0336218	Male	MTRNR2L8	PTID4	W6
PTID4W6	Doublet	0	Male	MTRNR2L8	PTID4	W6
PTID4W6	Eryth	0.0457166	Male	MTRNR2L8	PTID4	W6
PTID4W6	gdT	0.0393473	Male	MTRNR2L8	PTID4	W6
PTID4W6	HSPC	0.0765131	Male	MTRNR2L8	PTID4	W6
PTID4W6	ILC	0.0898121	Male	MTRNR2L8	PTID4	W6
PTID4W6	MAIT	0.0582355	Male	MTRNR2L8	PTID4	W6
PTID4W6	NK	0.0361897	Male	MTRNR2L8	PTID4	W6
PTID4W6	NK_CD56bright	0.0804654	Male	MTRNR2L8	PTID4	W6
PTID4W6	NK_Proliferating	0.0340687	Male	MTRNR2L8	PTID4	W6
PTID4W6	pDC	0.02327	Male	MTRNR2L8	PTID4	W6
PTID4W6	Plasmablast	0.0197991	Male	MTRNR2L8	PTID4	W6
PTID4W6	Platelet	0.130669	Male	MTRNR2L8	PTID4	W6
PTID4W6	Treg	0.0615231	Male	MTRNR2L8	PTID4	W6
PTID4W7	ASDC	0	Male	MTRNR2L8	PTID4	W7
PTID4W7	B_intermediate	0.0876534	Male	MTRNR2L8	PTID4	W7
PTID4W7	B_memory	0.0795378	Male	MTRNR2L8	PTID4	W7
PTID4W7	B_naive	0.0758004	Male	MTRNR2L8	PTID4	W7
PTID4W7	CD14_Mono	0.0996555	Male	MTRNR2L8	PTID4	W7
PTID4W7	CD16_Mono	0.0870146	Male	MTRNR2L8	PTID4	W7
PTID4W7	CD4_CTL	0.0813938	Male	MTRNR2L8	PTID4	W7
PTID4W7	CD4_Naive	0.0308316	Male	MTRNR2L8	PTID4	W7
PTID4W7	CD4_Proliferating	0.0709782	Male	MTRNR2L8	PTID4	W7
PTID4W7	CD4_TCM	0.0336753	Male	MTRNR2L8	PTID4	W7
PTID4W7	CD4_TEM	0.0378751	Male	MTRNR2L8	PTID4	W7
PTID4W7	CD8_Naive	0.0325731	Male	MTRNR2L8	PTID4	W7
PTID4W7	CD8_Proliferating	0	Male	MTRNR2L8	PTID4	W7
PTID4W7	CD8_TCM	0.0268728	Male	MTRNR2L8	PTID4	W7
PTID4W7	CD8_TEM	0.0477249	Male	MTRNR2L8	PTID4	W7
PTID4W7	cDC1	0.0309978	Male	MTRNR2L8	PTID4	W7
PTID4W7	cDC2	0.0762998	Male	MTRNR2L8	PTID4	W7
PTID4W7	dnT	0.0654655	Male	MTRNR2L8	PTID4	W7
PTID4W7	Doublet	0	Male	MTRNR2L8	PTID4	W7
PTID4W7	Eryth	0.0509758	Male	MTRNR2L8	PTID4	W7
PTID4W7	gdT	0.0509154	Male	MTRNR2L8	PTID4	W7
PTID4W7	HSPC	0.146218	Male	MTRNR2L8	PTID4	W7
PTID4W7	ILC	0	Male	MTRNR2L8	PTID4	W7
PTID4W7	MAIT	0.0401767	Male	MTRNR2L8	PTID4	W7
PTID4W7	NK	0.0265693	Male	MTRNR2L8	PTID4	W7
PTID4W7	NK_CD56bright	0.0466266	Male	MTRNR2L8	PTID4	W7
PTID4W7	NK_Proliferating	0.0393942	Male	MTRNR2L8	PTID4	W7
PTID4W7	pDC	0.0462905	Male	MTRNR2L8	PTID4	W7
PTID4W7	Plasmablast	0.114556	Male	MTRNR2L8	PTID4	W7
PTID4W7	Platelet	0.279765	Male	MTRNR2L8	PTID4	W7
PTID4W7	Treg	0.0515356	Male	MTRNR2L8	PTID4	W7
PTID5W2	ASDC	0	Female	MTRNR2L8	PTID5	W2
PTID5W2	B_intermediate	0.131081	Female	MTRNR2L8	PTID5	W2
PTID5W2	B_memory	0.147204	Female	MTRNR2L8	PTID5	W2
PTID5W2	B_naive	0.130241	Female	MTRNR2L8	PTID5	W2
PTID5W2	CD14_Mono	0.166741	Female	MTRNR2L8	PTID5	W2
PTID5W2	CD16_Mono	0.129817	Female	MTRNR2L8	PTID5	W2
PTID5W2	CD4_CTL	0.098905	Female	MTRNR2L8	PTID5	W2
PTID5W2	CD4_Naive	0.0677839	Female	MTRNR2L8	PTID5	W2
PTID5W2	CD4_Proliferating	0	Female	MTRNR2L8	PTID5	W2
PTID5W2	CD4_TCM	0.0680293	Female	MTRNR2L8	PTID5	W2
PTID5W2	CD4_TEM	0.0952995	Female	MTRNR2L8	PTID5	W2
PTID5W2	CD8_Naive	0.0810748	Female	MTRNR2L8	PTID5	W2
PTID5W2	CD8_TCM	0.0882104	Female	MTRNR2L8	PTID5	W2
PTID5W2	CD8_TEM	0.099633	Female	MTRNR2L8	PTID5	W2
PTID5W2	cDC1	0	Female	MTRNR2L8	PTID5	W2
PTID5W2	cDC2	0.110664	Female	MTRNR2L8	PTID5	W2
PTID5W2	dnT	0.073544	Female	MTRNR2L8	PTID5	W2
PTID5W2	Doublet	0.36168	Female	MTRNR2L8	PTID5	W2
PTID5W2	Eryth	0.196365	Female	MTRNR2L8	PTID5	W2
PTID5W2	gdT	0.103607	Female	MTRNR2L8	PTID5	W2
PTID5W2	HSPC	0.0770424	Female	MTRNR2L8	PTID5	W2
PTID5W2	ILC	0	Female	MTRNR2L8	PTID5	W2
PTID5W2	MAIT	0.0875074	Female	MTRNR2L8	PTID5	W2
PTID5W2	NK	0.0902129	Female	MTRNR2L8	PTID5	W2
PTID5W2	NK_CD56bright	0.113953	Female	MTRNR2L8	PTID5	W2
PTID5W2	NK_Proliferating	0.133717	Female	MTRNR2L8	PTID5	W2
PTID5W2	pDC	0.121995	Female	MTRNR2L8	PTID5	W2
PTID5W2	Plasmablast	0.105973	Female	MTRNR2L8	PTID5	W2
PTID5W2	Platelet	0.261534	Female	MTRNR2L8	PTID5	W2
PTID5W2	Treg	0.0802561	Female	MTRNR2L8	PTID5	W2
PTID5W3	ASDC	0.0908679	Female	MTRNR2L8	PTID5	W3
PTID5W3	B_intermediate	0.128874	Female	MTRNR2L8	PTID5	W3
PTID5W3	B_memory	0.104806	Female	MTRNR2L8	PTID5	W3
PTID5W3	B_naive	0.145945	Female	MTRNR2L8	PTID5	W3
PTID5W3	CD14_Mono	0.16739	Female	MTRNR2L8	PTID5	W3
PTID5W3	CD16_Mono	0.130343	Female	MTRNR2L8	PTID5	W3
PTID5W3	CD4_CTL	0.0915626	Female	MTRNR2L8	PTID5	W3
PTID5W3	CD4_Naive	0.0728354	Female	MTRNR2L8	PTID5	W3
PTID5W3	CD4_Proliferating	0.329781	Female	MTRNR2L8	PTID5	W3
PTID5W3	CD4_TCM	0.0801182	Female	MTRNR2L8	PTID5	W3
PTID5W3	CD4_TEM	0.106255	Female	MTRNR2L8	PTID5	W3
PTID5W3	CD8_Naive	0.066152	Female	MTRNR2L8	PTID5	W3
PTID5W3	CD8_Proliferating	0	Female	MTRNR2L8	PTID5	W3
PTID5W3	CD8_TCM	0.0437664	Female	MTRNR2L8	PTID5	W3
PTID5W3	CD8_TEM	0.108854	Female	MTRNR2L8	PTID5	W3
PTID5W3	cDC1	0.0941856	Female	MTRNR2L8	PTID5	W3
PTID5W3	cDC2	0.0942923	Female	MTRNR2L8	PTID5	W3
PTID5W3	dnT	0.0661492	Female	MTRNR2L8	PTID5	W3
PTID5W3	Doublet	0.1911	Female	MTRNR2L8	PTID5	W3
PTID5W3	Eryth	0.129638	Female	MTRNR2L8	PTID5	W3
PTID5W3	gdT	0.113719	Female	MTRNR2L8	PTID5	W3
PTID5W3	HSPC	0.18368	Female	MTRNR2L8	PTID5	W3
PTID5W3	ILC	0.23086	Female	MTRNR2L8	PTID5	W3
PTID5W3	MAIT	0.0707959	Female	MTRNR2L8	PTID5	W3
PTID5W3	NK	0.105184	Female	MTRNR2L8	PTID5	W3
PTID5W3	NK_CD56bright	0.0863441	Female	MTRNR2L8	PTID5	W3
PTID5W3	NK_Proliferating	0.0824093	Female	MTRNR2L8	PTID5	W3
PTID5W3	pDC	0.130738	Female	MTRNR2L8	PTID5	W3
PTID5W3	Plasmablast	0.107308	Female	MTRNR2L8	PTID5	W3
PTID5W3	Platelet	0.336552	Female	MTRNR2L8	PTID5	W3
PTID5W3	Treg	0.105389	Female	MTRNR2L8	PTID5	W3
PTID5W4	ASDC	0.0313183	Female	MTRNR2L8	PTID5	W4
PTID5W4	B_intermediate	0.1686	Female	MTRNR2L8	PTID5	W4
PTID5W4	B_memory	0.161899	Female	MTRNR2L8	PTID5	W4
PTID5W4	B_naive	0.126432	Female	MTRNR2L8	PTID5	W4
PTID5W4	CD14_Mono	0.179249	Female	MTRNR2L8	PTID5	W4
PTID5W4	CD16_Mono	0.139561	Female	MTRNR2L8	PTID5	W4
PTID5W4	CD4_CTL	0.0962356	Female	MTRNR2L8	PTID5	W4
PTID5W4	CD4_Naive	0.0758409	Female	MTRNR2L8	PTID5	W4
PTID5W4	CD4_Proliferating	0.156044	Female	MTRNR2L8	PTID5	W4
PTID5W4	CD4_TCM	0.0804861	Female	MTRNR2L8	PTID5	W4
PTID5W4	CD4_TEM	0.0827018	Female	MTRNR2L8	PTID5	W4
PTID5W4	CD8_Naive	0.0710948	Female	MTRNR2L8	PTID5	W4
PTID5W4	CD8_Proliferating	0	Female	MTRNR2L8	PTID5	W4
PTID5W4	CD8_TCM	0.0637242	Female	MTRNR2L8	PTID5	W4
PTID5W4	CD8_TEM	0.101029	Female	MTRNR2L8	PTID5	W4
PTID5W4	cDC1	0	Female	MTRNR2L8	PTID5	W4
PTID5W4	cDC2	0.125939	Female	MTRNR2L8	PTID5	W4
PTID5W4	dnT	0.116936	Female	MTRNR2L8	PTID5	W4
PTID5W4	Doublet	0.09547	Female	MTRNR2L8	PTID5	W4
PTID5W4	Eryth	0.14088	Female	MTRNR2L8	PTID5	W4
PTID5W4	gdT	0.126879	Female	MTRNR2L8	PTID5	W4
PTID5W4	HSPC	0.233339	Female	MTRNR2L8	PTID5	W4
PTID5W4	ILC	0.391339	Female	MTRNR2L8	PTID5	W4
PTID5W4	MAIT	0.0773412	Female	MTRNR2L8	PTID5	W4
PTID5W4	NK	0.0807496	Female	MTRNR2L8	PTID5	W4
PTID5W4	NK_CD56bright	0.106346	Female	MTRNR2L8	PTID5	W4
PTID5W4	NK_Proliferating	0.173667	Female	MTRNR2L8	PTID5	W4
PTID5W4	pDC	0.132891	Female	MTRNR2L8	PTID5	W4
PTID5W4	Plasmablast	0.102679	Female	MTRNR2L8	PTID5	W4
PTID5W4	Platelet	0.398859	Female	MTRNR2L8	PTID5	W4
PTID5W4	Treg	0.095236	Female	MTRNR2L8	PTID5	W4
PTID5W5	ASDC	0.113403	Female	MTRNR2L8	PTID5	W5
PTID5W5	B_intermediate	0.184665	Female	MTRNR2L8	PTID5	W5
PTID5W5	B_memory	0.136778	Female	MTRNR2L8	PTID5	W5
PTID5W5	B_naive	0.115409	Female	MTRNR2L8	PTID5	W5
PTID5W5	CD14_Mono	0.180952	Female	MTRNR2L8	PTID5	W5
PTID5W5	CD16_Mono	0.129001	Female	MTRNR2L8	PTID5	W5
PTID5W5	CD4_CTL	0.091593	Female	MTRNR2L8	PTID5	W5
PTID5W5	CD4_Naive	0.0782944	Female	MTRNR2L8	PTID5	W5
PTID5W5	CD4_Proliferating	0.0470109	Female	MTRNR2L8	PTID5	W5
PTID5W5	CD4_TCM	0.0743977	Female	MTRNR2L8	PTID5	W5
PTID5W5	CD4_TEM	0.0785016	Female	MTRNR2L8	PTID5	W5
PTID5W5	CD8_Naive	0.0774644	Female	MTRNR2L8	PTID5	W5
PTID5W5	CD8_Proliferating	0	Female	MTRNR2L8	PTID5	W5
PTID5W5	CD8_TCM	0.120835	Female	MTRNR2L8	PTID5	W5
PTID5W5	CD8_TEM	0.0929723	Female	MTRNR2L8	PTID5	W5
PTID5W5	cDC1	0	Female	MTRNR2L8	PTID5	W5
PTID5W5	cDC2	0.114395	Female	MTRNR2L8	PTID5	W5
PTID5W5	dnT	0.187224	Female	MTRNR2L8	PTID5	W5
PTID5W5	Doublet	0.307057	Female	MTRNR2L8	PTID5	W5
PTID5W5	Eryth	0.148172	Female	MTRNR2L8	PTID5	W5
PTID5W5	gdT	0.14949	Female	MTRNR2L8	PTID5	W5
PTID5W5	HSPC	0.139169	Female	MTRNR2L8	PTID5	W5
PTID5W5	ILC	0.0675984	Female	MTRNR2L8	PTID5	W5
PTID5W5	MAIT	0.0710478	Female	MTRNR2L8	PTID5	W5
PTID5W5	NK	0.100482	Female	MTRNR2L8	PTID5	W5
PTID5W5	NK_CD56bright	0.119638	Female	MTRNR2L8	PTID5	W5
PTID5W5	NK_Proliferating	0.150199	Female	MTRNR2L8	PTID5	W5
PTID5W5	pDC	0.140015	Female	MTRNR2L8	PTID5	W5
PTID5W5	Plasmablast	0.0758106	Female	MTRNR2L8	PTID5	W5
PTID5W5	Platelet	0.34504	Female	MTRNR2L8	PTID5	W5
PTID5W5	Treg	0.068423	Female	MTRNR2L8	PTID5	W5
PTID5W6	ASDC	0.132935	Female	MTRNR2L8	PTID5	W6
PTID5W6	B_intermediate	0.190974	Female	MTRNR2L8	PTID5	W6
PTID5W6	B_memory	0.111695	Female	MTRNR2L8	PTID5	W6
PTID5W6	B_naive	0.144395	Female	MTRNR2L8	PTID5	W6
PTID5W6	CD14_Mono	0.161775	Female	MTRNR2L8	PTID5	W6
PTID5W6	CD16_Mono	0.1427	Female	MTRNR2L8	PTID5	W6
PTID5W6	CD4_CTL	0.110481	Female	MTRNR2L8	PTID5	W6
PTID5W6	CD4_Naive	0.0799433	Female	MTRNR2L8	PTID5	W6
PTID5W6	CD4_Proliferating	0.374996	Female	MTRNR2L8	PTID5	W6
PTID5W6	CD4_TCM	0.0782821	Female	MTRNR2L8	PTID5	W6
PTID5W6	CD4_TEM	0.082855	Female	MTRNR2L8	PTID5	W6
PTID5W6	CD8_Naive	0.0799184	Female	MTRNR2L8	PTID5	W6
PTID5W6	CD8_TCM	0.0599467	Female	MTRNR2L8	PTID5	W6
PTID5W6	CD8_TEM	0.112018	Female	MTRNR2L8	PTID5	W6
PTID5W6	cDC1	0	Female	MTRNR2L8	PTID5	W6
PTID5W6	cDC2	0.124593	Female	MTRNR2L8	PTID5	W6
PTID5W6	dnT	0.0421045	Female	MTRNR2L8	PTID5	W6
PTID5W6	Doublet	0.46143	Female	MTRNR2L8	PTID5	W6
PTID5W6	Eryth	0.124867	Female	MTRNR2L8	PTID5	W6
PTID5W6	gdT	0.0821895	Female	MTRNR2L8	PTID5	W6
PTID5W6	HSPC	0.170565	Female	MTRNR2L8	PTID5	W6
PTID5W6	ILC	0.251274	Female	MTRNR2L8	PTID5	W6
PTID5W6	MAIT	0.0830263	Female	MTRNR2L8	PTID5	W6
PTID5W6	NK	0.0933716	Female	MTRNR2L8	PTID5	W6
PTID5W6	NK_CD56bright	0.0989914	Female	MTRNR2L8	PTID5	W6
PTID5W6	NK_Proliferating	0.218637	Female	MTRNR2L8	PTID5	W6
PTID5W6	pDC	0.131387	Female	MTRNR2L8	PTID5	W6
PTID5W6	Plasmablast	0.10443	Female	MTRNR2L8	PTID5	W6
PTID5W6	Platelet	0.366871	Female	MTRNR2L8	PTID5	W6
PTID5W6	Treg	0.100729	Female	MTRNR2L8	PTID5	W6
PTID5W7	ASDC	0.247424	Female	MTRNR2L8	PTID5	W7
PTID5W7	B_intermediate	0.145355	Female	MTRNR2L8	PTID5	W7
PTID5W7	B_memory	0.163902	Female	MTRNR2L8	PTID5	W7
PTID5W7	B_naive	0.116944	Female	MTRNR2L8	PTID5	W7
PTID5W7	CD14_Mono	0.148146	Female	MTRNR2L8	PTID5	W7
PTID5W7	CD16_Mono	0.140698	Female	MTRNR2L8	PTID5	W7
PTID5W7	CD4_CTL	0.105723	Female	MTRNR2L8	PTID5	W7
PTID5W7	CD4_Naive	0.0659518	Female	MTRNR2L8	PTID5	W7
PTID5W7	CD4_Proliferating	0.256054	Female	MTRNR2L8	PTID5	W7
PTID5W7	CD4_TCM	0.0736011	Female	MTRNR2L8	PTID5	W7
PTID5W7	CD4_TEM	0.0955599	Female	MTRNR2L8	PTID5	W7
PTID5W7	CD8_Naive	0.0807632	Female	MTRNR2L8	PTID5	W7
PTID5W7	CD8_Proliferating	0	Female	MTRNR2L8	PTID5	W7
PTID5W7	CD8_TCM	0.0763313	Female	MTRNR2L8	PTID5	W7
PTID5W7	CD8_TEM	0.114305	Female	MTRNR2L8	PTID5	W7
PTID5W7	cDC1	0	Female	MTRNR2L8	PTID5	W7
PTID5W7	cDC2	0.176316	Female	MTRNR2L8	PTID5	W7
PTID5W7	dnT	0.225156	Female	MTRNR2L8	PTID5	W7
PTID5W7	Doublet	0.3038	Female	MTRNR2L8	PTID5	W7
PTID5W7	Eryth	0.151793	Female	MTRNR2L8	PTID5	W7
PTID5W7	gdT	0.0909267	Female	MTRNR2L8	PTID5	W7
PTID5W7	HSPC	0.236622	Female	MTRNR2L8	PTID5	W7
PTID5W7	ILC	0.273114	Female	MTRNR2L8	PTID5	W7
PTID5W7	MAIT	0.0714677	Female	MTRNR2L8	PTID5	W7
PTID5W7	NK	0.113679	Female	MTRNR2L8	PTID5	W7
PTID5W7	NK_CD56bright	0.122189	Female	MTRNR2L8	PTID5	W7
PTID5W7	NK_Proliferating	0.121437	Female	MTRNR2L8	PTID5	W7
PTID5W7	pDC	0.116293	Female	MTRNR2L8	PTID5	W7
PTID5W7	Plasmablast	0.0471414	Female	MTRNR2L8	PTID5	W7
PTID5W7	Platelet	0.201225	Female	MTRNR2L8	PTID5	W7
PTID5W7	Treg	0.101289	Female	MTRNR2L8	PTID5	W7
PTID6W2	ASDC	1.34503	Male	MTRNR2L8	PTID6	W2
PTID6W2	B_intermediate	1.47905	Male	MTRNR2L8	PTID6	W2
PTID6W2	B_memory	1.50708	Male	MTRNR2L8	PTID6	W2
PTID6W2	B_naive	1.43015	Male	MTRNR2L8	PTID6	W2
PTID6W2	CD14_Mono	1.25871	Male	MTRNR2L8	PTID6	W2
PTID6W2	CD16_Mono	1.18673	Male	MTRNR2L8	PTID6	W2
PTID6W2	CD4_CTL	1.19533	Male	MTRNR2L8	PTID6	W2
PTID6W2	CD4_Naive	0.893127	Male	MTRNR2L8	PTID6	W2
PTID6W2	CD4_Proliferating	1.12889	Male	MTRNR2L8	PTID6	W2
PTID6W2	CD4_TCM	0.986423	Male	MTRNR2L8	PTID6	W2
PTID6W2	CD4_TEM	1.30686	Male	MTRNR2L8	PTID6	W2
PTID6W2	CD8_Naive	1.03154	Male	MTRNR2L8	PTID6	W2
PTID6W2	CD8_Proliferating	0.795106	Male	MTRNR2L8	PTID6	W2
PTID6W2	CD8_TCM	1.04902	Male	MTRNR2L8	PTID6	W2
PTID6W2	CD8_TEM	1.23353	Male	MTRNR2L8	PTID6	W2
PTID6W2	cDC1	1.00286	Male	MTRNR2L8	PTID6	W2
PTID6W2	cDC2	1.19171	Male	MTRNR2L8	PTID6	W2
PTID6W2	dnT	1.25031	Male	MTRNR2L8	PTID6	W2
PTID6W2	Doublet	1.96687	Male	MTRNR2L8	PTID6	W2
PTID6W2	Eryth	1.51994	Male	MTRNR2L8	PTID6	W2
PTID6W2	gdT	1.22822	Male	MTRNR2L8	PTID6	W2
PTID6W2	HSPC	1.05426	Male	MTRNR2L8	PTID6	W2
PTID6W2	ILC	1.47616	Male	MTRNR2L8	PTID6	W2
PTID6W2	MAIT	1.26811	Male	MTRNR2L8	PTID6	W2
PTID6W2	NK	1.10584	Male	MTRNR2L8	PTID6	W2
PTID6W2	NK_CD56bright	1.08604	Male	MTRNR2L8	PTID6	W2
PTID6W2	NK_Proliferating	1.29228	Male	MTRNR2L8	PTID6	W2
PTID6W2	pDC	1.23172	Male	MTRNR2L8	PTID6	W2
PTID6W2	Plasmablast	1.08741	Male	MTRNR2L8	PTID6	W2
PTID6W2	Platelet	1.63107	Male	MTRNR2L8	PTID6	W2
PTID6W2	Treg	1.11711	Male	MTRNR2L8	PTID6	W2
PTID6W3	ASDC	1.28977	Male	MTRNR2L8	PTID6	W3
PTID6W3	B_intermediate	1.42837	Male	MTRNR2L8	PTID6	W3
PTID6W3	B_memory	1.41347	Male	MTRNR2L8	PTID6	W3
PTID6W3	B_naive	1.34892	Male	MTRNR2L8	PTID6	W3
PTID6W3	CD14_Mono	1.24919	Male	MTRNR2L8	PTID6	W3
PTID6W3	CD16_Mono	1.12785	Male	MTRNR2L8	PTID6	W3
PTID6W3	CD4_CTL	1.28778	Male	MTRNR2L8	PTID6	W3
PTID6W3	CD4_Naive	0.870234	Male	MTRNR2L8	PTID6	W3
PTID6W3	CD4_Proliferating	1.22087	Male	MTRNR2L8	PTID6	W3
PTID6W3	CD4_TCM	0.991706	Male	MTRNR2L8	PTID6	W3
PTID6W3	CD4_TEM	1.2074	Male	MTRNR2L8	PTID6	W3
PTID6W3	CD8_Naive	0.994376	Male	MTRNR2L8	PTID6	W3
PTID6W3	CD8_Proliferating	1.85826	Male	MTRNR2L8	PTID6	W3
PTID6W3	CD8_TCM	1.09812	Male	MTRNR2L8	PTID6	W3
PTID6W3	CD8_TEM	1.2568	Male	MTRNR2L8	PTID6	W3
PTID6W3	cDC1	1.22482	Male	MTRNR2L8	PTID6	W3
PTID6W3	cDC2	1.14316	Male	MTRNR2L8	PTID6	W3
PTID6W3	dnT	0.998369	Male	MTRNR2L8	PTID6	W3
PTID6W3	Doublet	0.380627	Male	MTRNR2L8	PTID6	W3
PTID6W3	Eryth	1.36285	Male	MTRNR2L8	PTID6	W3
PTID6W3	gdT	1.22479	Male	MTRNR2L8	PTID6	W3
PTID6W3	HSPC	0.954	Male	MTRNR2L8	PTID6	W3
PTID6W3	ILC	0	Male	MTRNR2L8	PTID6	W3
PTID6W3	MAIT	1.20485	Male	MTRNR2L8	PTID6	W3
PTID6W3	NK	1.08453	Male	MTRNR2L8	PTID6	W3
PTID6W3	NK_CD56bright	1.19143	Male	MTRNR2L8	PTID6	W3
PTID6W3	NK_Proliferating	1.19127	Male	MTRNR2L8	PTID6	W3
PTID6W3	pDC	1.1414	Male	MTRNR2L8	PTID6	W3
PTID6W3	Plasmablast	1.42708	Male	MTRNR2L8	PTID6	W3
PTID6W3	Platelet	1.65182	Male	MTRNR2L8	PTID6	W3
PTID6W3	Treg	1.08192	Male	MTRNR2L8	PTID6	W3
PTID6W4	ASDC	1.04432	Male	MTRNR2L8	PTID6	W4
PTID6W4	B_intermediate	1.57909	Male	MTRNR2L8	PTID6	W4
PTID6W4	B_memory	1.43884	Male	MTRNR2L8	PTID6	W4
PTID6W4	B_naive	1.42423	Male	MTRNR2L8	PTID6	W4
PTID6W4	CD14_Mono	1.2566	Male	MTRNR2L8	PTID6	W4
PTID6W4	CD16_Mono	1.17792	Male	MTRNR2L8	PTID6	W4
PTID6W4	CD4_CTL	1.45788	Male	MTRNR2L8	PTID6	W4
PTID6W4	CD4_Naive	0.924349	Male	MTRNR2L8	PTID6	W4
PTID6W4	CD4_TCM	1.01624	Male	MTRNR2L8	PTID6	W4
PTID6W4	CD4_TEM	1.35266	Male	MTRNR2L8	PTID6	W4
PTID6W4	CD8_Naive	1.02621	Male	MTRNR2L8	PTID6	W4
PTID6W4	CD8_Proliferating	1.99348	Male	MTRNR2L8	PTID6	W4
PTID6W4	CD8_TCM	1.04467	Male	MTRNR2L8	PTID6	W4
PTID6W4	CD8_TEM	1.2707	Male	MTRNR2L8	PTID6	W4
PTID6W4	cDC1	1.26911	Male	MTRNR2L8	PTID6	W4
PTID6W4	cDC2	1.2394	Male	MTRNR2L8	PTID6	W4
PTID6W4	dnT	1.30095	Male	MTRNR2L8	PTID6	W4
PTID6W4	Doublet	1.48714	Male	MTRNR2L8	PTID6	W4
PTID6W4	Eryth	1.48603	Male	MTRNR2L8	PTID6	W4
PTID6W4	gdT	1.22908	Male	MTRNR2L8	PTID6	W4
PTID6W4	HSPC	1.15758	Male	MTRNR2L8	PTID6	W4
PTID6W4	ILC	1.32712	Male	MTRNR2L8	PTID6	W4
PTID6W4	MAIT	1.21265	Male	MTRNR2L8	PTID6	W4
PTID6W4	NK	1.11133	Male	MTRNR2L8	PTID6	W4
PTID6W4	NK_CD56bright	1.06525	Male	MTRNR2L8	PTID6	W4
PTID6W4	NK_Proliferating	1.23515	Male	MTRNR2L8	PTID6	W4
PTID6W4	pDC	1.09465	Male	MTRNR2L8	PTID6	W4
PTID6W4	Plasmablast	1.14623	Male	MTRNR2L8	PTID6	W4
PTID6W4	Platelet	1.71239	Male	MTRNR2L8	PTID6	W4
PTID6W4	Treg	1.05115	Male	MTRNR2L8	PTID6	W4
PTID6W5	ASDC	1.2674	Male	MTRNR2L8	PTID6	W5
PTID6W5	B_intermediate	1.49029	Male	MTRNR2L8	PTID6	W5
PTID6W5	B_memory	1.32021	Male	MTRNR2L8	PTID6	W5
PTID6W5	B_naive	1.3535	Male	MTRNR2L8	PTID6	W5
PTID6W5	CD14_Mono	1.22567	Male	MTRNR2L8	PTID6	W5
PTID6W5	CD16_Mono	1.17824	Male	MTRNR2L8	PTID6	W5
PTID6W5	CD4_CTL	1.15733	Male	MTRNR2L8	PTID6	W5
PTID6W5	CD4_Naive	0.905666	Male	MTRNR2L8	PTID6	W5
PTID6W5	CD4_Proliferating	1.51371	Male	MTRNR2L8	PTID6	W5
PTID6W5	CD4_TCM	1.02331	Male	MTRNR2L8	PTID6	W5
PTID6W5	CD4_TEM	1.23629	Male	MTRNR2L8	PTID6	W5
PTID6W5	CD8_Naive	1.05203	Male	MTRNR2L8	PTID6	W5
PTID6W5	CD8_Proliferating	0.89913	Male	MTRNR2L8	PTID6	W5
PTID6W5	CD8_TCM	1.05029	Male	MTRNR2L8	PTID6	W5
PTID6W5	CD8_TEM	1.26687	Male	MTRNR2L8	PTID6	W5
PTID6W5	cDC1	1.16263	Male	MTRNR2L8	PTID6	W5
PTID6W5	cDC2	1.24656	Male	MTRNR2L8	PTID6	W5
PTID6W5	dnT	1.54697	Male	MTRNR2L8	PTID6	W5
PTID6W5	Doublet	1.35823	Male	MTRNR2L8	PTID6	W5
PTID6W5	Eryth	1.56782	Male	MTRNR2L8	PTID6	W5
PTID6W5	gdT	1.20866	Male	MTRNR2L8	PTID6	W5
PTID6W5	HSPC	0.976529	Male	MTRNR2L8	PTID6	W5
PTID6W5	ILC	1.22517	Male	MTRNR2L8	PTID6	W5
PTID6W5	MAIT	1.2139	Male	MTRNR2L8	PTID6	W5
PTID6W5	NK	1.11748	Male	MTRNR2L8	PTID6	W5
PTID6W5	NK_CD56bright	1.02366	Male	MTRNR2L8	PTID6	W5
PTID6W5	NK_Proliferating	1.20929	Male	MTRNR2L8	PTID6	W5
PTID6W5	pDC	1.2124	Male	MTRNR2L8	PTID6	W5
PTID6W5	Plasmablast	1.24591	Male	MTRNR2L8	PTID6	W5
PTID6W5	Platelet	1.82136	Male	MTRNR2L8	PTID6	W5
PTID6W5	Treg	1.11319	Male	MTRNR2L8	PTID6	W5
PTID6W6	ASDC	1.32507	Male	MTRNR2L8	PTID6	W6
PTID6W6	B_intermediate	1.43006	Male	MTRNR2L8	PTID6	W6
PTID6W6	B_memory	1.37948	Male	MTRNR2L8	PTID6	W6
PTID6W6	B_naive	1.32209	Male	MTRNR2L8	PTID6	W6
PTID6W6	CD14_Mono	1.1799	Male	MTRNR2L8	PTID6	W6
PTID6W6	CD16_Mono	1.16316	Male	MTRNR2L8	PTID6	W6
PTID6W6	CD4_CTL	1.38599	Male	MTRNR2L8	PTID6	W6
PTID6W6	CD4_Naive	0.905539	Male	MTRNR2L8	PTID6	W6
PTID6W6	CD4_Proliferating	2.12109	Male	MTRNR2L8	PTID6	W6
PTID6W6	CD4_TCM	0.94573	Male	MTRNR2L8	PTID6	W6
PTID6W6	CD4_TEM	1.24505	Male	MTRNR2L8	PTID6	W6
PTID6W6	CD8_Naive	1.03074	Male	MTRNR2L8	PTID6	W6
PTID6W6	CD8_Proliferating	1.57922	Male	MTRNR2L8	PTID6	W6
PTID6W6	CD8_TCM	0.948408	Male	MTRNR2L8	PTID6	W6
PTID6W6	CD8_TEM	1.25921	Male	MTRNR2L8	PTID6	W6
PTID6W6	cDC1	1.23756	Male	MTRNR2L8	PTID6	W6
PTID6W6	cDC2	1.21247	Male	MTRNR2L8	PTID6	W6
PTID6W6	dnT	1.42535	Male	MTRNR2L8	PTID6	W6
PTID6W6	Doublet	1.61413	Male	MTRNR2L8	PTID6	W6
PTID6W6	Eryth	1.62514	Male	MTRNR2L8	PTID6	W6
PTID6W6	gdT	1.2104	Male	MTRNR2L8	PTID6	W6
PTID6W6	HSPC	1.12195	Male	MTRNR2L8	PTID6	W6
PTID6W6	ILC	1.13938	Male	MTRNR2L8	PTID6	W6
PTID6W6	MAIT	1.25915	Male	MTRNR2L8	PTID6	W6
PTID6W6	NK	1.09708	Male	MTRNR2L8	PTID6	W6
PTID6W6	NK_CD56bright	1.11186	Male	MTRNR2L8	PTID6	W6
PTID6W6	NK_Proliferating	1.21703	Male	MTRNR2L8	PTID6	W6
PTID6W6	pDC	1.19558	Male	MTRNR2L8	PTID6	W6
PTID6W6	Plasmablast	1.1539	Male	MTRNR2L8	PTID6	W6
PTID6W6	Platelet	1.91706	Male	MTRNR2L8	PTID6	W6
PTID6W6	Treg	0.938327	Male	MTRNR2L8	PTID6	W6
PTID6W7	ASDC	0.900941	Male	MTRNR2L8	PTID6	W7
PTID6W7	B_intermediate	1.40102	Male	MTRNR2L8	PTID6	W7
PTID6W7	B_memory	1.37809	Male	MTRNR2L8	PTID6	W7
PTID6W7	B_naive	1.35586	Male	MTRNR2L8	PTID6	W7
PTID6W7	CD14_Mono	1.24371	Male	MTRNR2L8	PTID6	W7
PTID6W7	CD16_Mono	1.22698	Male	MTRNR2L8	PTID6	W7
PTID6W7	CD4_CTL	1.52526	Male	MTRNR2L8	PTID6	W7
PTID6W7	CD4_Naive	0.893273	Male	MTRNR2L8	PTID6	W7
PTID6W7	CD4_Proliferating	1.83436	Male	MTRNR2L8	PTID6	W7
PTID6W7	CD4_TCM	1.02387	Male	MTRNR2L8	PTID6	W7
PTID6W7	CD4_TEM	1.24509	Male	MTRNR2L8	PTID6	W7
PTID6W7	CD8_Naive	1.00508	Male	MTRNR2L8	PTID6	W7
PTID6W7	CD8_Proliferating	1.53877	Male	MTRNR2L8	PTID6	W7
PTID6W7	CD8_TCM	0.939444	Male	MTRNR2L8	PTID6	W7
PTID6W7	CD8_TEM	1.24018	Male	MTRNR2L8	PTID6	W7
PTID6W7	cDC1	1.59726	Male	MTRNR2L8	PTID6	W7
PTID6W7	cDC2	1.3508	Male	MTRNR2L8	PTID6	W7
PTID6W7	dnT	1.21646	Male	MTRNR2L8	PTID6	W7
PTID6W7	Doublet	1.57753	Male	MTRNR2L8	PTID6	W7
PTID6W7	Eryth	1.67582	Male	MTRNR2L8	PTID6	W7
PTID6W7	gdT	1.22521	Male	MTRNR2L8	PTID6	W7
PTID6W7	HSPC	1.38989	Male	MTRNR2L8	PTID6	W7
PTID6W7	ILC	0.869919	Male	MTRNR2L8	PTID6	W7
PTID6W7	MAIT	1.23162	Male	MTRNR2L8	PTID6	W7
PTID6W7	NK	1.14053	Male	MTRNR2L8	PTID6	W7
PTID6W7	NK_CD56bright	1.1024	Male	MTRNR2L8	PTID6	W7
PTID6W7	NK_Proliferating	1.31031	Male	MTRNR2L8	PTID6	W7
PTID6W7	pDC	1.26819	Male	MTRNR2L8	PTID6	W7
PTID6W7	Plasmablast	1.17779	Male	MTRNR2L8	PTID6	W7
PTID6W7	Platelet	1.40495	Male	MTRNR2L8	PTID6	W7
PTID6W7	Treg	1.03483	Male	MTRNR2L8	PTID6	W7
PTID2W2	ASDC	0	Male	XIST	PTID2	W2
PTID2W2	B_intermediate	0	Male	XIST	PTID2	W2
PTID2W2	B_memory	0	Male	XIST	PTID2	W2
PTID2W2	B_naive	0	Male	XIST	PTID2	W2
PTID2W2	CD14_Mono	0	Male	XIST	PTID2	W2
PTID2W2	CD16_Mono	0	Male	XIST	PTID2	W2
PTID2W2	CD4_CTL	0	Male	XIST	PTID2	W2
PTID2W2	CD4_Naive	0	Male	XIST	PTID2	W2
PTID2W2	CD4_Proliferating	0	Male	XIST	PTID2	W2
PTID2W2	CD4_TCM	0	Male	XIST	PTID2	W2
PTID2W2	CD4_TEM	0	Male	XIST	PTID2	W2
PTID2W2	CD8_Naive	0	Male	XIST	PTID2	W2
PTID2W2	CD8_Proliferating	0	Male	XIST	PTID2	W2
PTID2W2	CD8_TCM	0	Male	XIST	PTID2	W2
PTID2W2	CD8_TEM	0	Male	XIST	PTID2	W2
PTID2W2	cDC1	0	Male	XIST	PTID2	W2
PTID2W2	cDC2	0	Male	XIST	PTID2	W2
PTID2W2	dnT	0	Male	XIST	PTID2	W2
PTID2W2	Doublet	0	Male	XIST	PTID2	W2
PTID2W2	Eryth	0	Male	XIST	PTID2	W2
PTID2W2	gdT	0	Male	XIST	PTID2	W2
PTID2W2	HSPC	0	Male	XIST	PTID2	W2
PTID2W2	ILC	0	Male	XIST	PTID2	W2
PTID2W2	MAIT	0	Male	XIST	PTID2	W2
PTID2W2	NK	0	Male	XIST	PTID2	W2
PTID2W2	NK_CD56bright	0	Male	XIST	PTID2	W2
PTID2W2	NK_Proliferating	0	Male	XIST	PTID2	W2
PTID2W2	pDC	0	Male	XIST	PTID2	W2
PTID2W2	Plasmablast	0	Male	XIST	PTID2	W2
PTID2W2	Platelet	0	Male	XIST	PTID2	W2
PTID2W2	Treg	0	Male	XIST	PTID2	W2
PTID2W3	ASDC	0	Male	XIST	PTID2	W3
PTID2W3	B_intermediate	0	Male	XIST	PTID2	W3
PTID2W3	B_memory	0.00791565	Male	XIST	PTID2	W3
PTID2W3	B_naive	0.00151466	Male	XIST	PTID2	W3
PTID2W3	CD14_Mono	0.00468897	Male	XIST	PTID2	W3
PTID2W3	CD16_Mono	0.0199954	Male	XIST	PTID2	W3
PTID2W3	CD4_CTL	0	Male	XIST	PTID2	W3
PTID2W3	CD4_Naive	0.00101013	Male	XIST	PTID2	W3
PTID2W3	CD4_Proliferating	0	Male	XIST	PTID2	W3
PTID2W3	CD4_TCM	0	Male	XIST	PTID2	W3
PTID2W3	CD4_TEM	0.00410757	Male	XIST	PTID2	W3
PTID2W3	CD8_Naive	0	Male	XIST	PTID2	W3
PTID2W3	CD8_Proliferating	0	Male	XIST	PTID2	W3
PTID2W3	CD8_TCM	0	Male	XIST	PTID2	W3
PTID2W3	CD8_TEM	0.00053662	Male	XIST	PTID2	W3
PTID2W3	cDC1	0	Male	XIST	PTID2	W3
PTID2W3	cDC2	0	Male	XIST	PTID2	W3
PTID2W3	dnT	0	Male	XIST	PTID2	W3
PTID2W3	Doublet	0	Male	XIST	PTID2	W3
PTID2W3	Eryth	0	Male	XIST	PTID2	W3
PTID2W3	gdT	0.00659704	Male	XIST	PTID2	W3
PTID2W3	HSPC	0	Male	XIST	PTID2	W3
PTID2W3	ILC	0	Male	XIST	PTID2	W3
PTID2W3	MAIT	0	Male	XIST	PTID2	W3
PTID2W3	NK	0.00313822	Male	XIST	PTID2	W3
PTID2W3	NK_CD56bright	0	Male	XIST	PTID2	W3
PTID2W3	NK_Proliferating	0	Male	XIST	PTID2	W3
PTID2W3	pDC	0	Male	XIST	PTID2	W3
PTID2W3	Plasmablast	0	Male	XIST	PTID2	W3
PTID2W3	Platelet	0	Male	XIST	PTID2	W3
PTID2W3	Treg	0.00594905	Male	XIST	PTID2	W3
PTID2W4	ASDC	0	Male	XIST	PTID2	W4
PTID2W4	B_intermediate	0.00733314	Male	XIST	PTID2	W4
PTID2W4	B_memory	0	Male	XIST	PTID2	W4
PTID2W4	B_naive	0	Male	XIST	PTID2	W4
PTID2W4	CD14_Mono	0	Male	XIST	PTID2	W4
PTID2W4	CD16_Mono	0	Male	XIST	PTID2	W4
PTID2W4	CD4_CTL	0	Male	XIST	PTID2	W4
PTID2W4	CD4_Naive	0.000639183	Male	XIST	PTID2	W4
PTID2W4	CD4_Proliferating	0	Male	XIST	PTID2	W4
PTID2W4	CD4_TCM	0.0018919	Male	XIST	PTID2	W4
PTID2W4	CD4_TEM	0	Male	XIST	PTID2	W4
PTID2W4	CD8_Naive	0.000616334	Male	XIST	PTID2	W4
PTID2W4	CD8_Proliferating	0	Male	XIST	PTID2	W4
PTID2W4	CD8_TCM	0	Male	XIST	PTID2	W4
PTID2W4	CD8_TEM	0	Male	XIST	PTID2	W4
PTID2W4	cDC1	0	Male	XIST	PTID2	W4
PTID2W4	cDC2	0	Male	XIST	PTID2	W4
PTID2W4	dnT	0.0137652	Male	XIST	PTID2	W4
PTID2W4	Doublet	0	Male	XIST	PTID2	W4
PTID2W4	Eryth	0	Male	XIST	PTID2	W4
PTID2W4	gdT	0	Male	XIST	PTID2	W4
PTID2W4	HSPC	0	Male	XIST	PTID2	W4
PTID2W4	ILC	0	Male	XIST	PTID2	W4
PTID2W4	MAIT	0	Male	XIST	PTID2	W4
PTID2W4	NK	0	Male	XIST	PTID2	W4
PTID2W4	NK_CD56bright	0	Male	XIST	PTID2	W4
PTID2W4	NK_Proliferating	0	Male	XIST	PTID2	W4
PTID2W4	pDC	0	Male	XIST	PTID2	W4
PTID2W4	Plasmablast	0	Male	XIST	PTID2	W4
PTID2W4	Platelet	0	Male	XIST	PTID2	W4
PTID2W4	Treg	0	Male	XIST	PTID2	W4
PTID2W5	ASDC	0	Male	XIST	PTID2	W5
PTID2W5	B_intermediate	0	Male	XIST	PTID2	W5
PTID2W5	B_memory	0	Male	XIST	PTID2	W5
PTID2W5	B_naive	0	Male	XIST	PTID2	W5
PTID2W5	CD14_Mono	0	Male	XIST	PTID2	W5
PTID2W5	CD16_Mono	0	Male	XIST	PTID2	W5
PTID2W5	CD4_CTL	0	Male	XIST	PTID2	W5
PTID2W5	CD4_Naive	0	Male	XIST	PTID2	W5
PTID2W5	CD4_Proliferating	0	Male	XIST	PTID2	W5
PTID2W5	CD4_TCM	0	Male	XIST	PTID2	W5
PTID2W5	CD4_TEM	0	Male	XIST	PTID2	W5
PTID2W5	CD8_Naive	0	Male	XIST	PTID2	W5
PTID2W5	CD8_Proliferating	0	Male	XIST	PTID2	W5
PTID2W5	CD8_TCM	0	Male	XIST	PTID2	W5
PTID2W5	CD8_TEM	0	Male	XIST	PTID2	W5
PTID2W5	cDC1	0	Male	XIST	PTID2	W5
PTID2W5	cDC2	0	Male	XIST	PTID2	W5
PTID2W5	dnT	0	Male	XIST	PTID2	W5
PTID2W5	Doublet	0	Male	XIST	PTID2	W5
PTID2W5	Eryth	0	Male	XIST	PTID2	W5
PTID2W5	gdT	0	Male	XIST	PTID2	W5
PTID2W5	HSPC	0	Male	XIST	PTID2	W5
PTID2W5	ILC	0	Male	XIST	PTID2	W5
PTID2W5	MAIT	0	Male	XIST	PTID2	W5
PTID2W5	NK	0	Male	XIST	PTID2	W5
PTID2W5	NK_CD56bright	0	Male	XIST	PTID2	W5
PTID2W5	NK_Proliferating	0	Male	XIST	PTID2	W5
PTID2W5	pDC	0	Male	XIST	PTID2	W5
PTID2W5	Plasmablast	0	Male	XIST	PTID2	W5
PTID2W5	Platelet	0	Male	XIST	PTID2	W5
PTID2W5	Treg	0	Male	XIST	PTID2	W5
PTID2W6	ASDC	0	Male	XIST	PTID2	W6
PTID2W6	B_intermediate	0	Male	XIST	PTID2	W6
PTID2W6	B_memory	0	Male	XIST	PTID2	W6
PTID2W6	B_naive	0	Male	XIST	PTID2	W6
PTID2W6	CD14_Mono	0	Male	XIST	PTID2	W6
PTID2W6	CD16_Mono	0	Male	XIST	PTID2	W6
PTID2W6	CD4_CTL	0	Male	XIST	PTID2	W6
PTID2W6	CD4_Naive	0	Male	XIST	PTID2	W6
PTID2W6	CD4_Proliferating	0	Male	XIST	PTID2	W6
PTID2W6	CD4_TCM	0	Male	XIST	PTID2	W6
PTID2W6	CD4_TEM	0	Male	XIST	PTID2	W6
PTID2W6	CD8_Naive	0	Male	XIST	PTID2	W6
PTID2W6	CD8_Proliferating	0	Male	XIST	PTID2	W6
PTID2W6	CD8_TCM	0	Male	XIST	PTID2	W6
PTID2W6	CD8_TEM	0	Male	XIST	PTID2	W6
PTID2W6	cDC1	0	Male	XIST	PTID2	W6
PTID2W6	cDC2	0	Male	XIST	PTID2	W6
PTID2W6	dnT	0	Male	XIST	PTID2	W6
PTID2W6	Eryth	0	Male	XIST	PTID2	W6
PTID2W6	gdT	0	Male	XIST	PTID2	W6
PTID2W6	HSPC	0	Male	XIST	PTID2	W6
PTID2W6	ILC	0	Male	XIST	PTID2	W6
PTID2W6	MAIT	0	Male	XIST	PTID2	W6
PTID2W6	NK	0	Male	XIST	PTID2	W6
PTID2W6	NK_CD56bright	0	Male	XIST	PTID2	W6
PTID2W6	NK_Proliferating	0	Male	XIST	PTID2	W6
PTID2W6	pDC	0	Male	XIST	PTID2	W6
PTID2W6	Plasmablast	0	Male	XIST	PTID2	W6
PTID2W6	Platelet	0	Male	XIST	PTID2	W6
PTID2W6	Treg	0	Male	XIST	PTID2	W6
PTID2W7	ASDC	0	Male	XIST	PTID2	W7
PTID2W7	B_intermediate	0	Male	XIST	PTID2	W7
PTID2W7	B_memory	0	Male	XIST	PTID2	W7
PTID2W7	B_naive	0	Male	XIST	PTID2	W7
PTID2W7	CD14_Mono	0	Male	XIST	PTID2	W7
PTID2W7	CD16_Mono	0	Male	XIST	PTID2	W7
PTID2W7	CD4_CTL	0.00548063	Male	XIST	PTID2	W7
PTID2W7	CD4_Naive	0	Male	XIST	PTID2	W7
PTID2W7	CD4_Proliferating	0	Male	XIST	PTID2	W7
PTID2W7	CD4_TCM	0	Male	XIST	PTID2	W7
PTID2W7	CD4_TEM	0	Male	XIST	PTID2	W7
PTID2W7	CD8_Naive	0	Male	XIST	PTID2	W7
PTID2W7	CD8_Proliferating	0	Male	XIST	PTID2	W7
PTID2W7	CD8_TCM	0	Male	XIST	PTID2	W7
PTID2W7	CD8_TEM	0	Male	XIST	PTID2	W7
PTID2W7	cDC1	0	Male	XIST	PTID2	W7
PTID2W7	cDC2	0	Male	XIST	PTID2	W7
PTID2W7	dnT	0	Male	XIST	PTID2	W7
PTID2W7	Doublet	0	Male	XIST	PTID2	W7
PTID2W7	Eryth	0	Male	XIST	PTID2	W7
PTID2W7	gdT	0	Male	XIST	PTID2	W7
PTID2W7	HSPC	0	Male	XIST	PTID2	W7
PTID2W7	ILC	0	Male	XIST	PTID2	W7
PTID2W7	MAIT	0	Male	XIST	PTID2	W7
PTID2W7	NK	0	Male	XIST	PTID2	W7
PTID2W7	NK_CD56bright	0	Male	XIST	PTID2	W7
PTID2W7	NK_Proliferating	0	Male	XIST	PTID2	W7
PTID2W7	pDC	0	Male	XIST	PTID2	W7
PTID2W7	Plasmablast	0	Male	XIST	PTID2	W7
PTID2W7	Platelet	0	Male	XIST	PTID2	W7
PTID2W7	Treg	0	Male	XIST	PTID2	W7
PTID4W2	ASDC	0	Male	XIST	PTID4	W2
PTID4W2	B_intermediate	0	Male	XIST	PTID4	W2
PTID4W2	B_memory	0	Male	XIST	PTID4	W2
PTID4W2	B_naive	0	Male	XIST	PTID4	W2
PTID4W2	CD14_Mono	0.000498128	Male	XIST	PTID4	W2
PTID4W2	CD16_Mono	0	Male	XIST	PTID4	W2
PTID4W2	CD4_CTL	0	Male	XIST	PTID4	W2
PTID4W2	CD4_Naive	0	Male	XIST	PTID4	W2
PTID4W2	CD4_Proliferating	0	Male	XIST	PTID4	W2
PTID4W2	CD4_TCM	0	Male	XIST	PTID4	W2
PTID4W2	CD4_TEM	0	Male	XIST	PTID4	W2
PTID4W2	CD8_Naive	0	Male	XIST	PTID4	W2
PTID4W2	CD8_TCM	0	Male	XIST	PTID4	W2
PTID4W2	CD8_TEM	0	Male	XIST	PTID4	W2
PTID4W2	cDC1	0	Male	XIST	PTID4	W2
PTID4W2	cDC2	0	Male	XIST	PTID4	W2
PTID4W2	dnT	0	Male	XIST	PTID4	W2
PTID4W2	Doublet	0	Male	XIST	PTID4	W2
PTID4W2	Eryth	0	Male	XIST	PTID4	W2
PTID4W2	gdT	0	Male	XIST	PTID4	W2
PTID4W2	HSPC	0	Male	XIST	PTID4	W2
PTID4W2	ILC	0	Male	XIST	PTID4	W2
PTID4W2	MAIT	0	Male	XIST	PTID4	W2
PTID4W2	NK	0	Male	XIST	PTID4	W2
PTID4W2	NK_CD56bright	0	Male	XIST	PTID4	W2
PTID4W2	NK_Proliferating	0	Male	XIST	PTID4	W2
PTID4W2	pDC	0	Male	XIST	PTID4	W2
PTID4W2	Plasmablast	0	Male	XIST	PTID4	W2
PTID4W2	Platelet	0	Male	XIST	PTID4	W2
PTID4W2	Treg	0	Male	XIST	PTID4	W2
PTID4W3	ASDC	0	Male	XIST	PTID4	W3
PTID4W3	B_intermediate	0	Male	XIST	PTID4	W3
PTID4W3	B_memory	0	Male	XIST	PTID4	W3
PTID4W3	B_naive	0	Male	XIST	PTID4	W3
PTID4W3	CD14_Mono	0	Male	XIST	PTID4	W3
PTID4W3	CD16_Mono	0	Male	XIST	PTID4	W3
PTID4W3	CD4_CTL	0	Male	XIST	PTID4	W3
PTID4W3	CD4_Naive	0	Male	XIST	PTID4	W3
PTID4W3	CD4_Proliferating	0	Male	XIST	PTID4	W3
PTID4W3	CD4_TCM	0	Male	XIST	PTID4	W3
PTID4W3	CD4_TEM	0	Male	XIST	PTID4	W3
PTID4W3	CD8_Naive	0	Male	XIST	PTID4	W3
PTID4W3	CD8_Proliferating	0	Male	XIST	PTID4	W3
PTID4W3	CD8_TCM	0	Male	XIST	PTID4	W3
PTID4W3	CD8_TEM	0	Male	XIST	PTID4	W3
PTID4W3	cDC1	0	Male	XIST	PTID4	W3
PTID4W3	cDC2	0	Male	XIST	PTID4	W3
PTID4W3	dnT	0	Male	XIST	PTID4	W3
PTID4W3	Doublet	0	Male	XIST	PTID4	W3
PTID4W3	Eryth	0	Male	XIST	PTID4	W3
PTID4W3	gdT	0	Male	XIST	PTID4	W3
PTID4W3	HSPC	0	Male	XIST	PTID4	W3
PTID4W3	ILC	0	Male	XIST	PTID4	W3
PTID4W3	MAIT	0	Male	XIST	PTID4	W3
PTID4W3	NK	0	Male	XIST	PTID4	W3
PTID4W3	NK_CD56bright	0	Male	XIST	PTID4	W3
PTID4W3	NK_Proliferating	0	Male	XIST	PTID4	W3
PTID4W3	pDC	0	Male	XIST	PTID4	W3
PTID4W3	Plasmablast	0	Male	XIST	PTID4	W3
PTID4W3	Platelet	0	Male	XIST	PTID4	W3
PTID4W3	Treg	0	Male	XIST	PTID4	W3
PTID4W4	ASDC	0	Male	XIST	PTID4	W4
PTID4W4	B_intermediate	0	Male	XIST	PTID4	W4
PTID4W4	B_memory	0	Male	XIST	PTID4	W4
PTID4W4	B_naive	0	Male	XIST	PTID4	W4
PTID4W4	CD14_Mono	0	Male	XIST	PTID4	W4
PTID4W4	CD16_Mono	0	Male	XIST	PTID4	W4
PTID4W4	CD4_CTL	0	Male	XIST	PTID4	W4
PTID4W4	CD4_Naive	0	Male	XIST	PTID4	W4
PTID4W4	CD4_Proliferating	0	Male	XIST	PTID4	W4
PTID4W4	CD4_TCM	0	Male	XIST	PTID4	W4
PTID4W4	CD4_TEM	0	Male	XIST	PTID4	W4
PTID4W4	CD8_Naive	0	Male	XIST	PTID4	W4
PTID4W4	CD8_TCM	0	Male	XIST	PTID4	W4
PTID4W4	CD8_TEM	0	Male	XIST	PTID4	W4
PTID4W4	cDC1	0	Male	XIST	PTID4	W4
PTID4W4	cDC2	0	Male	XIST	PTID4	W4
PTID4W4	dnT	0	Male	XIST	PTID4	W4
PTID4W4	Doublet	0	Male	XIST	PTID4	W4
PTID4W4	Eryth	0	Male	XIST	PTID4	W4
PTID4W4	gdT	0	Male	XIST	PTID4	W4
PTID4W4	HSPC	0	Male	XIST	PTID4	W4
PTID4W4	ILC	0	Male	XIST	PTID4	W4
PTID4W4	MAIT	0	Male	XIST	PTID4	W4
PTID4W4	NK	0	Male	XIST	PTID4	W4
PTID4W4	NK_CD56bright	0	Male	XIST	PTID4	W4
PTID4W4	NK_Proliferating	0	Male	XIST	PTID4	W4
PTID4W4	pDC	0	Male	XIST	PTID4	W4
PTID4W4	Plasmablast	0	Male	XIST	PTID4	W4
PTID4W4	Platelet	0	Male	XIST	PTID4	W4
PTID4W4	Treg	0	Male	XIST	PTID4	W4
PTID4W5	ASDC	0	Male	XIST	PTID4	W5
PTID4W5	B_intermediate	0	Male	XIST	PTID4	W5
PTID4W5	B_memory	0	Male	XIST	PTID4	W5
PTID4W5	B_naive	0	Male	XIST	PTID4	W5
PTID4W5	CD14_Mono	0.000179842	Male	XIST	PTID4	W5
PTID4W5	CD16_Mono	0	Male	XIST	PTID4	W5
PTID4W5	CD4_CTL	0	Male	XIST	PTID4	W5
PTID4W5	CD4_Naive	0	Male	XIST	PTID4	W5
PTID4W5	CD4_Proliferating	0	Male	XIST	PTID4	W5
PTID4W5	CD4_TCM	0	Male	XIST	PTID4	W5
PTID4W5	CD4_TEM	0	Male	XIST	PTID4	W5
PTID4W5	CD8_Naive	0	Male	XIST	PTID4	W5
PTID4W5	CD8_Proliferating	0	Male	XIST	PTID4	W5
PTID4W5	CD8_TCM	0	Male	XIST	PTID4	W5
PTID4W5	CD8_TEM	0	Male	XIST	PTID4	W5
PTID4W5	cDC1	0	Male	XIST	PTID4	W5
PTID4W5	cDC2	0	Male	XIST	PTID4	W5
PTID4W5	dnT	0	Male	XIST	PTID4	W5
PTID4W5	Doublet	0	Male	XIST	PTID4	W5
PTID4W5	Eryth	0	Male	XIST	PTID4	W5
PTID4W5	gdT	0	Male	XIST	PTID4	W5
PTID4W5	HSPC	0	Male	XIST	PTID4	W5
PTID4W5	ILC	0	Male	XIST	PTID4	W5
PTID4W5	MAIT	0	Male	XIST	PTID4	W5
PTID4W5	NK	0	Male	XIST	PTID4	W5
PTID4W5	NK_CD56bright	0	Male	XIST	PTID4	W5
PTID4W5	NK_Proliferating	0	Male	XIST	PTID4	W5
PTID4W5	pDC	0	Male	XIST	PTID4	W5
PTID4W5	Plasmablast	0	Male	XIST	PTID4	W5
PTID4W5	Platelet	0	Male	XIST	PTID4	W5
PTID4W5	Treg	0	Male	XIST	PTID4	W5
PTID4W6	ASDC	0	Male	XIST	PTID4	W6
PTID4W6	B_intermediate	0	Male	XIST	PTID4	W6
PTID4W6	B_memory	0	Male	XIST	PTID4	W6
PTID4W6	B_naive	0	Male	XIST	PTID4	W6
PTID4W6	CD14_Mono	0	Male	XIST	PTID4	W6
PTID4W6	CD16_Mono	0	Male	XIST	PTID4	W6
PTID4W6	CD4_CTL	0	Male	XIST	PTID4	W6
PTID4W6	CD4_Naive	0	Male	XIST	PTID4	W6
PTID4W6	CD4_Proliferating	0	Male	XIST	PTID4	W6
PTID4W6	CD4_TCM	0	Male	XIST	PTID4	W6
PTID4W6	CD4_TEM	0	Male	XIST	PTID4	W6
PTID4W6	CD8_Naive	0	Male	XIST	PTID4	W6
PTID4W6	CD8_Proliferating	0	Male	XIST	PTID4	W6
PTID4W6	CD8_TCM	0.00361707	Male	XIST	PTID4	W6
PTID4W6	CD8_TEM	0	Male	XIST	PTID4	W6
PTID4W6	cDC1	0	Male	XIST	PTID4	W6
PTID4W6	cDC2	0	Male	XIST	PTID4	W6
PTID4W6	dnT	0	Male	XIST	PTID4	W6
PTID4W6	Doublet	0	Male	XIST	PTID4	W6
PTID4W6	Eryth	0	Male	XIST	PTID4	W6
PTID4W6	gdT	0	Male	XIST	PTID4	W6
PTID4W6	HSPC	0	Male	XIST	PTID4	W6
PTID4W6	ILC	0	Male	XIST	PTID4	W6
PTID4W6	MAIT	0	Male	XIST	PTID4	W6
PTID4W6	NK	0	Male	XIST	PTID4	W6
PTID4W6	NK_CD56bright	0	Male	XIST	PTID4	W6
PTID4W6	NK_Proliferating	0	Male	XIST	PTID4	W6
PTID4W6	pDC	0	Male	XIST	PTID4	W6
PTID4W6	Plasmablast	0	Male	XIST	PTID4	W6
PTID4W6	Platelet	0	Male	XIST	PTID4	W6
PTID4W6	Treg	0	Male	XIST	PTID4	W6
PTID4W7	ASDC	0	Male	XIST	PTID4	W7
PTID4W7	B_intermediate	0	Male	XIST	PTID4	W7
PTID4W7	B_memory	0	Male	XIST	PTID4	W7
PTID4W7	B_naive	0	Male	XIST	PTID4	W7
PTID4W7	CD14_Mono	0	Male	XIST	PTID4	W7
PTID4W7	CD16_Mono	0	Male	XIST	PTID4	W7
PTID4W7	CD4_CTL	0	Male	XIST	PTID4	W7
PTID4W7	CD4_Naive	0	Male	XIST	PTID4	W7
PTID4W7	CD4_Proliferating	0	Male	XIST	PTID4	W7
PTID4W7	CD4_TCM	0	Male	XIST	PTID4	W7
PTID4W7	CD4_TEM	0.00141241	Male	XIST	PTID4	W7
PTID4W7	CD8_Naive	0	Male	XIST	PTID4	W7
PTID4W7	CD8_Proliferating	0	Male	XIST	PTID4	W7
PTID4W7	CD8_TCM	0	Male	XIST	PTID4	W7
PTID4W7	CD8_TEM	0	Male	XIST	PTID4	W7
PTID4W7	cDC1	0	Male	XIST	PTID4	W7
PTID4W7	cDC2	0	Male	XIST	PTID4	W7
PTID4W7	dnT	0	Male	XIST	PTID4	W7
PTID4W7	Doublet	0	Male	XIST	PTID4	W7
PTID4W7	Eryth	0	Male	XIST	PTID4	W7
PTID4W7	gdT	0	Male	XIST	PTID4	W7
PTID4W7	HSPC	0	Male	XIST	PTID4	W7
PTID4W7	ILC	0	Male	XIST	PTID4	W7
PTID4W7	MAIT	0	Male	XIST	PTID4	W7
PTID4W7	NK	0	Male	XIST	PTID4	W7
PTID4W7	NK_CD56bright	0	Male	XIST	PTID4	W7
PTID4W7	NK_Proliferating	0	Male	XIST	PTID4	W7
PTID4W7	pDC	0	Male	XIST	PTID4	W7
PTID4W7	Plasmablast	0	Male	XIST	PTID4	W7
PTID4W7	Platelet	0	Male	XIST	PTID4	W7
PTID4W7	Treg	0	Male	XIST	PTID4	W7
PTID5W2	ASDC	0.57162	Female	XIST	PTID5	W2
PTID5W2	B_intermediate	0.777145	Female	XIST	PTID5	W2
PTID5W2	B_memory	0.828645	Female	XIST	PTID5	W2
PTID5W2	B_naive	0.603724	Female	XIST	PTID5	W2
PTID5W2	CD14_Mono	0.878044	Female	XIST	PTID5	W2
PTID5W2	CD16_Mono	0.628372	Female	XIST	PTID5	W2
PTID5W2	CD4_CTL	0.827853	Female	XIST	PTID5	W2
PTID5W2	CD4_Naive	0.597635	Female	XIST	PTID5	W2
PTID5W2	CD4_Proliferating	0.567551	Female	XIST	PTID5	W2
PTID5W2	CD4_TCM	0.627384	Female	XIST	PTID5	W2
PTID5W2	CD4_TEM	0.597283	Female	XIST	PTID5	W2
PTID5W2	CD8_Naive	0.536413	Female	XIST	PTID5	W2
PTID5W2	CD8_TCM	0.5672	Female	XIST	PTID5	W2
PTID5W2	CD8_TEM	0.822939	Female	XIST	PTID5	W2
PTID5W2	cDC1	0.544293	Female	XIST	PTID5	W2
PTID5W2	cDC2	0.515854	Female	XIST	PTID5	W2
PTID5W2	dnT	0.71331	Female	XIST	PTID5	W2
PTID5W2	Doublet	0.391769	Female	XIST	PTID5	W2
PTID5W2	Eryth	0.779589	Female	XIST	PTID5	W2
PTID5W2	gdT	0.839141	Female	XIST	PTID5	W2
PTID5W2	HSPC	1.2123	Female	XIST	PTID5	W2
PTID5W2	ILC	0.330665	Female	XIST	PTID5	W2
PTID5W2	MAIT	0.603136	Female	XIST	PTID5	W2
PTID5W2	NK	0.956748	Female	XIST	PTID5	W2
PTID5W2	NK_CD56bright	0.833634	Female	XIST	PTID5	W2
PTID5W2	NK_Proliferating	1.29872	Female	XIST	PTID5	W2
PTID5W2	pDC	1.03903	Female	XIST	PTID5	W2
PTID5W2	Plasmablast	0.549443	Female	XIST	PTID5	W2
PTID5W2	Platelet	0.255404	Female	XIST	PTID5	W2
PTID5W2	Treg	0.719186	Female	XIST	PTID5	W2
PTID5W3	ASDC	1.02056	Female	XIST	PTID5	W3
PTID5W3	B_intermediate	0.945505	Female	XIST	PTID5	W3
PTID5W3	B_memory	0.822401	Female	XIST	PTID5	W3
PTID5W3	B_naive	0.629284	Female	XIST	PTID5	W3
PTID5W3	CD14_Mono	0.863117	Female	XIST	PTID5	W3
PTID5W3	CD16_Mono	0.73441	Female	XIST	PTID5	W3
PTID5W3	CD4_CTL	0.876171	Female	XIST	PTID5	W3
PTID5W3	CD4_Naive	0.648987	Female	XIST	PTID5	W3
PTID5W3	CD4_Proliferating	0.0761042	Female	XIST	PTID5	W3
PTID5W3	CD4_TCM	0.612046	Female	XIST	PTID5	W3
PTID5W3	CD4_TEM	0.654044	Female	XIST	PTID5	W3
PTID5W3	CD8_Naive	0.625983	Female	XIST	PTID5	W3
PTID5W3	CD8_Proliferating	1.79511	Female	XIST	PTID5	W3
PTID5W3	CD8_TCM	0.535433	Female	XIST	PTID5	W3
PTID5W3	CD8_TEM	0.885345	Female	XIST	PTID5	W3
PTID5W3	cDC1	0.252478	Female	XIST	PTID5	W3
PTID5W3	cDC2	0.657404	Female	XIST	PTID5	W3
PTID5W3	dnT	0.753961	Female	XIST	PTID5	W3
PTID5W3	Doublet	0.903746	Female	XIST	PTID5	W3
PTID5W3	Eryth	0.593879	Female	XIST	PTID5	W3
PTID5W3	gdT	0.740765	Female	XIST	PTID5	W3
PTID5W3	HSPC	0.798432	Female	XIST	PTID5	W3
PTID5W3	ILC	0.59103	Female	XIST	PTID5	W3
PTID5W3	MAIT	0.566016	Female	XIST	PTID5	W3
PTID5W3	NK	0.997824	Female	XIST	PTID5	W3
PTID5W3	NK_CD56bright	1.05647	Female	XIST	PTID5	W3
PTID5W3	NK_Proliferating	1.11231	Female	XIST	PTID5	W3
PTID5W3	pDC	0.999439	Female	XIST	PTID5	W3
PTID5W3	Plasmablast	0.543562	Female	XIST	PTID5	W3
PTID5W3	Platelet	0.506836	Female	XIST	PTID5	W3
PTID5W3	Treg	0.721588	Female	XIST	PTID5	W3
PTID5W4	ASDC	0.894496	Female	XIST	PTID5	W4
PTID5W4	B_intermediate	0.808869	Female	XIST	PTID5	W4
PTID5W4	B_memory	0.904294	Female	XIST	PTID5	W4
PTID5W4	B_naive	0.672825	Female	XIST	PTID5	W4
PTID5W4	CD14_Mono	0.898314	Female	XIST	PTID5	W4
PTID5W4	CD16_Mono	0.760161	Female	XIST	PTID5	W4
PTID5W4	CD4_CTL	0.793027	Female	XIST	PTID5	W4
PTID5W4	CD4_Naive	0.654217	Female	XIST	PTID5	W4
PTID5W4	CD4_Proliferating	0.459627	Female	XIST	PTID5	W4
PTID5W4	CD4_TCM	0.654429	Female	XIST	PTID5	W4
PTID5W4	CD4_TEM	0.691523	Female	XIST	PTID5	W4
PTID5W4	CD8_Naive	0.626111	Female	XIST	PTID5	W4
PTID5W4	CD8_Proliferating	0.625059	Female	XIST	PTID5	W4
PTID5W4	CD8_TCM	0.720193	Female	XIST	PTID5	W4
PTID5W4	CD8_TEM	0.79531	Female	XIST	PTID5	W4
PTID5W4	cDC1	0.867234	Female	XIST	PTID5	W4
PTID5W4	cDC2	0.548089	Female	XIST	PTID5	W4
PTID5W4	dnT	0.964352	Female	XIST	PTID5	W4
PTID5W4	Doublet	0.694834	Female	XIST	PTID5	W4
PTID5W4	Eryth	0.790096	Female	XIST	PTID5	W4
PTID5W4	gdT	0.88497	Female	XIST	PTID5	W4
PTID5W4	HSPC	1.06132	Female	XIST	PTID5	W4
PTID5W4	ILC	0.430703	Female	XIST	PTID5	W4
PTID5W4	MAIT	0.678623	Female	XIST	PTID5	W4
PTID5W4	NK	0.998608	Female	XIST	PTID5	W4
PTID5W4	NK_CD56bright	0.895064	Female	XIST	PTID5	W4
PTID5W4	NK_Proliferating	1.1026	Female	XIST	PTID5	W4
PTID5W4	pDC	0.918901	Female	XIST	PTID5	W4
PTID5W4	Plasmablast	0.181065	Female	XIST	PTID5	W4
PTID5W4	Platelet	0.216721	Female	XIST	PTID5	W4
PTID5W4	Treg	0.784096	Female	XIST	PTID5	W4
PTID5W5	ASDC	0.501342	Female	XIST	PTID5	W5
PTID5W5	B_intermediate	0.76338	Female	XIST	PTID5	W5
PTID5W5	B_memory	0.786639	Female	XIST	PTID5	W5
PTID5W5	B_naive	0.641803	Female	XIST	PTID5	W5
PTID5W5	CD14_Mono	0.999908	Female	XIST	PTID5	W5
PTID5W5	CD16_Mono	0.777413	Female	XIST	PTID5	W5
PTID5W5	CD4_CTL	0.799256	Female	XIST	PTID5	W5
PTID5W5	CD4_Naive	0.651141	Female	XIST	PTID5	W5
PTID5W5	CD4_Proliferating	0.993424	Female	XIST	PTID5	W5
PTID5W5	CD4_TCM	0.666398	Female	XIST	PTID5	W5
PTID5W5	CD4_TEM	0.679903	Female	XIST	PTID5	W5
PTID5W5	CD8_Naive	0.61888	Female	XIST	PTID5	W5
PTID5W5	CD8_Proliferating	0.32542	Female	XIST	PTID5	W5
PTID5W5	CD8_TCM	0.522182	Female	XIST	PTID5	W5
PTID5W5	CD8_TEM	0.838771	Female	XIST	PTID5	W5
PTID5W5	cDC1	0.806624	Female	XIST	PTID5	W5
PTID5W5	cDC2	0.649863	Female	XIST	PTID5	W5
PTID5W5	dnT	0.843587	Female	XIST	PTID5	W5
PTID5W5	Doublet	0.972917	Female	XIST	PTID5	W5
PTID5W5	Eryth	0.776588	Female	XIST	PTID5	W5
PTID5W5	gdT	0.87737	Female	XIST	PTID5	W5
PTID5W5	HSPC	0.937259	Female	XIST	PTID5	W5
PTID5W5	ILC	0.874377	Female	XIST	PTID5	W5
PTID5W5	MAIT	0.614436	Female	XIST	PTID5	W5
PTID5W5	NK	1.00499	Female	XIST	PTID5	W5
PTID5W5	NK_CD56bright	0.966477	Female	XIST	PTID5	W5
PTID5W5	NK_Proliferating	1.0622	Female	XIST	PTID5	W5
PTID5W5	pDC	0.840968	Female	XIST	PTID5	W5
PTID5W5	Plasmablast	1.10022	Female	XIST	PTID5	W5
PTID5W5	Platelet	0.430434	Female	XIST	PTID5	W5
PTID5W5	Treg	0.707672	Female	XIST	PTID5	W5
PTID5W6	ASDC	1.06496	Female	XIST	PTID5	W6
PTID5W6	B_intermediate	0.842338	Female	XIST	PTID5	W6
PTID5W6	B_memory	0.794781	Female	XIST	PTID5	W6
PTID5W6	B_naive	0.61659	Female	XIST	PTID5	W6
PTID5W6	CD14_Mono	1.03414	Female	XIST	PTID5	W6
PTID5W6	CD16_Mono	0.810438	Female	XIST	PTID5	W6
PTID5W6	CD4_CTL	0.799174	Female	XIST	PTID5	W6
PTID5W6	CD4_Naive	0.660853	Female	XIST	PTID5	W6
PTID5W6	CD4_Proliferating	0.570623	Female	XIST	PTID5	W6
PTID5W6	CD4_TCM	0.670398	Female	XIST	PTID5	W6
PTID5W6	CD4_TEM	0.645018	Female	XIST	PTID5	W6
PTID5W6	CD8_Naive	0.618133	Female	XIST	PTID5	W6
PTID5W6	CD8_TCM	0.629849	Female	XIST	PTID5	W6
PTID5W6	CD8_TEM	0.875223	Female	XIST	PTID5	W6
PTID5W6	cDC1	1.23343	Female	XIST	PTID5	W6
PTID5W6	cDC2	0.691578	Female	XIST	PTID5	W6
PTID5W6	dnT	0.653858	Female	XIST	PTID5	W6
PTID5W6	Doublet	1.08283	Female	XIST	PTID5	W6
PTID5W6	Eryth	0.653072	Female	XIST	PTID5	W6
PTID5W6	gdT	0.836366	Female	XIST	PTID5	W6
PTID5W6	HSPC	1.20312	Female	XIST	PTID5	W6
PTID5W6	ILC	0.699191	Female	XIST	PTID5	W6
PTID5W6	MAIT	0.651084	Female	XIST	PTID5	W6
PTID5W6	NK	0.994894	Female	XIST	PTID5	W6
PTID5W6	NK_CD56bright	0.883675	Female	XIST	PTID5	W6
PTID5W6	NK_Proliferating	1.1478	Female	XIST	PTID5	W6
PTID5W6	pDC	0.958007	Female	XIST	PTID5	W6
PTID5W6	Plasmablast	0.796846	Female	XIST	PTID5	W6
PTID5W6	Platelet	0.338302	Female	XIST	PTID5	W6
PTID5W6	Treg	0.729209	Female	XIST	PTID5	W6
PTID5W7	ASDC	1.11673	Female	XIST	PTID5	W7
PTID5W7	B_intermediate	0.885809	Female	XIST	PTID5	W7
PTID5W7	B_memory	0.856448	Female	XIST	PTID5	W7
PTID5W7	B_naive	0.665489	Female	XIST	PTID5	W7
PTID5W7	CD14_Mono	1.07021	Female	XIST	PTID5	W7
PTID5W7	CD16_Mono	0.799147	Female	XIST	PTID5	W7
PTID5W7	CD4_CTL	0.782775	Female	XIST	PTID5	W7
PTID5W7	CD4_Naive	0.658113	Female	XIST	PTID5	W7
PTID5W7	CD4_Proliferating	0.498573	Female	XIST	PTID5	W7
PTID5W7	CD4_TCM	0.646542	Female	XIST	PTID5	W7
PTID5W7	CD4_TEM	0.638581	Female	XIST	PTID5	W7
PTID5W7	CD8_Naive	0.664636	Female	XIST	PTID5	W7
PTID5W7	CD8_Proliferating	1.24587	Female	XIST	PTID5	W7
PTID5W7	CD8_TCM	0.588777	Female	XIST	PTID5	W7
PTID5W7	CD8_TEM	0.849071	Female	XIST	PTID5	W7
PTID5W7	cDC1	0.420033	Female	XIST	PTID5	W7
PTID5W7	cDC2	0.784663	Female	XIST	PTID5	W7
PTID5W7	dnT	0.619399	Female	XIST	PTID5	W7
PTID5W7	Doublet	0.821348	Female	XIST	PTID5	W7
PTID5W7	Eryth	0.934204	Female	XIST	PTID5	W7
PTID5W7	gdT	0.805206	Female	XIST	PTID5	W7
PTID5W7	HSPC	1.0465	Female	XIST	PTID5	W7
PTID5W7	ILC	0.779044	Female	XIST	PTID5	W7
PTID5W7	MAIT	0.73329	Female	XIST	PTID5	W7
PTID5W7	NK	0.9581	Female	XIST	PTID5	W7
PTID5W7	NK_CD56bright	1.0459	Female	XIST	PTID5	W7
PTID5W7	NK_Proliferating	0.996924	Female	XIST	PTID5	W7
PTID5W7	pDC	1.0374	Female	XIST	PTID5	W7
PTID5W7	Plasmablast	0.346474	Female	XIST	PTID5	W7
PTID5W7	Platelet	0.355079	Female	XIST	PTID5	W7
PTID5W7	Treg	0.747567	Female	XIST	PTID5	W7
PTID6W2	ASDC	0	Male	XIST	PTID6	W2
PTID6W2	B_intermediate	0.03539	Male	XIST	PTID6	W2
PTID6W2	B_memory	0.0055012	Male	XIST	PTID6	W2
PTID6W2	B_naive	0.0285806	Male	XIST	PTID6	W2
PTID6W2	CD14_Mono	0.018747	Male	XIST	PTID6	W2
PTID6W2	CD16_Mono	0.0196625	Male	XIST	PTID6	W2
PTID6W2	CD4_CTL	0.0693582	Male	XIST	PTID6	W2
PTID6W2	CD4_Naive	0.0179335	Male	XIST	PTID6	W2
PTID6W2	CD4_Proliferating	0	Male	XIST	PTID6	W2
PTID6W2	CD4_TCM	0.0190512	Male	XIST	PTID6	W2
PTID6W2	CD4_TEM	0.0447576	Male	XIST	PTID6	W2
PTID6W2	CD8_Naive	0.0138644	Male	XIST	PTID6	W2
PTID6W2	CD8_Proliferating	0	Male	XIST	PTID6	W2
PTID6W2	CD8_TCM	0	Male	XIST	PTID6	W2
PTID6W2	CD8_TEM	0.0242414	Male	XIST	PTID6	W2
PTID6W2	cDC1	0	Male	XIST	PTID6	W2
PTID6W2	cDC2	0.0108466	Male	XIST	PTID6	W2
PTID6W2	dnT	0.0559302	Male	XIST	PTID6	W2
PTID6W2	Doublet	0	Male	XIST	PTID6	W2
PTID6W2	Eryth	0.0947312	Male	XIST	PTID6	W2
PTID6W2	gdT	0.0201527	Male	XIST	PTID6	W2
PTID6W2	HSPC	0	Male	XIST	PTID6	W2
PTID6W2	ILC	0	Male	XIST	PTID6	W2
PTID6W2	MAIT	0.0114711	Male	XIST	PTID6	W2
PTID6W2	NK	0.0259681	Male	XIST	PTID6	W2
PTID6W2	NK_CD56bright	0.11517	Male	XIST	PTID6	W2
PTID6W2	NK_Proliferating	0	Male	XIST	PTID6	W2
PTID6W2	pDC	0.00905372	Male	XIST	PTID6	W2
PTID6W2	Plasmablast	0	Male	XIST	PTID6	W2
PTID6W2	Platelet	0.0200424	Male	XIST	PTID6	W2
PTID6W2	Treg	0.0258449	Male	XIST	PTID6	W2
PTID6W3	ASDC	0	Male	XIST	PTID6	W3
PTID6W3	B_intermediate	0.0312418	Male	XIST	PTID6	W3
PTID6W3	B_memory	0.0276192	Male	XIST	PTID6	W3
PTID6W3	B_naive	0.0206885	Male	XIST	PTID6	W3
PTID6W3	CD14_Mono	0.0181142	Male	XIST	PTID6	W3
PTID6W3	CD16_Mono	0.0112728	Male	XIST	PTID6	W3
PTID6W3	CD4_CTL	0.0109546	Male	XIST	PTID6	W3
PTID6W3	CD4_Naive	0.0195944	Male	XIST	PTID6	W3
PTID6W3	CD4_Proliferating	0	Male	XIST	PTID6	W3
PTID6W3	CD4_TCM	0.0147301	Male	XIST	PTID6	W3
PTID6W3	CD4_TEM	0.0363523	Male	XIST	PTID6	W3
PTID6W3	CD8_Naive	0.0135674	Male	XIST	PTID6	W3
PTID6W3	CD8_Proliferating	0.144935	Male	XIST	PTID6	W3
PTID6W3	CD8_TCM	0.0612771	Male	XIST	PTID6	W3
PTID6W3	CD8_TEM	0.0300873	Male	XIST	PTID6	W3
PTID6W3	cDC1	0	Male	XIST	PTID6	W3
PTID6W3	cDC2	0.0166345	Male	XIST	PTID6	W3
PTID6W3	dnT	0.0523403	Male	XIST	PTID6	W3
PTID6W3	Doublet	0	Male	XIST	PTID6	W3
PTID6W3	Eryth	0.0268324	Male	XIST	PTID6	W3
PTID6W3	gdT	0.0166686	Male	XIST	PTID6	W3
PTID6W3	HSPC	0	Male	XIST	PTID6	W3
PTID6W3	ILC	0	Male	XIST	PTID6	W3
PTID6W3	MAIT	0.0226948	Male	XIST	PTID6	W3
PTID6W3	NK	0.0176866	Male	XIST	PTID6	W3
PTID6W3	NK_CD56bright	0.105753	Male	XIST	PTID6	W3
PTID6W3	NK_Proliferating	0.0096495	Male	XIST	PTID6	W3
PTID6W3	pDC	0.0218084	Male	XIST	PTID6	W3
PTID6W3	Plasmablast	0	Male	XIST	PTID6	W3
PTID6W3	Platelet	0.0286458	Male	XIST	PTID6	W3
PTID6W3	Treg	0.00710094	Male	XIST	PTID6	W3
PTID6W4	ASDC	0	Male	XIST	PTID6	W4
PTID6W4	B_intermediate	0.0226862	Male	XIST	PTID6	W4
PTID6W4	B_memory	0.0409821	Male	XIST	PTID6	W4
PTID6W4	B_naive	0.0278001	Male	XIST	PTID6	W4
PTID6W4	CD14_Mono	0.01742	Male	XIST	PTID6	W4
PTID6W4	CD16_Mono	0.0118094	Male	XIST	PTID6	W4
PTID6W4	CD4_CTL	0.08068	Male	XIST	PTID6	W4
PTID6W4	CD4_Naive	0.0203792	Male	XIST	PTID6	W4
PTID6W4	CD4_TCM	0.0137714	Male	XIST	PTID6	W4
PTID6W4	CD4_TEM	0.0379067	Male	XIST	PTID6	W4
PTID6W4	CD8_Naive	0.0198318	Male	XIST	PTID6	W4
PTID6W4	CD8_Proliferating	0	Male	XIST	PTID6	W4
PTID6W4	CD8_TCM	0.0166217	Male	XIST	PTID6	W4
PTID6W4	CD8_TEM	0.0153292	Male	XIST	PTID6	W4
PTID6W4	cDC1	0.0467273	Male	XIST	PTID6	W4
PTID6W4	cDC2	0.0321369	Male	XIST	PTID6	W4
PTID6W4	dnT	0	Male	XIST	PTID6	W4
PTID6W4	Doublet	0	Male	XIST	PTID6	W4
PTID6W4	Eryth	0.0232797	Male	XIST	PTID6	W4
PTID6W4	gdT	0.0114616	Male	XIST	PTID6	W4
PTID6W4	HSPC	0	Male	XIST	PTID6	W4
PTID6W4	ILC	0	Male	XIST	PTID6	W4
PTID6W4	MAIT	0.0218418	Male	XIST	PTID6	W4
PTID6W4	NK	0.0259567	Male	XIST	PTID6	W4
PTID6W4	NK_CD56bright	0.0949409	Male	XIST	PTID6	W4
PTID6W4	NK_Proliferating	0	Male	XIST	PTID6	W4
PTID6W4	pDC	0	Male	XIST	PTID6	W4
PTID6W4	Plasmablast	0	Male	XIST	PTID6	W4
PTID6W4	Platelet	0.0382969	Male	XIST	PTID6	W4
PTID6W4	Treg	0.0229921	Male	XIST	PTID6	W4
PTID6W5	ASDC	0	Male	XIST	PTID6	W5
PTID6W5	B_intermediate	0.0292232	Male	XIST	PTID6	W5
PTID6W5	B_memory	0.0188795	Male	XIST	PTID6	W5
PTID6W5	B_naive	0.0311357	Male	XIST	PTID6	W5
PTID6W5	CD14_Mono	0.0178708	Male	XIST	PTID6	W5
PTID6W5	CD16_Mono	0.0153546	Male	XIST	PTID6	W5
PTID6W5	CD4_CTL	0.0643526	Male	XIST	PTID6	W5
PTID6W5	CD4_Naive	0.0158594	Male	XIST	PTID6	W5
PTID6W5	CD4_Proliferating	0	Male	XIST	PTID6	W5
PTID6W5	CD4_TCM	0.0220261	Male	XIST	PTID6	W5
PTID6W5	CD4_TEM	0.0285783	Male	XIST	PTID6	W5
PTID6W5	CD8_Naive	0.0235323	Male	XIST	PTID6	W5
PTID6W5	CD8_Proliferating	0	Male	XIST	PTID6	W5
PTID6W5	CD8_TCM	0.035045	Male	XIST	PTID6	W5
PTID6W5	CD8_TEM	0.0214272	Male	XIST	PTID6	W5
PTID6W5	cDC1	0	Male	XIST	PTID6	W5
PTID6W5	cDC2	0.0208489	Male	XIST	PTID6	W5
PTID6W5	dnT	0	Male	XIST	PTID6	W5
PTID6W5	Doublet	0	Male	XIST	PTID6	W5
PTID6W5	Eryth	0	Male	XIST	PTID6	W5
PTID6W5	gdT	0.0152924	Male	XIST	PTID6	W5
PTID6W5	HSPC	0	Male	XIST	PTID6	W5
PTID6W5	ILC	0.497943	Male	XIST	PTID6	W5
PTID6W5	MAIT	0.0193947	Male	XIST	PTID6	W5
PTID6W5	NK	0.0207785	Male	XIST	PTID6	W5
PTID6W5	NK_CD56bright	0.0689033	Male	XIST	PTID6	W5
PTID6W5	NK_Proliferating	0	Male	XIST	PTID6	W5
PTID6W5	pDC	0.0441685	Male	XIST	PTID6	W5
PTID6W5	Plasmablast	0	Male	XIST	PTID6	W5
PTID6W5	Platelet	0	Male	XIST	PTID6	W5
PTID6W5	Treg	0.00988992	Male	XIST	PTID6	W5
PTID6W6	ASDC	0.0306139	Male	XIST	PTID6	W6
PTID6W6	B_intermediate	0.0267554	Male	XIST	PTID6	W6
PTID6W6	B_memory	0.0167054	Male	XIST	PTID6	W6
PTID6W6	B_naive	0.0287047	Male	XIST	PTID6	W6
PTID6W6	CD14_Mono	0.0156317	Male	XIST	PTID6	W6
PTID6W6	CD16_Mono	0.0127085	Male	XIST	PTID6	W6
PTID6W6	CD4_CTL	0.0189653	Male	XIST	PTID6	W6
PTID6W6	CD4_Naive	0.0175579	Male	XIST	PTID6	W6
PTID6W6	CD4_Proliferating	0	Male	XIST	PTID6	W6
PTID6W6	CD4_TCM	0.0126977	Male	XIST	PTID6	W6
PTID6W6	CD4_TEM	0.00673762	Male	XIST	PTID6	W6
PTID6W6	CD8_Naive	0.0135007	Male	XIST	PTID6	W6
PTID6W6	CD8_Proliferating	0	Male	XIST	PTID6	W6
PTID6W6	CD8_TCM	0.0346773	Male	XIST	PTID6	W6
PTID6W6	CD8_TEM	0.0185838	Male	XIST	PTID6	W6
PTID6W6	cDC1	0	Male	XIST	PTID6	W6
PTID6W6	cDC2	0.00768305	Male	XIST	PTID6	W6
PTID6W6	dnT	0	Male	XIST	PTID6	W6
PTID6W6	Doublet	0.0823286	Male	XIST	PTID6	W6
PTID6W6	Eryth	0.0242259	Male	XIST	PTID6	W6
PTID6W6	gdT	0.0145904	Male	XIST	PTID6	W6
PTID6W6	HSPC	0	Male	XIST	PTID6	W6
PTID6W6	ILC	0.247489	Male	XIST	PTID6	W6
PTID6W6	MAIT	0.0117454	Male	XIST	PTID6	W6
PTID6W6	NK	0.0203699	Male	XIST	PTID6	W6
PTID6W6	NK_CD56bright	0.0899531	Male	XIST	PTID6	W6
PTID6W6	NK_Proliferating	0	Male	XIST	PTID6	W6
PTID6W6	pDC	0.0201189	Male	XIST	PTID6	W6
PTID6W6	Plasmablast	0.033069	Male	XIST	PTID6	W6
PTID6W6	Platelet	0	Male	XIST	PTID6	W6
PTID6W6	Treg	0.00862232	Male	XIST	PTID6	W6
PTID6W7	ASDC	0	Male	XIST	PTID6	W7
PTID6W7	B_intermediate	0.00955936	Male	XIST	PTID6	W7
PTID6W7	B_memory	0.00489224	Male	XIST	PTID6	W7
PTID6W7	B_naive	0.0263398	Male	XIST	PTID6	W7
PTID6W7	CD14_Mono	0.0177194	Male	XIST	PTID6	W7
PTID6W7	CD16_Mono	0.0144893	Male	XIST	PTID6	W7
PTID6W7	CD4_CTL	0.0326683	Male	XIST	PTID6	W7
PTID6W7	CD4_Naive	0.0156531	Male	XIST	PTID6	W7
PTID6W7	CD4_Proliferating	0	Male	XIST	PTID6	W7
PTID6W7	CD4_TCM	0.0152068	Male	XIST	PTID6	W7
PTID6W7	CD4_TEM	0.0250409	Male	XIST	PTID6	W7
PTID6W7	CD8_Naive	0.016268	Male	XIST	PTID6	W7
PTID6W7	CD8_Proliferating	0	Male	XIST	PTID6	W7
PTID6W7	CD8_TCM	0.0120086	Male	XIST	PTID6	W7
PTID6W7	CD8_TEM	0.0131712	Male	XIST	PTID6	W7
PTID6W7	cDC1	0.0296692	Male	XIST	PTID6	W7
PTID6W7	cDC2	0.00764732	Male	XIST	PTID6	W7
PTID6W7	dnT	0	Male	XIST	PTID6	W7
PTID6W7	Doublet	0	Male	XIST	PTID6	W7
PTID6W7	Eryth	0.0255065	Male	XIST	PTID6	W7
PTID6W7	gdT	0.0099752	Male	XIST	PTID6	W7
PTID6W7	HSPC	0.0358403	Male	XIST	PTID6	W7
PTID6W7	ILC	0	Male	XIST	PTID6	W7
PTID6W7	MAIT	0.0167653	Male	XIST	PTID6	W7
PTID6W7	NK	0.0274359	Male	XIST	PTID6	W7
PTID6W7	NK_CD56bright	0.0724953	Male	XIST	PTID6	W7
PTID6W7	NK_Proliferating	0	Male	XIST	PTID6	W7
PTID6W7	pDC	0.0283307	Male	XIST	PTID6	W7
PTID6W7	Plasmablast	0	Male	XIST	PTID6	W7
PTID6W7	Platelet	0.102799	Male	XIST	PTID6	W7
PTID6W7	Treg	0.0241188	Male	XIST	PTID6	W7
PTID2W2	ASDC	1.71367	Male	RPS4Y1	PTID2	W2
PTID2W2	B_intermediate	2.06076	Male	RPS4Y1	PTID2	W2
PTID2W2	B_memory	2.03725	Male	RPS4Y1	PTID2	W2
PTID2W2	B_naive	2.07206	Male	RPS4Y1	PTID2	W2
PTID2W2	CD14_Mono	1.64108	Male	RPS4Y1	PTID2	W2
PTID2W2	CD16_Mono	1.70115	Male	RPS4Y1	PTID2	W2
PTID2W2	CD4_CTL	2.05216	Male	RPS4Y1	PTID2	W2
PTID2W2	CD4_Naive	2.4162	Male	RPS4Y1	PTID2	W2
PTID2W2	CD4_Proliferating	1.57432	Male	RPS4Y1	PTID2	W2
PTID2W2	CD4_TCM	2.32244	Male	RPS4Y1	PTID2	W2
PTID2W2	CD4_TEM	2.27733	Male	RPS4Y1	PTID2	W2
PTID2W2	CD8_Naive	2.58499	Male	RPS4Y1	PTID2	W2
PTID2W2	CD8_Proliferating	2.19844	Male	RPS4Y1	PTID2	W2
PTID2W2	CD8_TCM	2.42621	Male	RPS4Y1	PTID2	W2
PTID2W2	CD8_TEM	1.97899	Male	RPS4Y1	PTID2	W2
PTID2W2	cDC1	1.40898	Male	RPS4Y1	PTID2	W2
PTID2W2	cDC2	1.99282	Male	RPS4Y1	PTID2	W2
PTID2W2	dnT	2.41281	Male	RPS4Y1	PTID2	W2
PTID2W2	Doublet	1.4211	Male	RPS4Y1	PTID2	W2
PTID2W2	Eryth	1.65851	Male	RPS4Y1	PTID2	W2
PTID2W2	gdT	2.0918	Male	RPS4Y1	PTID2	W2
PTID2W2	HSPC	2.08823	Male	RPS4Y1	PTID2	W2
PTID2W2	ILC	2.44052	Male	RPS4Y1	PTID2	W2
PTID2W2	MAIT	2.15567	Male	RPS4Y1	PTID2	W2
PTID2W2	NK	1.77228	Male	RPS4Y1	PTID2	W2
PTID2W2	NK_CD56bright	2.08636	Male	RPS4Y1	PTID2	W2
PTID2W2	NK_Proliferating	1.67993	Male	RPS4Y1	PTID2	W2
PTID2W2	pDC	1.47163	Male	RPS4Y1	PTID2	W2
PTID2W2	Plasmablast	1.15007	Male	RPS4Y1	PTID2	W2
PTID2W2	Platelet	0	Male	RPS4Y1	PTID2	W2
PTID2W2	Treg	2.15492	Male	RPS4Y1	PTID2	W2
PTID2W3	ASDC	1.85077	Male	RPS4Y1	PTID2	W3
PTID2W3	B_intermediate	2.03449	Male	RPS4Y1	PTID2	W3
PTID2W3	B_memory	1.99851	Male	RPS4Y1	PTID2	W3
PTID2W3	B_naive	2.10791	Male	RPS4Y1	PTID2	W3
PTID2W3	CD14_Mono	1.63783	Male	RPS4Y1	PTID2	W3
PTID2W3	CD16_Mono	1.6985	Male	RPS4Y1	PTID2	W3
PTID2W3	CD4_CTL	2.01039	Male	RPS4Y1	PTID2	W3
PTID2W3	CD4_Naive	2.42473	Male	RPS4Y1	PTID2	W3
PTID2W3	CD4_Proliferating	1.83316	Male	RPS4Y1	PTID2	W3
PTID2W3	CD4_TCM	2.3359	Male	RPS4Y1	PTID2	W3
PTID2W3	CD4_TEM	2.28692	Male	RPS4Y1	PTID2	W3
PTID2W3	CD8_Naive	2.56957	Male	RPS4Y1	PTID2	W3
PTID2W3	CD8_Proliferating	1.92682	Male	RPS4Y1	PTID2	W3
PTID2W3	CD8_TCM	2.3624	Male	RPS4Y1	PTID2	W3
PTID2W3	CD8_TEM	1.98566	Male	RPS4Y1	PTID2	W3
PTID2W3	cDC1	1.38893	Male	RPS4Y1	PTID2	W3
PTID2W3	cDC2	2.03289	Male	RPS4Y1	PTID2	W3
PTID2W3	dnT	2.11064	Male	RPS4Y1	PTID2	W3
PTID2W3	Doublet	2.34981	Male	RPS4Y1	PTID2	W3
PTID2W3	Eryth	1.48607	Male	RPS4Y1	PTID2	W3
PTID2W3	gdT	2.13023	Male	RPS4Y1	PTID2	W3
PTID2W3	HSPC	2.42974	Male	RPS4Y1	PTID2	W3
PTID2W3	ILC	2.13144	Male	RPS4Y1	PTID2	W3
PTID2W3	MAIT	2.15196	Male	RPS4Y1	PTID2	W3
PTID2W3	NK	1.82972	Male	RPS4Y1	PTID2	W3
PTID2W3	NK_CD56bright	2.17869	Male	RPS4Y1	PTID2	W3
PTID2W3	NK_Proliferating	1.88886	Male	RPS4Y1	PTID2	W3
PTID2W3	pDC	1.51851	Male	RPS4Y1	PTID2	W3
PTID2W3	Plasmablast	1.04177	Male	RPS4Y1	PTID2	W3
PTID2W3	Platelet	0.672836	Male	RPS4Y1	PTID2	W3
PTID2W3	Treg	2.22799	Male	RPS4Y1	PTID2	W3
PTID2W4	ASDC	1.67727	Male	RPS4Y1	PTID2	W4
PTID2W4	B_intermediate	2.01841	Male	RPS4Y1	PTID2	W4
PTID2W4	B_memory	1.99456	Male	RPS4Y1	PTID2	W4
PTID2W4	B_naive	2.11442	Male	RPS4Y1	PTID2	W4
PTID2W4	CD14_Mono	1.63536	Male	RPS4Y1	PTID2	W4
PTID2W4	CD16_Mono	1.69339	Male	RPS4Y1	PTID2	W4
PTID2W4	CD4_CTL	1.99255	Male	RPS4Y1	PTID2	W4
PTID2W4	CD4_Naive	2.4246	Male	RPS4Y1	PTID2	W4
PTID2W4	CD4_Proliferating	1.71381	Male	RPS4Y1	PTID2	W4
PTID2W4	CD4_TCM	2.32622	Male	RPS4Y1	PTID2	W4
PTID2W4	CD4_TEM	2.26754	Male	RPS4Y1	PTID2	W4
PTID2W4	CD8_Naive	2.55112	Male	RPS4Y1	PTID2	W4
PTID2W4	CD8_Proliferating	1.91786	Male	RPS4Y1	PTID2	W4
PTID2W4	CD8_TCM	2.41437	Male	RPS4Y1	PTID2	W4
PTID2W4	CD8_TEM	2.08981	Male	RPS4Y1	PTID2	W4
PTID2W4	cDC1	1.27417	Male	RPS4Y1	PTID2	W4
PTID2W4	cDC2	2.05465	Male	RPS4Y1	PTID2	W4
PTID2W4	dnT	2.50685	Male	RPS4Y1	PTID2	W4
PTID2W4	Doublet	2.45446	Male	RPS4Y1	PTID2	W4
PTID2W4	Eryth	1.53702	Male	RPS4Y1	PTID2	W4
PTID2W4	gdT	2.16662	Male	RPS4Y1	PTID2	W4
PTID2W4	HSPC	2.06201	Male	RPS4Y1	PTID2	W4
PTID2W4	ILC	2.25789	Male	RPS4Y1	PTID2	W4
PTID2W4	MAIT	2.11815	Male	RPS4Y1	PTID2	W4
PTID2W4	NK	1.831	Male	RPS4Y1	PTID2	W4
PTID2W4	NK_CD56bright	2.18988	Male	RPS4Y1	PTID2	W4
PTID2W4	NK_Proliferating	1.77709	Male	RPS4Y1	PTID2	W4
PTID2W4	pDC	1.50742	Male	RPS4Y1	PTID2	W4
PTID2W4	Plasmablast	1.55744	Male	RPS4Y1	PTID2	W4
PTID2W4	Platelet	0.448031	Male	RPS4Y1	PTID2	W4
PTID2W4	Treg	2.25651	Male	RPS4Y1	PTID2	W4
PTID2W5	ASDC	1.30775	Male	RPS4Y1	PTID2	W5
PTID2W5	B_intermediate	2.09571	Male	RPS4Y1	PTID2	W5
PTID2W5	B_memory	2.02333	Male	RPS4Y1	PTID2	W5
PTID2W5	B_naive	2.07699	Male	RPS4Y1	PTID2	W5
PTID2W5	CD14_Mono	1.62802	Male	RPS4Y1	PTID2	W5
PTID2W5	CD16_Mono	1.63185	Male	RPS4Y1	PTID2	W5
PTID2W5	CD4_CTL	2.03926	Male	RPS4Y1	PTID2	W5
PTID2W5	CD4_Naive	2.41493	Male	RPS4Y1	PTID2	W5
PTID2W5	CD4_Proliferating	1.36217	Male	RPS4Y1	PTID2	W5
PTID2W5	CD4_TCM	2.35171	Male	RPS4Y1	PTID2	W5
PTID2W5	CD4_TEM	2.20557	Male	RPS4Y1	PTID2	W5
PTID2W5	CD8_Naive	2.5657	Male	RPS4Y1	PTID2	W5
PTID2W5	CD8_Proliferating	1.73677	Male	RPS4Y1	PTID2	W5
PTID2W5	CD8_TCM	2.43712	Male	RPS4Y1	PTID2	W5
PTID2W5	CD8_TEM	2.00112	Male	RPS4Y1	PTID2	W5
PTID2W5	cDC1	1.51858	Male	RPS4Y1	PTID2	W5
PTID2W5	cDC2	2.08353	Male	RPS4Y1	PTID2	W5
PTID2W5	dnT	2.40316	Male	RPS4Y1	PTID2	W5
PTID2W5	Doublet	1.7356	Male	RPS4Y1	PTID2	W5
PTID2W5	Eryth	1.25446	Male	RPS4Y1	PTID2	W5
PTID2W5	gdT	2.13915	Male	RPS4Y1	PTID2	W5
PTID2W5	HSPC	2.07127	Male	RPS4Y1	PTID2	W5
PTID2W5	ILC	1.70827	Male	RPS4Y1	PTID2	W5
PTID2W5	MAIT	2.09786	Male	RPS4Y1	PTID2	W5
PTID2W5	NK	1.7446	Male	RPS4Y1	PTID2	W5
PTID2W5	NK_CD56bright	2.29069	Male	RPS4Y1	PTID2	W5
PTID2W5	NK_Proliferating	1.625	Male	RPS4Y1	PTID2	W5
PTID2W5	pDC	1.45613	Male	RPS4Y1	PTID2	W5
PTID2W5	Plasmablast	1.59923	Male	RPS4Y1	PTID2	W5
PTID2W5	Platelet	0.908073	Male	RPS4Y1	PTID2	W5
PTID2W5	Treg	2.17804	Male	RPS4Y1	PTID2	W5
PTID2W6	ASDC	1.42384	Male	RPS4Y1	PTID2	W6
PTID2W6	B_intermediate	1.95975	Male	RPS4Y1	PTID2	W6
PTID2W6	B_memory	2.05585	Male	RPS4Y1	PTID2	W6
PTID2W6	B_naive	2.03581	Male	RPS4Y1	PTID2	W6
PTID2W6	CD14_Mono	1.59393	Male	RPS4Y1	PTID2	W6
PTID2W6	CD16_Mono	1.5978	Male	RPS4Y1	PTID2	W6
PTID2W6	CD4_CTL	2.05459	Male	RPS4Y1	PTID2	W6
PTID2W6	CD4_Naive	2.35669	Male	RPS4Y1	PTID2	W6
PTID2W6	CD4_Proliferating	1.69537	Male	RPS4Y1	PTID2	W6
PTID2W6	CD4_TCM	2.26846	Male	RPS4Y1	PTID2	W6
PTID2W6	CD4_TEM	2.20082	Male	RPS4Y1	PTID2	W6
PTID2W6	CD8_Naive	2.51373	Male	RPS4Y1	PTID2	W6
PTID2W6	CD8_Proliferating	2.13102	Male	RPS4Y1	PTID2	W6
PTID2W6	CD8_TCM	2.34214	Male	RPS4Y1	PTID2	W6
PTID2W6	CD8_TEM	1.93515	Male	RPS4Y1	PTID2	W6
PTID2W6	cDC1	1.1042	Male	RPS4Y1	PTID2	W6
PTID2W6	cDC2	1.98064	Male	RPS4Y1	PTID2	W6
PTID2W6	dnT	2.36513	Male	RPS4Y1	PTID2	W6
PTID2W6	Eryth	1.5955	Male	RPS4Y1	PTID2	W6
PTID2W6	gdT	2.05871	Male	RPS4Y1	PTID2	W6
PTID2W6	HSPC	2.02604	Male	RPS4Y1	PTID2	W6
PTID2W6	ILC	1.83296	Male	RPS4Y1	PTID2	W6
PTID2W6	MAIT	2.08685	Male	RPS4Y1	PTID2	W6
PTID2W6	NK	1.69763	Male	RPS4Y1	PTID2	W6
PTID2W6	NK_CD56bright	2.12543	Male	RPS4Y1	PTID2	W6
PTID2W6	NK_Proliferating	1.87749	Male	RPS4Y1	PTID2	W6
PTID2W6	pDC	1.55426	Male	RPS4Y1	PTID2	W6
PTID2W6	Plasmablast	1.40272	Male	RPS4Y1	PTID2	W6
PTID2W6	Platelet	0.608958	Male	RPS4Y1	PTID2	W6
PTID2W6	Treg	2.13264	Male	RPS4Y1	PTID2	W6
PTID2W7	ASDC	1.71758	Male	RPS4Y1	PTID2	W7
PTID2W7	B_intermediate	2.05119	Male	RPS4Y1	PTID2	W7
PTID2W7	B_memory	2.02911	Male	RPS4Y1	PTID2	W7
PTID2W7	B_naive	2.09505	Male	RPS4Y1	PTID2	W7
PTID2W7	CD14_Mono	1.62156	Male	RPS4Y1	PTID2	W7
PTID2W7	CD16_Mono	1.62147	Male	RPS4Y1	PTID2	W7
PTID2W7	CD4_CTL	1.95311	Male	RPS4Y1	PTID2	W7
PTID2W7	CD4_Naive	2.40365	Male	RPS4Y1	PTID2	W7
PTID2W7	CD4_Proliferating	1.87689	Male	RPS4Y1	PTID2	W7
PTID2W7	CD4_TCM	2.29089	Male	RPS4Y1	PTID2	W7
PTID2W7	CD4_TEM	2.19476	Male	RPS4Y1	PTID2	W7
PTID2W7	CD8_Naive	2.55767	Male	RPS4Y1	PTID2	W7
PTID2W7	CD8_Proliferating	1.06995	Male	RPS4Y1	PTID2	W7
PTID2W7	CD8_TCM	2.45048	Male	RPS4Y1	PTID2	W7
PTID2W7	CD8_TEM	1.96937	Male	RPS4Y1	PTID2	W7
PTID2W7	cDC1	1.24388	Male	RPS4Y1	PTID2	W7
PTID2W7	cDC2	2.06872	Male	RPS4Y1	PTID2	W7
PTID2W7	dnT	2.14658	Male	RPS4Y1	PTID2	W7
PTID2W7	Doublet	1.46905	Male	RPS4Y1	PTID2	W7
PTID2W7	Eryth	1.25777	Male	RPS4Y1	PTID2	W7
PTID2W7	gdT	2.1204	Male	RPS4Y1	PTID2	W7
PTID2W7	HSPC	2.10262	Male	RPS4Y1	PTID2	W7
PTID2W7	ILC	1.54988	Male	RPS4Y1	PTID2	W7
PTID2W7	MAIT	2.12988	Male	RPS4Y1	PTID2	W7
PTID2W7	NK	1.78297	Male	RPS4Y1	PTID2	W7
PTID2W7	NK_CD56bright	1.98774	Male	RPS4Y1	PTID2	W7
PTID2W7	NK_Proliferating	1.91281	Male	RPS4Y1	PTID2	W7
PTID2W7	pDC	1.38116	Male	RPS4Y1	PTID2	W7
PTID2W7	Plasmablast	1.24431	Male	RPS4Y1	PTID2	W7
PTID2W7	Platelet	1.01722	Male	RPS4Y1	PTID2	W7
PTID2W7	Treg	2.20523	Male	RPS4Y1	PTID2	W7
PTID4W2	ASDC	1.83629	Male	RPS4Y1	PTID4	W2
PTID4W2	B_intermediate	2.13222	Male	RPS4Y1	PTID4	W2
PTID4W2	B_memory	2.03146	Male	RPS4Y1	PTID4	W2
PTID4W2	B_naive	2.03735	Male	RPS4Y1	PTID4	W2
PTID4W2	CD14_Mono	1.60676	Male	RPS4Y1	PTID4	W2
PTID4W2	CD16_Mono	1.69096	Male	RPS4Y1	PTID4	W2
PTID4W2	CD4_CTL	1.93265	Male	RPS4Y1	PTID4	W2
PTID4W2	CD4_Naive	2.45685	Male	RPS4Y1	PTID4	W2
PTID4W2	CD4_Proliferating	1.724	Male	RPS4Y1	PTID4	W2
PTID4W2	CD4_TCM	2.34561	Male	RPS4Y1	PTID4	W2
PTID4W2	CD4_TEM	2.27986	Male	RPS4Y1	PTID4	W2
PTID4W2	CD8_Naive	2.56042	Male	RPS4Y1	PTID4	W2
PTID4W2	CD8_TCM	2.42314	Male	RPS4Y1	PTID4	W2
PTID4W2	CD8_TEM	2.04789	Male	RPS4Y1	PTID4	W2
PTID4W2	cDC1	1.08457	Male	RPS4Y1	PTID4	W2
PTID4W2	cDC2	2.06636	Male	RPS4Y1	PTID4	W2
PTID4W2	dnT	2.1398	Male	RPS4Y1	PTID4	W2
PTID4W2	Doublet	1.67435	Male	RPS4Y1	PTID4	W2
PTID4W2	Eryth	1.24575	Male	RPS4Y1	PTID4	W2
PTID4W2	gdT	2.01969	Male	RPS4Y1	PTID4	W2
PTID4W2	HSPC	1.93753	Male	RPS4Y1	PTID4	W2
PTID4W2	ILC	1.2846	Male	RPS4Y1	PTID4	W2
PTID4W2	MAIT	2.27389	Male	RPS4Y1	PTID4	W2
PTID4W2	NK	1.72129	Male	RPS4Y1	PTID4	W2
PTID4W2	NK_CD56bright	2.11911	Male	RPS4Y1	PTID4	W2
PTID4W2	NK_Proliferating	1.62115	Male	RPS4Y1	PTID4	W2
PTID4W2	pDC	1.45498	Male	RPS4Y1	PTID4	W2
PTID4W2	Plasmablast	1.18379	Male	RPS4Y1	PTID4	W2
PTID4W2	Platelet	0.545821	Male	RPS4Y1	PTID4	W2
PTID4W2	Treg	2.17764	Male	RPS4Y1	PTID4	W2
PTID4W3	ASDC	1.90175	Male	RPS4Y1	PTID4	W3
PTID4W3	B_intermediate	2.03402	Male	RPS4Y1	PTID4	W3
PTID4W3	B_memory	2.03161	Male	RPS4Y1	PTID4	W3
PTID4W3	B_naive	2.074	Male	RPS4Y1	PTID4	W3
PTID4W3	CD14_Mono	1.60406	Male	RPS4Y1	PTID4	W3
PTID4W3	CD16_Mono	1.67284	Male	RPS4Y1	PTID4	W3
PTID4W3	CD4_CTL	1.90773	Male	RPS4Y1	PTID4	W3
PTID4W3	CD4_Naive	2.44651	Male	RPS4Y1	PTID4	W3
PTID4W3	CD4_Proliferating	1.6754	Male	RPS4Y1	PTID4	W3
PTID4W3	CD4_TCM	2.33007	Male	RPS4Y1	PTID4	W3
PTID4W3	CD4_TEM	2.25108	Male	RPS4Y1	PTID4	W3
PTID4W3	CD8_Naive	2.5718	Male	RPS4Y1	PTID4	W3
PTID4W3	CD8_Proliferating	1.69315	Male	RPS4Y1	PTID4	W3
PTID4W3	CD8_TCM	2.43353	Male	RPS4Y1	PTID4	W3
PTID4W3	CD8_TEM	2.05251	Male	RPS4Y1	PTID4	W3
PTID4W3	cDC1	1.3485	Male	RPS4Y1	PTID4	W3
PTID4W3	cDC2	2.08314	Male	RPS4Y1	PTID4	W3
PTID4W3	dnT	2.3104	Male	RPS4Y1	PTID4	W3
PTID4W3	Doublet	1.66388	Male	RPS4Y1	PTID4	W3
PTID4W3	Eryth	1.17328	Male	RPS4Y1	PTID4	W3
PTID4W3	gdT	2.05197	Male	RPS4Y1	PTID4	W3
PTID4W3	HSPC	2.06324	Male	RPS4Y1	PTID4	W3
PTID4W3	ILC	2.02998	Male	RPS4Y1	PTID4	W3
PTID4W3	MAIT	2.1226	Male	RPS4Y1	PTID4	W3
PTID4W3	NK	1.7095	Male	RPS4Y1	PTID4	W3
PTID4W3	NK_CD56bright	2.09639	Male	RPS4Y1	PTID4	W3
PTID4W3	NK_Proliferating	1.52545	Male	RPS4Y1	PTID4	W3
PTID4W3	pDC	1.4026	Male	RPS4Y1	PTID4	W3
PTID4W3	Plasmablast	1.2183	Male	RPS4Y1	PTID4	W3
PTID4W3	Platelet	0.655585	Male	RPS4Y1	PTID4	W3
PTID4W3	Treg	2.22464	Male	RPS4Y1	PTID4	W3
PTID4W4	ASDC	1.94885	Male	RPS4Y1	PTID4	W4
PTID4W4	B_intermediate	2.10096	Male	RPS4Y1	PTID4	W4
PTID4W4	B_memory	2.07165	Male	RPS4Y1	PTID4	W4
PTID4W4	B_naive	2.09906	Male	RPS4Y1	PTID4	W4
PTID4W4	CD14_Mono	1.62279	Male	RPS4Y1	PTID4	W4
PTID4W4	CD16_Mono	1.70669	Male	RPS4Y1	PTID4	W4
PTID4W4	CD4_CTL	2.24628	Male	RPS4Y1	PTID4	W4
PTID4W4	CD4_Naive	2.45039	Male	RPS4Y1	PTID4	W4
PTID4W4	CD4_Proliferating	2.00188	Male	RPS4Y1	PTID4	W4
PTID4W4	CD4_TCM	2.34368	Male	RPS4Y1	PTID4	W4
PTID4W4	CD4_TEM	2.27693	Male	RPS4Y1	PTID4	W4
PTID4W4	CD8_Naive	2.57105	Male	RPS4Y1	PTID4	W4
PTID4W4	CD8_TCM	2.41807	Male	RPS4Y1	PTID4	W4
PTID4W4	CD8_TEM	2.10265	Male	RPS4Y1	PTID4	W4
PTID4W4	cDC1	1.23551	Male	RPS4Y1	PTID4	W4
PTID4W4	cDC2	2.06284	Male	RPS4Y1	PTID4	W4
PTID4W4	dnT	2.22101	Male	RPS4Y1	PTID4	W4
PTID4W4	Doublet	1.77987	Male	RPS4Y1	PTID4	W4
PTID4W4	Eryth	1.37815	Male	RPS4Y1	PTID4	W4
PTID4W4	gdT	2.07939	Male	RPS4Y1	PTID4	W4
PTID4W4	HSPC	2.2593	Male	RPS4Y1	PTID4	W4
PTID4W4	ILC	2.11489	Male	RPS4Y1	PTID4	W4
PTID4W4	MAIT	2.26461	Male	RPS4Y1	PTID4	W4
PTID4W4	NK	1.71042	Male	RPS4Y1	PTID4	W4
PTID4W4	NK_CD56bright	2.15592	Male	RPS4Y1	PTID4	W4
PTID4W4	NK_Proliferating	1.75817	Male	RPS4Y1	PTID4	W4
PTID4W4	pDC	1.44785	Male	RPS4Y1	PTID4	W4
PTID4W4	Plasmablast	1.14231	Male	RPS4Y1	PTID4	W4
PTID4W4	Platelet	0.935322	Male	RPS4Y1	PTID4	W4
PTID4W4	Treg	2.26794	Male	RPS4Y1	PTID4	W4
PTID4W5	ASDC	1.67095	Male	RPS4Y1	PTID4	W5
PTID4W5	B_intermediate	2.0806	Male	RPS4Y1	PTID4	W5
PTID4W5	B_memory	2.03854	Male	RPS4Y1	PTID4	W5
PTID4W5	B_naive	2.08629	Male	RPS4Y1	PTID4	W5
PTID4W5	CD14_Mono	1.6485	Male	RPS4Y1	PTID4	W5
PTID4W5	CD16_Mono	1.77466	Male	RPS4Y1	PTID4	W5
PTID4W5	CD4_CTL	2.12505	Male	RPS4Y1	PTID4	W5
PTID4W5	CD4_Naive	2.44489	Male	RPS4Y1	PTID4	W5
PTID4W5	CD4_Proliferating	2.00851	Male	RPS4Y1	PTID4	W5
PTID4W5	CD4_TCM	2.35491	Male	RPS4Y1	PTID4	W5
PTID4W5	CD4_TEM	2.2443	Male	RPS4Y1	PTID4	W5
PTID4W5	CD8_Naive	2.57391	Male	RPS4Y1	PTID4	W5
PTID4W5	CD8_Proliferating	2.30891	Male	RPS4Y1	PTID4	W5
PTID4W5	CD8_TCM	2.39788	Male	RPS4Y1	PTID4	W5
PTID4W5	CD8_TEM	2.06364	Male	RPS4Y1	PTID4	W5
PTID4W5	cDC1	1.35254	Male	RPS4Y1	PTID4	W5
PTID4W5	cDC2	2.07351	Male	RPS4Y1	PTID4	W5
PTID4W5	dnT	2.19591	Male	RPS4Y1	PTID4	W5
PTID4W5	Doublet	1.72191	Male	RPS4Y1	PTID4	W5
PTID4W5	Eryth	1.51321	Male	RPS4Y1	PTID4	W5
PTID4W5	gdT	2.04845	Male	RPS4Y1	PTID4	W5
PTID4W5	HSPC	2.03701	Male	RPS4Y1	PTID4	W5
PTID4W5	ILC	1.37112	Male	RPS4Y1	PTID4	W5
PTID4W5	MAIT	2.22427	Male	RPS4Y1	PTID4	W5
PTID4W5	NK	1.73198	Male	RPS4Y1	PTID4	W5
PTID4W5	NK_CD56bright	2.07465	Male	RPS4Y1	PTID4	W5
PTID4W5	NK_Proliferating	1.87301	Male	RPS4Y1	PTID4	W5
PTID4W5	pDC	1.40531	Male	RPS4Y1	PTID4	W5
PTID4W5	Plasmablast	1.15439	Male	RPS4Y1	PTID4	W5
PTID4W5	Platelet	0.529006	Male	RPS4Y1	PTID4	W5
PTID4W5	Treg	2.326	Male	RPS4Y1	PTID4	W5
PTID4W6	ASDC	1.79184	Male	RPS4Y1	PTID4	W6
PTID4W6	B_intermediate	2.07402	Male	RPS4Y1	PTID4	W6
PTID4W6	B_memory	2.08391	Male	RPS4Y1	PTID4	W6
PTID4W6	B_naive	2.06809	Male	RPS4Y1	PTID4	W6
PTID4W6	CD14_Mono	1.62876	Male	RPS4Y1	PTID4	W6
PTID4W6	CD16_Mono	1.70277	Male	RPS4Y1	PTID4	W6
PTID4W6	CD4_CTL	2.19488	Male	RPS4Y1	PTID4	W6
PTID4W6	CD4_Naive	2.42728	Male	RPS4Y1	PTID4	W6
PTID4W6	CD4_Proliferating	1.77146	Male	RPS4Y1	PTID4	W6
PTID4W6	CD4_TCM	2.3406	Male	RPS4Y1	PTID4	W6
PTID4W6	CD4_TEM	2.29918	Male	RPS4Y1	PTID4	W6
PTID4W6	CD8_Naive	2.56796	Male	RPS4Y1	PTID4	W6
PTID4W6	CD8_Proliferating	2.30269	Male	RPS4Y1	PTID4	W6
PTID4W6	CD8_TCM	2.41701	Male	RPS4Y1	PTID4	W6
PTID4W6	CD8_TEM	2.10026	Male	RPS4Y1	PTID4	W6
PTID4W6	cDC1	1.25657	Male	RPS4Y1	PTID4	W6
PTID4W6	cDC2	2.09389	Male	RPS4Y1	PTID4	W6
PTID4W6	dnT	2.02452	Male	RPS4Y1	PTID4	W6
PTID4W6	Doublet	1.3733	Male	RPS4Y1	PTID4	W6
PTID4W6	Eryth	1.46961	Male	RPS4Y1	PTID4	W6
PTID4W6	gdT	2.05343	Male	RPS4Y1	PTID4	W6
PTID4W6	HSPC	1.88376	Male	RPS4Y1	PTID4	W6
PTID4W6	ILC	1.12444	Male	RPS4Y1	PTID4	W6
PTID4W6	MAIT	2.21759	Male	RPS4Y1	PTID4	W6
PTID4W6	NK	1.71926	Male	RPS4Y1	PTID4	W6
PTID4W6	NK_CD56bright	2.0811	Male	RPS4Y1	PTID4	W6
PTID4W6	NK_Proliferating	1.74713	Male	RPS4Y1	PTID4	W6
PTID4W6	pDC	1.44518	Male	RPS4Y1	PTID4	W6
PTID4W6	Plasmablast	1.25036	Male	RPS4Y1	PTID4	W6
PTID4W6	Platelet	0.478232	Male	RPS4Y1	PTID4	W6
PTID4W6	Treg	2.1493	Male	RPS4Y1	PTID4	W6
PTID4W7	ASDC	1.67594	Male	RPS4Y1	PTID4	W7
PTID4W7	B_intermediate	2.12476	Male	RPS4Y1	PTID4	W7
PTID4W7	B_memory	2.06432	Male	RPS4Y1	PTID4	W7
PTID4W7	B_naive	2.13423	Male	RPS4Y1	PTID4	W7
PTID4W7	CD14_Mono	1.66529	Male	RPS4Y1	PTID4	W7
PTID4W7	CD16_Mono	1.75473	Male	RPS4Y1	PTID4	W7
PTID4W7	CD4_CTL	2.32567	Male	RPS4Y1	PTID4	W7
PTID4W7	CD4_Naive	2.45574	Male	RPS4Y1	PTID4	W7
PTID4W7	CD4_Proliferating	1.75249	Male	RPS4Y1	PTID4	W7
PTID4W7	CD4_TCM	2.33029	Male	RPS4Y1	PTID4	W7
PTID4W7	CD4_TEM	2.24235	Male	RPS4Y1	PTID4	W7
PTID4W7	CD8_Naive	2.54308	Male	RPS4Y1	PTID4	W7
PTID4W7	CD8_Proliferating	1.97018	Male	RPS4Y1	PTID4	W7
PTID4W7	CD8_TCM	2.41047	Male	RPS4Y1	PTID4	W7
PTID4W7	CD8_TEM	2.0813	Male	RPS4Y1	PTID4	W7
PTID4W7	cDC1	1.08929	Male	RPS4Y1	PTID4	W7
PTID4W7	cDC2	2.07769	Male	RPS4Y1	PTID4	W7
PTID4W7	dnT	2.13865	Male	RPS4Y1	PTID4	W7
PTID4W7	Doublet	1.75203	Male	RPS4Y1	PTID4	W7
PTID4W7	Eryth	1.59394	Male	RPS4Y1	PTID4	W7
PTID4W7	gdT	2.07038	Male	RPS4Y1	PTID4	W7
PTID4W7	HSPC	2.03419	Male	RPS4Y1	PTID4	W7
PTID4W7	ILC	2.23677	Male	RPS4Y1	PTID4	W7
PTID4W7	MAIT	2.20356	Male	RPS4Y1	PTID4	W7
PTID4W7	NK	1.71973	Male	RPS4Y1	PTID4	W7
PTID4W7	NK_CD56bright	2.04187	Male	RPS4Y1	PTID4	W7
PTID4W7	NK_Proliferating	1.6646	Male	RPS4Y1	PTID4	W7
PTID4W7	pDC	1.42572	Male	RPS4Y1	PTID4	W7
PTID4W7	Plasmablast	1.18114	Male	RPS4Y1	PTID4	W7
PTID4W7	Platelet	0.841074	Male	RPS4Y1	PTID4	W7
PTID4W7	Treg	2.25943	Male	RPS4Y1	PTID4	W7
PTID5W2	ASDC	0	Female	RPS4Y1	PTID5	W2
PTID5W2	B_intermediate	0.070601	Female	RPS4Y1	PTID5	W2
PTID5W2	B_memory	0.0903129	Female	RPS4Y1	PTID5	W2
PTID5W2	B_naive	0.158293	Female	RPS4Y1	PTID5	W2
PTID5W2	CD14_Mono	0.120499	Female	RPS4Y1	PTID5	W2
PTID5W2	CD16_Mono	0.103917	Female	RPS4Y1	PTID5	W2
PTID5W2	CD4_CTL	0.233897	Female	RPS4Y1	PTID5	W2
PTID5W2	CD4_Naive	0.118668	Female	RPS4Y1	PTID5	W2
PTID5W2	CD4_Proliferating	0	Female	RPS4Y1	PTID5	W2
PTID5W2	CD4_TCM	0.124285	Female	RPS4Y1	PTID5	W2
PTID5W2	CD4_TEM	0.161469	Female	RPS4Y1	PTID5	W2
PTID5W2	CD8_Naive	0.114762	Female	RPS4Y1	PTID5	W2
PTID5W2	CD8_TCM	0.151821	Female	RPS4Y1	PTID5	W2
PTID5W2	CD8_TEM	0.147007	Female	RPS4Y1	PTID5	W2
PTID5W2	cDC1	0	Female	RPS4Y1	PTID5	W2
PTID5W2	cDC2	0.0929055	Female	RPS4Y1	PTID5	W2
PTID5W2	dnT	0.183052	Female	RPS4Y1	PTID5	W2
PTID5W2	Doublet	0	Female	RPS4Y1	PTID5	W2
PTID5W2	Eryth	0.231653	Female	RPS4Y1	PTID5	W2
PTID5W2	gdT	0.201855	Female	RPS4Y1	PTID5	W2
PTID5W2	HSPC	0.0895942	Female	RPS4Y1	PTID5	W2
PTID5W2	ILC	0.163757	Female	RPS4Y1	PTID5	W2
PTID5W2	MAIT	0.138903	Female	RPS4Y1	PTID5	W2
PTID5W2	NK	0.163874	Female	RPS4Y1	PTID5	W2
PTID5W2	NK_CD56bright	0.170372	Female	RPS4Y1	PTID5	W2
PTID5W2	NK_Proliferating	0.0709719	Female	RPS4Y1	PTID5	W2
PTID5W2	pDC	0.136193	Female	RPS4Y1	PTID5	W2
PTID5W2	Plasmablast	0	Female	RPS4Y1	PTID5	W2
PTID5W2	Platelet	0.228377	Female	RPS4Y1	PTID5	W2
PTID5W2	Treg	0.106804	Female	RPS4Y1	PTID5	W2
PTID5W3	ASDC	0.0605467	Female	RPS4Y1	PTID5	W3
PTID5W3	B_intermediate	0.110327	Female	RPS4Y1	PTID5	W3
PTID5W3	B_memory	0.0938873	Female	RPS4Y1	PTID5	W3
PTID5W3	B_naive	0.136482	Female	RPS4Y1	PTID5	W3
PTID5W3	CD14_Mono	0.108306	Female	RPS4Y1	PTID5	W3
PTID5W3	CD16_Mono	0.095444	Female	RPS4Y1	PTID5	W3
PTID5W3	CD4_CTL	0.184926	Female	RPS4Y1	PTID5	W3
PTID5W3	CD4_Naive	0.117009	Female	RPS4Y1	PTID5	W3
PTID5W3	CD4_Proliferating	0.510301	Female	RPS4Y1	PTID5	W3
PTID5W3	CD4_TCM	0.126593	Female	RPS4Y1	PTID5	W3
PTID5W3	CD4_TEM	0.145458	Female	RPS4Y1	PTID5	W3
PTID5W3	CD8_Naive	0.105771	Female	RPS4Y1	PTID5	W3
PTID5W3	CD8_Proliferating	0	Female	RPS4Y1	PTID5	W3
PTID5W3	CD8_TCM	0.0855714	Female	RPS4Y1	PTID5	W3
PTID5W3	CD8_TEM	0.159861	Female	RPS4Y1	PTID5	W3
PTID5W3	cDC1	0	Female	RPS4Y1	PTID5	W3
PTID5W3	cDC2	0.109151	Female	RPS4Y1	PTID5	W3
PTID5W3	dnT	0.152847	Female	RPS4Y1	PTID5	W3
PTID5W3	Doublet	0.0493998	Female	RPS4Y1	PTID5	W3
PTID5W3	Eryth	0.258067	Female	RPS4Y1	PTID5	W3
PTID5W3	gdT	0.165195	Female	RPS4Y1	PTID5	W3
PTID5W3	HSPC	0.093423	Female	RPS4Y1	PTID5	W3
PTID5W3	ILC	0.338858	Female	RPS4Y1	PTID5	W3
PTID5W3	MAIT	0.151926	Female	RPS4Y1	PTID5	W3
PTID5W3	NK	0.148879	Female	RPS4Y1	PTID5	W3
PTID5W3	NK_CD56bright	0.152619	Female	RPS4Y1	PTID5	W3
PTID5W3	NK_Proliferating	0.114902	Female	RPS4Y1	PTID5	W3
PTID5W3	pDC	0.119794	Female	RPS4Y1	PTID5	W3
PTID5W3	Plasmablast	0.125032	Female	RPS4Y1	PTID5	W3
PTID5W3	Platelet	0.210049	Female	RPS4Y1	PTID5	W3
PTID5W3	Treg	0.129144	Female	RPS4Y1	PTID5	W3
PTID5W4	ASDC	0	Female	RPS4Y1	PTID5	W4
PTID5W4	B_intermediate	0.107432	Female	RPS4Y1	PTID5	W4
PTID5W4	B_memory	0.172952	Female	RPS4Y1	PTID5	W4
PTID5W4	B_naive	0.140874	Female	RPS4Y1	PTID5	W4
PTID5W4	CD14_Mono	0.112931	Female	RPS4Y1	PTID5	W4
PTID5W4	CD16_Mono	0.129804	Female	RPS4Y1	PTID5	W4
PTID5W4	CD4_CTL	0.259645	Female	RPS4Y1	PTID5	W4
PTID5W4	CD4_Naive	0.106078	Female	RPS4Y1	PTID5	W4
PTID5W4	CD4_Proliferating	0.073576	Female	RPS4Y1	PTID5	W4
PTID5W4	CD4_TCM	0.103301	Female	RPS4Y1	PTID5	W4
PTID5W4	CD4_TEM	0.152621	Female	RPS4Y1	PTID5	W4
PTID5W4	CD8_Naive	0.097503	Female	RPS4Y1	PTID5	W4
PTID5W4	CD8_Proliferating	0	Female	RPS4Y1	PTID5	W4
PTID5W4	CD8_TCM	0.0817994	Female	RPS4Y1	PTID5	W4
PTID5W4	CD8_TEM	0.133461	Female	RPS4Y1	PTID5	W4
PTID5W4	cDC1	0.0868028	Female	RPS4Y1	PTID5	W4
PTID5W4	cDC2	0.102331	Female	RPS4Y1	PTID5	W4
PTID5W4	dnT	0.0955379	Female	RPS4Y1	PTID5	W4
PTID5W4	Doublet	0.0650372	Female	RPS4Y1	PTID5	W4
PTID5W4	Eryth	0.334013	Female	RPS4Y1	PTID5	W4
PTID5W4	gdT	0.152457	Female	RPS4Y1	PTID5	W4
PTID5W4	HSPC	0.265093	Female	RPS4Y1	PTID5	W4
PTID5W4	ILC	0.30919	Female	RPS4Y1	PTID5	W4
PTID5W4	MAIT	0.125097	Female	RPS4Y1	PTID5	W4
PTID5W4	NK	0.153926	Female	RPS4Y1	PTID5	W4
PTID5W4	NK_CD56bright	0.216306	Female	RPS4Y1	PTID5	W4
PTID5W4	NK_Proliferating	0.0735117	Female	RPS4Y1	PTID5	W4
PTID5W4	pDC	0.0666636	Female	RPS4Y1	PTID5	W4
PTID5W4	Plasmablast	0	Female	RPS4Y1	PTID5	W4
PTID5W4	Platelet	0.13253	Female	RPS4Y1	PTID5	W4
PTID5W4	Treg	0.14546	Female	RPS4Y1	PTID5	W4
PTID5W5	ASDC	0.101549	Female	RPS4Y1	PTID5	W5
PTID5W5	B_intermediate	0.149356	Female	RPS4Y1	PTID5	W5
PTID5W5	B_memory	0.0912971	Female	RPS4Y1	PTID5	W5
PTID5W5	B_naive	0.134391	Female	RPS4Y1	PTID5	W5
PTID5W5	CD14_Mono	0.118301	Female	RPS4Y1	PTID5	W5
PTID5W5	CD16_Mono	0.0734795	Female	RPS4Y1	PTID5	W5
PTID5W5	CD4_CTL	0.210385	Female	RPS4Y1	PTID5	W5
PTID5W5	CD4_Naive	0.115764	Female	RPS4Y1	PTID5	W5
PTID5W5	CD4_Proliferating	0.152522	Female	RPS4Y1	PTID5	W5
PTID5W5	CD4_TCM	0.12099	Female	RPS4Y1	PTID5	W5
PTID5W5	CD4_TEM	0.165541	Female	RPS4Y1	PTID5	W5
PTID5W5	CD8_Naive	0.111902	Female	RPS4Y1	PTID5	W5
PTID5W5	CD8_Proliferating	0	Female	RPS4Y1	PTID5	W5
PTID5W5	CD8_TCM	0.206399	Female	RPS4Y1	PTID5	W5
PTID5W5	CD8_TEM	0.163824	Female	RPS4Y1	PTID5	W5
PTID5W5	cDC1	0	Female	RPS4Y1	PTID5	W5
PTID5W5	cDC2	0.0612776	Female	RPS4Y1	PTID5	W5
PTID5W5	dnT	0	Female	RPS4Y1	PTID5	W5
PTID5W5	Doublet	0	Female	RPS4Y1	PTID5	W5
PTID5W5	Eryth	0.396926	Female	RPS4Y1	PTID5	W5
PTID5W5	gdT	0.18769	Female	RPS4Y1	PTID5	W5
PTID5W5	HSPC	0.219313	Female	RPS4Y1	PTID5	W5
PTID5W5	ILC	0.200603	Female	RPS4Y1	PTID5	W5
PTID5W5	MAIT	0.117574	Female	RPS4Y1	PTID5	W5
PTID5W5	NK	0.135302	Female	RPS4Y1	PTID5	W5
PTID5W5	NK_CD56bright	0.143883	Female	RPS4Y1	PTID5	W5
PTID5W5	NK_Proliferating	0.187487	Female	RPS4Y1	PTID5	W5
PTID5W5	pDC	0.112637	Female	RPS4Y1	PTID5	W5
PTID5W5	Plasmablast	0.451524	Female	RPS4Y1	PTID5	W5
PTID5W5	Platelet	0.128114	Female	RPS4Y1	PTID5	W5
PTID5W5	Treg	0.158689	Female	RPS4Y1	PTID5	W5
PTID5W6	ASDC	0.0264993	Female	RPS4Y1	PTID5	W6
PTID5W6	B_intermediate	0.096781	Female	RPS4Y1	PTID5	W6
PTID5W6	B_memory	0.077515	Female	RPS4Y1	PTID5	W6
PTID5W6	B_naive	0.156669	Female	RPS4Y1	PTID5	W6
PTID5W6	CD14_Mono	0.120672	Female	RPS4Y1	PTID5	W6
PTID5W6	CD16_Mono	0.116869	Female	RPS4Y1	PTID5	W6
PTID5W6	CD4_CTL	0.151283	Female	RPS4Y1	PTID5	W6
PTID5W6	CD4_Naive	0.124302	Female	RPS4Y1	PTID5	W6
PTID5W6	CD4_Proliferating	0.0808865	Female	RPS4Y1	PTID5	W6
PTID5W6	CD4_TCM	0.1237	Female	RPS4Y1	PTID5	W6
PTID5W6	CD4_TEM	0.152827	Female	RPS4Y1	PTID5	W6
PTID5W6	CD8_Naive	0.101644	Female	RPS4Y1	PTID5	W6
PTID5W6	CD8_TCM	0.0912498	Female	RPS4Y1	PTID5	W6
PTID5W6	CD8_TEM	0.151775	Female	RPS4Y1	PTID5	W6
PTID5W6	cDC1	0.0577721	Female	RPS4Y1	PTID5	W6
PTID5W6	cDC2	0.067337	Female	RPS4Y1	PTID5	W6
PTID5W6	dnT	0.278333	Female	RPS4Y1	PTID5	W6
PTID5W6	Doublet	0	Female	RPS4Y1	PTID5	W6
PTID5W6	Eryth	0.340643	Female	RPS4Y1	PTID5	W6
PTID5W6	gdT	0.175176	Female	RPS4Y1	PTID5	W6
PTID5W6	HSPC	0.240281	Female	RPS4Y1	PTID5	W6
PTID5W6	ILC	0.157841	Female	RPS4Y1	PTID5	W6
PTID5W6	MAIT	0.123987	Female	RPS4Y1	PTID5	W6
PTID5W6	NK	0.159275	Female	RPS4Y1	PTID5	W6
PTID5W6	NK_CD56bright	0.173651	Female	RPS4Y1	PTID5	W6
PTID5W6	NK_Proliferating	0.0669899	Female	RPS4Y1	PTID5	W6
PTID5W6	pDC	0.0980452	Female	RPS4Y1	PTID5	W6
PTID5W6	Plasmablast	0.0454497	Female	RPS4Y1	PTID5	W6
PTID5W6	Platelet	0.389848	Female	RPS4Y1	PTID5	W6
PTID5W6	Treg	0.146714	Female	RPS4Y1	PTID5	W6
PTID5W7	ASDC	0.0434468	Female	RPS4Y1	PTID5	W7
[truncated: 953 more rows]

## Sheet: Fig-2d
Sample	Celltype	Expression	Sex	Gene	Donor	Time
PTID2W2	ASDC	0.73488	Male	JUN	PTID2	W2
PTID2W2	B_intermediate	1.96967	Male	JUN	PTID2	W2
PTID2W2	B_memory	1.80557	Male	JUN	PTID2	W2
PTID2W2	B_naive	2.21092	Male	JUN	PTID2	W2
PTID2W2	CD14_Mono	1.43838	Male	JUN	PTID2	W2
PTID2W2	CD16_Mono	0.755749	Male	JUN	PTID2	W2
PTID2W2	CD4_CTL	1.06905	Male	JUN	PTID2	W2
PTID2W2	CD4_Naive	1.26172	Male	JUN	PTID2	W2
PTID2W2	CD4_Proliferating	0.813849	Male	JUN	PTID2	W2
PTID2W2	CD4_TCM	1.32319	Male	JUN	PTID2	W2
PTID2W2	CD4_TEM	1.48005	Male	JUN	PTID2	W2
PTID2W2	CD8_Naive	1.61386	Male	JUN	PTID2	W2
PTID2W2	CD8_Proliferating	0.924555	Male	JUN	PTID2	W2
PTID2W2	CD8_TCM	1.44491	Male	JUN	PTID2	W2
PTID2W2	CD8_TEM	1.1743	Male	JUN	PTID2	W2
PTID2W2	cDC1	0.613251	Male	JUN	PTID2	W2
PTID2W2	cDC2	1.12458	Male	JUN	PTID2	W2
PTID2W2	dnT	1.52527	Male	JUN	PTID2	W2
PTID2W2	Doublet	0.643521	Male	JUN	PTID2	W2
PTID2W2	Eryth	1.03206	Male	JUN	PTID2	W2
PTID2W2	gdT	1.43798	Male	JUN	PTID2	W2
PTID2W2	HSPC	1.43507	Male	JUN	PTID2	W2
PTID2W2	ILC	1.4775	Male	JUN	PTID2	W2
PTID2W2	MAIT	1.56735	Male	JUN	PTID2	W2
PTID2W2	NK	0.95708	Male	JUN	PTID2	W2
PTID2W2	NK_CD56bright	1.51221	Male	JUN	PTID2	W2
PTID2W2	NK_Proliferating	1.1436	Male	JUN	PTID2	W2
PTID2W2	pDC	0.854236	Male	JUN	PTID2	W2
PTID2W2	Plasmablast	1.28073	Male	JUN	PTID2	W2
PTID2W2	Platelet	0	Male	JUN	PTID2	W2
PTID2W2	Treg	1.52298	Male	JUN	PTID2	W2
PTID2W3	ASDC	0.900915	Male	JUN	PTID2	W3
PTID2W3	B_intermediate	2.18112	Male	JUN	PTID2	W3
PTID2W3	B_memory	1.80448	Male	JUN	PTID2	W3
PTID2W3	B_naive	2.17133	Male	JUN	PTID2	W3
PTID2W3	CD14_Mono	1.5	Male	JUN	PTID2	W3
PTID2W3	CD16_Mono	0.855783	Male	JUN	PTID2	W3
PTID2W3	CD4_CTL	1.32182	Male	JUN	PTID2	W3
PTID2W3	CD4_Naive	1.49908	Male	JUN	PTID2	W3
PTID2W3	CD4_Proliferating	0.617148	Male	JUN	PTID2	W3
PTID2W3	CD4_TCM	1.52817	Male	JUN	PTID2	W3
PTID2W3	CD4_TEM	1.81774	Male	JUN	PTID2	W3
PTID2W3	CD8_Naive	1.84727	Male	JUN	PTID2	W3
PTID2W3	CD8_Proliferating	1.88963	Male	JUN	PTID2	W3
PTID2W3	CD8_TCM	1.69941	Male	JUN	PTID2	W3
PTID2W3	CD8_TEM	1.31037	Male	JUN	PTID2	W3
PTID2W3	cDC1	0.64806	Male	JUN	PTID2	W3
PTID2W3	cDC2	1.1049	Male	JUN	PTID2	W3
PTID2W3	dnT	1.62155	Male	JUN	PTID2	W3
PTID2W3	Doublet	0.949934	Male	JUN	PTID2	W3
PTID2W3	Eryth	0.942158	Male	JUN	PTID2	W3
PTID2W3	gdT	1.54295	Male	JUN	PTID2	W3
PTID2W3	HSPC	2.00098	Male	JUN	PTID2	W3
PTID2W3	ILC	2.4182	Male	JUN	PTID2	W3
PTID2W3	MAIT	1.90301	Male	JUN	PTID2	W3
PTID2W3	NK	1.06442	Male	JUN	PTID2	W3
PTID2W3	NK_CD56bright	1.85662	Male	JUN	PTID2	W3
PTID2W3	NK_Proliferating	1.45427	Male	JUN	PTID2	W3
PTID2W3	pDC	1.22025	Male	JUN	PTID2	W3
PTID2W3	Plasmablast	1.39649	Male	JUN	PTID2	W3
PTID2W3	Platelet	0	Male	JUN	PTID2	W3
PTID2W3	Treg	1.80661	Male	JUN	PTID2	W3
PTID2W4	ASDC	1.33905	Male	JUN	PTID2	W4
PTID2W4	B_intermediate	2.0152	Male	JUN	PTID2	W4
PTID2W4	B_memory	1.69619	Male	JUN	PTID2	W4
PTID2W4	B_naive	2.16748	Male	JUN	PTID2	W4
PTID2W4	CD14_Mono	1.26724	Male	JUN	PTID2	W4
PTID2W4	CD16_Mono	0.649959	Male	JUN	PTID2	W4
PTID2W4	CD4_CTL	1.08295	Male	JUN	PTID2	W4
PTID2W4	CD4_Naive	1.21724	Male	JUN	PTID2	W4
PTID2W4	CD4_Proliferating	0.943043	Male	JUN	PTID2	W4
PTID2W4	CD4_TCM	1.27549	Male	JUN	PTID2	W4
PTID2W4	CD4_TEM	1.40348	Male	JUN	PTID2	W4
PTID2W4	CD8_Naive	1.47547	Male	JUN	PTID2	W4
PTID2W4	CD8_Proliferating	0.896737	Male	JUN	PTID2	W4
PTID2W4	CD8_TCM	1.37485	Male	JUN	PTID2	W4
PTID2W4	CD8_TEM	1.1903	Male	JUN	PTID2	W4
PTID2W4	cDC1	0.924211	Male	JUN	PTID2	W4
PTID2W4	cDC2	1.00492	Male	JUN	PTID2	W4
PTID2W4	dnT	1.26711	Male	JUN	PTID2	W4
PTID2W4	Doublet	2.09106	Male	JUN	PTID2	W4
PTID2W4	Eryth	0.851355	Male	JUN	PTID2	W4
PTID2W4	gdT	1.41304	Male	JUN	PTID2	W4
PTID2W4	HSPC	1.73591	Male	JUN	PTID2	W4
PTID2W4	ILC	1.7208	Male	JUN	PTID2	W4
PTID2W4	MAIT	1.56946	Male	JUN	PTID2	W4
PTID2W4	NK	0.946387	Male	JUN	PTID2	W4
PTID2W4	NK_CD56bright	1.38937	Male	JUN	PTID2	W4
PTID2W4	NK_Proliferating	0.492795	Male	JUN	PTID2	W4
PTID2W4	pDC	1.08898	Male	JUN	PTID2	W4
PTID2W4	Plasmablast	1.10826	Male	JUN	PTID2	W4
PTID2W4	Platelet	0.136134	Male	JUN	PTID2	W4
PTID2W4	Treg	1.36025	Male	JUN	PTID2	W4
PTID2W5	ASDC	1.64802	Male	JUN	PTID2	W5
PTID2W5	B_intermediate	1.71286	Male	JUN	PTID2	W5
PTID2W5	B_memory	1.56072	Male	JUN	PTID2	W5
PTID2W5	B_naive	2.01247	Male	JUN	PTID2	W5
PTID2W5	CD14_Mono	1.03393	Male	JUN	PTID2	W5
PTID2W5	CD16_Mono	0.618459	Male	JUN	PTID2	W5
PTID2W5	CD4_CTL	0.900893	Male	JUN	PTID2	W5
PTID2W5	CD4_Naive	1.04585	Male	JUN	PTID2	W5
PTID2W5	CD4_Proliferating	0.545901	Male	JUN	PTID2	W5
PTID2W5	CD4_TCM	1.10191	Male	JUN	PTID2	W5
PTID2W5	CD4_TEM	1.34153	Male	JUN	PTID2	W5
PTID2W5	CD8_Naive	1.35776	Male	JUN	PTID2	W5
PTID2W5	CD8_Proliferating	0.28335	Male	JUN	PTID2	W5
PTID2W5	CD8_TCM	1.17082	Male	JUN	PTID2	W5
PTID2W5	CD8_TEM	1.00746	Male	JUN	PTID2	W5
PTID2W5	cDC1	0.709755	Male	JUN	PTID2	W5
PTID2W5	cDC2	0.874323	Male	JUN	PTID2	W5
PTID2W5	dnT	1.33809	Male	JUN	PTID2	W5
PTID2W5	Doublet	0.888794	Male	JUN	PTID2	W5
PTID2W5	Eryth	1.00163	Male	JUN	PTID2	W5
PTID2W5	gdT	1.32805	Male	JUN	PTID2	W5
PTID2W5	HSPC	1.73227	Male	JUN	PTID2	W5
PTID2W5	ILC	1.40777	Male	JUN	PTID2	W5
PTID2W5	MAIT	1.32659	Male	JUN	PTID2	W5
PTID2W5	NK	0.761419	Male	JUN	PTID2	W5
PTID2W5	NK_CD56bright	1.33899	Male	JUN	PTID2	W5
PTID2W5	NK_Proliferating	0.757353	Male	JUN	PTID2	W5
PTID2W5	pDC	0.995362	Male	JUN	PTID2	W5
PTID2W5	Plasmablast	1.00099	Male	JUN	PTID2	W5
PTID2W5	Platelet	0.378391	Male	JUN	PTID2	W5
PTID2W5	Treg	1.3712	Male	JUN	PTID2	W5
PTID2W6	ASDC	0	Male	JUN	PTID2	W6
PTID2W6	B_intermediate	1.59046	Male	JUN	PTID2	W6
PTID2W6	B_memory	1.32873	Male	JUN	PTID2	W6
PTID2W6	B_naive	1.76622	Male	JUN	PTID2	W6
PTID2W6	CD14_Mono	1.03623	Male	JUN	PTID2	W6
PTID2W6	CD16_Mono	0.596932	Male	JUN	PTID2	W6
PTID2W6	CD4_CTL	0.843226	Male	JUN	PTID2	W6
PTID2W6	CD4_Naive	0.946619	Male	JUN	PTID2	W6
PTID2W6	CD4_Proliferating	0.437161	Male	JUN	PTID2	W6
PTID2W6	CD4_TCM	0.921172	Male	JUN	PTID2	W6
PTID2W6	CD4_TEM	1.1554	Male	JUN	PTID2	W6
PTID2W6	CD8_Naive	1.18693	Male	JUN	PTID2	W6
PTID2W6	CD8_Proliferating	1.43164	Male	JUN	PTID2	W6
PTID2W6	CD8_TCM	1.04074	Male	JUN	PTID2	W6
PTID2W6	CD8_TEM	0.872727	Male	JUN	PTID2	W6
PTID2W6	cDC1	0.0688255	Male	JUN	PTID2	W6
PTID2W6	cDC2	0.824965	Male	JUN	PTID2	W6
PTID2W6	dnT	1.14852	Male	JUN	PTID2	W6
PTID2W6	Eryth	0.723769	Male	JUN	PTID2	W6
PTID2W6	gdT	1.03022	Male	JUN	PTID2	W6
PTID2W6	HSPC	1.20019	Male	JUN	PTID2	W6
PTID2W6	ILC	1.24535	Male	JUN	PTID2	W6
PTID2W6	MAIT	1.21148	Male	JUN	PTID2	W6
PTID2W6	NK	0.757895	Male	JUN	PTID2	W6
PTID2W6	NK_CD56bright	1.24141	Male	JUN	PTID2	W6
PTID2W6	NK_Proliferating	0.746963	Male	JUN	PTID2	W6
PTID2W6	pDC	0.503406	Male	JUN	PTID2	W6
PTID2W6	Plasmablast	0.766774	Male	JUN	PTID2	W6
PTID2W6	Platelet	0.323912	Male	JUN	PTID2	W6
PTID2W6	Treg	1.03049	Male	JUN	PTID2	W6
PTID2W7	ASDC	0.777752	Male	JUN	PTID2	W7
PTID2W7	B_intermediate	1.71761	Male	JUN	PTID2	W7
PTID2W7	B_memory	1.42352	Male	JUN	PTID2	W7
PTID2W7	B_naive	1.93443	Male	JUN	PTID2	W7
PTID2W7	CD14_Mono	1.06106	Male	JUN	PTID2	W7
PTID2W7	CD16_Mono	0.527152	Male	JUN	PTID2	W7
PTID2W7	CD4_CTL	0.678337	Male	JUN	PTID2	W7
PTID2W7	CD4_Naive	0.846567	Male	JUN	PTID2	W7
PTID2W7	CD4_Proliferating	0.880098	Male	JUN	PTID2	W7
PTID2W7	CD4_TCM	0.844511	Male	JUN	PTID2	W7
PTID2W7	CD4_TEM	1.11573	Male	JUN	PTID2	W7
PTID2W7	CD8_Naive	0.974109	Male	JUN	PTID2	W7
PTID2W7	CD8_Proliferating	0.857193	Male	JUN	PTID2	W7
PTID2W7	CD8_TCM	0.971752	Male	JUN	PTID2	W7
PTID2W7	CD8_TEM	0.714365	Male	JUN	PTID2	W7
PTID2W7	cDC1	0.772406	Male	JUN	PTID2	W7
PTID2W7	cDC2	0.662404	Male	JUN	PTID2	W7
PTID2W7	dnT	1.14396	Male	JUN	PTID2	W7
PTID2W7	Doublet	0.513493	Male	JUN	PTID2	W7
PTID2W7	Eryth	0.823971	Male	JUN	PTID2	W7
PTID2W7	gdT	0.95914	Male	JUN	PTID2	W7
PTID2W7	HSPC	1.17793	Male	JUN	PTID2	W7
PTID2W7	ILC	1.68526	Male	JUN	PTID2	W7
PTID2W7	MAIT	1.03577	Male	JUN	PTID2	W7
PTID2W7	NK	0.660392	Male	JUN	PTID2	W7
PTID2W7	NK_CD56bright	1.02032	Male	JUN	PTID2	W7
PTID2W7	NK_Proliferating	0.809839	Male	JUN	PTID2	W7
PTID2W7	pDC	0.730559	Male	JUN	PTID2	W7
PTID2W7	Plasmablast	1.34675	Male	JUN	PTID2	W7
PTID2W7	Platelet	0.585787	Male	JUN	PTID2	W7
PTID2W7	Treg	1.03552	Male	JUN	PTID2	W7
PTID4W2	ASDC	0.504242	Male	JUN	PTID4	W2
PTID4W2	B_intermediate	1.61997	Male	JUN	PTID4	W2
PTID4W2	B_memory	1.28755	Male	JUN	PTID4	W2
PTID4W2	B_naive	1.67468	Male	JUN	PTID4	W2
PTID4W2	CD14_Mono	1.37057	Male	JUN	PTID4	W2
PTID4W2	CD16_Mono	0.528724	Male	JUN	PTID4	W2
PTID4W2	CD4_CTL	1.06533	Male	JUN	PTID4	W2
PTID4W2	CD4_Naive	0.9298	Male	JUN	PTID4	W2
PTID4W2	CD4_Proliferating	0.39057	Male	JUN	PTID4	W2
PTID4W2	CD4_TCM	1.05502	Male	JUN	PTID4	W2
PTID4W2	CD4_TEM	1.36574	Male	JUN	PTID4	W2
PTID4W2	CD8_Naive	1.25805	Male	JUN	PTID4	W2
PTID4W2	CD8_TCM	1.17752	Male	JUN	PTID4	W2
PTID4W2	CD8_TEM	1.04318	Male	JUN	PTID4	W2
PTID4W2	cDC1	0.522535	Male	JUN	PTID4	W2
PTID4W2	cDC2	0.94056	Male	JUN	PTID4	W2
PTID4W2	dnT	0.927395	Male	JUN	PTID4	W2
PTID4W2	Doublet	0.627952	Male	JUN	PTID4	W2
PTID4W2	Eryth	0.629935	Male	JUN	PTID4	W2
PTID4W2	gdT	0.983942	Male	JUN	PTID4	W2
PTID4W2	HSPC	1.35345	Male	JUN	PTID4	W2
PTID4W2	ILC	1.4154	Male	JUN	PTID4	W2
PTID4W2	MAIT	1.13583	Male	JUN	PTID4	W2
PTID4W2	NK	0.83839	Male	JUN	PTID4	W2
PTID4W2	NK_CD56bright	1.61798	Male	JUN	PTID4	W2
PTID4W2	NK_Proliferating	0.825677	Male	JUN	PTID4	W2
PTID4W2	pDC	0.653472	Male	JUN	PTID4	W2
PTID4W2	Plasmablast	1.26008	Male	JUN	PTID4	W2
PTID4W2	Platelet	0.155181	Male	JUN	PTID4	W2
PTID4W2	Treg	0.927459	Male	JUN	PTID4	W2
PTID4W3	ASDC	1.10727	Male	JUN	PTID4	W3
PTID4W3	B_intermediate	1.54856	Male	JUN	PTID4	W3
PTID4W3	B_memory	1.42498	Male	JUN	PTID4	W3
PTID4W3	B_naive	1.74795	Male	JUN	PTID4	W3
PTID4W3	CD14_Mono	1.68048	Male	JUN	PTID4	W3
PTID4W3	CD16_Mono	0.732344	Male	JUN	PTID4	W3
PTID4W3	CD4_CTL	1.23658	Male	JUN	PTID4	W3
PTID4W3	CD4_Naive	1.2384	Male	JUN	PTID4	W3
PTID4W3	CD4_Proliferating	0.785489	Male	JUN	PTID4	W3
PTID4W3	CD4_TCM	1.37104	Male	JUN	PTID4	W3
PTID4W3	CD4_TEM	1.66627	Male	JUN	PTID4	W3
PTID4W3	CD8_Naive	1.63469	Male	JUN	PTID4	W3
PTID4W3	CD8_Proliferating	1.70917	Male	JUN	PTID4	W3
PTID4W3	CD8_TCM	1.62555	Male	JUN	PTID4	W3
PTID4W3	CD8_TEM	1.42909	Male	JUN	PTID4	W3
PTID4W3	cDC1	0.946196	Male	JUN	PTID4	W3
PTID4W3	cDC2	1.26144	Male	JUN	PTID4	W3
PTID4W3	dnT	1.20677	Male	JUN	PTID4	W3
PTID4W3	Doublet	0.386957	Male	JUN	PTID4	W3
PTID4W3	Eryth	0.687505	Male	JUN	PTID4	W3
PTID4W3	gdT	1.39833	Male	JUN	PTID4	W3
PTID4W3	HSPC	1.05312	Male	JUN	PTID4	W3
PTID4W3	ILC	1.23052	Male	JUN	PTID4	W3
PTID4W3	MAIT	1.67545	Male	JUN	PTID4	W3
PTID4W3	NK	0.954461	Male	JUN	PTID4	W3
PTID4W3	NK_CD56bright	1.75409	Male	JUN	PTID4	W3
PTID4W3	NK_Proliferating	1.70378	Male	JUN	PTID4	W3
PTID4W3	pDC	0.561816	Male	JUN	PTID4	W3
PTID4W3	Plasmablast	1.28895	Male	JUN	PTID4	W3
PTID4W3	Platelet	0.437098	Male	JUN	PTID4	W3
PTID4W3	Treg	1.31428	Male	JUN	PTID4	W3
PTID4W4	ASDC	0.625293	Male	JUN	PTID4	W4
PTID4W4	B_intermediate	1.30369	Male	JUN	PTID4	W4
PTID4W4	B_memory	1.13659	Male	JUN	PTID4	W4
PTID4W4	B_naive	1.43873	Male	JUN	PTID4	W4
PTID4W4	CD14_Mono	1.27852	Male	JUN	PTID4	W4
PTID4W4	CD16_Mono	0.475648	Male	JUN	PTID4	W4
PTID4W4	CD4_CTL	0.87709	Male	JUN	PTID4	W4
PTID4W4	CD4_Naive	0.728262	Male	JUN	PTID4	W4
PTID4W4	CD4_Proliferating	0.883287	Male	JUN	PTID4	W4
PTID4W4	CD4_TCM	0.90202	Male	JUN	PTID4	W4
PTID4W4	CD4_TEM	1.11878	Male	JUN	PTID4	W4
PTID4W4	CD8_Naive	0.874826	Male	JUN	PTID4	W4
PTID4W4	CD8_TCM	1.1766	Male	JUN	PTID4	W4
PTID4W4	CD8_TEM	0.82815	Male	JUN	PTID4	W4
PTID4W4	cDC1	0.591848	Male	JUN	PTID4	W4
PTID4W4	cDC2	0.916726	Male	JUN	PTID4	W4
PTID4W4	dnT	0.886801	Male	JUN	PTID4	W4
PTID4W4	Doublet	0.267598	Male	JUN	PTID4	W4
PTID4W4	Eryth	0.701561	Male	JUN	PTID4	W4
PTID4W4	gdT	0.836847	Male	JUN	PTID4	W4
PTID4W4	HSPC	1.21492	Male	JUN	PTID4	W4
PTID4W4	ILC	1.67506	Male	JUN	PTID4	W4
PTID4W4	MAIT	1.05611	Male	JUN	PTID4	W4
PTID4W4	NK	0.60679	Male	JUN	PTID4	W4
PTID4W4	NK_CD56bright	1.23734	Male	JUN	PTID4	W4
PTID4W4	NK_Proliferating	0.974033	Male	JUN	PTID4	W4
PTID4W4	pDC	0.455377	Male	JUN	PTID4	W4
PTID4W4	Plasmablast	1.42007	Male	JUN	PTID4	W4
PTID4W4	Platelet	0.328008	Male	JUN	PTID4	W4
PTID4W4	Treg	0.830489	Male	JUN	PTID4	W4
PTID4W5	ASDC	0.66604	Male	JUN	PTID4	W5
PTID4W5	B_intermediate	1.51764	Male	JUN	PTID4	W5
PTID4W5	B_memory	1.44719	Male	JUN	PTID4	W5
PTID4W5	B_naive	1.84263	Male	JUN	PTID4	W5
PTID4W5	CD14_Mono	1.77943	Male	JUN	PTID4	W5
PTID4W5	CD16_Mono	0.790344	Male	JUN	PTID4	W5
PTID4W5	CD4_CTL	1.39791	Male	JUN	PTID4	W5
PTID4W5	CD4_Naive	1.04917	Male	JUN	PTID4	W5
PTID4W5	CD4_Proliferating	1.24192	Male	JUN	PTID4	W5
PTID4W5	CD4_TCM	1.23231	Male	JUN	PTID4	W5
PTID4W5	CD4_TEM	1.53344	Male	JUN	PTID4	W5
PTID4W5	CD8_Naive	1.29051	Male	JUN	PTID4	W5
PTID4W5	CD8_Proliferating	0.707772	Male	JUN	PTID4	W5
PTID4W5	CD8_TCM	1.50624	Male	JUN	PTID4	W5
PTID4W5	CD8_TEM	1.20874	Male	JUN	PTID4	W5
PTID4W5	cDC1	0.988961	Male	JUN	PTID4	W5
PTID4W5	cDC2	1.49422	Male	JUN	PTID4	W5
PTID4W5	dnT	1.18868	Male	JUN	PTID4	W5
PTID4W5	Doublet	0.654518	Male	JUN	PTID4	W5
PTID4W5	Eryth	0.920956	Male	JUN	PTID4	W5
PTID4W5	gdT	1.30937	Male	JUN	PTID4	W5
PTID4W5	HSPC	1.39772	Male	JUN	PTID4	W5
PTID4W5	ILC	1.86855	Male	JUN	PTID4	W5
PTID4W5	MAIT	1.22601	Male	JUN	PTID4	W5
PTID4W5	NK	1.09991	Male	JUN	PTID4	W5
PTID4W5	NK_CD56bright	1.5255	Male	JUN	PTID4	W5
PTID4W5	NK_Proliferating	1.40222	Male	JUN	PTID4	W5
PTID4W5	pDC	0.742803	Male	JUN	PTID4	W5
PTID4W5	Plasmablast	1.30391	Male	JUN	PTID4	W5
PTID4W5	Platelet	0.325879	Male	JUN	PTID4	W5
PTID4W5	Treg	1.20955	Male	JUN	PTID4	W5
PTID4W6	ASDC	0.710772	Male	JUN	PTID4	W6
PTID4W6	B_intermediate	1.79484	Male	JUN	PTID4	W6
PTID4W6	B_memory	1.56764	Male	JUN	PTID4	W6
PTID4W6	B_naive	1.83125	Male	JUN	PTID4	W6
PTID4W6	CD14_Mono	1.73429	Male	JUN	PTID4	W6
PTID4W6	CD16_Mono	0.695354	Male	JUN	PTID4	W6
PTID4W6	CD4_CTL	1.25547	Male	JUN	PTID4	W6
PTID4W6	CD4_Naive	1.10213	Male	JUN	PTID4	W6
PTID4W6	CD4_Proliferating	0.878369	Male	JUN	PTID4	W6
PTID4W6	CD4_TCM	1.30197	Male	JUN	PTID4	W6
PTID4W6	CD4_TEM	1.61239	Male	JUN	PTID4	W6
PTID4W6	CD8_Naive	1.35533	Male	JUN	PTID4	W6
PTID4W6	CD8_Proliferating	1.34956	Male	JUN	PTID4	W6
PTID4W6	CD8_TCM	1.51562	Male	JUN	PTID4	W6
PTID4W6	CD8_TEM	1.26249	Male	JUN	PTID4	W6
PTID4W6	cDC1	0.958817	Male	JUN	PTID4	W6
PTID4W6	cDC2	1.2928	Male	JUN	PTID4	W6
PTID4W6	dnT	1.43706	Male	JUN	PTID4	W6
PTID4W6	Doublet	1.20564	Male	JUN	PTID4	W6
PTID4W6	Eryth	0.810035	Male	JUN	PTID4	W6
PTID4W6	gdT	1.29575	Male	JUN	PTID4	W6
PTID4W6	HSPC	2.30469	Male	JUN	PTID4	W6
PTID4W6	ILC	1.62031	Male	JUN	PTID4	W6
PTID4W6	MAIT	1.29316	Male	JUN	PTID4	W6
PTID4W6	NK	1.02592	Male	JUN	PTID4	W6
PTID4W6	NK_CD56bright	1.54428	Male	JUN	PTID4	W6
PTID4W6	NK_Proliferating	1.37293	Male	JUN	PTID4	W6
PTID4W6	pDC	0.781166	Male	JUN	PTID4	W6
PTID4W6	Plasmablast	1.42295	Male	JUN	PTID4	W6
PTID4W6	Platelet	0.220457	Male	JUN	PTID4	W6
PTID4W6	Treg	1.31685	Male	JUN	PTID4	W6
PTID4W7	ASDC	0.66678	Male	JUN	PTID4	W7
PTID4W7	B_intermediate	1.79764	Male	JUN	PTID4	W7
PTID4W7	B_memory	1.56402	Male	JUN	PTID4	W7
PTID4W7	B_naive	1.85055	Male	JUN	PTID4	W7
PTID4W7	CD14_Mono	1.75129	Male	JUN	PTID4	W7
PTID4W7	CD16_Mono	0.692559	Male	JUN	PTID4	W7
PTID4W7	CD4_CTL	1.2153	Male	JUN	PTID4	W7
PTID4W7	CD4_Naive	1.02342	Male	JUN	PTID4	W7
PTID4W7	CD4_Proliferating	1.01684	Male	JUN	PTID4	W7
PTID4W7	CD4_TCM	1.17566	Male	JUN	PTID4	W7
PTID4W7	CD4_TEM	1.60896	Male	JUN	PTID4	W7
PTID4W7	CD8_Naive	1.23982	Male	JUN	PTID4	W7
PTID4W7	CD8_Proliferating	0.891082	Male	JUN	PTID4	W7
PTID4W7	CD8_TCM	1.50561	Male	JUN	PTID4	W7
PTID4W7	CD8_TEM	1.25331	Male	JUN	PTID4	W7
PTID4W7	cDC1	0.880654	Male	JUN	PTID4	W7
PTID4W7	cDC2	1.12375	Male	JUN	PTID4	W7
PTID4W7	dnT	1.34524	Male	JUN	PTID4	W7
PTID4W7	Doublet	0.746023	Male	JUN	PTID4	W7
PTID4W7	Eryth	0.969526	Male	JUN	PTID4	W7
PTID4W7	gdT	1.11876	Male	JUN	PTID4	W7
PTID4W7	HSPC	1.53363	Male	JUN	PTID4	W7
PTID4W7	ILC	2.02392	Male	JUN	PTID4	W7
PTID4W7	MAIT	1.25126	Male	JUN	PTID4	W7
PTID4W7	NK	1.08187	Male	JUN	PTID4	W7
PTID4W7	NK_CD56bright	1.44089	Male	JUN	PTID4	W7
PTID4W7	NK_Proliferating	1.23622	Male	JUN	PTID4	W7
PTID4W7	pDC	0.611701	Male	JUN	PTID4	W7
PTID4W7	Plasmablast	1.31362	Male	JUN	PTID4	W7
PTID4W7	Platelet	0.378448	Male	JUN	PTID4	W7
PTID4W7	Treg	1.20235	Male	JUN	PTID4	W7
PTID5W2	ASDC	0.335025	Female	JUN	PTID5	W2
PTID5W2	B_intermediate	1.33786	Female	JUN	PTID5	W2
PTID5W2	B_memory	1.11505	Female	JUN	PTID5	W2
PTID5W2	B_naive	1.55667	Female	JUN	PTID5	W2
PTID5W2	CD14_Mono	0.613968	Female	JUN	PTID5	W2
PTID5W2	CD16_Mono	0.245859	Female	JUN	PTID5	W2
PTID5W2	CD4_CTL	0.659434	Female	JUN	PTID5	W2
PTID5W2	CD4_Naive	0.625761	Female	JUN	PTID5	W2
PTID5W2	CD4_Proliferating	0	Female	JUN	PTID5	W2
PTID5W2	CD4_TCM	0.732356	Female	JUN	PTID5	W2
PTID5W2	CD4_TEM	0.785128	Female	JUN	PTID5	W2
PTID5W2	CD8_Naive	0.791349	Female	JUN	PTID5	W2
PTID5W2	CD8_TCM	0.790305	Female	JUN	PTID5	W2
PTID5W2	CD8_TEM	0.795151	Female	JUN	PTID5	W2
PTID5W2	cDC1	0	Female	JUN	PTID5	W2
PTID5W2	cDC2	0.351191	Female	JUN	PTID5	W2
PTID5W2	dnT	0.671457	Female	JUN	PTID5	W2
PTID5W2	Doublet	0.608702	Female	JUN	PTID5	W2
PTID5W2	Eryth	0.416267	Female	JUN	PTID5	W2
PTID5W2	gdT	0.919111	Female	JUN	PTID5	W2
PTID5W2	HSPC	1.05847	Female	JUN	PTID5	W2
PTID5W2	ILC	1.55508	Female	JUN	PTID5	W2
PTID5W2	MAIT	0.872858	Female	JUN	PTID5	W2
PTID5W2	NK	0.648696	Female	JUN	PTID5	W2
PTID5W2	NK_CD56bright	0.979645	Female	JUN	PTID5	W2
PTID5W2	NK_Proliferating	1.00859	Female	JUN	PTID5	W2
PTID5W2	pDC	0.35295	Female	JUN	PTID5	W2
PTID5W2	Plasmablast	0.267847	Female	JUN	PTID5	W2
PTID5W2	Platelet	0.38243	Female	JUN	PTID5	W2
PTID5W2	Treg	0.757819	Female	JUN	PTID5	W2
PTID5W3	ASDC	0.599416	Female	JUN	PTID5	W3
PTID5W3	B_intermediate	1.26652	Female	JUN	PTID5	W3
PTID5W3	B_memory	0.985649	Female	JUN	PTID5	W3
PTID5W3	B_naive	1.5106	Female	JUN	PTID5	W3
PTID5W3	CD14_Mono	0.622354	Female	JUN	PTID5	W3
PTID5W3	CD16_Mono	0.263814	Female	JUN	PTID5	W3
PTID5W3	CD4_CTL	0.745032	Female	JUN	PTID5	W3
PTID5W3	CD4_Naive	0.600098	Female	JUN	PTID5	W3
PTID5W3	CD4_Proliferating	0.130946	Female	JUN	PTID5	W3
PTID5W3	CD4_TCM	0.779814	Female	JUN	PTID5	W3
PTID5W3	CD4_TEM	0.897223	Female	JUN	PTID5	W3
PTID5W3	CD8_Naive	0.804073	Female	JUN	PTID5	W3
PTID5W3	CD8_Proliferating	0.505959	Female	JUN	PTID5	W3
PTID5W3	CD8_TCM	0.853187	Female	JUN	PTID5	W3
PTID5W3	CD8_TEM	0.817897	Female	JUN	PTID5	W3
PTID5W3	cDC1	0.0695333	Female	JUN	PTID5	W3
PTID5W3	cDC2	0.427724	Female	JUN	PTID5	W3
PTID5W3	dnT	0.64097	Female	JUN	PTID5	W3
PTID5W3	Doublet	0.67576	Female	JUN	PTID5	W3
PTID5W3	Eryth	0.588676	Female	JUN	PTID5	W3
PTID5W3	gdT	0.762395	Female	JUN	PTID5	W3
PTID5W3	HSPC	0.882861	Female	JUN	PTID5	W3
PTID5W3	ILC	1.42546	Female	JUN	PTID5	W3
PTID5W3	MAIT	1.01735	Female	JUN	PTID5	W3
PTID5W3	NK	0.595462	Female	JUN	PTID5	W3
PTID5W3	NK_CD56bright	0.894107	Female	JUN	PTID5	W3
PTID5W3	NK_Proliferating	0.589271	Female	JUN	PTID5	W3
PTID5W3	pDC	0.283439	Female	JUN	PTID5	W3
PTID5W3	Plasmablast	0.503509	Female	JUN	PTID5	W3
PTID5W3	Platelet	0.362543	Female	JUN	PTID5	W3
PTID5W3	Treg	0.834555	Female	JUN	PTID5	W3
PTID5W4	ASDC	0.303873	Female	JUN	PTID5	W4
PTID5W4	B_intermediate	1.03629	Female	JUN	PTID5	W4
PTID5W4	B_memory	0.932246	Female	JUN	PTID5	W4
PTID5W4	B_naive	1.39153	Female	JUN	PTID5	W4
PTID5W4	CD14_Mono	0.483009	Female	JUN	PTID5	W4
PTID5W4	CD16_Mono	0.195486	Female	JUN	PTID5	W4
PTID5W4	CD4_CTL	0.463321	Female	JUN	PTID5	W4
PTID5W4	CD4_Naive	0.491915	Female	JUN	PTID5	W4
PTID5W4	CD4_Proliferating	0.195026	Female	JUN	PTID5	W4
PTID5W4	CD4_TCM	0.604523	Female	JUN	PTID5	W4
PTID5W4	CD4_TEM	0.673825	Female	JUN	PTID5	W4
PTID5W4	CD8_Naive	0.569781	Female	JUN	PTID5	W4
PTID5W4	CD8_Proliferating	1.82618	Female	JUN	PTID5	W4
PTID5W4	CD8_TCM	0.69728	Female	JUN	PTID5	W4
PTID5W4	CD8_TEM	0.552169	Female	JUN	PTID5	W4
PTID5W4	cDC1	0.164192	Female	JUN	PTID5	W4
PTID5W4	cDC2	0.262531	Female	JUN	PTID5	W4
PTID5W4	dnT	0.391451	Female	JUN	PTID5	W4
PTID5W4	Doublet	0.160146	Female	JUN	PTID5	W4
PTID5W4	Eryth	0.260787	Female	JUN	PTID5	W4
PTID5W4	gdT	0.669309	Female	JUN	PTID5	W4
PTID5W4	HSPC	0.783903	Female	JUN	PTID5	W4
PTID5W4	ILC	0.914099	Female	JUN	PTID5	W4
PTID5W4	MAIT	0.619043	Female	JUN	PTID5	W4
PTID5W4	NK	0.428495	Female	JUN	PTID5	W4
PTID5W4	NK_CD56bright	0.743548	Female	JUN	PTID5	W4
PTID5W4	NK_Proliferating	0.471147	Female	JUN	PTID5	W4
PTID5W4	pDC	0.196102	Female	JUN	PTID5	W4
PTID5W4	Plasmablast	0.303613	Female	JUN	PTID5	W4
PTID5W4	Platelet	0.212444	Female	JUN	PTID5	W4
PTID5W4	Treg	0.649376	Female	JUN	PTID5	W4
PTID5W5	ASDC	0.729318	Female	JUN	PTID5	W5
PTID5W5	B_intermediate	1.25978	Female	JUN	PTID5	W5
PTID5W5	B_memory	1.25112	Female	JUN	PTID5	W5
PTID5W5	B_naive	1.66072	Female	JUN	PTID5	W5
PTID5W5	CD14_Mono	0.843349	Female	JUN	PTID5	W5
PTID5W5	CD16_Mono	0.409385	Female	JUN	PTID5	W5
PTID5W5	CD4_CTL	0.892094	Female	JUN	PTID5	W5
PTID5W5	CD4_Naive	0.665219	Female	JUN	PTID5	W5
PTID5W5	CD4_Proliferating	0.515791	Female	JUN	PTID5	W5
PTID5W5	CD4_TCM	0.842238	Female	JUN	PTID5	W5
PTID5W5	CD4_TEM	1.02224	Female	JUN	PTID5	W5
PTID5W5	CD8_Naive	0.917458	Female	JUN	PTID5	W5
PTID5W5	CD8_Proliferating	0.926796	Female	JUN	PTID5	W5
PTID5W5	CD8_TCM	0.922422	Female	JUN	PTID5	W5
PTID5W5	CD8_TEM	0.961505	Female	JUN	PTID5	W5
PTID5W5	cDC1	0.96826	Female	JUN	PTID5	W5
PTID5W5	cDC2	0.622646	Female	JUN	PTID5	W5
PTID5W5	dnT	0.463534	Female	JUN	PTID5	W5
PTID5W5	Doublet	0.783835	Female	JUN	PTID5	W5
PTID5W5	Eryth	0.538322	Female	JUN	PTID5	W5
PTID5W5	gdT	0.897347	Female	JUN	PTID5	W5
PTID5W5	HSPC	0.812001	Female	JUN	PTID5	W5
PTID5W5	ILC	1.27213	Female	JUN	PTID5	W5
PTID5W5	MAIT	1.03225	Female	JUN	PTID5	W5
PTID5W5	NK	0.694504	Female	JUN	PTID5	W5
PTID5W5	NK_CD56bright	1.02112	Female	JUN	PTID5	W5
PTID5W5	NK_Proliferating	0.882051	Female	JUN	PTID5	W5
PTID5W5	pDC	0.469664	Female	JUN	PTID5	W5
PTID5W5	Plasmablast	1.10185	Female	JUN	PTID5	W5
PTID5W5	Platelet	0.280952	Female	JUN	PTID5	W5
PTID5W5	Treg	0.923255	Female	JUN	PTID5	W5
PTID5W6	ASDC	0.906106	Female	JUN	PTID5	W6
PTID5W6	B_intermediate	1.24167	Female	JUN	PTID5	W6
PTID5W6	B_memory	1.09711	Female	JUN	PTID5	W6
PTID5W6	B_naive	1.54942	Female	JUN	PTID5	W6
PTID5W6	CD14_Mono	0.725226	Female	JUN	PTID5	W6
PTID5W6	CD16_Mono	0.381808	Female	JUN	PTID5	W6
PTID5W6	CD4_CTL	0.725958	Female	JUN	PTID5	W6
PTID5W6	CD4_Naive	0.630135	Female	JUN	PTID5	W6
PTID5W6	CD4_Proliferating	0.728776	Female	JUN	PTID5	W6
PTID5W6	CD4_TCM	0.798701	Female	JUN	PTID5	W6
PTID5W6	CD4_TEM	0.721169	Female	JUN	PTID5	W6
PTID5W6	CD8_Naive	0.80827	Female	JUN	PTID5	W6
PTID5W6	CD8_TCM	0.867565	Female	JUN	PTID5	W6
PTID5W6	CD8_TEM	0.787659	Female	JUN	PTID5	W6
PTID5W6	cDC1	0.334369	Female	JUN	PTID5	W6
PTID5W6	cDC2	0.429395	Female	JUN	PTID5	W6
PTID5W6	dnT	0.701098	Female	JUN	PTID5	W6
PTID5W6	Doublet	0.304534	Female	JUN	PTID5	W6
PTID5W6	Eryth	0.413178	Female	JUN	PTID5	W6
PTID5W6	gdT	0.833701	Female	JUN	PTID5	W6
PTID5W6	HSPC	1.27043	Female	JUN	PTID5	W6
PTID5W6	ILC	1.1847	Female	JUN	PTID5	W6
PTID5W6	MAIT	0.80122	Female	JUN	PTID5	W6
PTID5W6	NK	0.584912	Female	JUN	PTID5	W6
PTID5W6	NK_CD56bright	0.862203	Female	JUN	PTID5	W6
PTID5W6	NK_Proliferating	0.75909	Female	JUN	PTID5	W6
PTID5W6	pDC	0.367434	Female	JUN	PTID5	W6
PTID5W6	Plasmablast	0.376472	Female	JUN	PTID5	W6
PTID5W6	Platelet	0.202804	Female	JUN	PTID5	W6
PTID5W6	Treg	0.823561	Female	JUN	PTID5	W6
PTID5W7	ASDC	0.473925	Female	JUN	PTID5	W7
PTID5W7	B_intermediate	1.20461	Female	JUN	PTID5	W7
PTID5W7	B_memory	1.01944	Female	JUN	PTID5	W7
PTID5W7	B_naive	1.50361	Female	JUN	PTID5	W7
PTID5W7	CD14_Mono	0.620968	Female	JUN	PTID5	W7
PTID5W7	CD16_Mono	0.215255	Female	JUN	PTID5	W7
PTID5W7	CD4_CTL	0.442344	Female	JUN	PTID5	W7
PTID5W7	CD4_Naive	0.459265	Female	JUN	PTID5	W7
PTID5W7	CD4_Proliferating	0.65287	Female	JUN	PTID5	W7
PTID5W7	CD4_TCM	0.532371	Female	JUN	PTID5	W7
PTID5W7	CD4_TEM	0.609874	Female	JUN	PTID5	W7
PTID5W7	CD8_Naive	0.582918	Female	JUN	PTID5	W7
PTID5W7	CD8_Proliferating	0	Female	JUN	PTID5	W7
PTID5W7	CD8_TCM	0.772505	Female	JUN	PTID5	W7
PTID5W7	CD8_TEM	0.586005	Female	JUN	PTID5	W7
PTID5W7	cDC1	0.121185	Female	JUN	PTID5	W7
PTID5W7	cDC2	0.296403	Female	JUN	PTID5	W7
PTID5W7	dnT	0.478102	Female	JUN	PTID5	W7
PTID5W7	Doublet	0.829246	Female	JUN	PTID5	W7
PTID5W7	Eryth	0.353959	Female	JUN	PTID5	W7
PTID5W7	gdT	0.665932	Female	JUN	PTID5	W7
PTID5W7	HSPC	1.13263	Female	JUN	PTID5	W7
PTID5W7	ILC	0.79499	Female	JUN	PTID5	W7
PTID5W7	MAIT	0.548596	Female	JUN	PTID5	W7
PTID5W7	NK	0.472455	Female	JUN	PTID5	W7
PTID5W7	NK_CD56bright	0.704916	Female	JUN	PTID5	W7
PTID5W7	NK_Proliferating	0.796123	Female	JUN	PTID5	W7
PTID5W7	pDC	0.206093	Female	JUN	PTID5	W7
PTID5W7	Plasmablast	0.36928	Female	JUN	PTID5	W7
PTID5W7	Platelet	0.28328	Female	JUN	PTID5	W7
PTID5W7	Treg	0.661484	Female	JUN	PTID5	W7
PTID6W2	ASDC	0.476658	Male	JUN	PTID6	W2
PTID6W2	B_intermediate	1.49353	Male	JUN	PTID6	W2
PTID6W2	B_memory	1.26182	Male	JUN	PTID6	W2
PTID6W2	B_naive	1.61696	Male	JUN	PTID6	W2
PTID6W2	CD14_Mono	0.438899	Male	JUN	PTID6	W2
PTID6W2	CD16_Mono	0.25615	Male	JUN	PTID6	W2
PTID6W2	CD4_CTL	0.735176	Male	JUN	PTID6	W2
PTID6W2	CD4_Naive	0.427069	Male	JUN	PTID6	W2
PTID6W2	CD4_Proliferating	0.168044	Male	JUN	PTID6	W2
PTID6W2	CD4_TCM	0.442729	Male	JUN	PTID6	W2
PTID6W2	CD4_TEM	0.633915	Male	JUN	PTID6	W2
PTID6W2	CD8_Naive	0.491067	Male	JUN	PTID6	W2
PTID6W2	CD8_Proliferating	0.710485	Male	JUN	PTID6	W2
PTID6W2	CD8_TCM	0.564795	Male	JUN	PTID6	W2
PTID6W2	CD8_TEM	0.552646	Male	JUN	PTID6	W2
PTID6W2	cDC1	0.326678	Male	JUN	PTID6	W2
PTID6W2	cDC2	0.243399	Male	JUN	PTID6	W2
PTID6W2	dnT	0.692999	Male	JUN	PTID6	W2
PTID6W2	Doublet	0.357164	Male	JUN	PTID6	W2
PTID6W2	Eryth	0.530398	Male	JUN	PTID6	W2
PTID6W2	gdT	0.628152	Male	JUN	PTID6	W2
PTID6W2	HSPC	1.12253	Male	JUN	PTID6	W2
PTID6W2	ILC	0	Male	JUN	PTID6	W2
PTID6W2	MAIT	0.74929	Male	JUN	PTID6	W2
PTID6W2	NK	0.495206	Male	JUN	PTID6	W2
PTID6W2	NK_CD56bright	0.764113	Male	JUN	PTID6	W2
PTID6W2	NK_Proliferating	0.634824	Male	JUN	PTID6	W2
PTID6W2	pDC	0.425202	Male	JUN	PTID6	W2
PTID6W2	Plasmablast	0.171976	Male	JUN	PTID6	W2
PTID6W2	Platelet	0.165163	Male	JUN	PTID6	W2
PTID6W2	Treg	0.599605	Male	JUN	PTID6	W2
PTID6W3	ASDC	0.361836	Male	JUN	PTID6	W3
PTID6W3	B_intermediate	1.44897	Male	JUN	PTID6	W3
PTID6W3	B_memory	1.15507	Male	JUN	PTID6	W3
PTID6W3	B_naive	1.67292	Male	JUN	PTID6	W3
PTID6W3	CD14_Mono	0.496589	Male	JUN	PTID6	W3
PTID6W3	CD16_Mono	0.415842	Male	JUN	PTID6	W3
PTID6W3	CD4_CTL	0.770271	Male	JUN	PTID6	W3
PTID6W3	CD4_Naive	0.555689	Male	JUN	PTID6	W3
PTID6W3	CD4_Proliferating	0.332781	Male	JUN	PTID6	W3
PTID6W3	CD4_TCM	0.709041	Male	JUN	PTID6	W3
PTID6W3	CD4_TEM	0.83362	Male	JUN	PTID6	W3
PTID6W3	CD8_Naive	0.617883	Male	JUN	PTID6	W3
PTID6W3	CD8_Proliferating	1.11851	Male	JUN	PTID6	W3
PTID6W3	CD8_TCM	1.05925	Male	JUN	PTID6	W3
PTID6W3	CD8_TEM	0.766129	Male	JUN	PTID6	W3
PTID6W3	cDC1	0.270435	Male	JUN	PTID6	W3
PTID6W3	cDC2	0.460025	Male	JUN	PTID6	W3
PTID6W3	dnT	0.734898	Male	JUN	PTID6	W3
PTID6W3	Doublet	0.302893	Male	JUN	PTID6	W3
PTID6W3	Eryth	0.416704	Male	JUN	PTID6	W3
PTID6W3	gdT	0.943258	Male	JUN	PTID6	W3
PTID6W3	HSPC	1.42421	Male	JUN	PTID6	W3
PTID6W3	ILC	0.59783	Male	JUN	PTID6	W3
PTID6W3	MAIT	1.22137	Male	JUN	PTID6	W3
PTID6W3	NK	0.611683	Male	JUN	PTID6	W3
PTID6W3	NK_CD56bright	1.03267	Male	JUN	PTID6	W3
PTID6W3	NK_Proliferating	0.919313	Male	JUN	PTID6	W3
PTID6W3	pDC	0.533381	Male	JUN	PTID6	W3
PTID6W3	Plasmablast	0.952032	Male	JUN	PTID6	W3
PTID6W3	Platelet	0.279368	Male	JUN	PTID6	W3
PTID6W3	Treg	0.833098	Male	JUN	PTID6	W3
PTID6W4	ASDC	0.198627	Male	JUN	PTID6	W4
PTID6W4	B_intermediate	1.14262	Male	JUN	PTID6	W4
PTID6W4	B_memory	0.984152	Male	JUN	PTID6	W4
PTID6W4	B_naive	1.3326	Male	JUN	PTID6	W4
PTID6W4	CD14_Mono	0.227194	Male	JUN	PTID6	W4
PTID6W4	CD16_Mono	0.127778	Male	JUN	PTID6	W4
PTID6W4	CD4_CTL	0.310395	Male	JUN	PTID6	W4
PTID6W4	CD4_Naive	0.277973	Male	JUN	PTID6	W4
PTID6W4	CD4_TCM	0.360853	Male	JUN	PTID6	W4
PTID6W4	CD4_TEM	0.350968	Male	JUN	PTID6	W4
PTID6W4	CD8_Naive	0.263056	Male	JUN	PTID6	W4
PTID6W4	CD8_Proliferating	0.245955	Male	JUN	PTID6	W4
PTID6W4	CD8_TCM	0.550863	Male	JUN	PTID6	W4
PTID6W4	CD8_TEM	0.350628	Male	JUN	PTID6	W4
PTID6W4	cDC1	0.191294	Male	JUN	PTID6	W4
PTID6W4	cDC2	0.177057	Male	JUN	PTID6	W4
PTID6W4	dnT	0.187122	Male	JUN	PTID6	W4
PTID6W4	Doublet	0	Male	JUN	PTID6	W4
PTID6W4	Eryth	0.221302	Male	JUN	PTID6	W4
PTID6W4	gdT	0.396961	Male	JUN	PTID6	W4
PTID6W4	HSPC	0.675054	Male	JUN	PTID6	W4
PTID6W4	ILC	0.655139	Male	JUN	PTID6	W4
PTID6W4	MAIT	0.514203	Male	JUN	PTID6	W4
PTID6W4	NK	0.266276	Male	JUN	PTID6	W4
PTID6W4	NK_CD56bright	0.475955	Male	JUN	PTID6	W4
PTID6W4	NK_Proliferating	0.286119	Male	JUN	PTID6	W4
PTID6W4	pDC	0.254472	Male	JUN	PTID6	W4
PTID6W4	Plasmablast	1.08756	Male	JUN	PTID6	W4
PTID6W4	Platelet	0.218751	Male	JUN	PTID6	W4
PTID6W4	Treg	0.467721	Male	JUN	PTID6	W4
PTID6W5	ASDC	0.656138	Male	JUN	PTID6	W5
PTID6W5	B_intermediate	1.49291	Male	JUN	PTID6	W5
PTID6W5	B_memory	1.23981	Male	JUN	PTID6	W5
PTID6W5	B_naive	1.65879	Male	JUN	PTID6	W5
PTID6W5	CD14_Mono	0.648449	Male	JUN	PTID6	W5
PTID6W5	CD16_Mono	0.392315	Male	JUN	PTID6	W5
PTID6W5	CD4_CTL	0.774403	Male	JUN	PTID6	W5
PTID6W5	CD4_Naive	0.578564	Male	JUN	PTID6	W5
PTID6W5	CD4_Proliferating	0.984393	Male	JUN	PTID6	W5
PTID6W5	CD4_TCM	0.719818	Male	JUN	PTID6	W5
PTID6W5	CD4_TEM	0.850404	Male	JUN	PTID6	W5
PTID6W5	CD8_Naive	0.660308	Male	JUN	PTID6	W5
PTID6W5	CD8_Proliferating	0.608437	Male	JUN	PTID6	W5
PTID6W5	CD8_TCM	0.772694	Male	JUN	PTID6	W5
PTID6W5	CD8_TEM	0.780371	Male	JUN	PTID6	W5
PTID6W5	cDC1	0.435674	Male	JUN	PTID6	W5
PTID6W5	cDC2	0.594043	Male	JUN	PTID6	W5
PTID6W5	dnT	0.602158	Male	JUN	PTID6	W5
PTID6W5	Doublet	0.489729	Male	JUN	PTID6	W5
PTID6W5	Eryth	0.681398	Male	JUN	PTID6	W5
PTID6W5	gdT	0.957664	Male	JUN	PTID6	W5
PTID6W5	HSPC	1.3224	Male	JUN	PTID6	W5
PTID6W5	ILC	1.53296	Male	JUN	PTID6	W5
PTID6W5	MAIT	1.24957	Male	JUN	PTID6	W5
PTID6W5	NK	0.716283	Male	JUN	PTID6	W5
PTID6W5	NK_CD56bright	1.04537	Male	JUN	PTID6	W5
PTID6W5	NK_Proliferating	0.844824	Male	JUN	PTID6	W5
PTID6W5	pDC	0.603502	Male	JUN	PTID6	W5
PTID6W5	Plasmablast	0.714302	Male	JUN	PTID6	W5
PTID6W5	Platelet	0.267378	Male	JUN	PTID6	W5
PTID6W5	Treg	0.86447	Male	JUN	PTID6	W5
PTID6W6	ASDC	0.840568	Male	JUN	PTID6	W6
PTID6W6	B_intermediate	1.49632	Male	JUN	PTID6	W6
PTID6W6	B_memory	1.34164	Male	JUN	PTID6	W6
PTID6W6	B_naive	1.64169	Male	JUN	PTID6	W6
PTID6W6	CD14_Mono	0.668547	Male	JUN	PTID6	W6
PTID6W6	CD16_Mono	0.393145	Male	JUN	PTID6	W6
PTID6W6	CD4_CTL	0.665077	Male	JUN	PTID6	W6
PTID6W6	CD4_Naive	0.557032	Male	JUN	PTID6	W6
PTID6W6	CD4_Proliferating	0.138704	Male	JUN	PTID6	W6
PTID6W6	CD4_TCM	0.665203	Male	JUN	PTID6	W6
PTID6W6	CD4_TEM	0.850167	Male	JUN	PTID6	W6
PTID6W6	CD8_Naive	0.634493	Male	JUN	PTID6	W6
PTID6W6	CD8_Proliferating	0.364073	Male	JUN	PTID6	W6
PTID6W6	CD8_TCM	0.892649	Male	JUN	PTID6	W6
PTID6W6	CD8_TEM	0.715726	Male	JUN	PTID6	W6
PTID6W6	cDC1	0.346337	Male	JUN	PTID6	W6
PTID6W6	cDC2	0.446272	Male	JUN	PTID6	W6
PTID6W6	dnT	0.484663	Male	JUN	PTID6	W6
PTID6W6	Doublet	0.694941	Male	JUN	PTID6	W6
PTID6W6	Eryth	0.500057	Male	JUN	PTID6	W6
PTID6W6	gdT	0.868827	Male	JUN	PTID6	W6
PTID6W6	HSPC	1.52734	Male	JUN	PTID6	W6
PTID6W6	ILC	1.2051	Male	JUN	PTID6	W6
PTID6W6	MAIT	1.01014	Male	JUN	PTID6	W6
PTID6W6	NK	0.755131	Male	JUN	PTID6	W6
PTID6W6	NK_CD56bright	1.00641	Male	JUN	PTID6	W6
PTID6W6	NK_Proliferating	0.83552	Male	JUN	PTID6	W6
PTID6W6	pDC	0.609754	Male	JUN	PTID6	W6
PTID6W6	Plasmablast	1.28552	Male	JUN	PTID6	W6
PTID6W6	Platelet	0.317176	Male	JUN	PTID6	W6
PTID6W6	Treg	0.743076	Male	JUN	PTID6	W6
PTID6W7	ASDC	0.403128	Male	JUN	PTID6	W7
PTID6W7	B_intermediate	1.51018	Male	JUN	PTID6	W7
PTID6W7	B_memory	1.336	Male	JUN	PTID6	W7
PTID6W7	B_naive	1.6035	Male	JUN	PTID6	W7
PTID6W7	CD14_Mono	0.667658	Male	JUN	PTID6	W7
PTID6W7	CD16_Mono	0.285974	Male	JUN	PTID6	W7
PTID6W7	CD4_CTL	0.602268	Male	JUN	PTID6	W7
PTID6W7	CD4_Naive	0.53097	Male	JUN	PTID6	W7
PTID6W7	CD4_Proliferating	1.43743	Male	JUN	PTID6	W7
PTID6W7	CD4_TCM	0.617223	Male	JUN	PTID6	W7
PTID6W7	CD4_TEM	0.687558	Male	JUN	PTID6	W7
PTID6W7	CD8_Naive	0.520926	Male	JUN	PTID6	W7
PTID6W7	CD8_Proliferating	0.613609	Male	JUN	PTID6	W7
PTID6W7	CD8_TCM	0.689896	Male	JUN	PTID6	W7
PTID6W7	CD8_TEM	0.643844	Male	JUN	PTID6	W7
PTID6W7	cDC1	0.184561	Male	JUN	PTID6	W7
PTID6W7	cDC2	0.406806	Male	JUN	PTID6	W7
PTID6W7	dnT	1.00128	Male	JUN	PTID6	W7
PTID6W7	Doublet	0.338425	Male	JUN	PTID6	W7
PTID6W7	Eryth	0.374312	Male	JUN	PTID6	W7
PTID6W7	gdT	0.656343	Male	JUN	PTID6	W7
PTID6W7	HSPC	1.2237	Male	JUN	PTID6	W7
PTID6W7	ILC	1.46538	Male	JUN	PTID6	W7
PTID6W7	MAIT	0.886092	Male	JUN	PTID6	W7
PTID6W7	NK	0.511879	Male	JUN	PTID6	W7
PTID6W7	NK_CD56bright	0.617984	Male	JUN	PTID6	W7
PTID6W7	NK_Proliferating	0.659214	Male	JUN	PTID6	W7
PTID6W7	pDC	0.505966	Male	JUN	PTID6	W7
PTID6W7	Plasmablast	1.14108	Male	JUN	PTID6	W7
PTID6W7	Platelet	0.133631	Male	JUN	PTID6	W7
PTID6W7	Treg	0.790944	Male	JUN	PTID6	W7
PTID2W2	ASDC	0.211226	Male	DAXX	PTID2	W2
PTID2W2	B_intermediate	0.116548	Male	DAXX	PTID2	W2
PTID2W2	B_memory	0.126192	Male	DAXX	PTID2	W2
PTID2W2	B_naive	0.111744	Male	DAXX	PTID2	W2
PTID2W2	CD14_Mono	0.109173	Male	DAXX	PTID2	W2
PTID2W2	CD16_Mono	0.0740006	Male	DAXX	PTID2	W2
PTID2W2	CD4_CTL	0.115336	Male	DAXX	PTID2	W2
PTID2W2	CD4_Naive	0.0824549	Male	DAXX	PTID2	W2
PTID2W2	CD4_Proliferating	0.0887974	Male	DAXX	PTID2	W2
PTID2W2	CD4_TCM	0.0742045	Male	DAXX	PTID2	W2
PTID2W2	CD4_TEM	0.139172	Male	DAXX	PTID2	W2
PTID2W2	CD8_Naive	0.109433	Male	DAXX	PTID2	W2
PTID2W2	CD8_Proliferating	0.413331	Male	DAXX	PTID2	W2
PTID2W2	CD8_TCM	0.10073	Male	DAXX	PTID2	W2
PTID2W2	CD8_TEM	0.136272	Male	DAXX	PTID2	W2
PTID2W2	cDC1	0.32232	Male	DAXX	PTID2	W2
PTID2W2	cDC2	0.0900027	Male	DAXX	PTID2	W2
PTID2W2	dnT	0.0812116	Male	DAXX	PTID2	W2
PTID2W2	Doublet	0	Male	DAXX	PTID2	W2
PTID2W2	Eryth	0.0222428	Male	DAXX	PTID2	W2
PTID2W2	gdT	0.158559	Male	DAXX	PTID2	W2
PTID2W2	HSPC	0.171111	Male	DAXX	PTID2	W2
PTID2W2	ILC	0.125684	Male	DAXX	PTID2	W2
PTID2W2	MAIT	0.123616	Male	DAXX	PTID2	W2
PTID2W2	NK	0.144318	Male	DAXX	PTID2	W2
PTID2W2	NK_CD56bright	0.169423	Male	DAXX	PTID2	W2
PTID2W2	NK_Proliferating	0.261635	Male	DAXX	PTID2	W2
PTID2W2	pDC	0.116662	Male	DAXX	PTID2	W2
PTID2W2	Plasmablast	0.465773	Male	DAXX	PTID2	W2
PTID2W2	Platelet	0	Male	DAXX	PTID2	W2
PTID2W2	Treg	0.0892846	Male	DAXX	PTID2	W2
PTID2W3	ASDC	0	Male	DAXX	PTID2	W3
PTID2W3	B_intermediate	0.0887045	Male	DAXX	PTID2	W3
PTID2W3	B_memory	0.177089	Male	DAXX	PTID2	W3
PTID2W3	B_naive	0.0994347	Male	DAXX	PTID2	W3
PTID2W3	CD14_Mono	0.0936161	Male	DAXX	PTID2	W3
PTID2W3	CD16_Mono	0.0938474	Male	DAXX	PTID2	W3
PTID2W3	CD4_CTL	0.135705	Male	DAXX	PTID2	W3
PTID2W3	CD4_Naive	0.0853867	Male	DAXX	PTID2	W3
PTID2W3	CD4_Proliferating	0.328111	Male	DAXX	PTID2	W3
PTID2W3	CD4_TCM	0.0929733	Male	DAXX	PTID2	W3
PTID2W3	CD4_TEM	0.0752507	Male	DAXX	PTID2	W3
PTID2W3	CD8_Naive	0.0943432	Male	DAXX	PTID2	W3
PTID2W3	CD8_Proliferating	0.368024	Male	DAXX	PTID2	W3
PTID2W3	CD8_TCM	0.0965322	Male	DAXX	PTID2	W3
PTID2W3	CD8_TEM	0.125029	Male	DAXX	PTID2	W3
PTID2W3	cDC1	0.0521765	Male	DAXX	PTID2	W3
PTID2W3	cDC2	0.130256	Male	DAXX	PTID2	W3
PTID2W3	dnT	0.242035	Male	DAXX	PTID2	W3
PTID2W3	Doublet	0	Male	DAXX	PTID2	W3
PTID2W3	Eryth	0.0630778	Male	DAXX	PTID2	W3
PTID2W3	gdT	0.104204	Male	DAXX	PTID2	W3
PTID2W3	HSPC	0.0351808	Male	DAXX	PTID2	W3
PTID2W3	ILC	0	Male	DAXX	PTID2	W3
PTID2W3	MAIT	0.097114	Male	DAXX	PTID2	W3
PTID2W3	NK	0.103183	Male	DAXX	PTID2	W3
PTID2W3	NK_CD56bright	0.0830577	Male	DAXX	PTID2	W3
PTID2W3	NK_Proliferating	0.237239	Male	DAXX	PTID2	W3
PTID2W3	pDC	0.0849562	Male	DAXX	PTID2	W3
PTID2W3	Plasmablast	0.369208	Male	DAXX	PTID2	W3
PTID2W3	Platelet	0	Male	DAXX	PTID2	W3
PTID2W3	Treg	0.0957224	Male	DAXX	PTID2	W3
PTID2W4	ASDC	0.138975	Male	DAXX	PTID2	W4
PTID2W4	B_intermediate	0.0907849	Male	DAXX	PTID2	W4
PTID2W4	B_memory	0.154811	Male	DAXX	PTID2	W4
PTID2W4	B_naive	0.100978	Male	DAXX	PTID2	W4
PTID2W4	CD14_Mono	0.089776	Male	DAXX	PTID2	W4
PTID2W4	CD16_Mono	0.0766079	Male	DAXX	PTID2	W4
PTID2W4	CD4_CTL	0.0984723	Male	DAXX	PTID2	W4
PTID2W4	CD4_Naive	0.0803262	Male	DAXX	PTID2	W4
PTID2W4	CD4_Proliferating	0.181885	Male	DAXX	PTID2	W4
PTID2W4	CD4_TCM	0.102197	Male	DAXX	PTID2	W4
PTID2W4	CD4_TEM	0.09312	Male	DAXX	PTID2	W4
PTID2W4	CD8_Naive	0.0981214	Male	DAXX	PTID2	W4
PTID2W4	CD8_Proliferating	0	Male	DAXX	PTID2	W4
PTID2W4	CD8_TCM	0.0729649	Male	DAXX	PTID2	W4
PTID2W4	CD8_TEM	0.138849	Male	DAXX	PTID2	W4
PTID2W4	cDC1	0.278185	Male	DAXX	PTID2	W4
PTID2W4	cDC2	0.113514	Male	DAXX	PTID2	W4
PTID2W4	dnT	0.103615	Male	DAXX	PTID2	W4
PTID2W4	Doublet	0	Male	DAXX	PTID2	W4
PTID2W4	Eryth	0.0147426	Male	DAXX	PTID2	W4
PTID2W4	gdT	0.125528	Male	DAXX	PTID2	W4
PTID2W4	HSPC	0.19407	Male	DAXX	PTID2	W4
PTID2W4	ILC	0.179929	Male	DAXX	PTID2	W4
PTID2W4	MAIT	0.123319	Male	DAXX	PTID2	W4
PTID2W4	NK	0.163077	Male	DAXX	PTID2	W4
PTID2W4	NK_CD56bright	0.0955779	Male	DAXX	PTID2	W4
PTID2W4	NK_Proliferating	0.044824	Male	DAXX	PTID2	W4
PTID2W4	pDC	0.17766	Male	DAXX	PTID2	W4
PTID2W4	Plasmablast	0.117555	Male	DAXX	PTID2	W4
PTID2W4	Platelet	0.0345139	Male	DAXX	PTID2	W4
PTID2W4	Treg	0.104477	Male	DAXX	PTID2	W4
PTID2W5	ASDC	0.645624	Male	DAXX	PTID2	W5
PTID2W5	B_intermediate	0.0707257	Male	DAXX	PTID2	W5
PTID2W5	B_memory	0.0938949	Male	DAXX	PTID2	W5
PTID2W5	B_naive	0.0892156	Male	DAXX	PTID2	W5
PTID2W5	CD14_Mono	0.0902643	Male	DAXX	PTID2	W5
PTID2W5	CD16_Mono	0.0687388	Male	DAXX	PTID2	W5
PTID2W5	CD4_CTL	0.116227	Male	DAXX	PTID2	W5
PTID2W5	CD4_Naive	0.0797322	Male	DAXX	PTID2	W5
PTID2W5	CD4_Proliferating	0	Male	DAXX	PTID2	W5
PTID2W5	CD4_TCM	0.0943335	Male	DAXX	PTID2	W5
PTID2W5	CD4_TEM	0.133529	Male	DAXX	PTID2	W5
PTID2W5	CD8_Naive	0.0911721	Male	DAXX	PTID2	W5
PTID2W5	CD8_Proliferating	0	Male	DAXX	PTID2	W5
PTID2W5	CD8_TCM	0.0857869	Male	DAXX	PTID2	W5
PTID2W5	CD8_TEM	0.127449	Male	DAXX	PTID2	W5
PTID2W5	cDC1	0.19442	Male	DAXX	PTID2	W5
PTID2W5	cDC2	0.0825051	Male	DAXX	PTID2	W5
PTID2W5	dnT	0.0971166	Male	DAXX	PTID2	W5
PTID2W5	Doublet	0	Male	DAXX	PTID2	W5
PTID2W5	Eryth	0.0348243	Male	DAXX	PTID2	W5
PTID2W5	gdT	0.125147	Male	DAXX	PTID2	W5
PTID2W5	HSPC	0.0688509	Male	DAXX	PTID2	W5
PTID2W5	ILC	0.203702	Male	DAXX	PTID2	W5
PTID2W5	MAIT	0.1132	Male	DAXX	PTID2	W5
PTID2W5	NK	0.161841	Male	DAXX	PTID2	W5
PTID2W5	NK_CD56bright	0.162554	Male	DAXX	PTID2	W5
PTID2W5	NK_Proliferating	0.339677	Male	DAXX	PTID2	W5
PTID2W5	pDC	0.242014	Male	DAXX	PTID2	W5
PTID2W5	Plasmablast	0	Male	DAXX	PTID2	W5
PTID2W5	Platelet	0	Male	DAXX	PTID2	W5
PTID2W5	Treg	0.0887049	Male	DAXX	PTID2	W5
PTID2W6	ASDC	0.14861	Male	DAXX	PTID2	W6
PTID2W6	B_intermediate	0.195139	Male	DAXX	PTID2	W6
PTID2W6	B_memory	0.174351	Male	DAXX	PTID2	W6
PTID2W6	B_naive	0.175956	Male	DAXX	PTID2	W6
PTID2W6	CD14_Mono	0.136077	Male	DAXX	PTID2	W6
PTID2W6	CD16_Mono	0.106449	Male	DAXX	PTID2	W6
PTID2W6	CD4_CTL	0.228206	Male	DAXX	PTID2	W6
PTID2W6	CD4_Naive	0.126764	Male	DAXX	PTID2	W6
PTID2W6	CD4_Proliferating	0.226007	Male	DAXX	PTID2	W6
PTID2W6	CD4_TCM	0.154098	Male	DAXX	PTID2	W6
PTID2W6	CD4_TEM	0.174649	Male	DAXX	PTID2	W6
PTID2W6	CD8_Naive	0.146481	Male	DAXX	PTID2	W6
PTID2W6	CD8_Proliferating	0.22342	Male	DAXX	PTID2	W6
PTID2W6	CD8_TCM	0.197717	Male	DAXX	PTID2	W6
PTID2W6	CD8_TEM	0.189987	Male	DAXX	PTID2	W6
PTID2W6	cDC1	0.454781	Male	DAXX	PTID2	W6
PTID2W6	cDC2	0.122689	Male	DAXX	PTID2	W6
PTID2W6	dnT	0.244924	Male	DAXX	PTID2	W6
PTID2W6	Eryth	0.0670923	Male	DAXX	PTID2	W6
PTID2W6	gdT	0.191141	Male	DAXX	PTID2	W6
PTID2W6	HSPC	0.159864	Male	DAXX	PTID2	W6
PTID2W6	ILC	0.0665591	Male	DAXX	PTID2	W6
PTID2W6	MAIT	0.186415	Male	DAXX	PTID2	W6
PTID2W6	NK	0.265754	Male	DAXX	PTID2	W6
PTID2W6	NK_CD56bright	0.177181	Male	DAXX	PTID2	W6
PTID2W6	NK_Proliferating	0.342769	Male	DAXX	PTID2	W6
PTID2W6	pDC	0.25979	Male	DAXX	PTID2	W6
PTID2W6	Plasmablast	0.209957	Male	DAXX	PTID2	W6
PTID2W6	Platelet	0.188654	Male	DAXX	PTID2	W6
PTID2W6	Treg	0.147409	Male	DAXX	PTID2	W6
PTID2W7	ASDC	0.364788	Male	DAXX	PTID2	W7
PTID2W7	B_intermediate	0.165086	Male	DAXX	PTID2	W7
PTID2W7	B_memory	0.123447	Male	DAXX	PTID2	W7
PTID2W7	B_naive	0.149358	Male	DAXX	PTID2	W7
PTID2W7	CD14_Mono	0.100943	Male	DAXX	PTID2	W7
PTID2W7	CD16_Mono	0.109346	Male	DAXX	PTID2	W7
PTID2W7	CD4_CTL	0.14071	Male	DAXX	PTID2	W7
PTID2W7	CD4_Naive	0.112064	Male	DAXX	PTID2	W7
PTID2W7	CD4_Proliferating	0.270718	Male	DAXX	PTID2	W7
PTID2W7	CD4_TCM	0.130719	Male	DAXX	PTID2	W7
PTID2W7	CD4_TEM	0.133118	Male	DAXX	PTID2	W7
PTID2W7	CD8_Naive	0.115327	Male	DAXX	PTID2	W7
PTID2W7	CD8_Proliferating	0.112384	Male	DAXX	PTID2	W7
PTID2W7	CD8_TCM	0.126654	Male	DAXX	PTID2	W7
PTID2W7	CD8_TEM	0.172542	Male	DAXX	PTID2	W7
PTID2W7	cDC1	0.0851976	Male	DAXX	PTID2	W7
PTID2W7	cDC2	0.110691	Male	DAXX	PTID2	W7
PTID2W7	dnT	0.0859951	Male	DAXX	PTID2	W7
PTID2W7	Doublet	0	Male	DAXX	PTID2	W7
PTID2W7	Eryth	0.079729	Male	DAXX	PTID2	W7
PTID2W7	gdT	0.127676	Male	DAXX	PTID2	W7
PTID2W7	HSPC	0.155009	Male	DAXX	PTID2	W7
PTID2W7	ILC	0.136929	Male	DAXX	PTID2	W7
PTID2W7	MAIT	0.174116	Male	DAXX	PTID2	W7
PTID2W7	NK	0.149834	Male	DAXX	PTID2	W7
PTID2W7	NK_CD56bright	0.203372	Male	DAXX	PTID2	W7
PTID2W7	NK_Proliferating	0.103276	Male	DAXX	PTID2	W7
PTID2W7	pDC	0.131238	Male	DAXX	PTID2	W7
PTID2W7	Plasmablast	0.103708	Male	DAXX	PTID2	W7
PTID2W7	Platelet	0.0844859	Male	DAXX	PTID2	W7
PTID2W7	Treg	0.126476	Male	DAXX	PTID2	W7
PTID4W2	ASDC	0.274891	Male	DAXX	PTID4	W2
PTID4W2	B_intermediate	0.175802	Male	DAXX	PTID4	W2
PTID4W2	B_memory	0.211898	Male	DAXX	PTID4	W2
PTID4W2	B_naive	0.153022	Male	DAXX	PTID4	W2
PTID4W2	CD14_Mono	0.121911	Male	DAXX	PTID4	W2
PTID4W2	CD16_Mono	0.122778	Male	DAXX	PTID4	W2
PTID4W2	CD4_CTL	0.107203	Male	DAXX	PTID4	W2
PTID4W2	CD4_Naive	0.127254	Male	DAXX	PTID4	W2
PTID4W2	CD4_Proliferating	0.414121	Male	DAXX	PTID4	W2
PTID4W2	CD4_TCM	0.149662	Male	DAXX	PTID4	W2
PTID4W2	CD4_TEM	0.171261	Male	DAXX	PTID4	W2
PTID4W2	CD8_Naive	0.146674	Male	DAXX	PTID4	W2
PTID4W2	CD8_TCM	0.142885	Male	DAXX	PTID4	W2
PTID4W2	CD8_TEM	0.235751	Male	DAXX	PTID4	W2
PTID4W2	cDC1	0.412557	Male	DAXX	PTID4	W2
PTID4W2	cDC2	0.120943	Male	DAXX	PTID4	W2
PTID4W2	dnT	0.2748	Male	DAXX	PTID4	W2
PTID4W2	Doublet	0.138519	Male	DAXX	PTID4	W2
PTID4W2	Eryth	0.0542393	Male	DAXX	PTID4	W2
PTID4W2	gdT	0.230763	Male	DAXX	PTID4	W2
PTID4W2	HSPC	0.233737	Male	DAXX	PTID4	W2
PTID4W2	ILC	0	Male	DAXX	PTID4	W2
PTID4W2	MAIT	0.160439	Male	DAXX	PTID4	W2
PTID4W2	NK	0.24929	Male	DAXX	PTID4	W2
PTID4W2	NK_CD56bright	0.209225	Male	DAXX	PTID4	W2
PTID4W2	NK_Proliferating	0.388368	Male	DAXX	PTID4	W2
PTID4W2	pDC	0.256479	Male	DAXX	PTID4	W2
PTID4W2	Plasmablast	0.285134	Male	DAXX	PTID4	W2
PTID4W2	Platelet	0.0803957	Male	DAXX	PTID4	W2
PTID4W2	Treg	0.141991	Male	DAXX	PTID4	W2
PTID4W3	ASDC	0.401475	Male	DAXX	PTID4	W3
PTID4W3	B_intermediate	0.222481	Male	DAXX	PTID4	W3
PTID4W3	B_memory	0.24116	Male	DAXX	PTID4	W3
PTID4W3	B_naive	0.1659	Male	DAXX	PTID4	W3
PTID4W3	CD14_Mono	0.132054	Male	DAXX	PTID4	W3
PTID4W3	CD16_Mono	0.124058	Male	DAXX	PTID4	W3
PTID4W3	CD4_CTL	0.298072	Male	DAXX	PTID4	W3
PTID4W3	CD4_Naive	0.141715	Male	DAXX	PTID4	W3
PTID4W3	CD4_Proliferating	0.435453	Male	DAXX	PTID4	W3
PTID4W3	CD4_TCM	0.169676	Male	DAXX	PTID4	W3
PTID4W3	CD4_TEM	0.167988	Male	DAXX	PTID4	W3
PTID4W3	CD8_Naive	0.158063	Male	DAXX	PTID4	W3
PTID4W3	CD8_Proliferating	0.528392	Male	DAXX	PTID4	W3
PTID4W3	CD8_TCM	0.183141	Male	DAXX	PTID4	W3
PTID4W3	CD8_TEM	0.259922	Male	DAXX	PTID4	W3
PTID4W3	cDC1	0.253563	Male	DAXX	PTID4	W3
PTID4W3	cDC2	0.155759	Male	DAXX	PTID4	W3
PTID4W3	dnT	0.192646	Male	DAXX	PTID4	W3
PTID4W3	Doublet	0.0605016	Male	DAXX	PTID4	W3
PTID4W3	Eryth	0.0852748	Male	DAXX	PTID4	W3
PTID4W3	gdT	0.204597	Male	DAXX	PTID4	W3
PTID4W3	HSPC	0.141314	Male	DAXX	PTID4	W3
PTID4W3	ILC	0	Male	DAXX	PTID4	W3
PTID4W3	MAIT	0.194928	Male	DAXX	PTID4	W3
PTID4W3	NK	0.285738	Male	DAXX	PTID4	W3
PTID4W3	NK_CD56bright	0.263859	Male	DAXX	PTID4	W3
PTID4W3	NK_Proliferating	0.275996	Male	DAXX	PTID4	W3
PTID4W3	pDC	0.250039	Male	DAXX	PTID4	W3
PTID4W3	Plasmablast	0.169282	Male	DAXX	PTID4	W3
PTID4W3	Platelet	0.0367608	Male	DAXX	PTID4	W3
PTID4W3	Treg	0.15837	Male	DAXX	PTID4	W3
PTID4W4	ASDC	0.253177	Male	DAXX	PTID4	W4
PTID4W4	B_intermediate	0.174	Male	DAXX	PTID4	W4
PTID4W4	B_memory	0.219972	Male	DAXX	PTID4	W4
PTID4W4	B_naive	0.165766	Male	DAXX	PTID4	W4
PTID4W4	CD14_Mono	0.118042	Male	DAXX	PTID4	W4
PTID4W4	CD16_Mono	0.111275	Male	DAXX	PTID4	W4
PTID4W4	CD4_CTL	0.113005	Male	DAXX	PTID4	W4
PTID4W4	CD4_Naive	0.12376	Male	DAXX	PTID4	W4
PTID4W4	CD4_Proliferating	0.360193	Male	DAXX	PTID4	W4
PTID4W4	CD4_TCM	0.153097	Male	DAXX	PTID4	W4
PTID4W4	CD4_TEM	0.137023	Male	DAXX	PTID4	W4
PTID4W4	CD8_Naive	0.14273	Male	DAXX	PTID4	W4
PTID4W4	CD8_TCM	0.151212	Male	DAXX	PTID4	W4
PTID4W4	CD8_TEM	0.195495	Male	DAXX	PTID4	W4
PTID4W4	cDC1	0.239882	Male	DAXX	PTID4	W4
PTID4W4	cDC2	0.135627	Male	DAXX	PTID4	W4
PTID4W4	dnT	0.247753	Male	DAXX	PTID4	W4
PTID4W4	Doublet	0.0564324	Male	DAXX	PTID4	W4
PTID4W4	Eryth	0.0193275	Male	DAXX	PTID4	W4
PTID4W4	gdT	0.209627	Male	DAXX	PTID4	W4
PTID4W4	HSPC	0.082307	Male	DAXX	PTID4	W4
PTID4W4	ILC	0	Male	DAXX	PTID4	W4
PTID4W4	MAIT	0.192065	Male	DAXX	PTID4	W4
PTID4W4	NK	0.230399	Male	DAXX	PTID4	W4
PTID4W4	NK_CD56bright	0.205077	Male	DAXX	PTID4	W4
PTID4W4	NK_Proliferating	0.171585	Male	DAXX	PTID4	W4
PTID4W4	pDC	0.218659	Male	DAXX	PTID4	W4
PTID4W4	Plasmablast	0.320864	Male	DAXX	PTID4	W4
PTID4W4	Platelet	0.0167696	Male	DAXX	PTID4	W4
PTID4W4	Treg	0.149646	Male	DAXX	PTID4	W4
PTID4W5	ASDC	0.353192	Male	DAXX	PTID4	W5
PTID4W5	B_intermediate	0.148584	Male	DAXX	PTID4	W5
PTID4W5	B_memory	0.220368	Male	DAXX	PTID4	W5
PTID4W5	B_naive	0.163102	Male	DAXX	PTID4	W5
PTID4W5	CD14_Mono	0.107465	Male	DAXX	PTID4	W5
PTID4W5	CD16_Mono	0.138382	Male	DAXX	PTID4	W5
PTID4W5	CD4_CTL	0.236544	Male	DAXX	PTID4	W5
PTID4W5	CD4_Naive	0.117626	Male	DAXX	PTID4	W5
PTID4W5	CD4_Proliferating	0.324448	Male	DAXX	PTID4	W5
PTID4W5	CD4_TCM	0.160811	Male	DAXX	PTID4	W5
PTID4W5	CD4_TEM	0.132823	Male	DAXX	PTID4	W5
PTID4W5	CD8_Naive	0.144476	Male	DAXX	PTID4	W5
PTID4W5	CD8_Proliferating	0	Male	DAXX	PTID4	W5
PTID4W5	CD8_TCM	0.147338	Male	DAXX	PTID4	W5
PTID4W5	CD8_TEM	0.174245	Male	DAXX	PTID4	W5
PTID4W5	cDC1	0.290146	Male	DAXX	PTID4	W5
PTID4W5	cDC2	0.148993	Male	DAXX	PTID4	W5
PTID4W5	dnT	0.270159	Male	DAXX	PTID4	W5
PTID4W5	Doublet	0.0438039	Male	DAXX	PTID4	W5
PTID4W5	Eryth	0.106304	Male	DAXX	PTID4	W5
PTID4W5	gdT	0.182801	Male	DAXX	PTID4	W5
PTID4W5	HSPC	0.135902	Male	DAXX	PTID4	W5
PTID4W5	ILC	0.144225	Male	DAXX	PTID4	W5
PTID4W5	MAIT	0.144115	Male	DAXX	PTID4	W5
PTID4W5	NK	0.234251	Male	DAXX	PTID4	W5
PTID4W5	NK_CD56bright	0.111358	Male	DAXX	PTID4	W5
PTID4W5	NK_Proliferating	0.292053	Male	DAXX	PTID4	W5
PTID4W5	pDC	0.177209	Male	DAXX	PTID4	W5
PTID4W5	Plasmablast	0.220129	Male	DAXX	PTID4	W5
PTID4W5	Platelet	0.112544	Male	DAXX	PTID4	W5
PTID4W5	Treg	0.184537	Male	DAXX	PTID4	W5
PTID4W6	ASDC	0.562716	Male	DAXX	PTID4	W6
PTID4W6	B_intermediate	0.189542	Male	DAXX	PTID4	W6
PTID4W6	B_memory	0.232005	Male	DAXX	PTID4	W6
PTID4W6	B_naive	0.148523	Male	DAXX	PTID4	W6
PTID4W6	CD14_Mono	0.137745	Male	DAXX	PTID4	W6
PTID4W6	CD16_Mono	0.120259	Male	DAXX	PTID4	W6
PTID4W6	CD4_CTL	0.168578	Male	DAXX	PTID4	W6
PTID4W6	CD4_Naive	0.125391	Male	DAXX	PTID4	W6
PTID4W6	CD4_Proliferating	0.371073	Male	DAXX	PTID4	W6
PTID4W6	CD4_TCM	0.155315	Male	DAXX	PTID4	W6
PTID4W6	CD4_TEM	0.189888	Male	DAXX	PTID4	W6
PTID4W6	CD8_Naive	0.171162	Male	DAXX	PTID4	W6
PTID4W6	CD8_Proliferating	0	Male	DAXX	PTID4	W6
PTID4W6	CD8_TCM	0.189634	Male	DAXX	PTID4	W6
PTID4W6	CD8_TEM	0.205567	Male	DAXX	PTID4	W6
PTID4W6	cDC1	0.379623	Male	DAXX	PTID4	W6
PTID4W6	cDC2	0.18631	Male	DAXX	PTID4	W6
PTID4W6	dnT	0.247042	Male	DAXX	PTID4	W6
PTID4W6	Doublet	0.433337	Male	DAXX	PTID4	W6
PTID4W6	Eryth	0.101926	Male	DAXX	PTID4	W6
PTID4W6	gdT	0.159585	Male	DAXX	PTID4	W6
PTID4W6	HSPC	0.261657	Male	DAXX	PTID4	W6
PTID4W6	ILC	0.201365	Male	DAXX	PTID4	W6
PTID4W6	MAIT	0.177391	Male	DAXX	PTID4	W6
PTID4W6	NK	0.26322	Male	DAXX	PTID4	W6
PTID4W6	NK_CD56bright	0.21953	Male	DAXX	PTID4	W6
PTID4W6	NK_Proliferating	0.270775	Male	DAXX	PTID4	W6
PTID4W6	pDC	0.212186	Male	DAXX	PTID4	W6
PTID4W6	Plasmablast	0.314195	Male	DAXX	PTID4	W6
PTID4W6	Platelet	0.125372	Male	DAXX	PTID4	W6
PTID4W6	Treg	0.140139	Male	DAXX	PTID4	W6
PTID4W7	ASDC	0.383802	Male	DAXX	PTID4	W7
PTID4W7	B_intermediate	0.19572	Male	DAXX	PTID4	W7
PTID4W7	B_memory	0.200269	Male	DAXX	PTID4	W7
PTID4W7	B_naive	0.145149	Male	DAXX	PTID4	W7
PTID4W7	CD14_Mono	0.128506	Male	DAXX	PTID4	W7
PTID4W7	CD16_Mono	0.145124	Male	DAXX	PTID4	W7
PTID4W7	CD4_CTL	0.16271	Male	DAXX	PTID4	W7
PTID4W7	CD4_Naive	0.133089	Male	DAXX	PTID4	W7
PTID4W7	CD4_Proliferating	0.350557	Male	DAXX	PTID4	W7
PTID4W7	CD4_TCM	0.152433	Male	DAXX	PTID4	W7
PTID4W7	CD4_TEM	0.206189	Male	DAXX	PTID4	W7
PTID4W7	CD8_Naive	0.156823	Male	DAXX	PTID4	W7
PTID4W7	CD8_Proliferating	0.485806	Male	DAXX	PTID4	W7
PTID4W7	CD8_TCM	0.184234	Male	DAXX	PTID4	W7
PTID4W7	CD8_TEM	0.233352	Male	DAXX	PTID4	W7
PTID4W7	cDC1	0.236268	Male	DAXX	PTID4	W7
PTID4W7	cDC2	0.146164	Male	DAXX	PTID4	W7
PTID4W7	dnT	0.277225	Male	DAXX	PTID4	W7
PTID4W7	Doublet	0.051546	Male	DAXX	PTID4	W7
PTID4W7	Eryth	0.0613626	Male	DAXX	PTID4	W7
PTID4W7	gdT	0.188106	Male	DAXX	PTID4	W7
PTID4W7	HSPC	0.182797	Male	DAXX	PTID4	W7
PTID4W7	ILC	0.182948	Male	DAXX	PTID4	W7
PTID4W7	MAIT	0.147238	Male	DAXX	PTID4	W7
PTID4W7	NK	0.246219	Male	DAXX	PTID4	W7
PTID4W7	NK_CD56bright	0.287511	Male	DAXX	PTID4	W7
PTID4W7	NK_Proliferating	0.312775	Male	DAXX	PTID4	W7
PTID4W7	pDC	0.237659	Male	DAXX	PTID4	W7
PTID4W7	Plasmablast	0.379063	Male	DAXX	PTID4	W7
PTID4W7	Platelet	0.0653031	Male	DAXX	PTID4	W7
PTID4W7	Treg	0.139618	Male	DAXX	PTID4	W7
PTID5W2	ASDC	0.21856	Female	DAXX	PTID5	W2
PTID5W2	B_intermediate	0.129654	Female	DAXX	PTID5	W2
PTID5W2	B_memory	0.0957543	Female	DAXX	PTID5	W2
PTID5W2	B_naive	0.0868533	Female	DAXX	PTID5	W2
PTID5W2	CD14_Mono	0.0967453	Female	DAXX	PTID5	W2
PTID5W2	CD16_Mono	0.0806397	Female	DAXX	PTID5	W2
PTID5W2	CD4_CTL	0.139535	Female	DAXX	PTID5	W2
PTID5W2	CD4_Naive	0.0751148	Female	DAXX	PTID5	W2
PTID5W2	CD4_Proliferating	0.567551	Female	DAXX	PTID5	W2
PTID5W2	CD4_TCM	0.0819592	Female	DAXX	PTID5	W2
PTID5W2	CD4_TEM	0.0932987	Female	DAXX	PTID5	W2
PTID5W2	CD8_Naive	0.0842668	Female	DAXX	PTID5	W2
PTID5W2	CD8_TCM	0.13442	Female	DAXX	PTID5	W2
PTID5W2	CD8_TEM	0.111701	Female	DAXX	PTID5	W2
PTID5W2	cDC1	0.218071	Female	DAXX	PTID5	W2
PTID5W2	cDC2	0.0755204	Female	DAXX	PTID5	W2
PTID5W2	dnT	0.0934411	Female	DAXX	PTID5	W2
PTID5W2	Doublet	0	Female	DAXX	PTID5	W2
PTID5W2	Eryth	0.0265573	Female	DAXX	PTID5	W2
PTID5W2	gdT	0.131072	Female	DAXX	PTID5	W2
PTID5W2	HSPC	0.159078	Female	DAXX	PTID5	W2
PTID5W2	ILC	0.284182	Female	DAXX	PTID5	W2
PTID5W2	MAIT	0.0710203	Female	DAXX	PTID5	W2
PTID5W2	NK	0.132059	Female	DAXX	PTID5	W2
PTID5W2	NK_CD56bright	0.153746	Female	DAXX	PTID5	W2
PTID5W2	NK_Proliferating	0.201792	Female	DAXX	PTID5	W2
PTID5W2	pDC	0.106637	Female	DAXX	PTID5	W2
PTID5W2	Plasmablast	0.105973	Female	DAXX	PTID5	W2
PTID5W2	Platelet	0	Female	DAXX	PTID5	W2
PTID5W2	Treg	0.106979	Female	DAXX	PTID5	W2
PTID5W3	ASDC	0.112253	Female	DAXX	PTID5	W3
PTID5W3	B_intermediate	0.116529	Female	DAXX	PTID5	W3
PTID5W3	B_memory	0.101953	Female	DAXX	PTID5	W3
PTID5W3	B_naive	0.0867453	Female	DAXX	PTID5	W3
PTID5W3	CD14_Mono	0.0819637	Female	DAXX	PTID5	W3
PTID5W3	CD16_Mono	0.106545	Female	DAXX	PTID5	W3
PTID5W3	CD4_CTL	0.0721593	Female	DAXX	PTID5	W3
PTID5W3	CD4_Naive	0.0646755	Female	DAXX	PTID5	W3
PTID5W3	CD4_Proliferating	0.244321	Female	DAXX	PTID5	W3
PTID5W3	CD4_TCM	0.080374	Female	DAXX	PTID5	W3
PTID5W3	CD4_TEM	0.0832052	Female	DAXX	PTID5	W3
PTID5W3	CD8_Naive	0.0777823	Female	DAXX	PTID5	W3
PTID5W3	CD8_Proliferating	0	Female	DAXX	PTID5	W3
PTID5W3	CD8_TCM	0.10766	Female	DAXX	PTID5	W3
PTID5W3	CD8_TEM	0.14038	Female	DAXX	PTID5	W3
PTID5W3	cDC1	0.0941856	Female	DAXX	PTID5	W3
PTID5W3	cDC2	0.101382	Female	DAXX	PTID5	W3
PTID5W3	dnT	0	Female	DAXX	PTID5	W3
PTID5W3	Doublet	0.0570846	Female	DAXX	PTID5	W3
PTID5W3	Eryth	0.0429225	Female	DAXX	PTID5	W3
PTID5W3	gdT	0.0941944	Female	DAXX	PTID5	W3
PTID5W3	HSPC	0.180873	Female	DAXX	PTID5	W3
PTID5W3	ILC	0.116275	Female	DAXX	PTID5	W3
PTID5W3	MAIT	0.0922831	Female	DAXX	PTID5	W3
PTID5W3	NK	0.134309	Female	DAXX	PTID5	W3
PTID5W3	NK_CD56bright	0.140722	Female	DAXX	PTID5	W3
PTID5W3	NK_Proliferating	0.20944	Female	DAXX	PTID5	W3
PTID5W3	pDC	0.117005	Female	DAXX	PTID5	W3
PTID5W3	Plasmablast	0	Female	DAXX	PTID5	W3
PTID5W3	Platelet	0.0272443	Female	DAXX	PTID5	W3
PTID5W3	Treg	0.0786669	Female	DAXX	PTID5	W3
PTID5W4	ASDC	0.269806	Female	DAXX	PTID5	W4
PTID5W4	B_intermediate	0.111723	Female	DAXX	PTID5	W4
PTID5W4	B_memory	0.139798	Female	DAXX	PTID5	W4
PTID5W4	B_naive	0.0959647	Female	DAXX	PTID5	W4
PTID5W4	CD14_Mono	0.0934717	Female	DAXX	PTID5	W4
PTID5W4	CD16_Mono	0.103396	Female	DAXX	PTID5	W4
PTID5W4	CD4_CTL	0.150585	Female	DAXX	PTID5	W4
PTID5W4	CD4_Naive	0.0841372	Female	DAXX	PTID5	W4
PTID5W4	CD4_Proliferating	0.253543	Female	DAXX	PTID5	W4
PTID5W4	CD4_TCM	0.102721	Female	DAXX	PTID5	W4
PTID5W4	CD4_TEM	0.0865188	Female	DAXX	PTID5	W4
PTID5W4	CD8_Naive	0.117063	Female	DAXX	PTID5	W4
PTID5W4	CD8_Proliferating	0	Female	DAXX	PTID5	W4
PTID5W4	CD8_TCM	0.108366	Female	DAXX	PTID5	W4
PTID5W4	CD8_TEM	0.135581	Female	DAXX	PTID5	W4
PTID5W4	cDC1	0.107266	Female	DAXX	PTID5	W4
PTID5W4	cDC2	0.116483	Female	DAXX	PTID5	W4
PTID5W4	dnT	0.197736	Female	DAXX	PTID5	W4
PTID5W4	Doublet	0	Female	DAXX	PTID5	W4
PTID5W4	Eryth	0.0714235	Female	DAXX	PTID5	W4
PTID5W4	gdT	0.138736	Female	DAXX	PTID5	W4
PTID5W4	HSPC	0.0624848	Female	DAXX	PTID5	W4
PTID5W4	ILC	0.101319	Female	DAXX	PTID5	W4
PTID5W4	MAIT	0.11744	Female	DAXX	PTID5	W4
PTID5W4	NK	0.159758	Female	DAXX	PTID5	W4
PTID5W4	NK_CD56bright	0.162194	Female	DAXX	PTID5	W4
PTID5W4	NK_Proliferating	0.245576	Female	DAXX	PTID5	W4
PTID5W4	pDC	0.145116	Female	DAXX	PTID5	W4
PTID5W4	Plasmablast	0.115384	Female	DAXX	PTID5	W4
PTID5W4	Platelet	0.0348034	Female	DAXX	PTID5	W4
PTID5W4	Treg	0.118469	Female	DAXX	PTID5	W4
PTID5W5	ASDC	0.0603909	Female	DAXX	PTID5	W5
PTID5W5	B_intermediate	0.117436	Female	DAXX	PTID5	W5
PTID5W5	B_memory	0.112824	Female	DAXX	PTID5	W5
PTID5W5	B_naive	0.0951512	Female	DAXX	PTID5	W5
PTID5W5	CD14_Mono	0.0921693	Female	DAXX	PTID5	W5
PTID5W5	CD16_Mono	0.123912	Female	DAXX	PTID5	W5
PTID5W5	CD4_CTL	0.150538	Female	DAXX	PTID5	W5
PTID5W5	CD4_Naive	0.0706937	Female	DAXX	PTID5	W5
PTID5W5	CD4_Proliferating	0.0501047	Female	DAXX	PTID5	W5
PTID5W5	CD4_TCM	0.0926502	Female	DAXX	PTID5	W5
PTID5W5	CD4_TEM	0.0761116	Female	DAXX	PTID5	W5
PTID5W5	CD8_Naive	0.0815987	Female	DAXX	PTID5	W5
PTID5W5	CD8_Proliferating	0	Female	DAXX	PTID5	W5
PTID5W5	CD8_TCM	0.099118	Female	DAXX	PTID5	W5
PTID5W5	CD8_TEM	0.107139	Female	DAXX	PTID5	W5
PTID5W5	cDC1	0	Female	DAXX	PTID5	W5
PTID5W5	cDC2	0.100917	Female	DAXX	PTID5	W5
PTID5W5	dnT	0.240401	Female	DAXX	PTID5	W5
PTID5W5	Doublet	0.187809	Female	DAXX	PTID5	W5
PTID5W5	Eryth	0.0502	Female	DAXX	PTID5	W5
PTID5W5	gdT	0.116994	Female	DAXX	PTID5	W5
PTID5W5	HSPC	0.0739205	Female	DAXX	PTID5	W5
PTID5W5	ILC	0.0989422	Female	DAXX	PTID5	W5
PTID5W5	MAIT	0.109378	Female	DAXX	PTID5	W5
PTID5W5	NK	0.14545	Female	DAXX	PTID5	W5
PTID5W5	NK_CD56bright	0.137364	Female	DAXX	PTID5	W5
PTID5W5	NK_Proliferating	0.15317	Female	DAXX	PTID5	W5
PTID5W5	pDC	0.150441	Female	DAXX	PTID5	W5
PTID5W5	Plasmablast	0.350257	Female	DAXX	PTID5	W5
PTID5W5	Platelet	0.07734	Female	DAXX	PTID5	W5
PTID5W5	Treg	0.0776202	Female	DAXX	PTID5	W5
PTID5W6	ASDC	0.116019	Female	DAXX	PTID5	W6
PTID5W6	B_intermediate	0.161967	Female	DAXX	PTID5	W6
PTID5W6	B_memory	0.104916	Female	DAXX	PTID5	W6
PTID5W6	B_naive	0.129496	Female	DAXX	PTID5	W6
PTID5W6	CD14_Mono	0.113885	Female	DAXX	PTID5	W6
PTID5W6	CD16_Mono	0.0983323	Female	DAXX	PTID5	W6
PTID5W6	CD4_CTL	0.160031	Female	DAXX	PTID5	W6
PTID5W6	CD4_Naive	0.0857079	Female	DAXX	PTID5	W6
PTID5W6	CD4_Proliferating	0.140175	Female	DAXX	PTID5	W6
PTID5W6	CD4_TCM	0.0957549	Female	DAXX	PTID5	W6
PTID5W6	CD4_TEM	0.11288	Female	DAXX	PTID5	W6
PTID5W6	CD8_Naive	0.0961865	Female	DAXX	PTID5	W6
PTID5W6	CD8_TCM	0.0694845	Female	DAXX	PTID5	W6
PTID5W6	CD8_TEM	0.14052	Female	DAXX	PTID5	W6
PTID5W6	cDC1	0.336266	Female	DAXX	PTID5	W6
PTID5W6	cDC2	0.126586	Female	DAXX	PTID5	W6
PTID5W6	dnT	0.122907	Female	DAXX	PTID5	W6
PTID5W6	Doublet	0.15189	Female	DAXX	PTID5	W6
PTID5W6	Eryth	0.0245831	Female	DAXX	PTID5	W6
PTID5W6	gdT	0.128405	Female	DAXX	PTID5	W6
PTID5W6	HSPC	0.275966	Female	DAXX	PTID5	W6
PTID5W6	ILC	0.199225	Female	DAXX	PTID5	W6
PTID5W6	MAIT	0.118725	Female	DAXX	PTID5	W6
PTID5W6	NK	0.156697	Female	DAXX	PTID5	W6
PTID5W6	NK_CD56bright	0.145969	Female	DAXX	PTID5	W6
PTID5W6	NK_Proliferating	0.299419	Female	DAXX	PTID5	W6
PTID5W6	pDC	0.128652	Female	DAXX	PTID5	W6
PTID5W6	Plasmablast	0.319558	Female	DAXX	PTID5	W6
PTID5W6	Platelet	0.0663131	Female	DAXX	PTID5	W6
PTID5W6	Treg	0.0814681	Female	DAXX	PTID5	W6
PTID5W7	ASDC	0.0524583	Female	DAXX	PTID5	W7
PTID5W7	B_intermediate	0.114449	Female	DAXX	PTID5	W7
PTID5W7	B_memory	0.116499	Female	DAXX	PTID5	W7
PTID5W7	B_naive	0.0884381	Female	DAXX	PTID5	W7
PTID5W7	CD14_Mono	0.100814	Female	DAXX	PTID5	W7
PTID5W7	CD16_Mono	0.0941978	Female	DAXX	PTID5	W7
PTID5W7	CD4_CTL	0.0916973	Female	DAXX	PTID5	W7
PTID5W7	CD4_Naive	0.0794178	Female	DAXX	PTID5	W7
PTID5W7	CD4_Proliferating	0.232593	Female	DAXX	PTID5	W7
PTID5W7	CD4_TCM	0.102365	Female	DAXX	PTID5	W7
PTID5W7	CD4_TEM	0.114614	Female	DAXX	PTID5	W7
PTID5W7	CD8_Naive	0.0786967	Female	DAXX	PTID5	W7
PTID5W7	CD8_Proliferating	0	Female	DAXX	PTID5	W7
PTID5W7	CD8_TCM	0.101003	Female	DAXX	PTID5	W7
PTID5W7	CD8_TEM	0.129386	Female	DAXX	PTID5	W7
PTID5W7	cDC1	0.114577	Female	DAXX	PTID5	W7
PTID5W7	cDC2	0.111058	Female	DAXX	PTID5	W7
PTID5W7	dnT	0	Female	DAXX	PTID5	W7
PTID5W7	Doublet	0	Female	DAXX	PTID5	W7
PTID5W7	Eryth	0.00444851	Female	DAXX	PTID5	W7
PTID5W7	gdT	0.158753	Female	DAXX	PTID5	W7
PTID5W7	HSPC	0.178071	Female	DAXX	PTID5	W7
PTID5W7	ILC	0	Female	DAXX	PTID5	W7
PTID5W7	MAIT	0.124527	Female	DAXX	PTID5	W7
PTID5W7	NK	0.162903	Female	DAXX	PTID5	W7
PTID5W7	NK_CD56bright	0.12934	Female	DAXX	PTID5	W7
PTID5W7	NK_Proliferating	0.221472	Female	DAXX	PTID5	W7
PTID5W7	pDC	0.167695	Female	DAXX	PTID5	W7
PTID5W7	Plasmablast	0.139369	Female	DAXX	PTID5	W7
PTID5W7	Platelet	0.0393752	Female	DAXX	PTID5	W7
PTID5W7	Treg	0.109852	Female	DAXX	PTID5	W7
PTID6W2	ASDC	0.179299	Male	DAXX	PTID6	W2
PTID6W2	B_intermediate	0.0876352	Male	DAXX	PTID6	W2
PTID6W2	B_memory	0.201847	Male	DAXX	PTID6	W2
PTID6W2	B_naive	0.0973536	Male	DAXX	PTID6	W2
PTID6W2	CD14_Mono	0.0934165	Male	DAXX	PTID6	W2
PTID6W2	CD16_Mono	0.0704885	Male	DAXX	PTID6	W2
PTID6W2	CD4_CTL	0.0967137	Male	DAXX	PTID6	W2
PTID6W2	CD4_Naive	0.0786078	Male	DAXX	PTID6	W2
PTID6W2	CD4_Proliferating	0.218121	Male	DAXX	PTID6	W2
PTID6W2	CD4_TCM	0.104083	Male	DAXX	PTID6	W2
PTID6W2	CD4_TEM	0.0585996	Male	DAXX	PTID6	W2
PTID6W2	CD8_Naive	0.0806585	Male	DAXX	PTID6	W2
PTID6W2	CD8_Proliferating	0.366523	Male	DAXX	PTID6	W2
PTID6W2	CD8_TCM	0.1151	Male	DAXX	PTID6	W2
PTID6W2	CD8_TEM	0.114883	Male	DAXX	PTID6	W2
PTID6W2	cDC1	0.141539	Male	DAXX	PTID6	W2
PTID6W2	cDC2	0.0997306	Male	DAXX	PTID6	W2
PTID6W2	dnT	0	Male	DAXX	PTID6	W2
PTID6W2	Doublet	0.237581	Male	DAXX	PTID6	W2
PTID6W2	Eryth	0.0455282	Male	DAXX	PTID6	W2
PTID6W2	gdT	0.101921	Male	DAXX	PTID6	W2
PTID6W2	HSPC	0.134382	Male	DAXX	PTID6	W2
PTID6W2	ILC	0	Male	DAXX	PTID6	W2
PTID6W2	MAIT	0.112572	Male	DAXX	PTID6	W2
PTID6W2	NK	0.127825	Male	DAXX	PTID6	W2
PTID6W2	NK_CD56bright	0.111071	Male	DAXX	PTID6	W2
PTID6W2	NK_Proliferating	0.265772	Male	DAXX	PTID6	W2
PTID6W2	pDC	0.0930639	Male	DAXX	PTID6	W2
PTID6W2	Plasmablast	0.236251	Male	DAXX	PTID6	W2
PTID6W2	Platelet	0.0507707	Male	DAXX	PTID6	W2
PTID6W2	Treg	0.0541256	Male	DAXX	PTID6	W2
PTID6W3	ASDC	0.234977	Male	DAXX	PTID6	W3
PTID6W3	B_intermediate	0.106943	Male	DAXX	PTID6	W3
PTID6W3	B_memory	0.127534	Male	DAXX	PTID6	W3
PTID6W3	B_naive	0.0762709	Male	DAXX	PTID6	W3
PTID6W3	CD14_Mono	0.085405	Male	DAXX	PTID6	W3
PTID6W3	CD16_Mono	0.0936301	Male	DAXX	PTID6	W3
PTID6W3	CD4_CTL	0.0895072	Male	DAXX	PTID6	W3
PTID6W3	CD4_Naive	0.0716528	Male	DAXX	PTID6	W3
PTID6W3	CD4_Proliferating	0.0465849	Male	DAXX	PTID6	W3
PTID6W3	CD4_TCM	0.0749498	Male	DAXX	PTID6	W3
PTID6W3	CD4_TEM	0.0604552	Male	DAXX	PTID6	W3
PTID6W3	CD8_Naive	0.0803071	Male	DAXX	PTID6	W3
PTID6W3	CD8_Proliferating	0.144935	Male	DAXX	PTID6	W3
PTID6W3	CD8_TCM	0.0325793	Male	DAXX	PTID6	W3
PTID6W3	CD8_TEM	0.103158	Male	DAXX	PTID6	W3
PTID6W3	cDC1	0.0626284	Male	DAXX	PTID6	W3
PTID6W3	cDC2	0.102872	Male	DAXX	PTID6	W3
PTID6W3	dnT	0.265268	Male	DAXX	PTID6	W3
PTID6W3	Doublet	0.380627	Male	DAXX	PTID6	W3
PTID6W3	Eryth	0.0481251	Male	DAXX	PTID6	W3
PTID6W3	gdT	0.0919531	Male	DAXX	PTID6	W3
PTID6W3	HSPC	0.0864497	Male	DAXX	PTID6	W3
PTID6W3	ILC	0	Male	DAXX	PTID6	W3
PTID6W3	MAIT	0.0788418	Male	DAXX	PTID6	W3
PTID6W3	NK	0.117291	Male	DAXX	PTID6	W3
PTID6W3	NK_CD56bright	0.130369	Male	DAXX	PTID6	W3
PTID6W3	NK_Proliferating	0.221474	Male	DAXX	PTID6	W3
PTID6W3	pDC	0.0936151	Male	DAXX	PTID6	W3
PTID6W3	Plasmablast	0.205316	Male	DAXX	PTID6	W3
PTID6W3	Platelet	0	Male	DAXX	PTID6	W3
PTID6W3	Treg	0.0866023	Male	DAXX	PTID6	W3
PTID6W4	ASDC	0.256482	Male	DAXX	PTID6	W4
PTID6W4	B_intermediate	0.12474	Male	DAXX	PTID6	W4
PTID6W4	B_memory	0.145842	Male	DAXX	PTID6	W4
PTID6W4	B_naive	0.0809782	Male	DAXX	PTID6	W4
PTID6W4	CD14_Mono	0.0872725	Male	DAXX	PTID6	W4
PTID6W4	CD16_Mono	0.0925144	Male	DAXX	PTID6	W4
PTID6W4	CD4_CTL	0.109182	Male	DAXX	PTID6	W4
PTID6W4	CD4_Naive	0.0662601	Male	DAXX	PTID6	W4
PTID6W4	CD4_TCM	0.0844135	Male	DAXX	PTID6	W4
PTID6W4	CD4_TEM	0.0828584	Male	DAXX	PTID6	W4
PTID6W4	CD8_Naive	0.0741316	Male	DAXX	PTID6	W4
PTID6W4	CD8_Proliferating	0.324054	Male	DAXX	PTID6	W4
PTID6W4	CD8_TCM	0.150935	Male	DAXX	PTID6	W4
PTID6W4	CD8_TEM	0.11399	Male	DAXX	PTID6	W4
PTID6W4	cDC1	0.0449226	Male	DAXX	PTID6	W4
PTID6W4	cDC2	0.0978252	Male	DAXX	PTID6	W4
PTID6W4	dnT	0.309693	Male	DAXX	PTID6	W4
PTID6W4	Doublet	0.154042	Male	DAXX	PTID6	W4
PTID6W4	Eryth	0.00665957	Male	DAXX	PTID6	W4
PTID6W4	gdT	0.11022	Male	DAXX	PTID6	W4
PTID6W4	HSPC	0.0342745	Male	DAXX	PTID6	W4
PTID6W4	ILC	0	Male	DAXX	PTID6	W4
PTID6W4	MAIT	0.110749	Male	DAXX	PTID6	W4
PTID6W4	NK	0.129404	Male	DAXX	PTID6	W4
PTID6W4	NK_CD56bright	0.110354	Male	DAXX	PTID6	W4
PTID6W4	NK_Proliferating	0.111758	Male	DAXX	PTID6	W4
PTID6W4	pDC	0.0819046	Male	DAXX	PTID6	W4
PTID6W4	Plasmablast	0.0970335	Male	DAXX	PTID6	W4
PTID6W4	Platelet	0.0171223	Male	DAXX	PTID6	W4
PTID6W4	Treg	0.0670481	Male	DAXX	PTID6	W4
PTID6W5	ASDC	0.127444	Male	DAXX	PTID6	W5
PTID6W5	B_intermediate	0.111118	Male	DAXX	PTID6	W5
PTID6W5	B_memory	0.139868	Male	DAXX	PTID6	W5
PTID6W5	B_naive	0.0712214	Male	DAXX	PTID6	W5
PTID6W5	CD14_Mono	0.0845694	Male	DAXX	PTID6	W5
PTID6W5	CD16_Mono	0.114674	Male	DAXX	PTID6	W5
PTID6W5	CD4_CTL	0.153128	Male	DAXX	PTID6	W5
PTID6W5	CD4_Naive	0.0795787	Male	DAXX	PTID6	W5
PTID6W5	CD4_Proliferating	0.244539	Male	DAXX	PTID6	W5
PTID6W5	CD4_TCM	0.0776888	Male	DAXX	PTID6	W5
PTID6W5	CD4_TEM	0.0995502	Male	DAXX	PTID6	W5
PTID6W5	CD8_Naive	0.0748787	Male	DAXX	PTID6	W5
PTID6W5	CD8_Proliferating	0	Male	DAXX	PTID6	W5
PTID6W5	CD8_TCM	0.0683211	Male	DAXX	PTID6	W5
PTID6W5	CD8_TEM	0.116702	Male	DAXX	PTID6	W5
PTID6W5	cDC1	0.197601	Male	DAXX	PTID6	W5
PTID6W5	cDC2	0.0992406	Male	DAXX	PTID6	W5
PTID6W5	dnT	0.22188	Male	DAXX	PTID6	W5
PTID6W5	Doublet	0	Male	DAXX	PTID6	W5
PTID6W5	Eryth	0.0104342	Male	DAXX	PTID6	W5
PTID6W5	gdT	0.110885	Male	DAXX	PTID6	W5
PTID6W5	HSPC	0.146835	Male	DAXX	PTID6	W5
PTID6W5	ILC	0.136105	Male	DAXX	PTID6	W5
PTID6W5	MAIT	0.104483	Male	DAXX	PTID6	W5
PTID6W5	NK	0.125532	Male	DAXX	PTID6	W5
PTID6W5	NK_CD56bright	0.126483	Male	DAXX	PTID6	W5
PTID6W5	NK_Proliferating	0.204491	Male	DAXX	PTID6	W5
PTID6W5	pDC	0.0876721	Male	DAXX	PTID6	W5
PTID6W5	Plasmablast	0.307493	Male	DAXX	PTID6	W5
PTID6W5	Platelet	0.0792052	Male	DAXX	PTID6	W5
PTID6W5	Treg	0.119765	Male	DAXX	PTID6	W5
PTID6W6	ASDC	0.213615	Male	DAXX	PTID6	W6
PTID6W6	B_intermediate	0.126664	Male	DAXX	PTID6	W6
PTID6W6	B_memory	0.144533	Male	DAXX	PTID6	W6
PTID6W6	B_naive	0.084963	Male	DAXX	PTID6	W6
PTID6W6	CD14_Mono	0.0912886	Male	DAXX	PTID6	W6
PTID6W6	CD16_Mono	0.0860911	Male	DAXX	PTID6	W6
PTID6W6	CD4_CTL	0.0813656	Male	DAXX	PTID6	W6
PTID6W6	CD4_Naive	0.0736491	Male	DAXX	PTID6	W6
PTID6W6	CD4_Proliferating	0.342309	Male	DAXX	PTID6	W6
PTID6W6	CD4_TCM	0.0957811	Male	DAXX	PTID6	W6
PTID6W6	CD4_TEM	0.0729641	Male	DAXX	PTID6	W6
PTID6W6	CD8_Naive	0.090488	Male	DAXX	PTID6	W6
PTID6W6	CD8_Proliferating	0.364073	Male	DAXX	PTID6	W6
PTID6W6	CD8_TCM	0.0966619	Male	DAXX	PTID6	W6
PTID6W6	CD8_TEM	0.104496	Male	DAXX	PTID6	W6
PTID6W6	cDC1	0.203776	Male	DAXX	PTID6	W6
PTID6W6	cDC2	0.116897	Male	DAXX	PTID6	W6
PTID6W6	dnT	0.194591	Male	DAXX	PTID6	W6
PTID6W6	Doublet	0.177185	Male	DAXX	PTID6	W6
PTID6W6	Eryth	0.0205954	Male	DAXX	PTID6	W6
PTID6W6	gdT	0.107878	Male	DAXX	PTID6	W6
PTID6W6	HSPC	0	Male	DAXX	PTID6	W6
PTID6W6	ILC	0.236216	Male	DAXX	PTID6	W6
PTID6W6	MAIT	0.113152	Male	DAXX	PTID6	W6
PTID6W6	NK	0.12035	Male	DAXX	PTID6	W6
PTID6W6	NK_CD56bright	0.187242	Male	DAXX	PTID6	W6
PTID6W6	NK_Proliferating	0.208681	Male	DAXX	PTID6	W6
PTID6W6	pDC	0.131982	Male	DAXX	PTID6	W6
PTID6W6	Plasmablast	0.283678	Male	DAXX	PTID6	W6
PTID6W6	Platelet	0.0845455	Male	DAXX	PTID6	W6
PTID6W6	Treg	0.0961683	Male	DAXX	PTID6	W6
PTID6W7	ASDC	0.262777	Male	DAXX	PTID6	W7
PTID6W7	B_intermediate	0.128869	Male	DAXX	PTID6	W7
PTID6W7	B_memory	0.149711	Male	DAXX	PTID6	W7
PTID6W7	B_naive	0.117868	Male	DAXX	PTID6	W7
PTID6W7	CD14_Mono	0.108318	Male	DAXX	PTID6	W7
PTID6W7	CD16_Mono	0.110128	Male	DAXX	PTID6	W7
PTID6W7	CD4_CTL	0.137263	Male	DAXX	PTID6	W7
PTID6W7	CD4_Naive	0.0838448	Male	DAXX	PTID6	W7
PTID6W7	CD4_Proliferating	0.599039	Male	DAXX	PTID6	W7
PTID6W7	CD4_TCM	0.0930969	Male	DAXX	PTID6	W7
PTID6W7	CD4_TEM	0.0968375	Male	DAXX	PTID6	W7
PTID6W7	CD8_Naive	0.0987411	Male	DAXX	PTID6	W7
PTID6W7	CD8_Proliferating	0	Male	DAXX	PTID6	W7
PTID6W7	CD8_TCM	0.0857179	Male	DAXX	PTID6	W7
PTID6W7	CD8_TEM	0.141775	Male	DAXX	PTID6	W7
PTID6W7	cDC1	0.135498	Male	DAXX	PTID6	W7
PTID6W7	cDC2	0.11847	Male	DAXX	PTID6	W7
PTID6W7	dnT	0.131223	Male	DAXX	PTID6	W7
PTID6W7	Doublet	0	Male	DAXX	PTID6	W7
PTID6W7	Eryth	0.0500526	Male	DAXX	PTID6	W7
PTID6W7	gdT	0.12019	Male	DAXX	PTID6	W7
PTID6W7	HSPC	0.191805	Male	DAXX	PTID6	W7
PTID6W7	ILC	0.184576	Male	DAXX	PTID6	W7
PTID6W7	MAIT	0.157916	Male	DAXX	PTID6	W7
PTID6W7	NK	0.144933	Male	DAXX	PTID6	W7
PTID6W7	NK_CD56bright	0.136144	Male	DAXX	PTID6	W7
PTID6W7	NK_Proliferating	0.306077	Male	DAXX	PTID6	W7
PTID6W7	pDC	0.111829	Male	DAXX	PTID6	W7
PTID6W7	Plasmablast	0.0700654	Male	DAXX	PTID6	W7
PTID6W7	Platelet	0.0305876	Male	DAXX	PTID6	W7
PTID6W7	Treg	0.107989	Male	DAXX	PTID6	W7
PTID2W2	ASDC	0.561524	Male	FOSB	PTID2	W2
PTID2W2	B_intermediate	0.677011	Male	FOSB	PTID2	W2
PTID2W2	B_memory	0.475123	Male	FOSB	PTID2	W2
PTID2W2	B_naive	0.515012	Male	FOSB	PTID2	W2
PTID2W2	CD14_Mono	0.926298	Male	FOSB	PTID2	W2
PTID2W2	CD16_Mono	0.52303	Male	FOSB	PTID2	W2
PTID2W2	CD4_CTL	0.270521	Male	FOSB	PTID2	W2
PTID2W2	CD4_Naive	0.23585	Male	FOSB	PTID2	W2
PTID2W2	CD4_Proliferating	0.286527	Male	FOSB	PTID2	W2
PTID2W2	CD4_TCM	0.296225	Male	FOSB	PTID2	W2
PTID2W2	CD4_TEM	0.392887	Male	FOSB	PTID2	W2
PTID2W2	CD8_Naive	0.396676	Male	FOSB	PTID2	W2
PTID2W2	CD8_Proliferating	0.248213	Male	FOSB	PTID2	W2
PTID2W2	CD8_TCM	0.311614	Male	FOSB	PTID2	W2
PTID2W2	CD8_TEM	0.291237	Male	FOSB	PTID2	W2
PTID2W2	cDC1	0.34657	Male	FOSB	PTID2	W2
PTID2W2	cDC2	0.790987	Male	FOSB	PTID2	W2
PTID2W2	dnT	0.375847	Male	FOSB	PTID2	W2
PTID2W2	Doublet	0.339266	Male	FOSB	PTID2	W2
PTID2W2	Eryth	0.232837	Male	FOSB	PTID2	W2
PTID2W2	gdT	0.406366	Male	FOSB	PTID2	W2
PTID2W2	HSPC	0.470523	Male	FOSB	PTID2	W2
PTID2W2	ILC	0.740624	Male	FOSB	PTID2	W2
PTID2W2	MAIT	0.647671	Male	FOSB	PTID2	W2
PTID2W2	NK	0.245091	Male	FOSB	PTID2	W2
PTID2W2	NK_CD56bright	0.473853	Male	FOSB	PTID2	W2
PTID2W2	NK_Proliferating	0.362886	Male	FOSB	PTID2	W2
PTID2W2	pDC	0.489568	Male	FOSB	PTID2	W2
PTID2W2	Plasmablast	0.47705	Male	FOSB	PTID2	W2
PTID2W2	Platelet	0	Male	FOSB	PTID2	W2
PTID2W2	Treg	0.254471	Male	FOSB	PTID2	W2
PTID2W3	ASDC	0.800635	Male	FOSB	PTID2	W3
PTID2W3	B_intermediate	0.649261	Male	FOSB	PTID2	W3
PTID2W3	B_memory	0.550427	Male	FOSB	PTID2	W3
PTID2W3	B_naive	0.548052	Male	FOSB	PTID2	W3
PTID2W3	CD14_Mono	0.967069	Male	FOSB	PTID2	W3
PTID2W3	CD16_Mono	0.508241	Male	FOSB	PTID2	W3
PTID2W3	CD4_CTL	0.34394	Male	FOSB	PTID2	W3
PTID2W3	CD4_Naive	0.317818	Male	FOSB	PTID2	W3
PTID2W3	CD4_Proliferating	0.45445	Male	FOSB	PTID2	W3
PTID2W3	CD4_TCM	0.344627	Male	FOSB	PTID2	W3
PTID2W3	CD4_TEM	0.554756	Male	FOSB	PTID2	W3
PTID2W3	CD8_Naive	0.455645	Male	FOSB	PTID2	W3
PTID2W3	CD8_Proliferating	0.668436	Male	FOSB	PTID2	W3
PTID2W3	CD8_TCM	0.43572	Male	FOSB	PTID2	W3
PTID2W3	CD8_TEM	0.329093	Male	FOSB	PTID2	W3
PTID2W3	cDC1	0.680466	Male	FOSB	PTID2	W3
PTID2W3	cDC2	0.869969	Male	FOSB	PTID2	W3
PTID2W3	dnT	0.494305	Male	FOSB	PTID2	W3
PTID2W3	Doublet	0.464462	Male	FOSB	PTID2	W3
PTID2W3	Eryth	0.218798	Male	FOSB	PTID2	W3
PTID2W3	gdT	0.458587	Male	FOSB	PTID2	W3
PTID2W3	HSPC	0.391094	Male	FOSB	PTID2	W3
PTID2W3	ILC	0.643513	Male	FOSB	PTID2	W3
PTID2W3	MAIT	0.600626	Male	FOSB	PTID2	W3
PTID2W3	NK	0.22871	Male	FOSB	PTID2	W3
PTID2W3	NK_CD56bright	0.575925	Male	FOSB	PTID2	W3
PTID2W3	NK_Proliferating	0.248882	Male	FOSB	PTID2	W3
PTID2W3	pDC	0.540933	Male	FOSB	PTID2	W3
PTID2W3	Plasmablast	0.273601	Male	FOSB	PTID2	W3
PTID2W3	Platelet	0	Male	FOSB	PTID2	W3
PTID2W3	Treg	0.287925	Male	FOSB	PTID2	W3
PTID2W4	ASDC	0.456989	Male	FOSB	PTID2	W4
PTID2W4	B_intermediate	0.567218	Male	FOSB	PTID2	W4
PTID2W4	B_memory	0.560784	Male	FOSB	PTID2	W4
PTID2W4	B_naive	0.484193	Male	FOSB	PTID2	W4
PTID2W4	CD14_Mono	0.760165	Male	FOSB	PTID2	W4
PTID2W4	CD16_Mono	0.437264	Male	FOSB	PTID2	W4
PTID2W4	CD4_CTL	0.196409	Male	FOSB	PTID2	W4
PTID2W4	CD4_Naive	0.205329	Male	FOSB	PTID2	W4
PTID2W4	CD4_Proliferating	0.724938	Male	FOSB	PTID2	W4
PTID2W4	CD4_TCM	0.259436	Male	FOSB	PTID2	W4
PTID2W4	CD4_TEM	0.414622	Male	FOSB	PTID2	W4
PTID2W4	CD8_Naive	0.361567	Male	FOSB	PTID2	W4
PTID2W4	CD8_Proliferating	0	Male	FOSB	PTID2	W4
PTID2W4	CD8_TCM	0.350682	Male	FOSB	PTID2	W4
PTID2W4	CD8_TEM	0.267692	Male	FOSB	PTID2	W4
PTID2W4	cDC1	0.759332	Male	FOSB	PTID2	W4
PTID2W4	cDC2	0.729499	Male	FOSB	PTID2	W4
PTID2W4	dnT	0.238088	Male	FOSB	PTID2	W4
PTID2W4	Doublet	1.51441	Male	FOSB	PTID2	W4
PTID2W4	Eryth	0.172621	Male	FOSB	PTID2	W4
PTID2W4	gdT	0.36776	Male	FOSB	PTID2	W4
PTID2W4	HSPC	0.411661	Male	FOSB	PTID2	W4
PTID2W4	ILC	0.332215	Male	FOSB	PTID2	W4
PTID2W4	MAIT	0.526824	Male	FOSB	PTID2	W4
PTID2W4	NK	0.216487	Male	FOSB	PTID2	W4
PTID2W4	NK_CD56bright	0.45749	Male	FOSB	PTID2	W4
PTID2W4	NK_Proliferating	0.340352	Male	FOSB	PTID2	W4
PTID2W4	pDC	0.592417	Male	FOSB	PTID2	W4
PTID2W4	Plasmablast	0.143499	Male	FOSB	PTID2	W4
PTID2W4	Platelet	0	Male	FOSB	PTID2	W4
PTID2W4	Treg	0.240537	Male	FOSB	PTID2	W4
PTID2W5	ASDC	0.349136	Male	FOSB	PTID2	W5
PTID2W5	B_intermediate	0.451909	Male	FOSB	PTID2	W5
PTID2W5	B_memory	0.368448	Male	FOSB	PTID2	W5
PTID2W5	B_naive	0.356878	Male	FOSB	PTID2	W5
PTID2W5	CD14_Mono	0.594277	Male	FOSB	PTID2	W5
PTID2W5	CD16_Mono	0.493008	Male	FOSB	PTID2	W5
PTID2W5	CD4_CTL	0.250009	Male	FOSB	PTID2	W5
PTID2W5	CD4_Naive	0.188582	Male	FOSB	PTID2	W5
PTID2W5	CD4_Proliferating	0.545901	Male	FOSB	PTID2	W5
PTID2W5	CD4_TCM	0.185327	Male	FOSB	PTID2	W5
PTID2W5	CD4_TEM	0.270318	Male	FOSB	PTID2	W5
PTID2W5	CD8_Naive	0.284461	Male	FOSB	PTID2	W5
PTID2W5	CD8_Proliferating	0.367274	Male	FOSB	PTID2	W5
PTID2W5	CD8_TCM	0.231111	Male	FOSB	PTID2	W5
PTID2W5	CD8_TEM	0.188714	Male	FOSB	PTID2	W5
PTID2W5	cDC1	0.488243	Male	FOSB	PTID2	W5
PTID2W5	cDC2	0.698371	Male	FOSB	PTID2	W5
PTID2W5	dnT	0.327232	Male	FOSB	PTID2	W5
PTID2W5	Doublet	0.255972	Male	FOSB	PTID2	W5
PTID2W5	Eryth	0.226236	Male	FOSB	PTID2	W5
PTID2W5	gdT	0.296649	Male	FOSB	PTID2	W5
PTID2W5	HSPC	0.361826	Male	FOSB	PTID2	W5
PTID2W5	ILC	0.255749	Male	FOSB	PTID2	W5
PTID2W5	MAIT	0.433992	Male	FOSB	PTID2	W5
PTID2W5	NK	0.175293	Male	FOSB	PTID2	W5
PTID2W5	NK_CD56bright	0.404516	Male	FOSB	PTID2	W5
PTID2W5	NK_Proliferating	0.185958	Male	FOSB	PTID2	W5
PTID2W5	pDC	0.519247	Male	FOSB	PTID2	W5
PTID2W5	Plasmablast	0.409492	Male	FOSB	PTID2	W5
PTID2W5	Platelet	0.127334	Male	FOSB	PTID2	W5
PTID2W5	Treg	0.197204	Male	FOSB	PTID2	W5
PTID2W6	ASDC	0.150528	Male	FOSB	PTID2	W6
PTID2W6	B_intermediate	0.494875	Male	FOSB	PTID2	W6
PTID2W6	B_memory	0.390662	Male	FOSB	PTID2	W6
PTID2W6	B_naive	0.343062	Male	FOSB	PTID2	W6
PTID2W6	CD14_Mono	0.555123	Male	FOSB	PTID2	W6
PTID2W6	CD16_Mono	0.415858	Male	FOSB	PTID2	W6
PTID2W6	CD4_CTL	0.223492	Male	FOSB	PTID2	W6
PTID2W6	CD4_Naive	0.188715	Male	FOSB	PTID2	W6
PTID2W6	CD4_Proliferating	0.0951817	Male	FOSB	PTID2	W6
PTID2W6	CD4_TCM	0.205943	Male	FOSB	PTID2	W6
PTID2W6	CD4_TEM	0.334064	Male	FOSB	PTID2	W6
PTID2W6	CD8_Naive	0.294043	Male	FOSB	PTID2	W6
PTID2W6	CD8_Proliferating	0.254515	Male	FOSB	PTID2	W6
PTID2W6	CD8_TCM	0.236399	Male	FOSB	PTID2	W6
PTID2W6	CD8_TEM	0.165995	Male	FOSB	PTID2	W6
PTID2W6	cDC1	0.481471	Male	FOSB	PTID2	W6
PTID2W6	cDC2	0.612026	Male	FOSB	PTID2	W6
PTID2W6	dnT	0.201829	Male	FOSB	PTID2	W6
PTID2W6	Eryth	0.253612	Male	FOSB	PTID2	W6
PTID2W6	gdT	0.240489	Male	FOSB	PTID2	W6
PTID2W6	HSPC	0.399216	Male	FOSB	PTID2	W6
PTID2W6	ILC	0.730098	Male	FOSB	PTID2	W6
PTID2W6	MAIT	0.386584	Male	FOSB	PTID2	W6
PTID2W6	NK	0.180503	Male	FOSB	PTID2	W6
PTID2W6	NK_CD56bright	0.254363	Male	FOSB	PTID2	W6
PTID2W6	NK_Proliferating	0.159967	Male	FOSB	PTID2	W6
PTID2W6	pDC	0.374574	Male	FOSB	PTID2	W6
PTID2W6	Plasmablast	0.188299	Male	FOSB	PTID2	W6
PTID2W6	Platelet	0	Male	FOSB	PTID2	W6
PTID2W6	Treg	0.192336	Male	FOSB	PTID2	W6
PTID2W7	ASDC	0.328876	Male	FOSB	PTID2	W7
PTID2W7	B_intermediate	0.371125	Male	FOSB	PTID2	W7
PTID2W7	B_memory	0.278048	Male	FOSB	PTID2	W7
PTID2W7	B_naive	0.213214	Male	FOSB	PTID2	W7
PTID2W7	CD14_Mono	0.620958	Male	FOSB	PTID2	W7
PTID2W7	CD16_Mono	0.339644	Male	FOSB	PTID2	W7
PTID2W7	CD4_CTL	0.0735747	Male	FOSB	PTID2	W7
PTID2W7	CD4_Naive	0.117904	Male	FOSB	PTID2	W7
PTID2W7	CD4_Proliferating	0.281173	Male	FOSB	PTID2	W7
PTID2W7	CD4_TCM	0.12192	Male	FOSB	PTID2	W7
PTID2W7	CD4_TEM	0.273219	Male	FOSB	PTID2	W7
PTID2W7	CD8_Naive	0.192147	Male	FOSB	PTID2	W7
PTID2W7	CD8_Proliferating	0.729321	Male	FOSB	PTID2	W7
PTID2W7	CD8_TCM	0.155252	Male	FOSB	PTID2	W7
PTID2W7	CD8_TEM	0.116982	Male	FOSB	PTID2	W7
PTID2W7	cDC1	0.0971822	Male	FOSB	PTID2	W7
PTID2W7	cDC2	0.498299	Male	FOSB	PTID2	W7
PTID2W7	dnT	0.177673	Male	FOSB	PTID2	W7
PTID2W7	Doublet	0.297185	Male	FOSB	PTID2	W7
PTID2W7	Eryth	0.188256	Male	FOSB	PTID2	W7
PTID2W7	gdT	0.196348	Male	FOSB	PTID2	W7
PTID2W7	HSPC	0.136452	Male	FOSB	PTID2	W7
PTID2W7	ILC	0.38979	Male	FOSB	PTID2	W7
PTID2W7	MAIT	0.275831	Male	FOSB	PTID2	W7
PTID2W7	NK	0.10318	Male	FOSB	PTID2	W7
PTID2W7	NK_CD56bright	0.260955	Male	FOSB	PTID2	W7
PTID2W7	NK_Proliferating	0.188785	Male	FOSB	PTID2	W7
PTID2W7	pDC	0.233986	Male	FOSB	PTID2	W7
PTID2W7	Plasmablast	0.27603	Male	FOSB	PTID2	W7
PTID2W7	Platelet	0.374862	Male	FOSB	PTID2	W7
PTID2W7	Treg	0.102051	Male	FOSB	PTID2	W7
PTID4W2	ASDC	0.335657	Male	FOSB	PTID4	W2
PTID4W2	B_intermediate	0.45967	Male	FOSB	PTID4	W2
PTID4W2	B_memory	0.405622	Male	FOSB	PTID4	W2
PTID4W2	B_naive	0.34528	Male	FOSB	PTID4	W2
PTID4W2	CD14_Mono	0.750977	Male	FOSB	PTID4	W2
PTID4W2	CD16_Mono	0.322524	Male	FOSB	PTID4	W2
PTID4W2	CD4_CTL	0.278152	Male	FOSB	PTID4	W2
PTID4W2	CD4_Naive	0.201095	Male	FOSB	PTID4	W2
PTID4W2	CD4_Proliferating	0.182637	Male	FOSB	PTID4	W2
PTID4W2	CD4_TCM	0.249615	Male	FOSB	PTID4	W2
PTID4W2	CD4_TEM	0.465212	Male	FOSB	PTID4	W2
PTID4W2	CD8_Naive	0.347579	Male	FOSB	PTID4	W2
PTID4W2	CD8_TCM	0.32446	Male	FOSB	PTID4	W2
PTID4W2	CD8_TEM	0.255192	Male	FOSB	PTID4	W2
PTID4W2	cDC1	0.43879	Male	FOSB	PTID4	W2
PTID4W2	cDC2	0.625564	Male	FOSB	PTID4	W2
PTID4W2	dnT	0.390101	Male	FOSB	PTID4	W2
PTID4W2	Doublet	0.407152	Male	FOSB	PTID4	W2
PTID4W2	Eryth	0.167092	Male	FOSB	PTID4	W2
PTID4W2	gdT	0.217246	Male	FOSB	PTID4	W2
PTID4W2	HSPC	0.411552	Male	FOSB	PTID4	W2
PTID4W2	ILC	0.36423	Male	FOSB	PTID4	W2
PTID4W2	MAIT	0.46564	Male	FOSB	PTID4	W2
PTID4W2	NK	0.206707	Male	FOSB	PTID4	W2
PTID4W2	NK_CD56bright	0.532263	Male	FOSB	PTID4	W2
PTID4W2	NK_Proliferating	0.184162	Male	FOSB	PTID4	W2
PTID4W2	pDC	0.400593	Male	FOSB	PTID4	W2
PTID4W2	Plasmablast	0.172773	Male	FOSB	PTID4	W2
PTID4W2	Platelet	0.0241228	Male	FOSB	PTID4	W2
PTID4W2	Treg	0.241446	Male	FOSB	PTID4	W2
PTID4W3	ASDC	0.350786	Male	FOSB	PTID4	W3
PTID4W3	B_intermediate	0.60074	Male	FOSB	PTID4	W3
PTID4W3	B_memory	0.538945	Male	FOSB	PTID4	W3
PTID4W3	B_naive	0.551413	Male	FOSB	PTID4	W3
PTID4W3	CD14_Mono	1.05089	Male	FOSB	PTID4	W3
PTID4W3	CD16_Mono	0.522292	Male	FOSB	PTID4	W3
PTID4W3	CD4_CTL	0.521115	Male	FOSB	PTID4	W3
PTID4W3	CD4_Naive	0.309452	Male	FOSB	PTID4	W3
PTID4W3	CD4_Proliferating	0.502727	Male	FOSB	PTID4	W3
PTID4W3	CD4_TCM	0.441221	Male	FOSB	PTID4	W3
PTID4W3	CD4_TEM	0.675888	Male	FOSB	PTID4	W3
PTID4W3	CD8_Naive	0.506591	Male	FOSB	PTID4	W3
PTID4W3	CD8_Proliferating	0.644412	Male	FOSB	PTID4	W3
PTID4W3	CD8_TCM	0.559389	Male	FOSB	PTID4	W3
PTID4W3	CD8_TEM	0.421627	Male	FOSB	PTID4	W3
PTID4W3	cDC1	0.668022	Male	FOSB	PTID4	W3
PTID4W3	cDC2	0.85941	Male	FOSB	PTID4	W3
PTID4W3	dnT	0.507861	Male	FOSB	PTID4	W3
PTID4W3	Doublet	0.611726	Male	FOSB	PTID4	W3
PTID4W3	Eryth	0.262221	Male	FOSB	PTID4	W3
PTID4W3	gdT	0.522109	Male	FOSB	PTID4	W3
PTID4W3	HSPC	0.750648	Male	FOSB	PTID4	W3
PTID4W3	ILC	1.23298	Male	FOSB	PTID4	W3
PTID4W3	MAIT	0.78897	Male	FOSB	PTID4	W3
PTID4W3	NK	0.303221	Male	FOSB	PTID4	W3
PTID4W3	NK_CD56bright	0.927442	Male	FOSB	PTID4	W3
PTID4W3	NK_Proliferating	0.538546	Male	FOSB	PTID4	W3
PTID4W3	pDC	0.507238	Male	FOSB	PTID4	W3
PTID4W3	Plasmablast	0.277396	Male	FOSB	PTID4	W3
PTID4W3	Platelet	0.209274	Male	FOSB	PTID4	W3
PTID4W3	Treg	0.352738	Male	FOSB	PTID4	W3
PTID4W4	ASDC	0.122021	Male	FOSB	PTID4	W4
PTID4W4	B_intermediate	0.374555	Male	FOSB	PTID4	W4
PTID4W4	B_memory	0.297728	Male	FOSB	PTID4	W4
PTID4W4	B_naive	0.275184	Male	FOSB	PTID4	W4
PTID4W4	CD14_Mono	0.776308	Male	FOSB	PTID4	W4
PTID4W4	CD16_Mono	0.363553	Male	FOSB	PTID4	W4
PTID4W4	CD4_CTL	0.267372	Male	FOSB	PTID4	W4
PTID4W4	CD4_Naive	0.155804	Male	FOSB	PTID4	W4
PTID4W4	CD4_Proliferating	0.323807	Male	FOSB	PTID4	W4
PTID4W4	CD4_TCM	0.222146	Male	FOSB	PTID4	W4
PTID4W4	CD4_TEM	0.328341	Male	FOSB	PTID4	W4
PTID4W4	CD8_Naive	0.24938	Male	FOSB	PTID4	W4
PTID4W4	CD8_TCM	0.340262	Male	FOSB	PTID4	W4
PTID4W4	CD8_TEM	0.192716	Male	FOSB	PTID4	W4
PTID4W4	cDC1	0.374796	Male	FOSB	PTID4	W4
PTID4W4	cDC2	0.661748	Male	FOSB	PTID4	W4
PTID4W4	dnT	0.458981	Male	FOSB	PTID4	W4
PTID4W4	Doublet	0.45381	Male	FOSB	PTID4	W4
PTID4W4	Eryth	0.249872	Male	FOSB	PTID4	W4
PTID4W4	gdT	0.204999	Male	FOSB	PTID4	W4
PTID4W4	HSPC	0.41221	Male	FOSB	PTID4	W4
PTID4W4	ILC	0.766777	Male	FOSB	PTID4	W4
PTID4W4	MAIT	0.397012	Male	FOSB	PTID4	W4
PTID4W4	NK	0.14343	Male	FOSB	PTID4	W4
PTID4W4	NK_CD56bright	0.405501	Male	FOSB	PTID4	W4
PTID4W4	NK_Proliferating	0.263105	Male	FOSB	PTID4	W4
PTID4W4	pDC	0.377912	Male	FOSB	PTID4	W4
PTID4W4	Plasmablast	0.19937	Male	FOSB	PTID4	W4
PTID4W4	Platelet	0.34506	Male	FOSB	PTID4	W4
PTID4W4	Treg	0.162342	Male	FOSB	PTID4	W4
PTID4W5	ASDC	0.458419	Male	FOSB	PTID4	W5
PTID4W5	B_intermediate	0.580078	Male	FOSB	PTID4	W5
PTID4W5	B_memory	0.526436	Male	FOSB	PTID4	W5
PTID4W5	B_naive	0.497214	Male	FOSB	PTID4	W5
PTID4W5	CD14_Mono	1.06423	Male	FOSB	PTID4	W5
PTID4W5	CD16_Mono	0.513685	Male	FOSB	PTID4	W5
PTID4W5	CD4_CTL	0.416023	Male	FOSB	PTID4	W5
PTID4W5	CD4_Naive	0.24266	Male	FOSB	PTID4	W5
PTID4W5	CD4_Proliferating	0.54513	Male	FOSB	PTID4	W5
PTID4W5	CD4_TCM	0.353963	Male	FOSB	PTID4	W5
PTID4W5	CD4_TEM	0.477997	Male	FOSB	PTID4	W5
PTID4W5	CD8_Naive	0.364891	Male	FOSB	PTID4	W5
PTID4W5	CD8_Proliferating	0.453301	Male	FOSB	PTID4	W5
PTID4W5	CD8_TCM	0.525414	Male	FOSB	PTID4	W5
PTID4W5	CD8_TEM	0.36977	Male	FOSB	PTID4	W5
PTID4W5	cDC1	0.856546	Male	FOSB	PTID4	W5
PTID4W5	cDC2	1.01786	Male	FOSB	PTID4	W5
PTID4W5	dnT	0.396309	Male	FOSB	PTID4	W5
PTID4W5	Doublet	0.288132	Male	FOSB	PTID4	W5
PTID4W5	Eryth	0.229909	Male	FOSB	PTID4	W5
PTID4W5	gdT	0.461158	Male	FOSB	PTID4	W5
PTID4W5	HSPC	0.690019	Male	FOSB	PTID4	W5
PTID4W5	ILC	0.626839	Male	FOSB	PTID4	W5
PTID4W5	MAIT	0.608741	Male	FOSB	PTID4	W5
PTID4W5	NK	0.289246	Male	FOSB	PTID4	W5
PTID4W5	NK_CD56bright	0.810292	Male	FOSB	PTID4	W5
PTID4W5	NK_Proliferating	0.476086	Male	FOSB	PTID4	W5
PTID4W5	pDC	0.659999	Male	FOSB	PTID4	W5
PTID4W5	Plasmablast	0.313372	Male	FOSB	PTID4	W5
PTID4W5	Platelet	0.178233	Male	FOSB	PTID4	W5
PTID4W5	Treg	0.241362	Male	FOSB	PTID4	W5
PTID4W6	ASDC	0.914759	Male	FOSB	PTID4	W6
PTID4W6	B_intermediate	0.600577	Male	FOSB	PTID4	W6
PTID4W6	B_memory	0.604199	Male	FOSB	PTID4	W6
PTID4W6	B_naive	0.456302	Male	FOSB	PTID4	W6
PTID4W6	CD14_Mono	1.06732	Male	FOSB	PTID4	W6
PTID4W6	CD16_Mono	0.458917	Male	FOSB	PTID4	W6
PTID4W6	CD4_CTL	0.566808	Male	FOSB	PTID4	W6
PTID4W6	CD4_Naive	0.247819	Male	FOSB	PTID4	W6
PTID4W6	CD4_Proliferating	0.42126	Male	FOSB	PTID4	W6
PTID4W6	CD4_TCM	0.35927	Male	FOSB	PTID4	W6
PTID4W6	CD4_TEM	0.559165	Male	FOSB	PTID4	W6
PTID4W6	CD8_Naive	0.459535	Male	FOSB	PTID4	W6
PTID4W6	CD8_Proliferating	0	Male	FOSB	PTID4	W6
PTID4W6	CD8_TCM	0.477188	Male	FOSB	PTID4	W6
PTID4W6	CD8_TEM	0.349845	Male	FOSB	PTID4	W6
PTID4W6	cDC1	0.467305	Male	FOSB	PTID4	W6
PTID4W6	cDC2	0.935461	Male	FOSB	PTID4	W6
PTID4W6	dnT	0.345232	Male	FOSB	PTID4	W6
PTID4W6	Doublet	0.54057	Male	FOSB	PTID4	W6
PTID4W6	Eryth	0.350417	Male	FOSB	PTID4	W6
PTID4W6	gdT	0.388424	Male	FOSB	PTID4	W6
PTID4W6	HSPC	0.625849	Male	FOSB	PTID4	W6
PTID4W6	ILC	0.914561	Male	FOSB	PTID4	W6
PTID4W6	MAIT	0.60032	Male	FOSB	PTID4	W6
PTID4W6	NK	0.265345	Male	FOSB	PTID4	W6
PTID4W6	NK_CD56bright	0.557067	Male	FOSB	PTID4	W6
PTID4W6	NK_Proliferating	0.642077	Male	FOSB	PTID4	W6
PTID4W6	pDC	0.498589	Male	FOSB	PTID4	W6
PTID4W6	Plasmablast	0.245796	Male	FOSB	PTID4	W6
PTID4W6	Platelet	0.0731417	Male	FOSB	PTID4	W6
PTID4W6	Treg	0.257102	Male	FOSB	PTID4	W6
PTID4W7	ASDC	0.400424	Male	FOSB	PTID4	W7
PTID4W7	B_intermediate	0.705642	Male	FOSB	PTID4	W7
PTID4W7	B_memory	0.545774	Male	FOSB	PTID4	W7
PTID4W7	B_naive	0.476378	Male	FOSB	PTID4	W7
PTID4W7	CD14_Mono	1.18528	Male	FOSB	PTID4	W7
PTID4W7	CD16_Mono	0.541788	Male	FOSB	PTID4	W7
PTID4W7	CD4_CTL	0.430682	Male	FOSB	PTID4	W7
PTID4W7	CD4_Naive	0.260082	Male	FOSB	PTID4	W7
PTID4W7	CD4_Proliferating	0.484361	Male	FOSB	PTID4	W7
PTID4W7	CD4_TCM	0.331961	Male	FOSB	PTID4	W7
PTID4W7	CD4_TEM	0.54017	Male	FOSB	PTID4	W7
PTID4W7	CD8_Naive	0.401069	Male	FOSB	PTID4	W7
PTID4W7	CD8_Proliferating	0.332611	Male	FOSB	PTID4	W7
PTID4W7	CD8_TCM	0.431491	Male	FOSB	PTID4	W7
PTID4W7	CD8_TEM	0.35746	Male	FOSB	PTID4	W7
PTID4W7	cDC1	0.95628	Male	FOSB	PTID4	W7
PTID4W7	cDC2	0.948309	Male	FOSB	PTID4	W7
PTID4W7	dnT	0.527579	Male	FOSB	PTID4	W7
PTID4W7	Doublet	0.498717	Male	FOSB	PTID4	W7
PTID4W7	Eryth	0.323483	Male	FOSB	PTID4	W7
PTID4W7	gdT	0.356859	Male	FOSB	PTID4	W7
PTID4W7	HSPC	0.811652	Male	FOSB	PTID4	W7
PTID4W7	ILC	0.865112	Male	FOSB	PTID4	W7
PTID4W7	MAIT	0.606747	Male	FOSB	PTID4	W7
PTID4W7	NK	0.278462	Male	FOSB	PTID4	W7
PTID4W7	NK_CD56bright	0.499961	Male	FOSB	PTID4	W7
PTID4W7	NK_Proliferating	0.336839	Male	FOSB	PTID4	W7
PTID4W7	pDC	0.572312	Male	FOSB	PTID4	W7
PTID4W7	Plasmablast	0.39199	Male	FOSB	PTID4	W7
PTID4W7	Platelet	0.0629518	Male	FOSB	PTID4	W7
PTID4W7	Treg	0.249384	Male	FOSB	PTID4	W7
PTID5W2	ASDC	0	Female	FOSB	PTID5	W2
PTID5W2	B_intermediate	0.232521	Female	FOSB	PTID5	W2
PTID5W2	B_memory	0.157895	Female	FOSB	PTID5	W2
PTID5W2	B_naive	0.147385	Female	FOSB	PTID5	W2
PTID5W2	CD14_Mono	0.329072	Female	FOSB	PTID5	W2
PTID5W2	CD16_Mono	0.142996	Female	FOSB	PTID5	W2
PTID5W2	CD4_CTL	0.120538	Female	FOSB	PTID5	W2
PTID5W2	CD4_Naive	0.08981	Female	FOSB	PTID5	W2
PTID5W2	CD4_Proliferating	0	Female	FOSB	PTID5	W2
PTID5W2	CD4_TCM	0.137805	Female	FOSB	PTID5	W2
PTID5W2	CD4_TEM	0.173552	Female	FOSB	PTID5	W2
PTID5W2	CD8_Naive	0.148057	Female	FOSB	PTID5	W2
PTID5W2	CD8_TCM	0.120392	Female	FOSB	PTID5	W2
PTID5W2	CD8_TEM	0.129988	Female	FOSB	PTID5	W2
PTID5W2	cDC1	0.346549	Female	FOSB	PTID5	W2
PTID5W2	cDC2	0.191529	Female	FOSB	PTID5	W2
PTID5W2	dnT	0.0563638	Female	FOSB	PTID5	W2
PTID5W2	Doublet	0	Female	FOSB	PTID5	W2
PTID5W2	Eryth	0.0926085	Female	FOSB	PTID5	W2
PTID5W2	gdT	0.155734	Female	FOSB	PTID5	W2
PTID5W2	HSPC	0.16735	Female	FOSB	PTID5	W2
PTID5W2	ILC	0.495585	Female	FOSB	PTID5	W2
PTID5W2	MAIT	0.267285	Female	FOSB	PTID5	W2
PTID5W2	NK	0.0783126	Female	FOSB	PTID5	W2
PTID5W2	NK_CD56bright	0.141826	Female	FOSB	PTID5	W2
PTID5W2	NK_Proliferating	0.199249	Female	FOSB	PTID5	W2
PTID5W2	pDC	0.18194	Female	FOSB	PTID5	W2
PTID5W2	Plasmablast	0.137105	Female	FOSB	PTID5	W2
PTID5W2	Platelet	0.0636698	Female	FOSB	PTID5	W2
PTID5W2	Treg	0.109028	Female	FOSB	PTID5	W2
PTID5W3	ASDC	0.2255	Female	FOSB	PTID5	W3
PTID5W3	B_intermediate	0.171453	Female	FOSB	PTID5	W3
PTID5W3	B_memory	0.194614	Female	FOSB	PTID5	W3
PTID5W3	B_naive	0.130242	Female	FOSB	PTID5	W3
PTID5W3	CD14_Mono	0.282983	Female	FOSB	PTID5	W3
PTID5W3	CD16_Mono	0.101676	Female	FOSB	PTID5	W3
PTID5W3	CD4_CTL	0.122039	Female	FOSB	PTID5	W3
PTID5W3	CD4_Naive	0.0807408	Female	FOSB	PTID5	W3
PTID5W3	CD4_Proliferating	0.0761042	Female	FOSB	PTID5	W3
PTID5W3	CD4_TCM	0.119465	Female	FOSB	PTID5	W3
PTID5W3	CD4_TEM	0.144333	Female	FOSB	PTID5	W3
PTID5W3	CD8_Naive	0.125307	Female	FOSB	PTID5	W3
PTID5W3	CD8_Proliferating	0	Female	FOSB	PTID5	W3
PTID5W3	CD8_TCM	0.134325	Female	FOSB	PTID5	W3
PTID5W3	CD8_TEM	0.106815	Female	FOSB	PTID5	W3
PTID5W3	cDC1	0.0941856	Female	FOSB	PTID5	W3
PTID5W3	cDC2	0.247999	Female	FOSB	PTID5	W3
PTID5W3	dnT	0.04886	Female	FOSB	PTID5	W3
PTID5W3	Doublet	0.200238	Female	FOSB	PTID5	W3
PTID5W3	Eryth	0.140079	Female	FOSB	PTID5	W3
PTID5W3	gdT	0.161229	Female	FOSB	PTID5	W3
PTID5W3	HSPC	0.102291	Female	FOSB	PTID5	W3
PTID5W3	ILC	0.400129	Female	FOSB	PTID5	W3
PTID5W3	MAIT	0.216183	Female	FOSB	PTID5	W3
PTID5W3	NK	0.078286	Female	FOSB	PTID5	W3
PTID5W3	NK_CD56bright	0.143981	Female	FOSB	PTID5	W3
PTID5W3	NK_Proliferating	0.171698	Female	FOSB	PTID5	W3
PTID5W3	pDC	0.145979	Female	FOSB	PTID5	W3
PTID5W3	Plasmablast	0.109193	Female	FOSB	PTID5	W3
PTID5W3	Platelet	0.0700434	Female	FOSB	PTID5	W3
PTID5W3	Treg	0.106853	Female	FOSB	PTID5	W3
PTID5W4	ASDC	0.0890472	Female	FOSB	PTID5	W4
PTID5W4	B_intermediate	0.181336	Female	FOSB	PTID5	W4
PTID5W4	B_memory	0.106298	Female	FOSB	PTID5	W4
PTID5W4	B_naive	0.0996949	Female	FOSB	PTID5	W4
PTID5W4	CD14_Mono	0.218415	Female	FOSB	PTID5	W4
PTID5W4	CD16_Mono	0.0765336	Female	FOSB	PTID5	W4
PTID5W4	CD4_CTL	0.0808756	Female	FOSB	PTID5	W4
PTID5W4	CD4_Naive	0.0793628	Female	FOSB	PTID5	W4
PTID5W4	CD4_Proliferating	0.0393297	Female	FOSB	PTID5	W4
PTID5W4	CD4_TCM	0.0958972	Female	FOSB	PTID5	W4
PTID5W4	CD4_TEM	0.116937	Female	FOSB	PTID5	W4
PTID5W4	CD8_Naive	0.10222	Female	FOSB	PTID5	W4
PTID5W4	CD8_Proliferating	0	Female	FOSB	PTID5	W4
PTID5W4	CD8_TCM	0.153021	Female	FOSB	PTID5	W4
PTID5W4	CD8_TEM	0.0785644	Female	FOSB	PTID5	W4
PTID5W4	cDC1	0.155584	Female	FOSB	PTID5	W4
PTID5W4	cDC2	0.17056	Female	FOSB	PTID5	W4
PTID5W4	dnT	0.0492318	Female	FOSB	PTID5	W4
PTID5W4	Doublet	0.0338292	Female	FOSB	PTID5	W4
PTID5W4	Eryth	0.0464592	Female	FOSB	PTID5	W4
PTID5W4	gdT	0.11621	Female	FOSB	PTID5	W4
PTID5W4	HSPC	0.14978	Female	FOSB	PTID5	W4
PTID5W4	ILC	0.0489043	Female	FOSB	PTID5	W4
PTID5W4	MAIT	0.166026	Female	FOSB	PTID5	W4
PTID5W4	NK	0.0568466	Female	FOSB	PTID5	W4
PTID5W4	NK_CD56bright	0.16718	Female	FOSB	PTID5	W4
PTID5W4	NK_Proliferating	0.210114	Female	FOSB	PTID5	W4
PTID5W4	pDC	0.0587094	Female	FOSB	PTID5	W4
PTID5W4	Plasmablast	0	Female	FOSB	PTID5	W4
PTID5W4	Platelet	0.02317	Female	FOSB	PTID5	W4
PTID5W4	Treg	0.0867883	Female	FOSB	PTID5	W4
PTID5W5	ASDC	0.148319	Female	FOSB	PTID5	W5
PTID5W5	B_intermediate	0.280639	Female	FOSB	PTID5	W5
PTID5W5	B_memory	0.170379	Female	FOSB	PTID5	W5
PTID5W5	B_naive	0.183201	Female	FOSB	PTID5	W5
PTID5W5	CD14_Mono	0.463083	Female	FOSB	PTID5	W5
PTID5W5	CD16_Mono	0.208757	Female	FOSB	PTID5	W5
PTID5W5	CD4_CTL	0.167981	Female	FOSB	PTID5	W5
PTID5W5	CD4_Naive	0.103797	Female	FOSB	PTID5	W5
PTID5W5	CD4_Proliferating	0.0470109	Female	FOSB	PTID5	W5
PTID5W5	CD4_TCM	0.162226	Female	FOSB	PTID5	W5
PTID5W5	CD4_TEM	0.216158	Female	FOSB	PTID5	W5
PTID5W5	CD8_Naive	0.172221	Female	FOSB	PTID5	W5
PTID5W5	CD8_Proliferating	0.177359	Female	FOSB	PTID5	W5
PTID5W5	CD8_TCM	0.179394	Female	FOSB	PTID5	W5
PTID5W5	CD8_TEM	0.164194	Female	FOSB	PTID5	W5
PTID5W5	cDC1	0.146667	Female	FOSB	PTID5	W5
PTID5W5	cDC2	0.387892	Female	FOSB	PTID5	W5
PTID5W5	dnT	0.0505902	Female	FOSB	PTID5	W5
PTID5W5	Doublet	0.436536	Female	FOSB	PTID5	W5
PTID5W5	Eryth	0.097762	Female	FOSB	PTID5	W5
PTID5W5	gdT	0.11562	Female	FOSB	PTID5	W5
PTID5W5	HSPC	0.155266	Female	FOSB	PTID5	W5
PTID5W5	ILC	0.389901	Female	FOSB	PTID5	W5
PTID5W5	MAIT	0.305473	Female	FOSB	PTID5	W5
PTID5W5	NK	0.0932944	Female	FOSB	PTID5	W5
PTID5W5	NK_CD56bright	0.152802	Female	FOSB	PTID5	W5
PTID5W5	NK_Proliferating	0.300411	Female	FOSB	PTID5	W5
PTID5W5	pDC	0.231632	Female	FOSB	PTID5	W5
PTID5W5	Plasmablast	0.244114	Female	FOSB	PTID5	W5
PTID5W5	Platelet	0.128896	Female	FOSB	PTID5	W5
PTID5W5	Treg	0.173314	Female	FOSB	PTID5	W5
PTID5W6	ASDC	0.268607	Female	FOSB	PTID5	W6
PTID5W6	B_intermediate	0.221108	Female	FOSB	PTID5	W6
PTID5W6	B_memory	0.138823	Female	FOSB	PTID5	W6
PTID5W6	B_naive	0.141847	Female	FOSB	PTID5	W6
PTID5W6	CD14_Mono	0.378435	Female	FOSB	PTID5	W6
PTID5W6	CD16_Mono	0.146802	Female	FOSB	PTID5	W6
PTID5W6	CD4_CTL	0.126114	Female	FOSB	PTID5	W6
PTID5W6	CD4_Naive	0.0810728	Female	FOSB	PTID5	W6
PTID5W6	CD4_Proliferating	0.239424	Female	FOSB	PTID5	W6
PTID5W6	CD4_TCM	0.106392	Female	FOSB	PTID5	W6
PTID5W6	CD4_TEM	0.140857	Female	FOSB	PTID5	W6
PTID5W6	CD8_Naive	0.131987	Female	FOSB	PTID5	W6
PTID5W6	CD8_TCM	0.190252	Female	FOSB	PTID5	W6
PTID5W6	CD8_TEM	0.113781	Female	FOSB	PTID5	W6
PTID5W6	cDC1	0.303442	Female	FOSB	PTID5	W6
PTID5W6	cDC2	0.304139	Female	FOSB	PTID5	W6
PTID5W6	dnT	0.123837	Female	FOSB	PTID5	W6
PTID5W6	Doublet	0.315833	Female	FOSB	PTID5	W6
PTID5W6	Eryth	0.110174	Female	FOSB	PTID5	W6
PTID5W6	gdT	0.101911	Female	FOSB	PTID5	W6
PTID5W6	HSPC	0.138633	Female	FOSB	PTID5	W6
PTID5W6	ILC	0.0782687	Female	FOSB	PTID5	W6
PTID5W6	MAIT	0.219885	Female	FOSB	PTID5	W6
PTID5W6	NK	0.0745467	Female	FOSB	PTID5	W6
PTID5W6	NK_CD56bright	0.120322	Female	FOSB	PTID5	W6
PTID5W6	NK_Proliferating	0.198783	Female	FOSB	PTID5	W6
PTID5W6	pDC	0.141623	Female	FOSB	PTID5	W6
PTID5W6	Plasmablast	0.0697025	Female	FOSB	PTID5	W6
PTID5W6	Platelet	0.0544662	Female	FOSB	PTID5	W6
PTID5W6	Treg	0.113935	Female	FOSB	PTID5	W6
PTID5W7	ASDC	0.479536	Female	FOSB	PTID5	W7
[truncated: 953 more rows]

## Sheet: Fig-2e
Gene	PTID	Time	Celltype	Residual
FIRRE	88.8824	0.260661	2.834	8.02295
XIST	87.0506	0.398639	0.517885	12.0328
RHD	81.7723	0.3642	1.45741	16.4061
GSTM1	80.2977	0.178663	6.22776	13.2959
ZNF705D	70.6916	0.434232	0.475296	28.3988
LOC105376805	66.6298	1.27413	9.89187	22.2042
KANSL1	62.3066	0.695702	19.8848	17.113
GTF2IRD2	61.681	1.38309	4.29381	32.6421
USP32P2	61.4359	0	0	38.5641
MIR4767	57.902	2.94274	10.2633	28.8919
GLIDR	57.8142	0	16.554	25.6318
OR4K2	57.7887	6.52052	4.73001	30.9607
FAM72C	57.5494	2.39654	6.64558	33.4085
CDK11A	57.549	2.40856	13.7669	26.2756
KDM6A	57.5394	2.26561	0	40.195
ZFX-AS1	56.2186	5.39538	1.91732	36.4687
MIR8069-1	56.0751	19.7466	6.40461	17.7737
SLC35E2B	55.2961	2.03908	22.7996	19.8652
ZFX	55.0935	3.28012	1.03288	40.5935
OR4M1	54.9937	4.95335	2.80285	37.2501
WASHC1	54.1039	1.22768	9.6796	34.9888
FAM66D	54.0196	0.381505	0.0334775	45.5655
ZNF492	53.4452	0.306446	22.9294	23.3189
SMG1P3	52.8858	1.96245	12.525	32.6267
LOC389906	52.5339	2.2945	20.7771	24.3945
KANSL1-AS1	52.4974	2.21691	28.2657	17.02
SLC35E2A	52.3569	1.19074	22.6416	23.8108
CBWD1	52.1372	1.9099	9.82689	36.126
ARL17B	50.6886	2.99724	6.8736	39.4406
TBC1D3H	50.5282	5.27685	14.152	30.0429
CROCC	50.4394	0.864092	26.5028	22.1937
S100A14	50.2977	0	9.20393	40.4984
ZNF432	50.1798	1.28254	19.3948	29.1429
CCDC144B	49.8544	0	0	50.1456
GTPBP3	49.7854	5.31672	14.1167	30.7812
OR4N2	49.647	7.20963	0	43.1434
EIF1AX	49.254	3.01847	5.77585	41.9517
GSTM2	49.1518	4.60776e-08	30.033	20.8152
PUDP	48.5855	3.07577	20.1563	28.1825
DEFB130A	47.472	0	0	52.528
ZNF614	47.3594	0	14.7323	37.9083
LOC101927021	46.8966	1.1654	14.4423	37.4957
SMIM11B	46.8853	20.1779	6.80991	26.1269
ZNF813	46.6446	1.51339	10.2419	41.6001
ANO8	46.3185	7.0176	15.9478	30.7161
LGALS9C	45.6102	0	33.0608	21.329
RNU2-1	45.2955	4.59872	21.9849	28.1209
PTPRT	45.1286	19.9788	0	34.8927
IQCN	45.0598	9.55908	26.7189	18.6622
FOSB	44.9963	14.5323	18.16	22.3114
GPR89A	44.9342	0.819713	7.81993	46.4262
ZNF613	44.9314	0	18.8437	36.2249
LINC01667	44.3805	12.3685	0.833135	42.4179
U2AF1L5	44.3268	17.8036	7.04343	30.8261
U2AF1	44.3268	17.8036	7.04343	30.8261
CRYAA2	44.2894	17.8097	7.05504	30.8459
CRYAA	44.2894	17.8097	7.05504	30.8459
CBS	44.2366	17.8373	7.06016	30.8659
MFAP2	42.5123	1.13198	28.239	28.1167
ZNF615	42.353	3.65873	18.8672	35.1211
ZNF841	41.851	4.92305	19.7344	33.4915
ZNF761	41.5747	0.692518	12.8874	44.8454
FAM182A	41.4355	2.41469	10.7764	45.3734
RNVU1-19	41.1831	0	29.7929	29.024
CDH13	41.0546	17.3964	6.54003	35.009
MIR6511B1	40.9509	13.0936	1.2577	44.6978
AP1S2	40.8389	3.56667	10.8825	44.7119
KDM5C	40.6811	4.62901	3.13196	51.558
ARGLU1	40.3793	0.275473	17.4225	41.9228
KLKB1	39.9921	0	23.0478	36.9601
SCARNA9L	39.4904	3.47147	19.4454	37.5927
CCL4L2	39.4448	0.544762	44.1483	15.8621
NPIPB13	39.368	2.52873	18.0889	40.0144
RPS26	38.8898	4.81264	16.1085	40.189
MIR3680-1	38.6598	11.9882	12.8571	36.4949
MTA2	38.6465	6.37117	23.3783	31.604
ZNF649	38.0266	9.13394e-08	20.1683	41.8051
S100A13	38.019	2.33412	14.5511	45.0958
SMC1A	37.9605	2.30132	1.52668	58.2115
SETMAR	37.764	0	10.2149	52.0211
KLHL1	37.583	12.6573	7.89866	41.8611
HCG9	37.5567	0	23.3264	39.1169
DCC	37.23	23.4366	8.56938	30.7641
RBFOX1	37.1145	27.3801	5.53507	29.9703
LDHC	36.9011	5.68839	5.40887	52.0016
ZNF350-AS1	36.6828	3.74008	3.95621	55.6209
OR4K5	36.6637	1.42659	0	61.9097
RIBC1	36.6257	1.76809	9.73562	51.8705
CTNNBIP1	36.4655	2.2607	12.8781	48.3957
BTNL3	36.428	8.42393e-08	15.5424	48.0295
ANKS1B	36.2751	23.241	6.21331	34.2706
LINC00871	36.1743	13.9216	9.15152	40.7526
ERCC1	35.9812	16.707	24.4364	22.8754
MIR99AHG	35.8362	24.0047	6.22397	33.9351
ASIC2	35.7982	24.9683	3.70941	35.5241
GPR146	35.551	1.23307	32.865	30.351
WBP2NL	35.2932	2.63772	14.9953	47.0737
ARL17A	35.2924	0.566976	11.9613	52.1794
ANKRD44-IT1	35.2476	2.41765	27.9059	34.4288
MIR3180-4	34.7733	1.87174	28.3152	35.0397
BCAS3	34.7732	17.4782	9.43112	38.3175
CXorf38	34.6793	0	6.10659	59.2141
GRID2	34.5736	24.4792	16.7163	24.2308
HMGCL	34.4036	3.58333	28.16	33.8531
ZNF350	34.3957	1.14433	5.6311	58.8289
SNHG27	34.3849	6.92059	13.9492	44.7453
SUZ12	34.2846	1.91773	0.311036	63.4867
TMEM132D	34.1548	16.9066	5.70705	43.2316
TPTE	34.0811	11.8123	3.15238	50.9542
MIR6894	33.9719	3.24836	0.159963	62.6198
PKP3	33.8213	0	21.0566	45.1222
CLTRN	33.7489	2.78588	9.85956	53.6057
GPHN	33.5815	5.70349	9.99262	50.7224
CTBP1	33.2397	7.48824	13.3173	45.9548
ZNF799	33.1529	0.281672	13.2281	53.3373
MDGA1	33.0557	0.220061	45.3055	21.4187
VTRNA1-1	33.0498	3.65299	26.7414	36.5558
EYS	33.0118	20.3172	17.5572	29.1138
ERBB4	32.8886	17.1254	18.2098	31.7761
ANKRD44	32.6954	3.82686	29.6389	33.8388
TSTA3	32.6506	3.8617	11.189	52.2987
CNGA4	32.5417	2.19498	26.6977	38.5656
GABRG3	32.4842	17.729	12.6417	37.1451
ZNF83	32.4182	1.82629	24.8841	40.8714
FAM160A2	32.316	2.25144	23.5921	41.8404
UFSP2	32.3056	7.83281	8.90489	50.9567
TXLNG	32.187	2.08425	0	65.7288
PHF20	32.1695	4.14887	19.2937	44.388
GPC5	32.1487	17.5999	17.5611	32.6903
CASC4	32.0748	0.857696	3.43349	63.634
GINS4	32.0173	1.45973	30.8053	35.7176
PRKX	31.8878	0.91419	31.8524	35.3456
PSG5	31.8728	5.36853	1.28041	61.4783
USP9X	31.8301	5.49178	10.8862	51.7919
LINC02476	31.7798	7.41189	9.52085	51.2874
HS6ST3	31.63	19.1092	8.86611	40.3946
PNPLA2	31.603	8.97896	13.8948	45.5233
LINC01148	31.5508	10.3606	1.8963	56.1923
ZNF286B	31.55	3.75527e-08	15.7488	52.7012
CCDC178	31.3917	14.4359	14.3416	39.8308
CATSPERZ	31.3812	7.17366	20.8724	40.5728
TAOK1	31.3609	2.84387	5.75458	60.0406
FOXN3	31.3287	5.36992	28.6816	34.6197
ADCK5	31.1615	3.42091	12.3871	53.0306
TRHDE	31.1547	23.2974	5.59668	39.9512
DDX43	31.0283	0.36482	14.9013	53.7056
ZNF429	31.0024	3.25558	13.4157	52.3263
PIGU	30.9821	0.32632	20.3636	48.328
ATOX1	30.9728	7.17402	21.5197	40.3335
NUBPL	30.9472	12.1391	8.83168	48.0821
FAM66C	30.9419	0.739301	30.9306	37.3882
THSD4	30.8477	16.8717	14.1681	38.1125
JPX	30.7928	2.50033	22.1064	44.6005
LRRC9	30.7791	5.79107	12.1502	51.2797
MTUS2	30.6878	18.0064	7.39536	43.9105
SNORD12	30.65	3.29762	24.0696	41.9828
FAM155A	30.5941	9.96652	5.92115	53.5183
ROBO1	30.5149	23.459	15.2383	30.7877
PNPLA4	30.5138	2.16251	15.2331	52.0905
NRXN3	30.5095	29.0609	3.96668	36.4629
AGBL1	30.4495	25.4826	7.8213	36.2466
MYL5	30.3827	4.02161	34.3709	31.2249
C4orf47	30.319	8.41025	15.0779	46.1928
NBEA	30.1666	10.2592	8.4655	51.1086
CDK2	30.1664	2.02582	16.4804	51.3274
LINC02333	30.1657	6.74272	5.65405	57.4376
PHB2	29.8225	5.30873	11.1023	53.7664
RNU4-2	29.5311	5.41872	13.6458	51.4044
NTRK3	29.4559	24.3658	3.16038	43.0179
EIF2B4	29.4118	4.66579	8.80015	57.1223
CRACR2B	29.4113	6.99333	22.5661	41.0292
HTT-AS	29.3658	6.71879	28.3598	35.5556
PSG7	29.3575	9.19049	4.48772	56.9643
PRAG1	29.3477	0.805674	37.6161	32.2304
CSMD3	29.2692	16.3844	21.6709	32.6754
RN7SL1	29.2092	3.61822	30.2885	36.8841
SCGB2B2	29.1675	0.455565	9.50879	60.8681
PRIM2	29.1344	4.5159	8.59144	57.7582
TMEM141	29.004	4.0575	33.1572	33.7813
GPD1	28.9446	2.85304	36.0677	32.1346
MDGA2	28.9336	14.8688	15.6043	40.5933
LRTOMT	28.8838	5.81878	21.1722	44.1253
TMEM87B	28.8775	4.14281	23.182	43.7977
MIR550A2	28.8353	0	29.2543	41.9103
NBPF14	28.7428	3.59605	21.8828	45.7784
KIAA0556	28.738	9.86684	1.66762	59.7275
FAAP20	28.6748	6.21641	35.2386	29.8702
RNU4-1	28.6512	6.27289	12.1065	52.9693
LOC101928708	28.6185	6.73247	8.42001	56.229
SMG1	28.5832	3.51516	11.9237	55.9779
ANKFN1	28.5748	10.4423	8.92893	52.0539
CASP9	28.573	8.06699	25.5756	37.7844
LRP1B	28.5729	28.2535	13.7499	29.4236
ROBO2	28.5484	25.2181	19.525	26.7086
NABP1	28.5481	4.04435	10.5068	56.9008
ANKRD20A9P	28.4427	9.37226	3.9695	58.2156
ACTG1P20	28.4228	5.16645	17.8816	48.5292
SNORD21	28.3396	7.40322	13.6697	50.5875
CAHM	28.3381	15.2055	6.26212	50.1943
LOC105369340	28.3292	9.59848	15.9823	46.09
KSR2	28.3214	17.925	8.91801	44.8356
ZFP41	28.3149	5.34339	31.1145	35.2272
OR4Q3	28.3111	1.05259	0	70.6363
TCTN3	28.2887	0	16.756	54.9553
IFT52	28.2884	2.06771	9.10366	60.5402
LINC01003	28.2733	2.58034	13.1132	56.0332
MIPOL1	28.219	14.3312	14.4485	43.0013
MCL1	28.2143	6.63469	45.421	19.7301
OR4C46	28.1589	13.1463	0.727789	57.9671
ZNFX1	28.1363	2.52416	26.5379	42.8016
LOC101927762	28.1352	4.58216	25.6032	41.6794
FLJ42351	28.0988	2.85424	27.8274	41.2196
SRSF6	28.0476	1.26249	14.9807	55.7092
GBX1	28.037	2.24522	28.9418	40.7759
TRAPPC3	28.034	10.7327	30.8581	30.3752
AFF1-AS1	28.0118	4.27466	17.0206	50.6929
LINC00938	28.005	9.48207	16.7271	45.7858
SCNN1D	27.9928	0.294762	24.2044	47.508
CDK16	27.9533	6.68995	30.5385	34.8183
MIR3156-3	27.9467	10.0371	6.56113	55.4551
CNTN5	27.9446	21.1088	24.5649	26.3817
LINC01733	27.8906	2.33095	18.4354	51.3431
SLC14A2	27.8685	11.7697	3.59036	56.7714
TRIM49B	27.8621	7.46643	1.43662	63.2348
SNTG1	27.8256	19.7015	13.908	38.5649
TUBB4B	27.7448	13.2616	18.5301	40.4634
LINC01734	27.7293	15.7542	10.0002	46.5164
MEG3	27.7227	2.31823	0.391959	69.5671
RHOA	27.7134	11.8376	7.89638	52.5525
LINC00442	27.7007	10.312	9.60667	52.3806
PTPRR	27.6755	14.604	10.9082	46.8122
RNF224	27.5913	6.47676	27.5967	38.3352
ZNF395	27.5605	9.09752	23.9218	39.4201
MCFD2	27.5367	5.41233	15.3458	51.7052
ADAMTSL3	27.5177	15.3788	2.55919	54.5443
CCDC85B	27.5165	14.6503	4.03674	53.7965
FIBP	27.4769	16.569	1.91696	54.0371
LINC00559	27.4706	5.9478	10.0453	56.5363
OR52N5	27.4681	3.14979	2.4641	66.918
LINC00907	27.4631	16.8281	4.8465	50.8623
RXFP4	27.4339	4.33934	26.2495	41.9772
RAB14	27.416	7.6452	7.24423	57.6946
LOC730100	27.3972	18.7711	25.0542	28.7775
OOEP	27.3696	0.0686289	5.63387	66.9279
GPC6	27.3471	19.1191	26.7668	26.7671
ADAMTSL4-AS1	27.3421	4.69003	45.8105	22.1574
RPS29	27.342	6.107	19.2474	47.3037
PRKX-AS1	27.3184	2.37111	28.6605	41.6499
CSMD1	27.2166	20.1406	18.025	34.6178
FAM53A	27.1836	0.228674	12.4521	60.1356
DPH3	27.1533	9.60617	12.9956	50.245
MACROD2	27.0889	23.3213	20.5996	28.9902
ZNF577	27.0826	3.68074	11.9829	57.2537
OR4P4	27.0541	0	3.3412	69.6047
PMEL	27.035	2.07588	19.1003	51.7888
AQP4-AS1	27.0168	15.2563	19.3169	38.41
DPY19L2	27.0091	6.5464	13.8148	52.6297
FAM74A7	26.9905	0.146211	0	72.8633
PPIAL4A	26.9794	1.09018	19.2888	52.6416
TBC1D3B	26.9062	0.0858324	60.5783	12.4296
LOC105369632	26.892	1.39872	20.8059	50.9033
NOX4	26.8667	18.8056	12.6202	41.7075
PRICKLE4	26.8403	16.3884	14.0072	42.764
WDR92	26.8382	10.5546	10.0113	52.5958
ZNF385D	26.8364	21.6047	21.7231	29.8359
MIR4508	26.7519	0	27.5229	45.7252
C4orf36	26.7392	3.65841	17.2086	52.3939
HYAL3	26.7191	3.51185	31.9686	37.8005
CCZ1	26.6784	0.750634	7.46957	65.1014
NTN1	26.6778	4.74176	12.3128	56.2676
FOXO3B	26.6376	0	10.7932	62.5692
LINGO2	26.6103	19.6299	23.0293	30.7305
LINC00320	26.6	17.5988	8.71565	47.0855
OR4C13	26.5888	11.8217	4.3	57.2895
CNTNAP4	26.502	19.8263	11.3522	42.3195
LINC02315	26.4289	6.70529	13.6493	53.2166
GRK6	26.4254	7.59262	25.6013	40.3807
PRRT3	26.4235	1.00995	21.9823	50.5843
CNTNAP2	26.4235	28.1785	17.268	28.13
NBDY	26.4024	4.43668	25.8478	43.3132
ZNF714	26.401	5.28326	3.16783	65.1479
LINC00571	26.3948	10.801	3.61304	59.1912
POTEC	26.374	6.68232	6.55674	60.387
LINC00639	26.3627	10.5743	1.84128	61.2217
MYO16	26.3572	15.189	16.0259	42.4279
LINC00397	26.3462	10.2071	5.96575	57.481
VPS13C	26.3412	4.88114	22.135	46.6427
PPM1E	26.2941	12.262	7.58496	53.859
CNBD1	26.2592	14.606	13.0131	46.1217
EML3	26.2439	6.75885	27.4207	39.5766
RIT2	26.223	16.9095	5.85893	51.0086
CDH8	26.2073	15.3975	13.6267	44.7686
TPRN	26.1696	3.00825	19.3088	51.5134
KLHL10	26.1665	0.946718	12.2127	60.6741
TRPC4	26.1358	16.2699	5.98985	51.6044
TBC1D3E	26.1308	0	23.9989	49.8703
FADS2	26.1104	0.0101856	61.7494	12.1299
TRPC4AP	26.1041	3.18949	8.11488	62.5915
FRS3	26.0966	13.9755	11.3173	48.6106
TMEM129	26.0656	3.01773	33.3737	37.543
TMEM201	26.0176	2.65966	25.1003	46.2224
CACNA1A	26.0175	9.61531	9.28424	55.083
TMEM222	26.0019	3.33729	13.3182	57.3426
DDIT4	26	3.88543	45.5206	24.5939
ZBTB39	25.9729	5.17471	23.351	45.5014
NT5C3B	25.9505	2.07515	6.50071	65.4736
ST3GAL5-AS1	25.9443	3.70875	18.9925	51.3545
MAP3K10	25.9294	0	39.7031	34.3675
FAM86C1	25.9044	3.16507	32.7336	38.1969
WWOX	25.8801	23.9284	8.45024	41.7413
TMEM80	25.7952	7.86721	36.2955	30.0421
PRRT3-AS1	25.7845	1.21511	23.4979	49.5025
FAM189B	25.7655	9.31991e-15	6.24661	67.9879
BRD2	25.7566	25.6261	6.08099	42.5362
LOC101927815	25.7359	10.2084	11.0818	52.9739
MRPL23	25.7287	2.01333	8.88055	63.3774
TBX10	25.7048	1.69801	38.1702	34.427
FADS1	25.6666	0.135518	63.4565	10.7414
TOR2A	25.6642	12.5528	13.0935	48.6895
FOLH1	25.6594	19.6067	4.94395	49.79
LOC349160	25.6573	20.3467	6.12945	47.8665
CDK8	25.6502	3.80479	20.8691	49.676
ZMYND19	25.6284	7.36009	13.6117	53.3998
CDH4	25.6104	23.204	17.1879	33.9977
2023-09-03	25.6092	1.7414	25.6856	46.9638
CTBP1-DT	25.605	12.5212	23.7974	38.0764
DLGAP4	25.6016	6.93412	16.862	50.6023
MRPS6	25.5914	9.17867	20.6307	44.5992
GNAI2	25.5819	7.63395	38.309	28.4752
THSD7B	25.5621	23.772	8.76193	41.904
SLC16A7	25.5411	4.34918	28.6377	41.472
RHEBL1	25.5231	4.87669	14.3428	55.2574
CHML	25.517	0.747826	27.9245	45.8108
CRIP2	25.4742	2.38267	44.2806	27.8625
HLA-DQB1	25.4242	0.211947	65.0457	9.31823
MGST3	25.4215	4.19129	27.7017	42.6855
SNX17	25.3917	2.59613	8.37951	63.6327
CTNNA2	25.3708	23.3847	17.351	33.8935
POMZP3	25.3641	0	24.2456	50.3903
KCNK4-TEX40	25.3531	8.72312	22.0503	43.8734
GALK2	25.3485	0.720792	9.27581	64.6549
NOL4	25.2896	14.3795	14.2126	46.1184
LINC00276	25.2887	20.6086	21.9278	32.1749
EYA2	25.2791	14.6132	2.62317	57.4846
NUDT8	25.2631	3.78679	49.8526	21.0974
UNC13C	25.2124	27.3259	8.60558	38.8561
WFDC3	25.1223	0	21.6342	53.2435
LINC02181	25.0609	9.3533	3.08034	62.5055
GGCX	25.0223	6.46898	11.6917	56.817
CCL4L1	25.0011	0.607223	63.5046	10.8871
MIR5787	24.9892	9.46331	28.8265	36.721
PRKD1	24.981	16.2799	9.71684	49.0223
BCL10	24.9673	4.80437	28.4518	41.7765
ZNF263	24.9605	5.12067	34.1079	35.811
ARMH4	24.9582	3.50696	27.9679	43.5669
MGAT4C	24.9572	16.8807	16.5828	41.5793
ATP11B	24.9318	2.7683	1.79137	70.5086
COA6	24.8574	3.82277	35.1719	36.1479
RNVU1-14	24.846	0	47.6634	27.4907
EPS8L2	24.8372	6.8648	45.3437	22.9543
ZNF486	24.836	1.13703	46.4107	27.6164
MIRLET7A1	24.8231	2.88804	19.5106	52.7783
GSC	24.7708	5.39024	14.2067	55.6322
GALE	24.7663	6.08361	14.6392	54.5109
PYCR2	24.746	3.01686	23.4035	48.8337
LINC01572	24.694	12.9585	2.42991	59.9176
LOC101928012	24.6908	15.9073	9.11348	50.2884
LOC101928622	24.6822	15.8898	8.8909	50.5371
GALNT17	24.6539	19.7903	16.2147	39.3412
CHD6	24.6463	2.24917	33.2244	39.8801
CHST9	24.6393	13.2049	6.28999	55.8659
TMEM132B	24.6339	15.2555	15.2402	44.8704
MIR588	24.6322	14.9067	9.59447	50.8666
CFHR1	24.621	4.11978	2.97273	68.2865
FAM19A5	24.5968	14.1999	17.8652	43.3381
DLGAP1	24.5914	10.1648	28.8493	36.3945
SLC34A3	24.5726	4.89974	18.0427	52.4849
FOS	24.5492	6.10334	54.3583	14.9892
ABHD17C	24.5426	6.94695	12.0073	56.5031
MYCBPAP	24.5407	0	32.9851	42.4742
ZNF586	24.5248	0.474967	15.1567	59.8435
MIR4527	24.5243	15.7418	12.1244	47.6095
ADGRL2	24.5059	18.8275	16.3003	40.3663
LRCH4	24.4747	3.09724	15.0281	57.4
PITX3	24.4746	7.29065	34.6745	33.5602
EIF2S3	24.3644	3.20063	21.4058	51.0291
RWDD1	24.3537	1.18704	34.0809	40.3783
STIP1	24.3382	6.67077	10.046	58.945
WRNIP1	24.3128	8.06174	10.8197	56.8058
PRKCZ	24.3114	1.70467	39.1046	34.8794
SF3A1	24.2716	0.490445	30.7019	44.5361
C17orf112	24.2688	6.29338	12.5952	56.8426
LUZP2	24.2632	20.1625	14.782	40.7923
UNC79	24.2313	6.97373	34.0732	34.7218
RFPL2	24.2261	1.26905	29.8545	44.6504
LINC00564	24.2225	6.0918	21.9639	47.7218
NAA80	24.2158	3.87277	37.5894	34.322
FAM189A1	24.2052	7.23492	21.6066	46.9532
PELI3	24.1474	7.87372	33.2137	34.7653
KIAA1328	24.1473	9.32185	19.5319	46.9989
ZNF443	24.1461	0	20.6301	55.2238
WDSUB1	24.1342	1.31474	23.073	51.4781
LINC01090	24.1049	15.7264	19.5097	40.659
THNSL2	24.0936	4.54545	16.2989	55.0621
GTF2F2	24.0871	5.63883	5.97253e-08	70.2741
CEP55	24.0809	7.75346	26.1852	41.9805
DDX6	24.0806	7.81062	34.0266	34.0822
UGT2B11	24.0763	10.052	12.9727	52.8989
RPL7A	24.0194	8.60571	8.84682	58.5281
LOC101928269	24.0185	8.29394	29.7485	37.9391
FKBP5	23.9523	4.98547	50.4346	20.6277
PITPNB	23.9506	1.62977	4.26517	70.1544
LRRC4C	23.927	24.2684	16.3107	35.4939
WDYHV1	23.9169	1.21469	14.7073	60.1611
UGT2B28	23.9133	9.48429	2.15093	64.4515
MIR4734	23.9117	11.2104	7.05272	57.8251
MKRN3	23.9113	0	30.8503	45.2384
LINC00489	23.8755	2.26267	15.0194	58.8424
KRT222	23.8557	1.07908	2.70403	72.3612
STXBP6	23.8188	12.2192	12.0041	51.9579
DPP10	23.8053	25.6124	15.2262	35.356
LINC00408	23.7749	6.51852	2.88345	66.8232
RABL6	23.7632	6.46341	43.881	25.8924
LINC00662	23.7507	5.76453	16.5645	53.9203
LINC01924	23.7441	18.2996	8.91844	49.0378
DNAJC16	23.7426	4.70127	34.447	37.1091
MIR3199-1	23.7374	1.0528	6.84923	68.3605
BRD3	23.7284	7.56623	2.91991	65.7855
NSMF	23.7273	7.18476	38.4767	30.6112
LINC02141	23.727	14.9361	2.85987	58.477
LINC01239	23.7265	7.25872	21.415	47.5997
CAMK2G	23.7085	2.86736	15.5274	57.8967
ACAP3	23.6559	4.73322	22.8967	48.7141
CCL3L3	23.6478	0.0999303	66.4828	9.76941
DDX3X	23.6448	5.53444	30.0322	40.7886
HCRTR2	23.6375	15.3852	2.28859	58.6886
NIFK	23.6212	2.89461	47.4638	26.0204
REST	23.6172	5.63293	12.867	57.8829
TBC1D22A	23.6138	14.6678	17.283	44.4354
CDH12	23.6039	23.3022	19.271	33.8228
TDRD3	23.6031	5.92357	13.8075	56.6658
CHODL	23.5538	10.8212	16.9328	48.6922
GRIN2A	23.55	20.1416	7.00579	49.3025
SH3BP5	23.5398	0.936036	47.2732	28.2509
RPS27A	23.5344	3.35331	16.7384	56.3739
CTNNA3	23.5283	25.6945	18.3439	32.4333
COG6	23.5206	4.09043	18.122	54.2669
TWF1	23.5039	3.50547	10.0289	62.9617
NCAM2	23.4862	15.6286	16.1223	44.7629
LOC284930	23.4661	12.4302	8.15305	55.9506
CD151	23.463	10.9945	27.3479	38.1946
PDXDC1	23.4531	2.16562	45.3892	28.9921
LOC100507377	23.4484	13.5269	10.0666	52.9582
LINC00557	23.4481	14.3295	9.55619	52.6662
ENO3	23.4447	4.86769	30.8915	40.7961
MATN1-AS1	23.4412	1.74565	47.0644	27.7488
TMBIM6	23.4338	5.00939	33.4334	38.1234
NCOR1	23.4287	1.58442	7.92946	67.0574
LOC284950	23.4205	1.28006	12.5571	62.7423
LRRTM4	23.4183	11.4794	25.8544	39.2478
NUTM2B	23.4178	4.75703	0.404466	71.4207
C1orf35	23.4116	17.079	16.5288	42.9806
ZNF536	23.4076	20.0388	3.13237	53.4212
ZNF286A	23.375	1.53297	23.3313	51.7608
TMEM8B	23.3681	8.54106	40.383	27.7078
MIR5690	23.3636	8.64369	32.5027	35.4899
TLN2	23.3281	15.1486	2.1666	59.3567
RNF26	23.3204	3.67569	24.4703	48.5335
FBXO24	23.3201	1.76056	16.2188	58.7005
PSMA3	23.31	2.83976	23.6377	50.2125
TLK2	23.2913	0.832675	30.7029	45.1731
LOC102724623	23.2876	24.2419	7.35656	45.114
ATP5ME	23.2594	4.99354	31.3567	40.3903
LOC105370306	23.2576	11.9333	2.9351	61.874
ANKRD39	23.2535	7.97659	29.4103	39.3596
LINC01549	23.2425	14.1067	2.67433	59.9765
CDH18	23.2362	18.5345	17.1108	41.1185
PPM1N	23.2333	15.4179	22.8684	38.4805
CYP4V2	23.1716	2.88286	40.1658	33.7798
MIR4671	23.1614	1.60485	26.0189	49.2148
ZFAS1	23.1371	5.39703	35.6724	35.7935
ALAD	23.1316	2.76146	21.632	52.475
KCND2	23.103	19.792	9.77499	47.33
THAP1	23.1026	7.74802	25.7883	43.3611
NORAD	23.1001	0.551793	32.0377	44.3104
MIR8088	23.0944	4.56111	2.55467	69.7898
ZNF254	23.0731	2.79273	21.0228	53.1113
ZNF44	23.0729	3.7121	28.8943	44.3207
TBL1X	23.0682	5.87197	12.4782	58.5816
AKIRIN1	23.0307	2.65902	23.1567	51.1535
SP1	23.0179	6.50543	23.4801	46.9966
RAB5B	23.0149	1.25864	26.4147	49.3117
CEP112	22.9909	6.01505	27.0455	43.9486
TERB2	22.9877	16.9005	7.37125	52.7406
MED14	22.9784	3.4231	38.8034	34.7951
GABRA6	22.9672	16.6673	10.1929	50.1725
PQLC3	22.9634	0.875013	18.1366	58.025
LMBR1L	22.963	0.0889012	21.6245	55.3236
UBE2Q2L	22.9628	2.20473	4.8098	70.0227
ZNF705B	22.9494	1.9786	0.517465	74.5546
ZNF260	22.9451	3.80208	30.5601	42.6927
TBL2	22.9301	0.198831	39.2318	37.6392
TTC6	22.9284	20.8497	5.91099	50.3109
HAUS3	22.9239	3.2833	24.4523	49.3404
GABRB3	22.9094	18.701	1.87977	56.5098
LINC00266-1	22.9059	0.130587	29.8278	47.1357
MYH10	22.883	1.73475	18.3952	56.9871
NPAS4	22.881	4.47271	37.6578	34.9884
IBA57	22.8775	6.05502	32.0486	39.019
RIMBP2	22.867	27.2776	4.71323	45.1422
DTNA	22.8656	8.89491	6.84247	61.3971
NRBP1	22.8433	9.514	19.4012	48.2415
WFDC2	22.8398	0	12.9277	64.2325
LRFN5	22.8378	11.8043	20.8367	44.5212
NBPF1	22.8328	3.11592	22.8503	51.201
ZKSCAN2	22.8322	0	8.09744	69.0704
MALSU1	22.7625	2.03592	27.1817	48.0198
FREM2	22.761	8.61928	9.18983	59.4298
MIR3153	22.7582	4.62054	31.1569	41.4643
TCTA	22.7493	7.95544	38.8289	30.4663
USP17L25	22.7322	5.64298	13.7303	57.8945
GPR3	22.7318	3.1744	25.2528	48.841
PCDHA3	22.722	7.12779	7.40723	62.7429
C5orf17	22.7182	13.1177	15.5197	48.6444
RIMS4	22.6864	7.30166	2.2713	67.7406
RBM14-RBM4	22.6834	10.558	24.0423	42.7164
ZNF814	22.6682	2.45635	34.1934	40.6821
CKS2	22.6624	3.79866	23.6751	49.8638
ESRRB	22.6606	25.0979	0.938044	51.3035
PHF21B	22.6502	7.06351	3.35728	66.929
LOC102724084	22.6501	17.793	11.2009	48.356
FAM71C	22.6467	12.9597	5.63343	58.7602
RRAGC	22.6464	7.29936	22.136	47.9183
F12	22.635	9.33239	28.6456	39.387
SPATA7	22.6227	7.98474	9.76218	59.6304
ARMC12	22.6137	6.52888	44.8547	26.0028
PAN3	22.604	0.668439	26.2668	50.4608
KCNH5	22.5983	14.13	4.51346	58.7582
ZNF790	22.5828	3.24129	30.1826	43.9933
KNTC1	22.5745	2.24415	13.3121	61.8692
TBC1D28	22.5599	0	16.0273	61.4128
RNVU1-17	22.552	1.38809	7.0944	68.9655
CYP2A13	22.5467	12.6636	14.8991	49.8905
RNF208	22.541	6.75799	27.2295	43.4716
LINC01470	22.5358	20.5324	18.3586	38.5732
CADM2	22.5294	15.6832	29.2488	32.5387
TUBGCP5	22.5229	2.7028	19.0707	55.7035
PCDHA4	22.4877	6.92601	6.56073	64.0255
BSDC1	22.4641	5.84011	17.3871	54.3087
MED13	22.4583	3.50381	13.0381	60.9998
SNORD109B	22.4167	12.1539	12.4407	52.9887
CCDC157	22.3842	1.08471e-07	35.0324	42.5834
COX11	22.383	0.935112	31.165	45.5169
LINC01087	22.381	11.4426	8.54287	57.6335
PCDHA2	22.3763	7.09438	7.83485	62.6945
LINC00376	22.371	8.52527	4.53865	64.5651
LINC01370	22.3706	10.523	0	67.1064
FRGCA	22.3643	6.61116	20.6566	50.3679
ENOX1	22.3282	16.7734	19.0275	41.871
SLC39A11	22.3275	14.0334	10.8673	52.7718
NOTCH2NLA	22.3265	0	0.828925	76.8446
EPHA5	22.3186	15.8319	12.5286	49.3209
SNORA84	22.2935	4.79433	38.6986	34.2135
MIR3651	22.2896	4.79366	38.7017	34.2151
USH2A	22.2836	17.4186	20.4361	39.8617
BOD1L2	22.2538	16.2467	2.4432	59.0563
NPHP3	22.2525	1.49882	17.1877	59.061
ACTB	22.2399	17.4758	17.738	42.5463
COX10-AS1	22.228	8.48688	22.861	46.4242
RAB34	22.2218	5.25208	4.60795	67.9182
FAM227B	22.2179	8.64435	2.89338	66.2444
MROH8	22.2023	0.694652	16.9219	60.1812
LINC01192	22.1995	10.6374	15.4721	51.691
RBM39	22.184	4.85621	25.3545	47.6054
PCDHA5	22.1725	7.0919	6.20412	64.5315
C1orf109	22.1693	3.84069	32.9202	41.0698
LINC00358	22.1483	6.43363	1.66002	69.7581
UBE2T	22.1474	3.6039	32.0353	42.2134
EIF2D	22.1235	3.25517	46.5188	28.1025
SPPL3	22.1217	3.01451e-08	1.46922	76.409
RPS14	22.1005	6.91993	16.5335	54.446
MYO5B	22.0963	14.7192	10.6885	52.496
STX8	22.0874	15.0784	10.7242	52.11
USP53	22.0682	0.493181	55.1705	22.2681
PAXBP1	22.0656	2.09516	26.1554	49.6839
CNTN4	22.0612	16.8485	19.3494	41.7409
IRF2BP2	22.0308	12.0709	28.6398	37.2585
POLG2	22.0306	11.091	24.0164	42.862
ZNF345	22.0288	0.155075	16.3319	61.4843
PLCXD3	22.0133	16.2179	4.2713	57.4975
RALY	21.993	7.07495	30.7234	40.2087
PAFAH1B1	21.991	1.94256	14.7921	61.2744
NOL6	21.9817	2.22422	33.5687	42.2253
PTPRD	21.9777	31.5553	17.9275	28.5395
CDH11	21.9728	15.4315	4.00401	58.5917
SYNJ1	21.9707	1.36173	10.0505	66.617
LOC101928035	21.9659	14.4701	5.81896	57.745
MIR3169	21.956	6.49988	8.95847	62.5857
PEX19	21.9485	1.99325	18.5377	57.5206
CCDC87	21.9467	0.925028	19.0834	58.0449
UVSSA	21.9155	2.44257	20.4608	55.1811
TAF10	21.9139	4.38524	27.6229	46.078
KPNA4	21.9109	8.09701	2.02752	67.9645
CCDC144A	21.9067	3.14113	20.9942	53.958
KIAA0391	21.9045	1.92877	31.2346	44.9321
GSG1L	21.8919	12.7769	9.94655	55.3847
CENPW	21.8892	0	26.9572	51.1536
SERP1	21.8823	6.34571	16.0161	55.7558
LOC283922	21.8805	1.47321	4.15461	72.4917
LSAMP	21.8716	27.283	14.1813	36.6641
TUNAR	21.8668	4.37183	19.0098	54.7516
DPP6	21.8409	33.8093	7.99652	36.3533
NRXN1	21.8306	27.4264	14.653	36.0901
PCDHA6	21.8182	7.43186	6.37554	64.3744
KIF7	21.8129	3.69005	20.2725	54.2245
PFN1	21.8021	5.92547	32.2774	39.995
CCSER1	21.7916	24.0819	31.3638	22.7627
HLA-DMA	21.7849	20.7655	17.415	40.0347
CACNA2D1	21.7767	24.5781	8.10589	45.5393
SLC25A21	21.7668	14.5766	1.32435	62.3323
RAB1A	21.7587	0.224204	22.5311	55.4861
EMG1	21.7562	1.80883	11.0218	65.4131
PEX16	21.7495	6.02066	14.5628	57.667
BEGAIN	21.7266	1.19358	62.9642	14.1156
SLC5A3	21.7187	4.4235	4.40734	69.4504
SMURF2P1-LRRC37BP1	21.7174	2.25297	46.2585	29.7711
PLD6	21.6995	0.148047	64.7761	13.3763
HLCS	21.6977	4.26744	19.658	54.3768
ZNF302	21.6975	1.31368	18.1977	58.7911
PCDHA7	21.6908	7.52016	6.29313	64.4959
HNRNPD	21.6892	5.21502	13.4628	59.633
PRIMA1	21.6836	11.6241	7.7087	58.9836
PCDHA1	21.6829	9.26804	9.2817	59.7674
SYCP2	21.6703	3.65806	27.3231	47.3485
N4BP2L2	21.6542	4.27128	3.9396	70.135
SEC22B	21.6532	6.63901	16.5634	55.1444
NPIPA1	21.6487	6.91093	32.731	38.7094
CYSRT1	21.6379	5.09326	25.9315	47.3373
ZBTB22	21.6163	16.9965	23.2044	38.1828
NLGN1	21.6037	18.6434	11.9637	47.7893
LINC02449	21.5968	2.8788	26.2676	49.2568
ATP8A2	21.5828	14.1619	38.9327	25.3226
FUNDC1	21.5748	4.64071	20.1249	53.6595
IRF6	21.5697	2.16755	10.4395	65.8233
POLM	21.5658	4.09637	41.1659	33.172
WDR59	21.5333	2.61675	34.4677	41.3822
MIR6851	21.5192	2.41243	24.9855	51.0829
TSN	21.4913	3.04875	44.206	31.254
EFCAB11	21.4833	3.27849	21.7592	53.4789
GCH1	21.4625	2.52318	19.6129	56.4015
CA10	21.4624	15.2757	12.4524	50.8094
MIR548XHG	21.4607	5.91768	14.1377	58.4839
BRPF1	21.4602	5.90316	17.9981	54.6386
PCDHA8	21.457	7.21612	6.62731	64.6996
IBA57-DT	21.4325	5.22952	34.1534	39.1846
PJA2	21.428	2.94647	18.1732	57.4523
TOP1	21.3998	2.02242	32.5376	44.0402
MIR548X	21.3958	4.47887	16.7214	57.4039
LINC00159	21.3757	12.6812	5.18757	60.7555
LINC02072	21.3734	2.98733	12.9798	62.6594
ARNT2	21.3454	13.8204	0.509103	64.325
TSSC4	21.3246	3.99269	41.8833	32.7994
ANO4	21.3231	14.3714	15.9048	48.4007
CTNNBL1	21.3106	7.12933	21.8795	49.6806
DNAJB12	21.3102	2.11144	53.0073	23.571
TTC28	21.2946	15.369	3.14854	60.1878
LYRM9	21.2632	2.21452	22.2276	54.2947
USP32P1	21.2607	15.1538	6.25608	57.3294
C9orf163	21.252	7.15857	33.7176	37.8718
RNASEH1	21.2451	0.954934	18.0804	59.7196
PLD5	21.2125	19.1846	9.51592	50.087
WWP2	21.2026	2.86344	9.9923	65.9417
TGFBR1	21.1913	4.48681	18.3449	55.9769
MIR5187	21.1899	3.60693	34.7458	40.4574
MICALL2	21.1881	1.46257	31.4168	45.9325
TAPBP	21.1828	19.5226	16.1604	43.1342
RFX3	21.18	2.35996	17.564	58.896
LRP5L	21.177	2.57449	41.0263	35.2222
LRWD1	21.1686	1.32184	18.833	58.6765
NDOR1	21.1645	0.549059	22.5892	55.6972
PALB2	21.1493	2.00164	13.7376	63.1115
MCMBP	21.147	3.88398	11.9356	63.0334
ZNF506	21.1457	0.425197	41.991	36.4381
TPTE2	21.1341	3.1495	2.75077	72.9656
MDC1	21.1166	8.75956	36.2828	33.8411
PCDHA9	21.1148	7.29388	6.24597	65.3453
SEMA3E	21.1116	20.0762	11.7948	47.0174
ALKBH4	21.1005	2.12915	20.1018	56.6685
LINC00917	21.0979	4.86408	7.23376	66.8043
TPMT	21.0934	4.0526	36.745	38.109
CHMP7	21.0558	2.27337	43.9864	32.6845
TP53I3	21.0536	4.06027	41.9763	32.9098
MIR5090	21.0486	2.43221	24.3407	52.1785
NOXA1	21.0296	1.92493	22.4748	54.5706
NTRK2	21.0289	17.3744	10.7036	50.8931
STT3A-AS1	21.0264	5.83688	24.9846	48.1522
RALGAPA1	21.0258	9.41199	30.4087	39.1535
PSG4	21.0246	3.18589	0	75.7895
REXO4	21.0219	3.05133	27.6209	48.3059
SMCO3	21.0177	0.634701	15.6775	62.67
KCNB1	21.0143	6.943	12.593	59.4497
DPH6-DT	21.0073	14.2753	10.9434	53.774
VSIG4	20.9916	3.76846	36.7391	38.5008
ARID2	20.985	5.06159	20.3766	53.5769
DUSP6	20.9782	0.119326	55.326	23.5764
ZNF100	20.9747	2.06017	11.0603	65.9049
PWRN3	20.9661	11.7295	0	67.3044
KATNAL2	20.9629	0.269606	12.8049	65.9626
ZNF708	20.9623	3.90136	26.7371	48.3992
GLI4	20.9519	4.11743	37.5716	37.3591
ARF4-AS1	20.9361	8.23454	26.1527	44.6767
TCAF2	20.928	0	11.4916	67.5804
LOC101927151	20.9056	6.56145	2.02038	70.5126
TUSC3	20.9053	18.7969	17.7271	42.5707
OR4A5	20.8783	14.1045	2.65973	62.3574
PP7080	20.8699	4.54741	41.7007	32.8821
MAGI2	20.863	22.2166	11.5622	45.3582
HYAL1	20.8579	2.93083	46.3733	29.8379
PDLIM2	20.8541	4.92894	19.8307	54.3863
ZNF676	20.8471	8.41352	10.3304	60.409
AKAP6	20.842	21.5975	2.37899	55.1815
IQCJ-SCHIP1	20.8353	27.9298	6.56001	44.6749
ARID1A	20.8336	12.699	7.92787	58.5395
CENPA	20.8305	0.620288	30.3369	48.2123
ZNF99	20.8237	14.0397	7.19789	57.9387
TNNI2	20.8201	3.13124	55.6142	20.4345
PRDM9	20.8162	10.3684	16.5229	52.2925
SLITRK6	20.8105	11.2204	7.93115	60.0379
GAREM2	20.7989	2.34005	29.4032	47.4579
STPG3-AS1	20.7845	8.37204	2.71328	68.1302
FAM106A	20.7761	4.47504e-08	43.6388	35.5852
CDCA8	20.7758	2.69106	28.9519	47.5813
LINC01435	20.7746	20.7167	18.9826	39.526
LINC00378	20.7452	9.9563	9.9036e-08	69.2985
SNORA21	20.7344	8.41394	15.964	54.8876
INE2	20.7263	7.09188e-09	34.7233	44.5504
MSMB	20.7107	0	25.9177	53.3716
LINC00879	20.6915	2.45119	20.5377	56.3196
PCTP	20.6794	3.96159	32.9202	42.4388
MYO18B	20.6788	23.4413	7.89373	47.9862
WDR72	20.6747	22.6037	6.25474	50.4669
SNORD118	20.6742	5.91951	22.3323	51.074
CFDP1	20.6649	4.20425	15.4479	59.683
FAM27E5	20.6467	10.4157	0	68.9376
LINC00314	20.6333	7.36189	6.17435	65.8304
GREB1L	20.6333	19.1545	3.6371	56.5751
PKHD1	20.6267	15.2952	4.00964	60.0685
MIR4692	20.6261	9.66727	22.2623	47.4443
AP2M1	20.6253	4.11929	7.71158	67.5438
CACNB2	20.6022	21.8097	7.16315	50.425
RPS6KB1	20.5969	1.58947	8.50317	69.3104
LGI4	20.5834	1.73938	34.8578	42.8195
MELTF-AS1	20.5719	8.18462	24.4806	46.7629
TMED5	20.5626	11.1345	8.98569	59.3172
RPL23A	20.5611	5.41774	2.59317	71.428
STAB2	20.5569	11.6967	13.245	54.5015
L3MBTL4	20.5565	13.1895	20.2613	45.9928
MIR4308	20.5347	1.84942	15.296	62.3199
SNORD4B	20.5332	6.45956	7.76386	65.2434
AQR	20.5218	3.70952	6.55651	69.2121
UQCC1	20.5186	3.20383	17.4363	58.8413
PSG2	20.5067	6.85989	5.47468	67.1587
RALGAPB	20.4987	2.01369	34.2106	43.277
FAM53B-AS1	20.4949	1.00136	48.1392	30.3646
PITRM1	20.4946	0.85639	54.9409	23.708
DNTTIP1	20.4873	0.667949	22.0235	56.8212
BRD3OS	20.4762	6.23662	15.6923	57.5948
CCS	20.475	0.850543	17.1821	61.4924
RPL23	20.4639	7.86554	18.2505	53.4201
C10orf91	20.4613	1.38841	38.1753	39.9751
BRINP3	20.4479	16.1984	13.4316	49.922
MRPL44	20.434	4.67433	9.56711	65.3246
PCDHA10	20.4264	7.19353	5.48861	66.8915
TPP1	20.4234	6.12436	33.0268	40.4254
FN3K	20.4151	4.19789	44.6878	30.6992
PPP3R1	20.4143	11.359	8.74289	59.4838
ZBTB3	20.4045	1.70858	34.1449	43.742
TYR	20.4021	10.9491	8.80988	59.839
MIR1908	20.4013	0.163565	67.9752	11.4599
PCDH15	20.3986	21.6122	31.146	26.8433
C6orf226	20.3858	7.54128	9.51175	62.5612
NOVA1	20.3851	22.7012	11.0411	45.8726
CCL3L1	20.3806	0.579257	68.544	10.4961
VTRNA1-2	20.3653	0	7.54719	72.0875
LOC101927827	20.3634	0	23.3527	56.2839
HARS2	20.3633	4.87555	8.31342	66.4478
ZNF423	20.3549	18.8405	14.0465	46.7581
FLJ36000	20.3488	14.8425	0.482813	64.3259
LINC00377	20.3393	9.34046	16.9963	53.3239
SRPK2	20.339	0	21.2709	58.3901
LOC284865	20.3361	11.3914	18.7289	49.5436
MIR4651	20.3271	4.01937	37.9494	37.7041
SPOCK3	20.3154	15.0045	14.9082	49.7719
SEMA6D	20.3126	25.2042	0	54.4832
RAD54L	20.3086	2.57216	10.1868	66.9324
MIR3180-5	20.2989	0	19.6651	60.036
APOA2	20.2965	3.40824	35.358	40.9373
ZNF675	20.2955	7.98553	27.1617	44.5573
SNORD42A	20.2913	6.84571	7.54421	65.3188
CA5B	20.2895	2.28175	38.8598	38.5689
MIR548AS	20.2862	8.06992	6.62929	65.0146
DLG2	20.284	25.6972	30.9179	23.101
EFEMP2	20.2771	6.54566	18.755	54.4222
MIR5007	20.2696	7.20806	7.21122	65.3112
AAMP	20.268	4.02041	38.1047	37.6069
PDE10A	20.2666	13.7417	7.90241	58.0893
WDR43	20.2528	4.47302	9.35022	65.924
NPIPA5	20.2496	5.11355	15.9511	58.6857
RYR1	20.2448	5.43099	43.1556	31.1685
PLEKHG2	20.2295	7.29329	49.395	23.0822
CIZ1	20.2277	1.45588	9.54123	68.7751
ANXA8L1	20.2274	2.03202	2.9371	74.8035
FAM221B	20.226	6.62165	21.782	51.3704
CDK11B	20.2242	3.00577	21.3055	55.4645
ZMYM2	20.2135	6.67539	17.352	55.7591
LINC01592	20.2117	11.9599	14.0996	53.7287
NCOA5	20.1986	2.73237	21.0852	55.9838
PCGEM1	20.1931	11.4035	7.10835	61.295
ZNF587	20.1924	4.27949	9.97957	65.5485
TOMM40L	20.1924	3.30205	35.6547	40.8509
CASC6	20.1895	13.2831	8.8682	57.6592
UBA1	20.1787	6.45913	26.4302	46.932
CPTP	20.1749	3.2729	22.7778	53.7743
CLHC1	20.1621	2.02424	19.437	58.3766
LINC02339	20.1607	2.24135	13.4103	64.1877
TMED7-TICAM2	20.1592	3.98831	14.4524	61.4
GRIP1	20.1485	9.0114	17.1272	53.7129
FAM53C	20.1466	7.08443	6.87286	65.8961
SMAD2	20.1363	7.62158	10.9308	61.3112
LINC00922	20.1322	14.4513	5.19837	60.2182
MPP5	20.1304	2.05187	3.97191	73.8459
IPO5	20.1262	1.87536	32.5169	45.4815
LINC00842	20.1134	16.1469	0.0359033	63.7038
PPOX	20.0988	6.96828	16.3543	56.5786
SIGMAR1	20.0934	5.8809	30.6534	43.3723
OR4K1	20.0897	0	0	79.9103
MRTFB	20.071	4.30599	9.20695	66.416
OVOL1-AS1	20.069	0.0683334	46.8915	32.9711
TACC3	20.0583	2.32711	45.1623	32.4523
MIR548O2	20.0536	10.1308	7.00149	62.8141
ZNF705A	20.0488	1.2517	24.3558	54.3437
RIPOR2	20.0281	3.74379	47.651	28.5772
RBM4	20.0253	5.53252	30.8804	43.5618
CATSPERB	20.0136	3.39805	3.92817	72.6602
C17orf51	20.0136	0.567216	18.0191	61.4001
SCAPER	20.0032	17.4591	10.7013	51.8363
ZNF511	19.992	12.8688	25.0191	42.1201
MALRD1	19.9791	23.7317	11.2803	45.0089
SGK2	19.9716	5.8674	20.136	54.025
TMEM52	19.9568	1.13244	52.2725	26.6383
GRPEL1	19.9533	1.63609	33.0851	45.3255
POGLUT1	19.9456	3.08364	49.3317	27.6391
NPEPPS	19.9447	3.17696	32.1248	44.7535
RBM17	19.933	7.71831	28.728	43.6207
RPRD1B	19.9253	0	39.0607	41.0139
SHC1	19.911	13.8835	24.9167	41.2888
SRPRA	19.9053	3.26682	30.0753	46.7526
HMGB2	19.9029	6.73666	25.2225	48.138
LINC00470	19.8993	13.1701	6.04263	60.8879
UNC5CL	19.8935	8.08969	15.6973	56.3194
SLCO1B7	19.8747	13.9807	16.839	49.3056
SYAP1	19.8602	2.9929	26.7836	50.3633
THG1L	19.8516	3.74332	13.2059	63.1992
EXOC8	19.8474	10.3946	16.4565	53.3015
LHFPL3	19.8466	10.2756	8.45573	61.4221
OR4A47	19.8438	19.3767	7.585	53.1944
PDE1A	19.8422	22.7932	4.08235	53.2822
ANKRD30B	19.84	13.4017	11.8606	54.8978
IRF2	19.8372	3.74529	28.0636	48.3539
UHRF1BP1L	19.8367	3.84773	13.8926	62.423
ZFC3H1	19.8209	4.88803	7.74379	67.5473
CCDC115	19.7995	11.5189	17.4775	51.2041
DACH1	19.7993	12.2727	33.5429	34.3852
DLGAP5	19.7971	4.3356e-07	14.2597	65.9433
SESN2	19.7872	3.92212	38.7346	37.556
DNAAF3	19.7788	0.974114	44.0296	35.2174
SNORD4A	19.7785	7.17065	7.48502	65.5658
KCTD9	19.7782	2.94557	32.3088	44.9674
PRKG1	19.7749	24.1874	16.9163	39.1214
NBPF10	19.7676	0	0	80.2324
FBXW5	19.7615	10.429	34.739	35.0705
ZNF587B	19.7469	4.378	9.98302	65.8921
PCIF1	19.744	3.32913	47.2741	29.6528
PSMG2	19.738	2.74471	17.3623	60.1551
RNF152	19.7334	4.94109	24.6892	50.6364
MIR924HG	19.72	18.3378	3.09107	58.8512
LINC01411	19.7148	6.20785	16.1556	57.9218
OVOL1	19.7138	3.09124	34.4034	42.7915
LINC02297	19.7084	4.83906	0	75.4526
ADGRL3	19.6903	23.4311	11.6129	45.2656
LOC101929109	19.6901	0	5.76211	74.5478
SCARNA4	19.6889	1.74954	30.7604	47.8011
OLFM4	19.6781	3.01279	4.97912	72.3299
SUMF1	19.6525	10.9597	25.7292	43.6586
FOXN2	19.6481	2.61669	34.4431	43.2921
SNORD12B	19.6345	4.91126	38.0805	37.3738
ZNF664-RFLNA	19.6293	15.5647	3.27617	61.5298
LINC00375	19.6265	15.0824	1.36846	63.9227
N4BP2L2-IT2	19.6263	3.18111	6.26051	70.9321
PPP2R3C	19.624	3.4749	46.1178	30.7833
STARD10	19.6226	9.86805	18.6359	51.8735
WWC3	19.5892	2.26751	51.4372	26.7061
NPAS3	19.5701	19.9253	0.18329	60.3213
RNU5D-1	19.5671	6.11597	21.9402	52.3767
SFR1	19.5576	4.28955	31.5652	44.5877
FOXRED1	19.5465	3.14277	29.4402	47.8705
LOC339260	19.5404	12.7958	5.67306	61.9907
PCDH9	19.5399	8.58343	44.7054	27.1713
MELTF	19.5358	4.31924	41.2099	34.935
DNAH2	19.535	2.39598	34.0231	44.0459
HEMK1	19.532	0.915136	33.4207	46.1322
LOC100129027	19.519	7.88519	18.9873	53.6085
LOC101928446	19.5077	7.88195	33.0955	39.5149
MIR153-1	19.5044	3.37719	22.2832	54.8352
PIBF1	19.5009	3.98366	4.88508	71.6304
CARD19	19.4968	2.47284	57.0515	20.9788
ZNF7	19.4598	1.51935	43.5964	35.4245
HSP90AA1	19.4597	6.0579	37.3613	37.1211
LOC100652758	19.4571	6.5847	34.29	39.6682
MIR3976HG	19.4546	14.2486	5.25601	61.0407
MRPL11	19.4527	5.53928	40.4865	34.5215
TPGS2	19.442	2.54918	36.3102	41.6986
GIGYF1	19.4355	8.78679	16.4504	55.3274
PARP3	19.4347	1.57457	39.4319	39.5589
LINC02210-CRHR1	19.4316	17.5018	8.92429	54.1424
MIR4785	19.428	2.73028	32.1325	45.7093
LINC02444	19.4274	9.5608	6.40329	64.6085
MAOB	19.4272	7.0275	3.81123	69.7341
GAREM1	19.4192	6.78011	15.8467	57.954
ATXN7L2	19.4186	2.83311	39.8324	37.9159
CCNL1	19.4146	9.48351	20.7914	50.3105
MFSD14C	19.4138	0	2.51999	78.0662
LOC105372028	19.402	16.0522	25.2561	39.2897
SLC30A1	19.401	8.42443	11.0253	61.1494
MIR6883	19.4001	4.34149	18.2318	58.0266
ZRSR2	19.3879	0.185504	34.1822	46.2445
LOC105375744	19.3854	4.31854	41.457	34.8391
LINC00421	19.3846	10.0417	7.97798	62.5958
SNORD42B	19.3811	6.2709	7.29416	67.0538
LRRC23	19.3634	6.09866	37.8343	36.7037
SLCO1B3	19.3499	11.7866	16.7833	52.0802
IMP4	19.3463	8.57889	19.4777	52.5971
SFPQ	19.3418	9.69102	26.1371	44.8301
RGS6	19.3413	15.4004	24.8186	40.4398
AMD1	19.3373	12.1542	20.6578	47.8507
CCDC60	19.3366	19.58	6.79984	54.2835
LINC00351	19.3334	17.3831	8.85375	54.4297
ALK	19.3249	23.672	10.4257	46.5774
ZNF200	19.323	1.21392	45.0851	34.378
MRPL20-AS1	19.3187	5.42792	23.9255	51.3278
TMEM107	19.3165	4.64545	13.3235	62.7146
[truncated: 23,818 more rows]

## Sheet: Fig-2f
Gene	PTID	Time	Celltype	Residual
[truncated: 15 more rows]

[truncated: 23 more sheets: Fig-2g, Fig-2h, Fig-3a, Fig-3b, Fig-3c, Fig-3d, Fig-3e, Fig-4a, Fig-4b, Fig-4g, Fig-4h, Fig-4i, Fig-5a, Fig-5b, Fig-5c, Fig-5d, Fig-6a, Fig-6b, Fig-6c, Fig-6d …]
